# Supplementary material for: Future trends in incidence and long-term survival of metastatic cancer in the United States
Source: Commun Med (Lond). 2023 May 27;3:76. doi: 10.1038/s43856-023-00304-x (PMC10224927; doi:10.1038/s43856-023-00304-x)
Supplement: Supplementary file 2 — Supplementary Data 1 [file 43856_2023_304_MOESM2_ESM.xlsx]

## Sheet: Y 88-18, A 0-85p raw
Metastatic Years 1988-2018 Age 0-85+
Esophagus
	00 years	00 years	00 years	00 years	00 years	00 years	01 years	01 years	01 years	01 years	01 years	01 years	02 years	02 years	02 years	02 years	02 years	02 years	03 years	03 years	03 years	03 years	03 years	03 years	04 years	04 years	04 years	04 years	04 years	04 years	05 years	05 years	05 years	05 years	05 years	05 years	06 years	06 years	06 years	06 years	06 years	06 years	07 years	07 years	07 years	07 years	07 years	07 years	08 years
	Rate	SE	Lower CI	Upper CI	Count	Pop	Rate	SE	Lower CI	Upper CI	Count	Pop	Rate	SE	Lower CI	Upper CI	Count	Pop	Rate	SE	Lower CI	Upper CI	Count	Pop	Rate	SE	Lower CI	Upper CI	Count	Pop	Rate	SE	Lower CI	Upper CI	Count	Pop	Rate	SE	Lower CI	Upper CI	Count	Pop	Rate	SE	Lower CI	Upper CI	Count	Pop	Rate
1988	0	~	0	1.018	0	362348	0	~	0	1.06	0	348022	0	~	0	1.0608	0	347738	0	~	0	1.0719	0	344150	0	~	0	1.0946	0	337011	0	~	0	1.0596	0	348131	0	~	0	1.0679	0	345430	0	~	0	1.0762	0	342775	0
1989	0	~	0	0.9877	0	373477	0	~	0	1.0404	0	354566	0	~	0	1.053	0	350325	0	~	0	1.0611	0	347658	0	~	0	1.0584	0	348533	0	~	0	1.0819	0	340971	0	~	0	1.0645	0	346538	0	~	0	1.0667	0	345818	0
1990	0	~	0	0.9516	0	387666	0	~	0	1.0018	0	368237	0	~	0	1.0295	0	358332	0	~	0	1.0511	0	350961	0	~	0	1.0437	0	353430	0	~	0	1.0462	0	352585	0	~	0	1.0828	0	340683	0	~	0	1.0598	0	348070	0
1991	0	~	0	0.9619	0	383519	0	~	0	0.9631	0	383013	0	~	0	1.0027	0	367888	0	~	0	1.0323	0	357337	0	~	0	1.0386	0	355185	0	~	0	1.044	0	353328	0	~	0	1.0492	0	351579	0	~	0	1.077	0	342528	0
1992	0	~	0	0.971	0	379891	0	~	0	0.9692	0	380613	0	~	0	0.9658	0	381943	0	~	0	1.0041	0	367373	0	~	0	1.0204	0	361512	0	~	0	1.0382	0	355303	0	~	0	1.0476	0	352140	0	~	0	1.0429	0	353725	0
1993	0	~	0	0.9886	0	373148	0	~	0	0.9735	0	378914	0	~	0	0.9687	0	380813	0	~	0	0.9617	0	383564	0	~	0	0.9883	0	373249	0	~	0	1.0149	0	363486	0	~	0	1.0374	0	355603	0	~	0	1.036	0	356081	0
1994	0	~	0	1.0034	0	367649	0	~	0	0.9924	0	371695	0	~	0	0.9768	0	377653	0	~	0	0.9662	0	381800	0	~	0	0.9496	0	388482	0	~	0	0.9857	0	374254	0	~	0	1.0176	0	362501	0	~	0	1.0286	0	358617	0
1995	0	~	0	1.0124	0	364378	0	~	0	1.0043	0	367315	0	~	0	0.9951	0	370705	0	~	0	0.9706	0	380062	0	~	0	0.9525	0	387278	0	~	0	0.945	0	390362	0	~	0	0.9867	0	373875	0	~	0	1.0065	0	366505	0
1996	0	~	0	1.0219	0	360983	0	~	0	1.0117	0	364623	0	~	0	1.0065	0	366517	0	~	0	0.9859	0	374182	0	~	0	0.9554	0	386101	0	~	0	0.9463	0	389806	0	~	0	0.9456	0	390103	0	~	0	0.9743	0	378619	0
1997	0	~	0	1.0149	0	363478	0	~	0	1.0195	0	361832	0	~	0	1.0137	0	363886	0	~	0	0.9944	0	370960	0	~	0	0.969	0	380678	0	~	0	0.9481	0	389075	0	~	0	0.9464	0	389795	0	~	0	0.9323	0	395688	0
1998	0	~	0	1.0109	0	364911	0	~	0	1.0097	0	365342	0	~	0	1.0213	0	361199	0	~	0	0.9995	0	369078	0	~	0	0.9764	0	377806	0	~	0	0.96	0	384244	0	~	0	0.947	0	389514	0	~	0	0.9319	0	395841	0
1999	0	~	0	1.0046	0	367206	0	~	0	1.005	0	367061	0	~	0	1.014	0	363784	0	~	0	1.0068	0	366407	0	~	0	0.983	0	375278	0	~	0	0.9697	0	380409	0	~	0	0.961	0	383844	0	~	0	0.9316	0	395965	0
2000	0	~	0	0.9874	0	373594	0	~	0	1.0032	0	367700	0	~	0	1.0098	0	365292	0	~	0	1.0056	0	366844	0	~	0	0.9938	0	371193	0	~	0	0.9762	0	377892	0	~	0	0.9694	0	380548	0	~	0	0.9478	0	389207	0
2001	0	~	0	0.949	0	388714	0	~	0	0.9939	0	371150	0	~	0	1.0068	0	366404	0	~	0	1.0137	0	363917	0	~	0	1.0083	0	365848	0	~	0	0.9945	0	370942	0	~	0	0.9801	0	376394	0	~	0	0.9711	0	379850	0
2002	0	~	0	0.9669	0	381527	0	~	0	0.9599	0	384293	0	~	0	1	0	368894	0	~	0	1.014	0	363778	0	~	0	1.0186	0	362160	0	~	0	1.0114	0	364742	0	~	0	1.0016	0	368316	0	~	0	0.9823	0	375548	0
2003	0	~	0	0.9621	0	383429	0	~	0	0.9781	0	377142	0	~	0	0.9691	0	380652	0	~	0	1.0069	0	366348	0	~	0	1.0161	0	363034	0	~	0	1.019	0	361993	0	~	0	1.0201	0	361617	0	~	0	1.0024	0	368008	0
2004	0	~	0	0.9569	0	385513	0	~	0	0.9736	0	378904	0	~	0	0.9842	0	374815	0	~	0	0.9774	0	377436	0	~	0	1.0077	0	366068	0	~	0	1.0152	0	363373	0	~	0	1.0264	0	359415	0	~	0	1.0175	0	362528	0
2005	0	~	0	0.9675	0	381293	0	~	0	0.9649	0	382307	0	~	0	0.9775	0	377380	0	~	0	0.99	0	372611	0	~	0	0.9758	0	378033	0	~	0	1.0024	0	368010	0	~	0	1.0232	0	360530	0	~	0	1.0217	0	361070	0
2006	0	~	0	0.9504	0	388143	0	~	0	0.9727	0	379231	0	~	0	0.9633	0	382937	0	~	0	0.9792	0	376732	0	~	0	0.9836	0	375054	0	~	0	0.9664	0	381725	0	~	0	1.0073	0	366208	0	~	0	1.0138	0	363884	0
2007	0	~	0	0.9301	0	396612	0	~	0	0.9588	0	384755	0	~	0	0.9727	0	379228	0	~	0	0.9657	0	381971	0	~	0	0.9718	0	379593	0	~	0	0.9745	0	378556	0	~	0	0.9745	0	378523	0	~	0	0.9986	0	369391	0
2008	0	~	0	0.9419	0	391622	0	~	0	0.9391	0	392811	0	~	0	0.9571	0	385442	0	~	0	0.9752	0	378288	0	~	0	0.9559	0	385890	0	~	0	0.9599	0	384286	0	~	0	0.9828	0	375344	0	~	0	0.9642	0	382566	0
2009	0	~	0	0.9597	0	384371	0	~	0	0.9509	0	387948	0	~	0	0.9368	0	393754	0	~	0	0.9583	0	384949	0	~	0	0.965	0	382279	0	~	0	0.9419	0	391651	0	~	0	0.9688	0	380765	0	~	0	0.9705	0	380119	0
2010	0	~	0	0.9696	0	380450	0	~	0	0.9707	0	380021	0	~	0	0.9434	0	391006	0	~	0	0.9428	0	391270	0	~	0	0.95	0	388301	0	~	0	0.9513	0	387773	0	~	0	0.9505	0	388084	0	~	0	0.9585	0	384857	0
2011	0	~	0	0.9728	0	379185	0	~	0	0.9661	0	381848	0	~	0	0.9671	0	381425	0	~	0	0.9403	0	392298	0	~	0	0.9392	0	392772	0	~	0	0.9472	0	389469	0	~	0	0.9486	0	388878	0	~	0	0.9474	0	389380	0
2012	0	~	0	0.9833	0	375144	0	~	0	0.9708	0	379980	0	~	0	0.9625	0	383256	0	~	0	0.9638	0	382730	0	~	0	0.937	0	393705	0	~	0	0.9365	0	393884	0	~	0	0.9444	0	390613	0	~	0	0.9451	0	390317	0
2013	0	~	0	0.9786	0	376960	0	~	0	0.9797	0	376513	0	~	0	0.9664	0	381702	0	~	0	0.9599	0	384310	0	~	0	0.96	0	384258	0	~	0	0.9345	0	394726	0	~	0	0.933	0	395360	0	~	0	0.9412	0	391931	0
2014	0	~	0	0.9752	0	378265	0	~	0	0.9764	0	377804	0	~	0	0.9777	0	377290	0	~	0	0.9643	0	382540	0	~	0	0.9578	0	385137	0	~	0	0.9574	0	385297	0	~	0	0.9331	0	395352	0	~	0	0.931	0	396230	0
2015	0	~	0	0.9717	0	379630	0	~	0	0.9736	0	378883	0	~	0	0.9733	0	379003	0	~	0	0.9737	0	378841	0	~	0	0.9619	0	383519	0	~	0	0.9556	0	386033	0	~	0	0.9555	0	386083	0	~	0	0.93	0	396641	0
2016	0	~	0	0.9759	0	378001	0	~	0	0.9677	0	381208	0	~	0	0.9692	0	380612	0	~	0	0.9688	0	380776	0	~	0	0.97	0	380279	0	~	0	0.9586	0	384813	0	~	0	0.9533	0	386968	0	~	0	0.9525	0	387266	0
2017	0	~	0	0.9868	0	373832	0	~	0	0.9742	0	378675	0	~	0	0.9658	0	381938	0	~	0	0.9663	0	381752	0	~	0	0.9654	0	382092	0	~	0	0.9672	0	381382	0	~	0	0.9567	0	385591	0	~	0	0.9509	0	387942	0
2018	0	~	0	1.0113	0	364762	0	~	0	0.9892	0	372903	0	~	0	0.9722	0	379420	0	~	0	0.9637	0	382764	0	~	0	0.9641	0	382636	0	~	0	0.9647	0	382392	0	~	0	0.9675	0	381264	0	~	0	0.9564	0	385687	0
	Rates are per 100,000 and age-adjusted to the 2000 US Std Population (single ages to 84 - Census P25-1130) standard; Confidence intervals (Tiwari mod) are 95% for rates.
~	Statistic could not be calculated.
Metastatic Years 1988-2018 Age 0-85+
Stomach
	00 years	00 years	00 years	00 years	00 years	00 years	01 years	01 years	01 years	01 years	01 years	01 years	02 years	02 years	02 years	02 years	02 years	02 years	03 years	03 years	03 years	03 years	03 years	03 years	04 years	04 years	04 years	04 years	04 years	04 years	05 years	05 years	05 years	05 years	05 years	05 years	06 years	06 years	06 years	06 years	06 years	06 years	07 years	07 years	07 years	07 years	07 years	07 years	08 years
	Rate	SE	Lower CI	Upper CI	Count	Pop	Rate	SE	Lower CI	Upper CI	Count	Pop	Rate	SE	Lower CI	Upper CI	Count	Pop	Rate	SE	Lower CI	Upper CI	Count	Pop	Rate	SE	Lower CI	Upper CI	Count	Pop	Rate	SE	Lower CI	Upper CI	Count	Pop	Rate	SE	Lower CI	Upper CI	Count	Pop	Rate	SE	Lower CI	Upper CI	Count	Pop	Rate
1988	0	~	0	1.018	0	362348	0	~	0	1.06	0	348022	0	~	0	1.0608	0	347738	0	~	0	1.0719	0	344150	0	~	0	1.0946	0	337011	0	~	0	1.0596	0	348131	0	~	0	1.0679	0	345430	0	~	0	1.0762	0	342775	0
1989	0	~	0	0.9877	0	373477	0	~	0	1.0404	0	354566	0	~	0	1.053	0	350325	0	~	0	1.0611	0	347658	0	~	0	1.0584	0	348533	0	~	0	1.0819	0	340971	0	~	0	1.0645	0	346538	0	~	0	1.0667	0	345818	0
1990	0	~	0	0.9516	0	387666	0	~	0	1.0018	0	368237	0	~	0	1.0295	0	358332	0	~	0	1.0511	0	350961	0	~	0	1.0437	0	353430	0	~	0	1.0462	0	352585	0	~	0	1.0828	0	340683	0	~	0	1.0598	0	348070	0
1991	0	~	0	0.9619	0	383519	0	~	0	0.9631	0	383013	0	~	0	1.0027	0	367888	0	~	0	1.0323	0	357337	0	~	0	1.0386	0	355185	0	~	0	1.044	0	353328	0	~	0	1.0492	0	351579	0	~	0	1.077	0	342528	0
1992	0	~	0	0.971	0	379891	0	~	0	0.9692	0	380613	0	~	0	0.9658	0	381943	0	~	0	1.0041	0	367373	0	~	0	1.0204	0	361512	0	~	0	1.0382	0	355303	0	~	0	1.0476	0	352140	0	~	0	1.0429	0	353725	0
1993	0	~	0	0.9886	0	373148	0	~	0	0.9735	0	378914	0	~	0	0.9687	0	380813	0	~	0	0.9617	0	383564	0	~	0	0.9883	0	373249	0	~	0	1.0149	0	363486	0	~	0	1.0374	0	355603	0	~	0	1.036	0	356081	0
1994	0	~	0	1.0034	0	367649	0	~	0	0.9924	0	371695	0	~	0	0.9768	0	377653	0	~	0	0.9662	0	381800	0	~	0	0.9496	0	388482	0	~	0	0.9857	0	374254	0	~	0	1.0176	0	362501	0	~	0	1.0286	0	358617	0
1995	0	~	0	1.0124	0	364378	0	~	0	1.0043	0	367315	0	~	0	0.9951	0	370705	0	~	0	0.9706	0	380062	0	~	0	0.9525	0	387278	0	~	0	0.945	0	390362	0	~	0	0.9867	0	373875	0	~	0	1.0065	0	366505	0
1996	0	~	0	1.0219	0	360983	0	~	0	1.0117	0	364623	0	~	0	1.0065	0	366517	0	~	0	0.9859	0	374182	0	~	0	0.9554	0	386101	0	~	0	0.9463	0	389806	0	~	0	0.9456	0	390103	0	~	0	0.9743	0	378619	0
1997	0	~	0	1.0149	0	363478	0	~	0	1.0195	0	361832	0	~	0	1.0137	0	363886	0	~	0	0.9944	0	370960	0	~	0	0.969	0	380678	0	~	0	0.9481	0	389075	0	~	0	0.9464	0	389795	0	~	0	0.9323	0	395688	0
1998	0	~	0	1.0109	0	364911	0	~	0	1.0097	0	365342	0	~	0	1.0213	0	361199	0	~	0	0.9995	0	369078	0	~	0	0.9764	0	377806	0	~	0	0.96	0	384244	0	~	0	0.947	0	389514	0	~	0	0.9319	0	395841	0
1999	0	~	0	1.0046	0	367206	0	~	0	1.005	0	367061	0	~	0	1.014	0	363784	0	~	0	1.0068	0	366407	0	~	0	0.983	0	375278	0	~	0	0.9697	0	380409	0	~	0	0.961	0	383844	0	~	0	0.9316	0	395965	0
2000	0	~	0	0.9874	0	373594	0	~	0	1.0032	0	367700	0	~	0	1.0098	0	365292	0	~	0	1.0056	0	366844	0	~	0	0.9938	0	371193	0	~	0	0.9762	0	377892	0	~	0	0.9694	0	380548	0	~	0	0.9478	0	389207	0
2001	0	~	0	0.949	0	388714	0	~	0	0.9939	0	371150	0	~	0	1.0068	0	366404	0	~	0	1.0137	0	363917	0	~	0	1.0083	0	365848	0	~	0	0.9945	0	370942	0	~	0	0.9801	0	376394	0	~	0	0.9711	0	379850	0
2002	0	~	0	0.9669	0	381527	0	~	0	0.9599	0	384293	0	~	0	1	0	368894	0	~	0	1.014	0	363778	0	~	0	1.0186	0	362160	0	~	0	1.0114	0	364742	0	~	0	1.0016	0	368316	0	~	0	0.9823	0	375548	0
2003	0	~	0	0.9621	0	383429	0.2652	0.2652	0.0067	1.4773	1	377142	0	~	0	0.9691	0	380652	0	~	0	1.0069	0	366348	0	~	0	1.0161	0	363034	0	~	0	1.019	0	361993	0	~	0	1.0201	0	361617	0	~	0	1.0024	0	368008	0
2004	0	~	0	0.9569	0	385513	0	~	0	0.9736	0	378904	0	~	0	0.9842	0	374815	0	~	0	0.9774	0	377436	0	~	0	1.0077	0	366068	0	~	0	1.0152	0	363373	0	~	0	1.0264	0	359415	0	~	0	1.0175	0	362528	0
2005	0	~	0	0.9675	0	381293	0	~	0	0.9649	0	382307	0	~	0	0.9775	0	377380	0	~	0	0.99	0	372611	0	~	0	0.9758	0	378033	0	~	0	1.0024	0	368010	0	~	0	1.0232	0	360530	0	~	0	1.0217	0	361070	0
2006	0	~	0	0.9504	0	388143	0	~	0	0.9727	0	379231	0	~	0	0.9633	0	382937	0	~	0	0.9792	0	376732	0	~	0	0.9836	0	375054	0	~	0	0.9664	0	381725	0	~	0	1.0073	0	366208	0	~	0	1.0138	0	363884	0
2007	0	~	0	0.9301	0	396612	0	~	0	0.9588	0	384755	0	~	0	0.9727	0	379228	0	~	0	0.9657	0	381971	0	~	0	0.9718	0	379593	0	~	0	0.9745	0	378556	0	~	0	0.9745	0	378523	0	~	0	0.9986	0	369391	0
2008	0	~	0	0.9419	0	391622	0	~	0	0.9391	0	392811	0	~	0	0.9571	0	385442	0	~	0	0.9752	0	378288	0	~	0	0.9559	0	385890	0	~	0	0.9599	0	384286	0	~	0	0.9828	0	375344	0	~	0	0.9642	0	382566	0
2009	0	~	0	0.9597	0	384371	0	~	0	0.9509	0	387948	0	~	0	0.9368	0	393754	0	~	0	0.9583	0	384949	0	~	0	0.965	0	382279	0	~	0	0.9419	0	391651	0	~	0	0.9688	0	380765	0	~	0	0.9705	0	380119	0
2010	0	~	0	0.9696	0	380450	0	~	0	0.9707	0	380021	0	~	0	0.9434	0	391006	0	~	0	0.9428	0	391270	0	~	0	0.95	0	388301	0	~	0	0.9513	0	387773	0	~	0	0.9505	0	388084	0	~	0	0.9585	0	384857	0
2011	0	~	0	0.9728	0	379185	0	~	0	0.9661	0	381848	0	~	0	0.9671	0	381425	0	~	0	0.9403	0	392298	0	~	0	0.9392	0	392772	0	~	0	0.9472	0	389469	0	~	0	0.9486	0	388878	0	~	0	0.9474	0	389380	0
2012	0	~	0	0.9833	0	375144	0	~	0	0.9708	0	379980	0	~	0	0.9625	0	383256	0	~	0	0.9638	0	382730	0	~	0	0.937	0	393705	0	~	0	0.9365	0	393884	0	~	0	0.9444	0	390613	0	~	0	0.9451	0	390317	0
2013	0	~	0	0.9786	0	376960	0	~	0	0.9797	0	376513	0	~	0	0.9664	0	381702	0	~	0	0.9599	0	384310	0	~	0	0.96	0	384258	0	~	0	0.9345	0	394726	0	~	0	0.933	0	395360	0	~	0	0.9412	0	391931	0
2014	0	~	0	0.9752	0	378265	0	~	0	0.9764	0	377804	0	~	0	0.9777	0	377290	0	~	0	0.9643	0	382540	0	~	0	0.9578	0	385137	0	~	0	0.9574	0	385297	0	~	0	0.9331	0	395352	0	~	0	0.931	0	396230	0
2015	0	~	0	0.9717	0	379630	0	~	0	0.9736	0	378883	0	~	0	0.9733	0	379003	0	~	0	0.9737	0	378841	0	~	0	0.9619	0	383519	0	~	0	0.9556	0	386033	0	~	0	0.9555	0	386083	0	~	0	0.93	0	396641	0
2016	0	~	0	0.9759	0	378001	0	~	0	0.9677	0	381208	0	~	0	0.9692	0	380612	0	~	0	0.9688	0	380776	0	~	0	0.97	0	380279	0	~	0	0.9586	0	384813	0	~	0	0.9533	0	386968	0	~	0	0.9525	0	387266	0
2017	0	~	0	0.9868	0	373832	0	~	0	0.9742	0	378675	0	~	0	0.9658	0	381938	0	~	0	0.9663	0	381752	0	~	0	0.9654	0	382092	0	~	0	0.9672	0	381382	0	~	0	0.9567	0	385591	0	~	0	0.9509	0	387942	0
2018	0	~	0	1.0113	0	364762	0	~	0	0.9892	0	372903	0	~	0	0.9722	0	379420	0	~	0	0.9637	0	382764	0	~	0	0.9641	0	382636	0	~	0	0.9647	0	382392	0	~	0	0.9675	0	381264	0	~	0	0.9564	0	385687	0
	Rates are per 100,000 and age-adjusted to the 2000 US Std Population (single ages to 84 - Census P25-1130) standard; Confidence intervals (Tiwari mod) are 95% for rates.
~	Statistic could not be calculated.
Metastatic Years 1988-2018 Age 0-85+
Colon and Rectum
	00 years	00 years	00 years	00 years	00 years	00 years	01 years	01 years	01 years	01 years	01 years	01 years	02 years	02 years	02 years	02 years	02 years	02 years	03 years	03 years	03 years	03 years	03 years	03 years	04 years	04 years	04 years	04 years	04 years	04 years	05 years	05 years	05 years	05 years	05 years	05 years	06 years	06 years	06 years	06 years	06 years	06 years	07 years	07 years	07 years	07 years	07 years	07 years	08 years
	Rate	SE	Lower CI	Upper CI	Count	Pop	Rate	SE	Lower CI	Upper CI	Count	Pop	Rate	SE	Lower CI	Upper CI	Count	Pop	Rate	SE	Lower CI	Upper CI	Count	Pop	Rate	SE	Lower CI	Upper CI	Count	Pop	Rate	SE	Lower CI	Upper CI	Count	Pop	Rate	SE	Lower CI	Upper CI	Count	Pop	Rate	SE	Lower CI	Upper CI	Count	Pop	Rate
1988	0	~	0	1.018	0	362348	0	~	0	1.06	0	348022	0	~	0	1.0608	0	347738	0	~	0	1.0719	0	344150	0	~	0	1.0946	0	337011	0	~	0	1.0596	0	348131	0	~	0	1.0679	0	345430	0	~	0	1.0762	0	342775	0
1989	0	~	0	0.9877	0	373477	0	~	0	1.0404	0	354566	0	~	0	1.053	0	350325	0	~	0	1.0611	0	347658	0	~	0	1.0584	0	348533	0	~	0	1.0819	0	340971	0	~	0	1.0645	0	346538	0	~	0	1.0667	0	345818	0
1990	0	~	0	0.9516	0	387666	0	~	0	1.0018	0	368237	0	~	0	1.0295	0	358332	0	~	0	1.0511	0	350961	0	~	0	1.0437	0	353430	0	~	0	1.0462	0	352585	0	~	0	1.0828	0	340683	0	~	0	1.0598	0	348070	0
1991	0	~	0	0.9619	0	383519	0	~	0	0.9631	0	383013	0	~	0	1.0027	0	367888	0	~	0	1.0323	0	357337	0	~	0	1.0386	0	355185	0	~	0	1.044	0	353328	0	~	0	1.0492	0	351579	0	~	0	1.077	0	342528	0
1992	0	~	0	0.971	0	379891	0	~	0	0.9692	0	380613	0	~	0	0.9658	0	381943	0	~	0	1.0041	0	367373	0	~	0	1.0204	0	361512	0	~	0	1.0382	0	355303	0	~	0	1.0476	0	352140	0	~	0	1.0429	0	353725	0
1993	0	~	0	0.9886	0	373148	0	~	0	0.9735	0	378914	0	~	0	0.9687	0	380813	0	~	0	0.9617	0	383564	0	~	0	0.9883	0	373249	0	~	0	1.0149	0	363486	0	~	0	1.0374	0	355603	0	~	0	1.036	0	356081	0
1994	0	~	0	1.0034	0	367649	0	~	0	0.9924	0	371695	0	~	0	0.9768	0	377653	0	~	0	0.9662	0	381800	0	~	0	0.9496	0	388482	0	~	0	0.9857	0	374254	0	~	0	1.0176	0	362501	0	~	0	1.0286	0	358617	0
1995	0	~	0	1.0124	0	364378	0	~	0	1.0043	0	367315	0	~	0	0.9951	0	370705	0	~	0	0.9706	0	380062	0	~	0	0.9525	0	387278	0	~	0	0.945	0	390362	0	~	0	0.9867	0	373875	0	~	0	1.0065	0	366505	0
1996	0	~	0	1.0219	0	360983	0	~	0	1.0117	0	364623	0	~	0	1.0065	0	366517	0	~	0	0.9859	0	374182	0	~	0	0.9554	0	386101	0	~	0	0.9463	0	389806	0	~	0	0.9456	0	390103	0	~	0	0.9743	0	378619	0
1997	0	~	0	1.0149	0	363478	0	~	0	1.0195	0	361832	0	~	0	1.0137	0	363886	0	~	0	0.9944	0	370960	0	~	0	0.969	0	380678	0	~	0	0.9481	0	389075	0	~	0	0.9464	0	389795	0	~	0	0.9323	0	395688	0
1998	0	~	0	1.0109	0	364911	0	~	0	1.0097	0	365342	0	~	0	1.0213	0	361199	0	~	0	0.9995	0	369078	0	~	0	0.9764	0	377806	0	~	0	0.96	0	384244	0	~	0	0.947	0	389514	0	~	0	0.9319	0	395841	0
1999	0	~	0	1.0046	0	367206	0	~	0	1.005	0	367061	0	~	0	1.014	0	363784	0	~	0	1.0068	0	366407	0	~	0	0.983	0	375278	0	~	0	0.9697	0	380409	0	~	0	0.961	0	383844	0	~	0	0.9316	0	395965	0
2000	0	~	0	0.9874	0	373594	0	~	0	1.0032	0	367700	0	~	0	1.0098	0	365292	0	~	0	1.0056	0	366844	0	~	0	0.9938	0	371193	0	~	0	0.9762	0	377892	0	~	0	0.9694	0	380548	0	~	0	0.9478	0	389207	0
2001	0	~	0	0.949	0	388714	0	~	0	0.9939	0	371150	0	~	0	1.0068	0	366404	0	~	0	1.0137	0	363917	0	~	0	1.0083	0	365848	0	~	0	0.9945	0	370942	0	~	0	0.9801	0	376394	0	~	0	0.9711	0	379850	0
2002	0	~	0	0.9669	0	381527	0	~	0	0.9599	0	384293	0	~	0	1	0	368894	0	~	0	1.014	0	363778	0	~	0	1.0186	0	362160	0	~	0	1.0114	0	364742	0	~	0	1.0016	0	368316	0	~	0	0.9823	0	375548	0
2003	0	~	0	0.9621	0	383429	0	~	0	0.9781	0	377142	0	~	0	0.9691	0	380652	0	~	0	1.0069	0	366348	0	~	0	1.0161	0	363034	0	~	0	1.019	0	361993	0	~	0	1.0201	0	361617	0	~	0	1.0024	0	368008	0
2004	0	~	0	0.9569	0	385513	0	~	0	0.9736	0	378904	0	~	0	0.9842	0	374815	0	~	0	0.9774	0	377436	0	~	0	1.0077	0	366068	0	~	0	1.0152	0	363373	0	~	0	1.0264	0	359415	0	~	0	1.0175	0	362528	0
2005	0	~	0	0.9675	0	381293	0	~	0	0.9649	0	382307	0	~	0	0.9775	0	377380	0	~	0	0.99	0	372611	0	~	0	0.9758	0	378033	0	~	0	1.0024	0	368010	0	~	0	1.0232	0	360530	0	~	0	1.0217	0	361070	0
2006	0	~	0	0.9504	0	388143	0	~	0	0.9727	0	379231	0	~	0	0.9633	0	382937	0	~	0	0.9792	0	376732	0	~	0	0.9836	0	375054	0	~	0	0.9664	0	381725	0	~	0	1.0073	0	366208	0	~	0	1.0138	0	363884	0
2007	0	~	0	0.9301	0	396612	0	~	0	0.9588	0	384755	0	~	0	0.9727	0	379228	0	~	0	0.9657	0	381971	0	~	0	0.9718	0	379593	0	~	0	0.9745	0	378556	0	~	0	0.9745	0	378523	0	~	0	0.9986	0	369391	0
2008	0	~	0	0.9419	0	391622	0	~	0	0.9391	0	392811	0	~	0	0.9571	0	385442	0	~	0	0.9752	0	378288	0	~	0	0.9559	0	385890	0	~	0	0.9599	0	384286	0	~	0	0.9828	0	375344	0	~	0	0.9642	0	382566	0
2009	0	~	0	0.9597	0	384371	0	~	0	0.9509	0	387948	0	~	0	0.9368	0	393754	0	~	0	0.9583	0	384949	0	~	0	0.965	0	382279	0	~	0	0.9419	0	391651	0	~	0	0.9688	0	380765	0	~	0	0.9705	0	380119	0
2010	0	~	0	0.9696	0	380450	0	~	0	0.9707	0	380021	0	~	0	0.9434	0	391006	0	~	0	0.9428	0	391270	0	~	0	0.95	0	388301	0	~	0	0.9513	0	387773	0	~	0	0.9505	0	388084	0	~	0	0.9585	0	384857	0
2011	0	~	0	0.9728	0	379185	0	~	0	0.9661	0	381848	0	~	0	0.9671	0	381425	0	~	0	0.9403	0	392298	0	~	0	0.9392	0	392772	0	~	0	0.9472	0	389469	0	~	0	0.9486	0	388878	0	~	0	0.9474	0	389380	0
2012	0	~	0	0.9833	0	375144	0	~	0	0.9708	0	379980	0	~	0	0.9625	0	383256	0	~	0	0.9638	0	382730	0	~	0	0.937	0	393705	0	~	0	0.9365	0	393884	0	~	0	0.9444	0	390613	0	~	0	0.9451	0	390317	0
2013	0	~	0	0.9786	0	376960	0	~	0	0.9797	0	376513	0	~	0	0.9664	0	381702	0	~	0	0.9599	0	384310	0	~	0	0.96	0	384258	0	~	0	0.9345	0	394726	0	~	0	0.933	0	395360	0	~	0	0.9412	0	391931	0
2014	0	~	0	0.9752	0	378265	0	~	0	0.9764	0	377804	0	~	0	0.9777	0	377290	0	~	0	0.9643	0	382540	0	~	0	0.9578	0	385137	0	~	0	0.9574	0	385297	0	~	0	0.9331	0	395352	0	~	0	0.931	0	396230	0
2015	0	~	0	0.9717	0	379630	0	~	0	0.9736	0	378883	0	~	0	0.9733	0	379003	0	~	0	0.9737	0	378841	0	~	0	0.9619	0	383519	0	~	0	0.9556	0	386033	0	~	0	0.9555	0	386083	0	~	0	0.93	0	396641	0
2016	0	~	0	0.9759	0	378001	0	~	0	0.9677	0	381208	0	~	0	0.9692	0	380612	0	~	0	0.9688	0	380776	0	~	0	0.97	0	380279	0	~	0	0.9586	0	384813	0	~	0	0.9533	0	386968	0	~	0	0.9525	0	387266	0
2017	0	~	0	0.9868	0	373832	0	~	0	0.9742	0	378675	0	~	0	0.9658	0	381938	0	~	0	0.9663	0	381752	0	~	0	0.9654	0	382092	0	~	0	0.9672	0	381382	0	~	0	0.9567	0	385591	0	~	0	0.9509	0	387942	0
2018	0	~	0	1.0113	0	364762	0	~	0	0.9892	0	372903	0	~	0	0.9722	0	379420	0	~	0	0.9637	0	382764	0	~	0	0.9641	0	382636	0	~	0	0.9647	0	382392	0	~	0	0.9675	0	381264	0	~	0	0.9564	0	385687	0
	Rates are per 100,000 and age-adjusted to the 2000 US Std Population (single ages to 84 - Census P25-1130) standard; Confidence intervals (Tiwari mod) are 95% for rates.
~	Statistic could not be calculated.
Metastatic Years 1988-2018 Age 0-85+
Liver and Intrahepatic Bile Duct
	00 years	00 years	00 years	00 years	00 years	00 years	01 years	01 years	01 years	01 years	01 years	01 years	02 years	02 years	02 years	02 years	02 years	02 years	03 years	03 years	03 years	03 years	03 years	03 years	04 years	04 years	04 years	04 years	04 years	04 years	05 years	05 years	05 years	05 years	05 years	05 years	06 years	06 years	06 years	06 years	06 years	06 years	07 years	07 years	07 years	07 years	07 years	07 years	08 years
	Rate	SE	Lower CI	Upper CI	Count	Pop	Rate	SE	Lower CI	Upper CI	Count	Pop	Rate	SE	Lower CI	Upper CI	Count	Pop	Rate	SE	Lower CI	Upper CI	Count	Pop	Rate	SE	Lower CI	Upper CI	Count	Pop	Rate	SE	Lower CI	Upper CI	Count	Pop	Rate	SE	Lower CI	Upper CI	Count	Pop	Rate	SE	Lower CI	Upper CI	Count	Pop	Rate
1988	0.8279	0.478	0.1707	2.4196	3	362348	0	~	0	1.06	0	348022	0	~	0	1.0608	0	347738	0.2906	0.2906	0.0074	1.619	1	344150	0	~	0	1.0946	0	337011	0	~	0	1.0596	0	348131	0	~	0	1.0679	0	345430	0	~	0	1.0762	0	342775	0
1989	0.2678	0.2678	0.0068	1.4918	1	373477	0	~	0	1.0404	0	354566	0	~	0	1.053	0	350325	0	~	0	1.0611	0	347658	0	~	0	1.0584	0	348533	0	~	0	1.0819	0	340971	0	~	0	1.0645	0	346538	0.2892	0.2892	0.0073	1.6111	1	345818	0
1990	0	~	0	0.9516	0	387666	0	~	0	1.0018	0	368237	0.2791	0.2791	0.0071	1.5549	1	358332	0.2849	0.2849	0.0072	1.5875	1	350961	0	~	0	1.0437	0	353430	0	~	0	1.0462	0	352585	0	~	0	1.0828	0	340683	0	~	0	1.0598	0	348070	0
1991	0.2607	0.2607	0.0066	1.4528	1	383519	0.7833	0.4522	0.1615	2.289	3	383013	0	~	0	1.0027	0	367888	0.2798	0.2798	0.0071	1.5592	1	357337	0.2815	0.2815	0.0071	1.5687	1	355185	0	~	0	1.044	0	353328	0	~	0	1.0492	0	351579	0	~	0	1.077	0	342528	0
1992	0.2632	0.2632	0.0067	1.4666	1	379891	0	~	0	0.9692	0	380613	0	~	0	0.9658	0	381943	0	~	0	1.0041	0	367373	0	~	0	1.0204	0	361512	0.2814	0.2814	0.0071	1.5681	1	355303	0	~	0	1.0476	0	352140	0	~	0	1.0429	0	353725	0
1993	0.268	0.268	0.0068	1.4931	1	373148	0	~	0	0.9735	0	378914	0.2626	0.2626	0.0066	1.4631	1	380813	0	~	0	0.9617	0	383564	0	~	0	0.9883	0	373249	0	~	0	1.0149	0	363486	0	~	0	1.0374	0	355603	0	~	0	1.036	0	356081	0
1994	0.272	0.272	0.0069	1.5155	1	367649	0.269	0.269	0.0068	1.499	1	371695	0	~	0	0.9768	0	377653	0	~	0	0.9662	0	381800	0	~	0	0.9496	0	388482	0	~	0	0.9857	0	374254	0	~	0	1.0176	0	362501	0	~	0	1.0286	0	358617	0
1995	0	~	0	1.0124	0	364378	1.3612	0.6088	0.442	3.1767	5	367315	0.2698	0.2698	0.0068	1.503	1	370705	0	~	0	0.9706	0	380062	0	~	0	0.9525	0	387278	0	~	0	0.945	0	390362	0	~	0	0.9867	0	373875	0	~	0	1.0065	0	366505	0
1996	0	~	0	1.0219	0	360983	0.5485	0.3879	0.0664	1.9814	2	364623	0	~	0	1.0065	0	366517	0	~	0	0.9859	0	374182	0	~	0	0.9554	0	386101	0.2565	0.2565	0.0065	1.4293	1	389806	0	~	0	0.9456	0	390103	0	~	0	0.9743	0	378619	0
1997	0.5502	0.3891	0.0666	1.9877	2	363478	0	~	0	1.0195	0	361832	0.2748	0.2748	0.007	1.5312	1	363886	0	~	0	0.9944	0	370960	0	~	0	0.969	0	380678	0	~	0	0.9481	0	389075	0	~	0	0.9464	0	389795	0	~	0	0.9323	0	395688	0
1998	0.5481	0.3876	0.0664	1.9798	2	364911	0.5474	0.3871	0.0663	1.9775	2	365342	0.2769	0.2769	0.007	1.5425	1	361199	0.2709	0.2709	0.0069	1.5096	1	369078	0	~	0	0.9764	0	377806	0	~	0	0.96	0	384244	0	~	0	0.947	0	389514	0	~	0	0.9319	0	395841	0
1999	0.2723	0.2723	0.0069	1.5173	1	367206	0.5449	0.3853	0.066	1.9683	2	367061	0.2749	0.2749	0.007	1.5316	1	363784	0	~	0	1.0068	0	366407	0	~	0	0.983	0	375278	0	~	0	0.9697	0	380409	0	~	0	0.961	0	383844	0	~	0	0.9316	0	395965	0
2000	0	~	0	0.9874	0	373594	0.272	0.272	0.0069	1.5153	1	367700	0.2738	0.2738	0.0069	1.5253	1	365292	0.2726	0.2726	0.0069	1.5188	1	366844	0	~	0	0.9938	0	371193	0	~	0	0.9762	0	377892	0	~	0	0.9694	0	380548	0	~	0	0.9478	0	389207	0
2001	0	~	0	0.949	0	388714	0.2694	0.2694	0.0068	1.5012	1	371150	0	~	0	1.0068	0	366404	0	~	0	1.0137	0	363917	0	~	0	1.0083	0	365848	0	~	0	0.9945	0	370942	0	~	0	0.9801	0	376394	0	~	0	0.9711	0	379850	0.2572
2002	0	~	0	0.9669	0	381527	0	~	0	0.9599	0	384293	0	~	0	1	0	368894	0.2749	0.2749	0.007	1.5316	1	363778	0.2761	0.2761	0.007	1.5384	1	362160	0	~	0	1.0114	0	364742	0	~	0	1.0016	0	368316	0	~	0	0.9823	0	375548	0
2003	0.2608	0.2608	0.0066	1.4531	1	383429	0.5303	0.375	0.0642	1.9156	2	377142	0.5254	0.3715	0.0636	1.898	2	380652	0	~	0	1.0069	0	366348	0	~	0	1.0161	0	363034	0	~	0	1.019	0	361993	0.2765	0.2765	0.007	1.5408	1	361617	0	~	0	1.0024	0	368008	0
2004	0	~	0	0.9569	0	385513	0.7918	0.4571	0.1633	2.3139	3	378904	0	~	0	0.9842	0	374815	0.2649	0.2649	0.0067	1.4762	1	377436	0	~	0	1.0077	0	366068	0	~	0	1.0152	0	363373	0	~	0	1.0264	0	359415	0.2758	0.2758	0.007	1.5369	1	362528	0
2005	0	~	0	0.9675	0	381293	0.7847	0.4531	0.1618	2.2933	3	382307	0	~	0	0.9775	0	377380	0	~	0	0.99	0	372611	0.2645	0.2645	0.0067	1.4739	1	378033	0	~	0	1.0024	0	368010	0	~	0	1.0232	0	360530	0	~	0	1.0217	0	361070	0
2006	0	~	0	0.9504	0	388143	0.7911	0.4567	0.1631	2.3119	3	379231	0.5223	0.3693	0.0633	1.8867	2	382937	0	~	0	0.9792	0	376732	0	~	0	0.9836	0	375054	0	~	0	0.9664	0	381725	0	~	0	1.0073	0	366208	0	~	0	1.0138	0	363884	0
2007	0	~	0	0.9301	0	396612	0.2599	0.2599	0.0066	1.4481	1	384755	0	~	0	0.9727	0	379228	0.2618	0.2618	0.0066	1.4587	1	381971	0	~	0	0.9718	0	379593	0.2642	0.2642	0.0067	1.4718	1	378556	0	~	0	0.9745	0	378523	0	~	0	0.9986	0	369391	0
2008	0	~	0	0.9419	0	391622	0	~	0	0.9391	0	392811	0.2594	0.2594	0.0066	1.4455	1	385442	0	~	0	0.9752	0	378288	0	~	0	0.9559	0	385890	0	~	0	0.9599	0	384286	0	~	0	0.9828	0	375344	0	~	0	0.9642	0	382566	0
2009	0.5203	0.3679	0.063	1.8796	2	384371	0	~	0	0.9509	0	387948	0.5079	0.3592	0.0615	1.8348	2	393754	0	~	0	0.9583	0	384949	0.2616	0.2616	0.0066	1.4575	1	382279	0	~	0	0.9419	0	391651	0	~	0	0.9688	0	380765	0	~	0	0.9705	0	380119	0.2592
2010	0	~	0	0.9696	0	380450	0.2631	0.2631	0.0067	1.4661	1	380021	0.2558	0.2558	0.0065	1.425	1	391006	0.2556	0.2556	0.0065	1.424	1	391270	0	~	0	0.95	0	388301	0	~	0	0.9513	0	387773	0	~	0	0.9505	0	388084	0	~	0	0.9585	0	384857	0.2619
2011	0.5274	0.373	0.0639	1.9053	2	379185	1.0475	0.5238	0.2854	2.6821	4	381848	0	~	0	0.9671	0	381425	0	~	0	0.9403	0	392298	0	~	0	0.9392	0	392772	0	~	0	0.9472	0	389469	0	~	0	0.9486	0	388878	0	~	0	0.9474	0	389380	0
2012	0	~	0	0.9833	0	375144	0.2632	0.2632	0.0067	1.4663	1	379980	0.2609	0.2609	0.0066	1.4538	1	383256	0	~	0	0.9638	0	382730	0	~	0	0.937	0	393705	0	~	0	0.9365	0	393884	0	~	0	0.9444	0	390613	0	~	0	0.9451	0	390317	0.2561
2013	0	~	0	0.9786	0	376960	0	~	0	0.9797	0	376513	0.262	0.262	0.0066	1.4597	1	381702	0.2602	0.2602	0.0066	1.4498	1	384310	0	~	0	0.96	0	384258	0	~	0	0.9345	0	394726	0	~	0	0.933	0	395360	0	~	0	0.9412	0	391931	0
2014	0	~	0	0.9752	0	378265	0.7941	0.4585	0.1638	2.3206	3	377804	0.265	0.265	0.0067	1.4768	1	377290	0	~	0	0.9643	0	382540	0	~	0	0.9578	0	385137	0	~	0	0.9574	0	385297	0	~	0	0.9331	0	395352	0	~	0	0.931	0	396230	0.2547
2015	0.2634	0.2634	0.0067	1.4677	1	379630	0.2639	0.2639	0.0067	1.4705	1	378883	0	~	0	0.9733	0	379003	0	~	0	0.9737	0	378841	0	~	0	0.9619	0	383519	0	~	0	0.9556	0	386033	0	~	0	0.9555	0	386083	0	~	0	0.93	0	396641	0
2016	0.7936	0.4582	0.1637	2.3194	3	378001	0.2623	0.2623	0.0066	1.4616	1	381208	0.2627	0.2627	0.0067	1.4639	1	380612	0	~	0	0.9688	0	380776	0	~	0	0.97	0	380279	0	~	0	0.9586	0	384813	0	~	0	0.9533	0	386968	0	~	0	0.9525	0	387266	0
2017	0.2675	0.2675	0.0068	1.4904	1	373832	1.0563	0.5282	0.2878	2.7046	4	378675	0	~	0	0.9658	0	381938	0.262	0.262	0.0066	1.4595	1	381752	0	~	0	0.9654	0	382092	0	~	0	0.9672	0	381382	0	~	0	0.9567	0	385591	0	~	0	0.9509	0	387942	0
2018	0.2742	0.2742	0.0069	1.5275	1	364762	0	~	0	0.9892	0	372903	0	~	0	0.9722	0	379420	0	~	0	0.9637	0	382764	0	~	0	0.9641	0	382636	0	~	0	0.9647	0	382392	0	~	0	0.9675	0	381264	0	~	0	0.9564	0	385687	0
	Rates are per 100,000 and age-adjusted to the 2000 US Std Population (single ages to 84 - Census P25-1130) standard; Confidence intervals (Tiwari mod) are 95% for rates.
~	Statistic could not be calculated.
Metastatic Years 1988-2018 Age 0-85+
Pancreas
	00 years	00 years	00 years	00 years	00 years	00 years	01 years	01 years	01 years	01 years	01 years	01 years	02 years	02 years	02 years	02 years	02 years	02 years	03 years	03 years	03 years	03 years	03 years	03 years	04 years	04 years	04 years	04 years	04 years	04 years	05 years	05 years	05 years	05 years	05 years	05 years	06 years	06 years	06 years	06 years	06 years	06 years	07 years	07 years	07 years	07 years	07 years	07 years	08 years
	Rate	SE	Lower CI	Upper CI	Count	Pop	Rate	SE	Lower CI	Upper CI	Count	Pop	Rate	SE	Lower CI	Upper CI	Count	Pop	Rate	SE	Lower CI	Upper CI	Count	Pop	Rate	SE	Lower CI	Upper CI	Count	Pop	Rate	SE	Lower CI	Upper CI	Count	Pop	Rate	SE	Lower CI	Upper CI	Count	Pop	Rate	SE	Lower CI	Upper CI	Count	Pop	Rate
1988	0	~	0	1.018	0	362348	0	~	0	1.06	0	348022	0	~	0	1.0608	0	347738	0	~	0	1.0719	0	344150	0	~	0	1.0946	0	337011	0	~	0	1.0596	0	348131	0	~	0	1.0679	0	345430	0	~	0	1.0762	0	342775	0
1989	0.2678	0.2678	0.0068	1.4918	1	373477	0	~	0	1.0404	0	354566	0	~	0	1.053	0	350325	0	~	0	1.0611	0	347658	0	~	0	1.0584	0	348533	0	~	0	1.0819	0	340971	0	~	0	1.0645	0	346538	0	~	0	1.0667	0	345818	0
1990	0	~	0	0.9516	0	387666	0	~	0	1.0018	0	368237	0	~	0	1.0295	0	358332	0	~	0	1.0511	0	350961	0	~	0	1.0437	0	353430	0	~	0	1.0462	0	352585	0.2935	0.2935	0.0074	1.6354	1	340683	0	~	0	1.0598	0	348070	0
1991	0	~	0	0.9619	0	383519	0	~	0	0.9631	0	383013	0	~	0	1.0027	0	367888	0	~	0	1.0323	0	357337	0	~	0	1.0386	0	355185	0	~	0	1.044	0	353328	0	~	0	1.0492	0	351579	0	~	0	1.077	0	342528	0
1992	0	~	0	0.971	0	379891	0	~	0	0.9692	0	380613	0	~	0	0.9658	0	381943	0	~	0	1.0041	0	367373	0	~	0	1.0204	0	361512	0	~	0	1.0382	0	355303	0	~	0	1.0476	0	352140	0	~	0	1.0429	0	353725	0
1993	0	~	0	0.9886	0	373148	0	~	0	0.9735	0	378914	0	~	0	0.9687	0	380813	0	~	0	0.9617	0	383564	0	~	0	0.9883	0	373249	0	~	0	1.0149	0	363486	0	~	0	1.0374	0	355603	0	~	0	1.036	0	356081	0
1994	0	~	0	1.0034	0	367649	0	~	0	0.9924	0	371695	0	~	0	0.9768	0	377653	0	~	0	0.9662	0	381800	0	~	0	0.9496	0	388482	0	~	0	0.9857	0	374254	0	~	0	1.0176	0	362501	0	~	0	1.0286	0	358617	0
1995	0	~	0	1.0124	0	364378	0	~	0	1.0043	0	367315	0	~	0	0.9951	0	370705	0	~	0	0.9706	0	380062	0	~	0	0.9525	0	387278	0	~	0	0.945	0	390362	0	~	0	0.9867	0	373875	0	~	0	1.0065	0	366505	0
1996	0	~	0	1.0219	0	360983	0	~	0	1.0117	0	364623	0	~	0	1.0065	0	366517	0	~	0	0.9859	0	374182	0	~	0	0.9554	0	386101	0.2565	0.2565	0.0065	1.4293	1	389806	0	~	0	0.9456	0	390103	0	~	0	0.9743	0	378619	0
1997	0	~	0	1.0149	0	363478	0	~	0	1.0195	0	361832	0	~	0	1.0137	0	363886	0	~	0	0.9944	0	370960	0	~	0	0.969	0	380678	0	~	0	0.9481	0	389075	0	~	0	0.9464	0	389795	0	~	0	0.9323	0	395688	0
1998	0	~	0	1.0109	0	364911	0	~	0	1.0097	0	365342	0	~	0	1.0213	0	361199	0	~	0	0.9995	0	369078	0	~	0	0.9764	0	377806	0	~	0	0.96	0	384244	0	~	0	0.947	0	389514	0	~	0	0.9319	0	395841	0
1999	0	~	0	1.0046	0	367206	0	~	0	1.005	0	367061	0	~	0	1.014	0	363784	0	~	0	1.0068	0	366407	0	~	0	0.983	0	375278	0	~	0	0.9697	0	380409	0	~	0	0.961	0	383844	0	~	0	0.9316	0	395965	0
2000	0	~	0	0.9874	0	373594	0	~	0	1.0032	0	367700	0	~	0	1.0098	0	365292	0	~	0	1.0056	0	366844	0	~	0	0.9938	0	371193	0	~	0	0.9762	0	377892	0.2628	0.2628	0.0067	1.4641	1	380548	0	~	0	0.9478	0	389207	0
2001	0	~	0	0.949	0	388714	0	~	0	0.9939	0	371150	0	~	0	1.0068	0	366404	0	~	0	1.0137	0	363917	0	~	0	1.0083	0	365848	0	~	0	0.9945	0	370942	0	~	0	0.9801	0	376394	0	~	0	0.9711	0	379850	0
2002	0	~	0	0.9669	0	381527	0	~	0	0.9599	0	384293	0	~	0	1	0	368894	0	~	0	1.014	0	363778	0	~	0	1.0186	0	362160	0	~	0	1.0114	0	364742	0	~	0	1.0016	0	368316	0	~	0	0.9823	0	375548	0
2003	0	~	0	0.9621	0	383429	0	~	0	0.9781	0	377142	0	~	0	0.9691	0	380652	0	~	0	1.0069	0	366348	0	~	0	1.0161	0	363034	0	~	0	1.019	0	361993	0	~	0	1.0201	0	361617	0	~	0	1.0024	0	368008	0
2004	0	~	0	0.9569	0	385513	0	~	0	0.9736	0	378904	0	~	0	0.9842	0	374815	0	~	0	0.9774	0	377436	0	~	0	1.0077	0	366068	0	~	0	1.0152	0	363373	0	~	0	1.0264	0	359415	0	~	0	1.0175	0	362528	0
2005	0	~	0	0.9675	0	381293	0	~	0	0.9649	0	382307	0	~	0	0.9775	0	377380	0	~	0	0.99	0	372611	0	~	0	0.9758	0	378033	0	~	0	1.0024	0	368010	0	~	0	1.0232	0	360530	0	~	0	1.0217	0	361070	0
2006	0	~	0	0.9504	0	388143	0	~	0	0.9727	0	379231	0	~	0	0.9633	0	382937	0	~	0	0.9792	0	376732	0	~	0	0.9836	0	375054	0	~	0	0.9664	0	381725	0	~	0	1.0073	0	366208	0	~	0	1.0138	0	363884	0
2007	0	~	0	0.9301	0	396612	0	~	0	0.9588	0	384755	0	~	0	0.9727	0	379228	0	~	0	0.9657	0	381971	0	~	0	0.9718	0	379593	0	~	0	0.9745	0	378556	0	~	0	0.9745	0	378523	0	~	0	0.9986	0	369391	0
2008	0	~	0	0.9419	0	391622	0	~	0	0.9391	0	392811	0	~	0	0.9571	0	385442	0	~	0	0.9752	0	378288	0	~	0	0.9559	0	385890	0	~	0	0.9599	0	384286	0	~	0	0.9828	0	375344	0	~	0	0.9642	0	382566	0
2009	0	~	0	0.9597	0	384371	0	~	0	0.9509	0	387948	0	~	0	0.9368	0	393754	0	~	0	0.9583	0	384949	0	~	0	0.965	0	382279	0	~	0	0.9419	0	391651	0.2626	0.2626	0.0066	1.4633	1	380765	0	~	0	0.9705	0	380119	0
2010	0	~	0	0.9696	0	380450	0	~	0	0.9707	0	380021	0	~	0	0.9434	0	391006	0	~	0	0.9428	0	391270	0.2575	0.2575	0.0065	1.4349	1	388301	0	~	0	0.9513	0	387773	0	~	0	0.9505	0	388084	0	~	0	0.9585	0	384857	0
2011	0	~	0	0.9728	0	379185	0	~	0	0.9661	0	381848	0	~	0	0.9671	0	381425	0	~	0	0.9403	0	392298	0	~	0	0.9392	0	392772	0	~	0	0.9472	0	389469	0	~	0	0.9486	0	388878	0	~	0	0.9474	0	389380	0
2012	0	~	0	0.9833	0	375144	0	~	0	0.9708	0	379980	0	~	0	0.9625	0	383256	0	~	0	0.9638	0	382730	0	~	0	0.937	0	393705	0	~	0	0.9365	0	393884	0	~	0	0.9444	0	390613	0	~	0	0.9451	0	390317	0
2013	0	~	0	0.9786	0	376960	0	~	0	0.9797	0	376513	0	~	0	0.9664	0	381702	0	~	0	0.9599	0	384310	0	~	0	0.96	0	384258	0	~	0	0.9345	0	394726	0	~	0	0.933	0	395360	0	~	0	0.9412	0	391931	0
2014	0	~	0	0.9752	0	378265	0	~	0	0.9764	0	377804	0	~	0	0.9777	0	377290	0	~	0	0.9643	0	382540	0.2596	0.2596	0.0066	1.4467	1	385137	0	~	0	0.9574	0	385297	0	~	0	0.9331	0	395352	0	~	0	0.931	0	396230	0
2015	0	~	0	0.9717	0	379630	0	~	0	0.9736	0	378883	0	~	0	0.9733	0	379003	0	~	0	0.9737	0	378841	0	~	0	0.9619	0	383519	0	~	0	0.9556	0	386033	0	~	0	0.9555	0	386083	0	~	0	0.93	0	396641	0
2016	0.2645	0.2645	0.0067	1.474	1	378001	0	~	0	0.9677	0	381208	0	~	0	0.9692	0	380612	0	~	0	0.9688	0	380776	0	~	0	0.97	0	380279	0	~	0	0.9586	0	384813	0	~	0	0.9533	0	386968	0	~	0	0.9525	0	387266	0
2017	0	~	0	0.9868	0	373832	0	~	0	0.9742	0	378675	0	~	0	0.9658	0	381938	0	~	0	0.9663	0	381752	0	~	0	0.9654	0	382092	0	~	0	0.9672	0	381382	0	~	0	0.9567	0	385591	0	~	0	0.9509	0	387942	0
2018	0	~	0	1.0113	0	364762	0	~	0	0.9892	0	372903	0	~	0	0.9722	0	379420	0	~	0	0.9637	0	382764	0	~	0	0.9641	0	382636	0	~	0	0.9647	0	382392	0	~	0	0.9675	0	381264	0	~	0	0.9564	0	385687	0
	Rates are per 100,000 and age-adjusted to the 2000 US Std Population (single ages to 84 - Census P25-1130) standard; Confidence intervals (Tiwari mod) are 95% for rates.
~	Statistic could not be calculated.
Metastatic Years 1988-2018 Age 0-85+
Lung and Bronchus
	00 years	00 years	00 years	00 years	00 years	00 years	01 years	01 years	01 years	01 years	01 years	01 years	02 years	02 years	02 years	02 years	02 years	02 years	03 years	03 years	03 years	03 years	03 years	03 years	04 years	04 years	04 years	04 years	04 years	04 years	05 years	05 years	05 years	05 years	05 years	05 years	06 years	06 years	06 years	06 years	06 years	06 years	07 years	07 years	07 years	07 years	07 years	07 years	08 years
	Rate	SE	Lower CI	Upper CI	Count	Pop	Rate	SE	Lower CI	Upper CI	Count	Pop	Rate	SE	Lower CI	Upper CI	Count	Pop	Rate	SE	Lower CI	Upper CI	Count	Pop	Rate	SE	Lower CI	Upper CI	Count	Pop	Rate	SE	Lower CI	Upper CI	Count	Pop	Rate	SE	Lower CI	Upper CI	Count	Pop	Rate	SE	Lower CI	Upper CI	Count	Pop	Rate
1988	0	~	0	1.018	0	362348	0	~	0	1.06	0	348022	0	~	0	1.0608	0	347738	0	~	0	1.0719	0	344150	0	~	0	1.0946	0	337011	0	~	0	1.0596	0	348131	0	~	0	1.0679	0	345430	0	~	0	1.0762	0	342775	0
1989	0	~	0	0.9877	0	373477	0	~	0	1.0404	0	354566	0	~	0	1.053	0	350325	0	~	0	1.0611	0	347658	0	~	0	1.0584	0	348533	0	~	0	1.0819	0	340971	0	~	0	1.0645	0	346538	0	~	0	1.0667	0	345818	0
1990	0	~	0	0.9516	0	387666	0	~	0	1.0018	0	368237	0	~	0	1.0295	0	358332	0	~	0	1.0511	0	350961	0	~	0	1.0437	0	353430	0	~	0	1.0462	0	352585	0	~	0	1.0828	0	340683	0	~	0	1.0598	0	348070	0
1991	0	~	0	0.9619	0	383519	0	~	0	0.9631	0	383013	0	~	0	1.0027	0	367888	0	~	0	1.0323	0	357337	0	~	0	1.0386	0	355185	0	~	0	1.044	0	353328	0	~	0	1.0492	0	351579	0	~	0	1.077	0	342528	0
1992	0	~	0	0.971	0	379891	0	~	0	0.9692	0	380613	0.2618	0.2618	0.0066	1.4588	1	381943	0	~	0	1.0041	0	367373	0	~	0	1.0204	0	361512	0	~	0	1.0382	0	355303	0	~	0	1.0476	0	352140	0	~	0	1.0429	0	353725	0
1993	0	~	0	0.9886	0	373148	0	~	0	0.9735	0	378914	0	~	0	0.9687	0	380813	0	~	0	0.9617	0	383564	0	~	0	0.9883	0	373249	0	~	0	1.0149	0	363486	0	~	0	1.0374	0	355603	0	~	0	1.036	0	356081	0
1994	0	~	0	1.0034	0	367649	0	~	0	0.9924	0	371695	0	~	0	0.9768	0	377653	0	~	0	0.9662	0	381800	0	~	0	0.9496	0	388482	0	~	0	0.9857	0	374254	0	~	0	1.0176	0	362501	0	~	0	1.0286	0	358617	0
1995	0	~	0	1.0124	0	364378	0	~	0	1.0043	0	367315	0	~	0	0.9951	0	370705	0	~	0	0.9706	0	380062	0	~	0	0.9525	0	387278	0	~	0	0.945	0	390362	0	~	0	0.9867	0	373875	0	~	0	1.0065	0	366505	0
1996	0	~	0	1.0219	0	360983	0	~	0	1.0117	0	364623	0	~	0	1.0065	0	366517	0	~	0	0.9859	0	374182	0	~	0	0.9554	0	386101	0	~	0	0.9463	0	389806	0	~	0	0.9456	0	390103	0	~	0	0.9743	0	378619	0
1997	0	~	0	1.0149	0	363478	0	~	0	1.0195	0	361832	0	~	0	1.0137	0	363886	0	~	0	0.9944	0	370960	0	~	0	0.969	0	380678	0	~	0	0.9481	0	389075	0	~	0	0.9464	0	389795	0	~	0	0.9323	0	395688	0
1998	0	~	0	1.0109	0	364911	0	~	0	1.0097	0	365342	0	~	0	1.0213	0	361199	0	~	0	0.9995	0	369078	0	~	0	0.9764	0	377806	0	~	0	0.96	0	384244	0	~	0	0.947	0	389514	0	~	0	0.9319	0	395841	0
1999	0	~	0	1.0046	0	367206	0	~	0	1.005	0	367061	0	~	0	1.014	0	363784	0	~	0	1.0068	0	366407	0	~	0	0.983	0	375278	0	~	0	0.9697	0	380409	0	~	0	0.961	0	383844	0	~	0	0.9316	0	395965	0
2000	0.2677	0.2677	0.0068	1.4914	1	373594	0	~	0	1.0032	0	367700	0	~	0	1.0098	0	365292	0	~	0	1.0056	0	366844	0	~	0	0.9938	0	371193	0	~	0	0.9762	0	377892	0	~	0	0.9694	0	380548	0	~	0	0.9478	0	389207	0
2001	0	~	0	0.949	0	388714	0.2694	0.2694	0.0068	1.5012	1	371150	0	~	0	1.0068	0	366404	0	~	0	1.0137	0	363917	0	~	0	1.0083	0	365848	0	~	0	0.9945	0	370942	0	~	0	0.9801	0	376394	0	~	0	0.9711	0	379850	0
2002	0	~	0	0.9669	0	381527	0	~	0	0.9599	0	384293	0	~	0	1	0	368894	0	~	0	1.014	0	363778	0	~	0	1.0186	0	362160	0	~	0	1.0114	0	364742	0	~	0	1.0016	0	368316	0	~	0	0.9823	0	375548	0
2003	0	~	0	0.9621	0	383429	0	~	0	0.9781	0	377142	0	~	0	0.9691	0	380652	0	~	0	1.0069	0	366348	0	~	0	1.0161	0	363034	0	~	0	1.019	0	361993	0	~	0	1.0201	0	361617	0	~	0	1.0024	0	368008	0
2004	0	~	0	0.9569	0	385513	0	~	0	0.9736	0	378904	0	~	0	0.9842	0	374815	0	~	0	0.9774	0	377436	0	~	0	1.0077	0	366068	0	~	0	1.0152	0	363373	0	~	0	1.0264	0	359415	0	~	0	1.0175	0	362528	0
2005	0	~	0	0.9675	0	381293	0	~	0	0.9649	0	382307	0	~	0	0.9775	0	377380	0.2684	0.2684	0.0068	1.4953	1	372611	0	~	0	0.9758	0	378033	0	~	0	1.0024	0	368010	0	~	0	1.0232	0	360530	0	~	0	1.0217	0	361070	0
2006	0	~	0	0.9504	0	388143	0	~	0	0.9727	0	379231	0	~	0	0.9633	0	382937	0	~	0	0.9792	0	376732	0	~	0	0.9836	0	375054	0	~	0	0.9664	0	381725	0	~	0	1.0073	0	366208	0	~	0	1.0138	0	363884	0
2007	0	~	0	0.9301	0	396612	0	~	0	0.9588	0	384755	0	~	0	0.9727	0	379228	0	~	0	0.9657	0	381971	0	~	0	0.9718	0	379593	0	~	0	0.9745	0	378556	0	~	0	0.9745	0	378523	0	~	0	0.9986	0	369391	0
2008	0	~	0	0.9419	0	391622	0	~	0	0.9391	0	392811	0	~	0	0.9571	0	385442	0	~	0	0.9752	0	378288	0	~	0	0.9559	0	385890	0	~	0	0.9599	0	384286	0	~	0	0.9828	0	375344	0	~	0	0.9642	0	382566	0
2009	0	~	0	0.9597	0	384371	0	~	0	0.9509	0	387948	0	~	0	0.9368	0	393754	0	~	0	0.9583	0	384949	0	~	0	0.965	0	382279	0	~	0	0.9419	0	391651	0	~	0	0.9688	0	380765	0	~	0	0.9705	0	380119	0
2010	0	~	0	0.9696	0	380450	0	~	0	0.9707	0	380021	0	~	0	0.9434	0	391006	0	~	0	0.9428	0	391270	0	~	0	0.95	0	388301	0	~	0	0.9513	0	387773	0	~	0	0.9505	0	388084	0	~	0	0.9585	0	384857	0
2011	0	~	0	0.9728	0	379185	0	~	0	0.9661	0	381848	0	~	0	0.9671	0	381425	0	~	0	0.9403	0	392298	0	~	0	0.9392	0	392772	0	~	0	0.9472	0	389469	0	~	0	0.9486	0	388878	0	~	0	0.9474	0	389380	0
2012	0	~	0	0.9833	0	375144	0	~	0	0.9708	0	379980	0	~	0	0.9625	0	383256	0	~	0	0.9638	0	382730	0	~	0	0.937	0	393705	0	~	0	0.9365	0	393884	0	~	0	0.9444	0	390613	0	~	0	0.9451	0	390317	0
2013	0	~	0	0.9786	0	376960	0	~	0	0.9797	0	376513	0	~	0	0.9664	0	381702	0	~	0	0.9599	0	384310	0	~	0	0.96	0	384258	0	~	0	0.9345	0	394726	0	~	0	0.933	0	395360	0	~	0	0.9412	0	391931	0
2014	0	~	0	0.9752	0	378265	0	~	0	0.9764	0	377804	0	~	0	0.9777	0	377290	0	~	0	0.9643	0	382540	0	~	0	0.9578	0	385137	0	~	0	0.9574	0	385297	0	~	0	0.9331	0	395352	0	~	0	0.931	0	396230	0
2015	0	~	0	0.9717	0	379630	0	~	0	0.9736	0	378883	0	~	0	0.9733	0	379003	0	~	0	0.9737	0	378841	0	~	0	0.9619	0	383519	0	~	0	0.9556	0	386033	0	~	0	0.9555	0	386083	0	~	0	0.93	0	396641	0
2016	0	~	0	0.9759	0	378001	0	~	0	0.9677	0	381208	0.2627	0.2627	0.0067	1.4639	1	380612	0	~	0	0.9688	0	380776	0	~	0	0.97	0	380279	0	~	0	0.9586	0	384813	0	~	0	0.9533	0	386968	0	~	0	0.9525	0	387266	0
2017	0	~	0	0.9868	0	373832	0	~	0	0.9742	0	378675	0	~	0	0.9658	0	381938	0	~	0	0.9663	0	381752	0	~	0	0.9654	0	382092	0	~	0	0.9672	0	381382	0	~	0	0.9567	0	385591	0	~	0	0.9509	0	387942	0
2018	0	~	0	1.0113	0	364762	0	~	0	0.9892	0	372903	0	~	0	0.9722	0	379420	0	~	0	0.9637	0	382764	0	~	0	0.9641	0	382636	0	~	0	0.9647	0	382392	0	~	0	0.9675	0	381264	0	~	0	0.9564	0	385687	0
	Rates are per 100,000 and age-adjusted to the 2000 US Std Population (single ages to 84 - Census P25-1130) standard; Confidence intervals (Tiwari mod) are 95% for rates.
~	Statistic could not be calculated.
Metastatic Years 1988-2018 Age 0-85+
Melanoma of the Skin
	00 years	00 years	00 years	00 years	00 years	00 years	01 years	01 years	01 years	01 years	01 years	01 years	02 years	02 years	02 years	02 years	02 years	02 years	03 years	03 years	03 years	03 years	03 years	03 years	04 years	04 years	04 years	04 years	04 years	04 years	05 years	05 years	05 years	05 years	05 years	05 years	06 years	06 years	06 years	06 years	06 years	06 years	07 years	07 years	07 years	07 years	07 years	07 years	08 years
	Rate	SE	Lower CI	Upper CI	Count	Pop	Rate	SE	Lower CI	Upper CI	Count	Pop	Rate	SE	Lower CI	Upper CI	Count	Pop	Rate	SE	Lower CI	Upper CI	Count	Pop	Rate	SE	Lower CI	Upper CI	Count	Pop	Rate	SE	Lower CI	Upper CI	Count	Pop	Rate	SE	Lower CI	Upper CI	Count	Pop	Rate	SE	Lower CI	Upper CI	Count	Pop	Rate
1988	0	~	0	1.018	0	362348	0	~	0	1.06	0	348022	0	~	0	1.0608	0	347738	0	~	0	1.0719	0	344150	0	~	0	1.0946	0	337011	0	~	0	1.0596	0	348131	0	~	0	1.0679	0	345430	0	~	0	1.0762	0	342775	0
1989	0	~	0	0.9877	0	373477	0	~	0	1.0404	0	354566	0	~	0	1.053	0	350325	0	~	0	1.0611	0	347658	0	~	0	1.0584	0	348533	0	~	0	1.0819	0	340971	0	~	0	1.0645	0	346538	0	~	0	1.0667	0	345818	0
1990	0	~	0	0.9516	0	387666	0	~	0	1.0018	0	368237	0	~	0	1.0295	0	358332	0	~	0	1.0511	0	350961	0	~	0	1.0437	0	353430	0	~	0	1.0462	0	352585	0	~	0	1.0828	0	340683	0	~	0	1.0598	0	348070	0
1991	0	~	0	0.9619	0	383519	0	~	0	0.9631	0	383013	0	~	0	1.0027	0	367888	0	~	0	1.0323	0	357337	0	~	0	1.0386	0	355185	0	~	0	1.044	0	353328	0	~	0	1.0492	0	351579	0	~	0	1.077	0	342528	0
1992	0	~	0	0.971	0	379891	0	~	0	0.9692	0	380613	0	~	0	0.9658	0	381943	0	~	0	1.0041	0	367373	0	~	0	1.0204	0	361512	0	~	0	1.0382	0	355303	0	~	0	1.0476	0	352140	0	~	0	1.0429	0	353725	0
1993	0	~	0	0.9886	0	373148	0	~	0	0.9735	0	378914	0	~	0	0.9687	0	380813	0	~	0	0.9617	0	383564	0	~	0	0.9883	0	373249	0	~	0	1.0149	0	363486	0	~	0	1.0374	0	355603	0	~	0	1.036	0	356081	0
1994	0	~	0	1.0034	0	367649	0	~	0	0.9924	0	371695	0	~	0	0.9768	0	377653	0	~	0	0.9662	0	381800	0	~	0	0.9496	0	388482	0	~	0	0.9857	0	374254	0	~	0	1.0176	0	362501	0	~	0	1.0286	0	358617	0
1995	0	~	0	1.0124	0	364378	0	~	0	1.0043	0	367315	0	~	0	0.9951	0	370705	0	~	0	0.9706	0	380062	0	~	0	0.9525	0	387278	0	~	0	0.945	0	390362	0	~	0	0.9867	0	373875	0	~	0	1.0065	0	366505	0
1996	0	~	0	1.0219	0	360983	0	~	0	1.0117	0	364623	0	~	0	1.0065	0	366517	0	~	0	0.9859	0	374182	0	~	0	0.9554	0	386101	0	~	0	0.9463	0	389806	0	~	0	0.9456	0	390103	0	~	0	0.9743	0	378619	0
1997	0	~	0	1.0149	0	363478	0	~	0	1.0195	0	361832	0.2748	0.2748	0.007	1.5312	1	363886	0	~	0	0.9944	0	370960	0	~	0	0.969	0	380678	0	~	0	0.9481	0	389075	0	~	0	0.9464	0	389795	0	~	0	0.9323	0	395688	0
1998	0	~	0	1.0109	0	364911	0	~	0	1.0097	0	365342	0	~	0	1.0213	0	361199	0	~	0	0.9995	0	369078	0	~	0	0.9764	0	377806	0	~	0	0.96	0	384244	0	~	0	0.947	0	389514	0	~	0	0.9319	0	395841	0
1999	0.2723	0.2723	0.0069	1.5173	1	367206	0	~	0	1.005	0	367061	0	~	0	1.014	0	363784	0	~	0	1.0068	0	366407	0	~	0	0.983	0	375278	0	~	0	0.9697	0	380409	0	~	0	0.961	0	383844	0	~	0	0.9316	0	395965	0
2000	0	~	0	0.9874	0	373594	0	~	0	1.0032	0	367700	0	~	0	1.0098	0	365292	0	~	0	1.0056	0	366844	0	~	0	0.9938	0	371193	0	~	0	0.9762	0	377892	0	~	0	0.9694	0	380548	0	~	0	0.9478	0	389207	0
2001	0	~	0	0.949	0	388714	0	~	0	0.9939	0	371150	0	~	0	1.0068	0	366404	0	~	0	1.0137	0	363917	0	~	0	1.0083	0	365848	0	~	0	0.9945	0	370942	0	~	0	0.9801	0	376394	0	~	0	0.9711	0	379850	0
2002	0	~	0	0.9669	0	381527	0	~	0	0.9599	0	384293	0	~	0	1	0	368894	0.2749	0.2749	0.007	1.5316	1	363778	0	~	0	1.0186	0	362160	0	~	0	1.0114	0	364742	0	~	0	1.0016	0	368316	0	~	0	0.9823	0	375548	0
2003	0	~	0	0.9621	0	383429	0	~	0	0.9781	0	377142	0	~	0	0.9691	0	380652	0	~	0	1.0069	0	366348	0	~	0	1.0161	0	363034	0	~	0	1.019	0	361993	0	~	0	1.0201	0	361617	0	~	0	1.0024	0	368008	0
2004	0	~	0	0.9569	0	385513	0	~	0	0.9736	0	378904	0	~	0	0.9842	0	374815	0	~	0	0.9774	0	377436	0	~	0	1.0077	0	366068	0	~	0	1.0152	0	363373	0	~	0	1.0264	0	359415	0	~	0	1.0175	0	362528	0
2005	0	~	0	0.9675	0	381293	0	~	0	0.9649	0	382307	0	~	0	0.9775	0	377380	0	~	0	0.99	0	372611	0	~	0	0.9758	0	378033	0	~	0	1.0024	0	368010	0	~	0	1.0232	0	360530	0	~	0	1.0217	0	361070	0
2006	0	~	0	0.9504	0	388143	0	~	0	0.9727	0	379231	0	~	0	0.9633	0	382937	0	~	0	0.9792	0	376732	0	~	0	0.9836	0	375054	0	~	0	0.9664	0	381725	0	~	0	1.0073	0	366208	0	~	0	1.0138	0	363884	0
2007	0.2521	0.2521	0.0064	1.4048	1	396612	0	~	0	0.9588	0	384755	0	~	0	0.9727	0	379228	0	~	0	0.9657	0	381971	0	~	0	0.9718	0	379593	0	~	0	0.9745	0	378556	0	~	0	0.9745	0	378523	0	~	0	0.9986	0	369391	0
2008	0.2553	0.2553	0.0065	1.4227	1	391622	0	~	0	0.9391	0	392811	0	~	0	0.9571	0	385442	0	~	0	0.9752	0	378288	0	~	0	0.9559	0	385890	0	~	0	0.9599	0	384286	0	~	0	0.9828	0	375344	0	~	0	0.9642	0	382566	0
2009	0	~	0	0.9597	0	384371	0	~	0	0.9509	0	387948	0	~	0	0.9368	0	393754	0	~	0	0.9583	0	384949	0	~	0	0.965	0	382279	0	~	0	0.9419	0	391651	0.2626	0.2626	0.0066	1.4633	1	380765	0	~	0	0.9705	0	380119	0
2010	0	~	0	0.9696	0	380450	0	~	0	0.9707	0	380021	0	~	0	0.9434	0	391006	0	~	0	0.9428	0	391270	0	~	0	0.95	0	388301	0	~	0	0.9513	0	387773	0	~	0	0.9505	0	388084	0	~	0	0.9585	0	384857	0
2011	0	~	0	0.9728	0	379185	0	~	0	0.9661	0	381848	0	~	0	0.9671	0	381425	0	~	0	0.9403	0	392298	0	~	0	0.9392	0	392772	0	~	0	0.9472	0	389469	0	~	0	0.9486	0	388878	0	~	0	0.9474	0	389380	0
2012	0	~	0	0.9833	0	375144	0	~	0	0.9708	0	379980	0	~	0	0.9625	0	383256	0	~	0	0.9638	0	382730	0	~	0	0.937	0	393705	0	~	0	0.9365	0	393884	0	~	0	0.9444	0	390613	0	~	0	0.9451	0	390317	0
2013	0	~	0	0.9786	0	376960	0	~	0	0.9797	0	376513	0	~	0	0.9664	0	381702	0	~	0	0.9599	0	384310	0	~	0	0.96	0	384258	0	~	0	0.9345	0	394726	0	~	0	0.933	0	395360	0	~	0	0.9412	0	391931	0
2014	0	~	0	0.9752	0	378265	0	~	0	0.9764	0	377804	0	~	0	0.9777	0	377290	0	~	0	0.9643	0	382540	0	~	0	0.9578	0	385137	0	~	0	0.9574	0	385297	0	~	0	0.9331	0	395352	0	~	0	0.931	0	396230	0
2015	0	~	0	0.9717	0	379630	0	~	0	0.9736	0	378883	0	~	0	0.9733	0	379003	0	~	0	0.9737	0	378841	0	~	0	0.9619	0	383519	0.259	0.259	0.0066	1.4433	1	386033	0	~	0	0.9555	0	386083	0	~	0	0.93	0	396641	0
2016	0	~	0	0.9759	0	378001	0	~	0	0.9677	0	381208	0	~	0	0.9692	0	380612	0	~	0	0.9688	0	380776	0	~	0	0.97	0	380279	0	~	0	0.9586	0	384813	0	~	0	0.9533	0	386968	0	~	0	0.9525	0	387266	0
2017	0	~	0	0.9868	0	373832	0	~	0	0.9742	0	378675	0	~	0	0.9658	0	381938	0	~	0	0.9663	0	381752	0	~	0	0.9654	0	382092	0	~	0	0.9672	0	381382	0	~	0	0.9567	0	385591	0	~	0	0.9509	0	387942	0
2018	0	~	0	1.0113	0	364762	0	~	0	0.9892	0	372903	0	~	0	0.9722	0	379420	0	~	0	0.9637	0	382764	0	~	0	0.9641	0	382636	0	~	0	0.9647	0	382392	0	~	0	0.9675	0	381264	0	~	0	0.9564	0	385687	0
	Rates are per 100,000 and age-adjusted to the 2000 US Std Population (single ages to 84 - Census P25-1130) standard; Confidence intervals (Tiwari mod) are 95% for rates.
~	Statistic could not be calculated.
Metastatic Years 1988-2018 Age 0-85+
Breast
	00 years	00 years	00 years	00 years	00 years	00 years	01 years	01 years	01 years	01 years	01 years	01 years	02 years	02 years	02 years	02 years	02 years	02 years	03 years	03 years	03 years	03 years	03 years	03 years	04 years	04 years	04 years	04 years	04 years	04 years	05 years	05 years	05 years	05 years	05 years	05 years	06 years	06 years	06 years	06 years	06 years	06 years	07 years	07 years	07 years	07 years	07 years	07 years	08 years
	Rate	SE	Lower CI	Upper CI	Count	Pop	Rate	SE	Lower CI	Upper CI	Count	Pop	Rate	SE	Lower CI	Upper CI	Count	Pop	Rate	SE	Lower CI	Upper CI	Count	Pop	Rate	SE	Lower CI	Upper CI	Count	Pop	Rate	SE	Lower CI	Upper CI	Count	Pop	Rate	SE	Lower CI	Upper CI	Count	Pop	Rate	SE	Lower CI	Upper CI	Count	Pop	Rate
1988	0	~	0	1.018	0	362348	0	~	0	1.06	0	348022	0	~	0	1.0608	0	347738	0	~	0	1.0719	0	344150	0	~	0	1.0946	0	337011	0	~	0	1.0596	0	348131	0	~	0	1.0679	0	345430	0	~	0	1.0762	0	342775	0
1989	0	~	0	0.9877	0	373477	0	~	0	1.0404	0	354566	0	~	0	1.053	0	350325	0	~	0	1.0611	0	347658	0	~	0	1.0584	0	348533	0	~	0	1.0819	0	340971	0	~	0	1.0645	0	346538	0	~	0	1.0667	0	345818	0
1990	0	~	0	0.9516	0	387666	0	~	0	1.0018	0	368237	0	~	0	1.0295	0	358332	0	~	0	1.0511	0	350961	0	~	0	1.0437	0	353430	0	~	0	1.0462	0	352585	0	~	0	1.0828	0	340683	0	~	0	1.0598	0	348070	0
1991	0	~	0	0.9619	0	383519	0	~	0	0.9631	0	383013	0	~	0	1.0027	0	367888	0	~	0	1.0323	0	357337	0	~	0	1.0386	0	355185	0	~	0	1.044	0	353328	0	~	0	1.0492	0	351579	0	~	0	1.077	0	342528	0
1992	0	~	0	0.971	0	379891	0	~	0	0.9692	0	380613	0	~	0	0.9658	0	381943	0	~	0	1.0041	0	367373	0	~	0	1.0204	0	361512	0	~	0	1.0382	0	355303	0	~	0	1.0476	0	352140	0	~	0	1.0429	0	353725	0
1993	0	~	0	0.9886	0	373148	0	~	0	0.9735	0	378914	0	~	0	0.9687	0	380813	0	~	0	0.9617	0	383564	0	~	0	0.9883	0	373249	0	~	0	1.0149	0	363486	0	~	0	1.0374	0	355603	0	~	0	1.036	0	356081	0
1994	0	~	0	1.0034	0	367649	0	~	0	0.9924	0	371695	0	~	0	0.9768	0	377653	0	~	0	0.9662	0	381800	0	~	0	0.9496	0	388482	0	~	0	0.9857	0	374254	0	~	0	1.0176	0	362501	0	~	0	1.0286	0	358617	0
1995	0	~	0	1.0124	0	364378	0	~	0	1.0043	0	367315	0	~	0	0.9951	0	370705	0	~	0	0.9706	0	380062	0	~	0	0.9525	0	387278	0	~	0	0.945	0	390362	0	~	0	0.9867	0	373875	0	~	0	1.0065	0	366505	0
1996	0	~	0	1.0219	0	360983	0	~	0	1.0117	0	364623	0	~	0	1.0065	0	366517	0	~	0	0.9859	0	374182	0	~	0	0.9554	0	386101	0	~	0	0.9463	0	389806	0	~	0	0.9456	0	390103	0	~	0	0.9743	0	378619	0
1997	0	~	0	1.0149	0	363478	0	~	0	1.0195	0	361832	0	~	0	1.0137	0	363886	0	~	0	0.9944	0	370960	0	~	0	0.969	0	380678	0	~	0	0.9481	0	389075	0	~	0	0.9464	0	389795	0	~	0	0.9323	0	395688	0
1998	0	~	0	1.0109	0	364911	0	~	0	1.0097	0	365342	0	~	0	1.0213	0	361199	0	~	0	0.9995	0	369078	0	~	0	0.9764	0	377806	0	~	0	0.96	0	384244	0	~	0	0.947	0	389514	0	~	0	0.9319	0	395841	0
1999	0	~	0	1.0046	0	367206	0	~	0	1.005	0	367061	0	~	0	1.014	0	363784	0	~	0	1.0068	0	366407	0	~	0	0.983	0	375278	0	~	0	0.9697	0	380409	0	~	0	0.961	0	383844	0	~	0	0.9316	0	395965	0
2000	0	~	0	0.9874	0	373594	0	~	0	1.0032	0	367700	0	~	0	1.0098	0	365292	0	~	0	1.0056	0	366844	0	~	0	0.9938	0	371193	0	~	0	0.9762	0	377892	0	~	0	0.9694	0	380548	0	~	0	0.9478	0	389207	0
2001	0	~	0	0.949	0	388714	0	~	0	0.9939	0	371150	0	~	0	1.0068	0	366404	0	~	0	1.0137	0	363917	0	~	0	1.0083	0	365848	0	~	0	0.9945	0	370942	0	~	0	0.9801	0	376394	0	~	0	0.9711	0	379850	0
2002	0	~	0	0.9669	0	381527	0	~	0	0.9599	0	384293	0	~	0	1	0	368894	0	~	0	1.014	0	363778	0	~	0	1.0186	0	362160	0	~	0	1.0114	0	364742	0	~	0	1.0016	0	368316	0	~	0	0.9823	0	375548	0
2003	0	~	0	0.9621	0	383429	0	~	0	0.9781	0	377142	0	~	0	0.9691	0	380652	0	~	0	1.0069	0	366348	0	~	0	1.0161	0	363034	0	~	0	1.019	0	361993	0	~	0	1.0201	0	361617	0	~	0	1.0024	0	368008	0
2004	0	~	0	0.9569	0	385513	0	~	0	0.9736	0	378904	0	~	0	0.9842	0	374815	0	~	0	0.9774	0	377436	0	~	0	1.0077	0	366068	0	~	0	1.0152	0	363373	0	~	0	1.0264	0	359415	0	~	0	1.0175	0	362528	0
2005	0	~	0	0.9675	0	381293	0	~	0	0.9649	0	382307	0	~	0	0.9775	0	377380	0	~	0	0.99	0	372611	0	~	0	0.9758	0	378033	0	~	0	1.0024	0	368010	0	~	0	1.0232	0	360530	0	~	0	1.0217	0	361070	0
2006	0	~	0	0.9504	0	388143	0	~	0	0.9727	0	379231	0	~	0	0.9633	0	382937	0	~	0	0.9792	0	376732	0	~	0	0.9836	0	375054	0	~	0	0.9664	0	381725	0	~	0	1.0073	0	366208	0	~	0	1.0138	0	363884	0
2007	0	~	0	0.9301	0	396612	0	~	0	0.9588	0	384755	0	~	0	0.9727	0	379228	0	~	0	0.9657	0	381971	0	~	0	0.9718	0	379593	0	~	0	0.9745	0	378556	0	~	0	0.9745	0	378523	0	~	0	0.9986	0	369391	0
2008	0	~	0	0.9419	0	391622	0	~	0	0.9391	0	392811	0	~	0	0.9571	0	385442	0	~	0	0.9752	0	378288	0	~	0	0.9559	0	385890	0	~	0	0.9599	0	384286	0	~	0	0.9828	0	375344	0	~	0	0.9642	0	382566	0
2009	0	~	0	0.9597	0	384371	0	~	0	0.9509	0	387948	0	~	0	0.9368	0	393754	0	~	0	0.9583	0	384949	0	~	0	0.965	0	382279	0	~	0	0.9419	0	391651	0	~	0	0.9688	0	380765	0	~	0	0.9705	0	380119	0
2010	0	~	0	0.9696	0	380450	0	~	0	0.9707	0	380021	0	~	0	0.9434	0	391006	0	~	0	0.9428	0	391270	0	~	0	0.95	0	388301	0	~	0	0.9513	0	387773	0	~	0	0.9505	0	388084	0	~	0	0.9585	0	384857	0
2011	0	~	0	0.9728	0	379185	0	~	0	0.9661	0	381848	0	~	0	0.9671	0	381425	0	~	0	0.9403	0	392298	0	~	0	0.9392	0	392772	0	~	0	0.9472	0	389469	0	~	0	0.9486	0	388878	0	~	0	0.9474	0	389380	0
2012	0	~	0	0.9833	0	375144	0	~	0	0.9708	0	379980	0	~	0	0.9625	0	383256	0	~	0	0.9638	0	382730	0	~	0	0.937	0	393705	0	~	0	0.9365	0	393884	0	~	0	0.9444	0	390613	0	~	0	0.9451	0	390317	0
2013	0	~	0	0.9786	0	376960	0	~	0	0.9797	0	376513	0	~	0	0.9664	0	381702	0	~	0	0.9599	0	384310	0	~	0	0.96	0	384258	0	~	0	0.9345	0	394726	0	~	0	0.933	0	395360	0	~	0	0.9412	0	391931	0
2014	0	~	0	0.9752	0	378265	0	~	0	0.9764	0	377804	0	~	0	0.9777	0	377290	0	~	0	0.9643	0	382540	0	~	0	0.9578	0	385137	0	~	0	0.9574	0	385297	0	~	0	0.9331	0	395352	0	~	0	0.931	0	396230	0
2015	0	~	0	0.9717	0	379630	0	~	0	0.9736	0	378883	0	~	0	0.9733	0	379003	0	~	0	0.9737	0	378841	0	~	0	0.9619	0	383519	0	~	0	0.9556	0	386033	0	~	0	0.9555	0	386083	0	~	0	0.93	0	396641	0
2016	0	~	0	0.9759	0	378001	0	~	0	0.9677	0	381208	0	~	0	0.9692	0	380612	0	~	0	0.9688	0	380776	0	~	0	0.97	0	380279	0	~	0	0.9586	0	384813	0	~	0	0.9533	0	386968	0	~	0	0.9525	0	387266	0
2017	0	~	0	0.9868	0	373832	0	~	0	0.9742	0	378675	0	~	0	0.9658	0	381938	0	~	0	0.9663	0	381752	0	~	0	0.9654	0	382092	0	~	0	0.9672	0	381382	0	~	0	0.9567	0	385591	0	~	0	0.9509	0	387942	0
2018	0	~	0	1.0113	0	364762	0	~	0	0.9892	0	372903	0	~	0	0.9722	0	379420	0	~	0	0.9637	0	382764	0	~	0	0.9641	0	382636	0	~	0	0.9647	0	382392	0	~	0	0.9675	0	381264	0	~	0	0.9564	0	385687	0
	Rates are per 100,000 and age-adjusted to the 2000 US Std Population (single ages to 84 - Census P25-1130) standard; Confidence intervals (Tiwari mod) are 95% for rates.
~	Statistic could not be calculated.
Metastatic Years 1988-2018 Age 0-85+
Corpus Uteri
	00 years	00 years	00 years	00 years	00 years	00 years	01 years	01 years	01 years	01 years	01 years	01 years	02 years	02 years	02 years	02 years	02 years	02 years	03 years	03 years	03 years	03 years	03 years	03 years	04 years	04 years	04 years	04 years	04 years	04 years	05 years	05 years	05 years	05 years	05 years	05 years	06 years	06 years	06 years	06 years	06 years	06 years	07 years	07 years	07 years	07 years	07 years	07 years	08 years
	Rate	SE	Lower CI	Upper CI	Count	Pop	Rate	SE	Lower CI	Upper CI	Count	Pop	Rate	SE	Lower CI	Upper CI	Count	Pop	Rate	SE	Lower CI	Upper CI	Count	Pop	Rate	SE	Lower CI	Upper CI	Count	Pop	Rate	SE	Lower CI	Upper CI	Count	Pop	Rate	SE	Lower CI	Upper CI	Count	Pop	Rate	SE	Lower CI	Upper CI	Count	Pop	Rate
1988	0	~	0	1.018	0	362348	0	~	0	1.06	0	348022	0	~	0	1.0608	0	347738	0	~	0	1.0719	0	344150	0	~	0	1.0946	0	337011	0	~	0	1.0596	0	348131	0	~	0	1.0679	0	345430	0	~	0	1.0762	0	342775	0
1989	0	~	0	0.9877	0	373477	0	~	0	1.0404	0	354566	0	~	0	1.053	0	350325	0	~	0	1.0611	0	347658	0	~	0	1.0584	0	348533	0	~	0	1.0819	0	340971	0	~	0	1.0645	0	346538	0	~	0	1.0667	0	345818	0
1990	0	~	0	0.9516	0	387666	0	~	0	1.0018	0	368237	0	~	0	1.0295	0	358332	0	~	0	1.0511	0	350961	0	~	0	1.0437	0	353430	0	~	0	1.0462	0	352585	0	~	0	1.0828	0	340683	0	~	0	1.0598	0	348070	0
1991	0	~	0	0.9619	0	383519	0	~	0	0.9631	0	383013	0	~	0	1.0027	0	367888	0	~	0	1.0323	0	357337	0	~	0	1.0386	0	355185	0	~	0	1.044	0	353328	0	~	0	1.0492	0	351579	0	~	0	1.077	0	342528	0
1992	0	~	0	0.971	0	379891	0	~	0	0.9692	0	380613	0	~	0	0.9658	0	381943	0	~	0	1.0041	0	367373	0	~	0	1.0204	0	361512	0	~	0	1.0382	0	355303	0	~	0	1.0476	0	352140	0	~	0	1.0429	0	353725	0
1993	0	~	0	0.9886	0	373148	0	~	0	0.9735	0	378914	0	~	0	0.9687	0	380813	0	~	0	0.9617	0	383564	0	~	0	0.9883	0	373249	0	~	0	1.0149	0	363486	0	~	0	1.0374	0	355603	0	~	0	1.036	0	356081	0
1994	0	~	0	1.0034	0	367649	0	~	0	0.9924	0	371695	0	~	0	0.9768	0	377653	0	~	0	0.9662	0	381800	0	~	0	0.9496	0	388482	0	~	0	0.9857	0	374254	0	~	0	1.0176	0	362501	0	~	0	1.0286	0	358617	0
1995	0	~	0	1.0124	0	364378	0	~	0	1.0043	0	367315	0	~	0	0.9951	0	370705	0	~	0	0.9706	0	380062	0	~	0	0.9525	0	387278	0	~	0	0.945	0	390362	0	~	0	0.9867	0	373875	0	~	0	1.0065	0	366505	0
1996	0	~	0	1.0219	0	360983	0	~	0	1.0117	0	364623	0	~	0	1.0065	0	366517	0	~	0	0.9859	0	374182	0	~	0	0.9554	0	386101	0	~	0	0.9463	0	389806	0	~	0	0.9456	0	390103	0	~	0	0.9743	0	378619	0
1997	0	~	0	1.0149	0	363478	0	~	0	1.0195	0	361832	0	~	0	1.0137	0	363886	0	~	0	0.9944	0	370960	0	~	0	0.969	0	380678	0	~	0	0.9481	0	389075	0	~	0	0.9464	0	389795	0	~	0	0.9323	0	395688	0
1998	0	~	0	1.0109	0	364911	0	~	0	1.0097	0	365342	0	~	0	1.0213	0	361199	0	~	0	0.9995	0	369078	0	~	0	0.9764	0	377806	0	~	0	0.96	0	384244	0	~	0	0.947	0	389514	0	~	0	0.9319	0	395841	0
1999	0	~	0	1.0046	0	367206	0	~	0	1.005	0	367061	0	~	0	1.014	0	363784	0	~	0	1.0068	0	366407	0	~	0	0.983	0	375278	0	~	0	0.9697	0	380409	0	~	0	0.961	0	383844	0	~	0	0.9316	0	395965	0
2000	0	~	0	0.9874	0	373594	0	~	0	1.0032	0	367700	0	~	0	1.0098	0	365292	0	~	0	1.0056	0	366844	0	~	0	0.9938	0	371193	0	~	0	0.9762	0	377892	0	~	0	0.9694	0	380548	0	~	0	0.9478	0	389207	0
2001	0	~	0	0.949	0	388714	0	~	0	0.9939	0	371150	0	~	0	1.0068	0	366404	0	~	0	1.0137	0	363917	0	~	0	1.0083	0	365848	0	~	0	0.9945	0	370942	0	~	0	0.9801	0	376394	0	~	0	0.9711	0	379850	0
2002	0	~	0	0.9669	0	381527	0	~	0	0.9599	0	384293	0	~	0	1	0	368894	0	~	0	1.014	0	363778	0	~	0	1.0186	0	362160	0	~	0	1.0114	0	364742	0	~	0	1.0016	0	368316	0	~	0	0.9823	0	375548	0
2003	0	~	0	0.9621	0	383429	0	~	0	0.9781	0	377142	0	~	0	0.9691	0	380652	0	~	0	1.0069	0	366348	0	~	0	1.0161	0	363034	0	~	0	1.019	0	361993	0	~	0	1.0201	0	361617	0	~	0	1.0024	0	368008	0
2004	0	~	0	0.9569	0	385513	0	~	0	0.9736	0	378904	0	~	0	0.9842	0	374815	0	~	0	0.9774	0	377436	0	~	0	1.0077	0	366068	0	~	0	1.0152	0	363373	0	~	0	1.0264	0	359415	0	~	0	1.0175	0	362528	0
2005	0	~	0	0.9675	0	381293	0	~	0	0.9649	0	382307	0	~	0	0.9775	0	377380	0	~	0	0.99	0	372611	0	~	0	0.9758	0	378033	0	~	0	1.0024	0	368010	0	~	0	1.0232	0	360530	0	~	0	1.0217	0	361070	0
2006	0	~	0	0.9504	0	388143	0	~	0	0.9727	0	379231	0	~	0	0.9633	0	382937	0	~	0	0.9792	0	376732	0	~	0	0.9836	0	375054	0	~	0	0.9664	0	381725	0	~	0	1.0073	0	366208	0	~	0	1.0138	0	363884	0
2007	0	~	0	0.9301	0	396612	0	~	0	0.9588	0	384755	0	~	0	0.9727	0	379228	0	~	0	0.9657	0	381971	0	~	0	0.9718	0	379593	0	~	0	0.9745	0	378556	0	~	0	0.9745	0	378523	0	~	0	0.9986	0	369391	0
2008	0	~	0	0.9419	0	391622	0	~	0	0.9391	0	392811	0	~	0	0.9571	0	385442	0	~	0	0.9752	0	378288	0	~	0	0.9559	0	385890	0	~	0	0.9599	0	384286	0	~	0	0.9828	0	375344	0	~	0	0.9642	0	382566	0
2009	0	~	0	0.9597	0	384371	0	~	0	0.9509	0	387948	0	~	0	0.9368	0	393754	0	~	0	0.9583	0	384949	0	~	0	0.965	0	382279	0	~	0	0.9419	0	391651	0	~	0	0.9688	0	380765	0	~	0	0.9705	0	380119	0
2010	0	~	0	0.9696	0	380450	0	~	0	0.9707	0	380021	0	~	0	0.9434	0	391006	0	~	0	0.9428	0	391270	0	~	0	0.95	0	388301	0	~	0	0.9513	0	387773	0	~	0	0.9505	0	388084	0	~	0	0.9585	0	384857	0
2011	0	~	0	0.9728	0	379185	0	~	0	0.9661	0	381848	0	~	0	0.9671	0	381425	0	~	0	0.9403	0	392298	0	~	0	0.9392	0	392772	0	~	0	0.9472	0	389469	0	~	0	0.9486	0	388878	0	~	0	0.9474	0	389380	0
2012	0	~	0	0.9833	0	375144	0	~	0	0.9708	0	379980	0	~	0	0.9625	0	383256	0	~	0	0.9638	0	382730	0	~	0	0.937	0	393705	0	~	0	0.9365	0	393884	0	~	0	0.9444	0	390613	0	~	0	0.9451	0	390317	0
2013	0	~	0	0.9786	0	376960	0	~	0	0.9797	0	376513	0	~	0	0.9664	0	381702	0	~	0	0.9599	0	384310	0	~	0	0.96	0	384258	0	~	0	0.9345	0	394726	0	~	0	0.933	0	395360	0	~	0	0.9412	0	391931	0
2014	0	~	0	0.9752	0	378265	0	~	0	0.9764	0	377804	0	~	0	0.9777	0	377290	0	~	0	0.9643	0	382540	0	~	0	0.9578	0	385137	0	~	0	0.9574	0	385297	0	~	0	0.9331	0	395352	0	~	0	0.931	0	396230	0
2015	0	~	0	0.9717	0	379630	0	~	0	0.9736	0	378883	0	~	0	0.9733	0	379003	0	~	0	0.9737	0	378841	0	~	0	0.9619	0	383519	0	~	0	0.9556	0	386033	0	~	0	0.9555	0	386083	0	~	0	0.93	0	396641	0
2016	0	~	0	0.9759	0	378001	0	~	0	0.9677	0	381208	0	~	0	0.9692	0	380612	0	~	0	0.9688	0	380776	0	~	0	0.97	0	380279	0	~	0	0.9586	0	384813	0	~	0	0.9533	0	386968	0	~	0	0.9525	0	387266	0
2017	0	~	0	0.9868	0	373832	0	~	0	0.9742	0	378675	0	~	0	0.9658	0	381938	0	~	0	0.9663	0	381752	0	~	0	0.9654	0	382092	0	~	0	0.9672	0	381382	0	~	0	0.9567	0	385591	0	~	0	0.9509	0	387942	0
2018	0	~	0	1.0113	0	364762	0	~	0	0.9892	0	372903	0	~	0	0.9722	0	379420	0	~	0	0.9637	0	382764	0	~	0	0.9641	0	382636	0	~	0	0.9647	0	382392	0	~	0	0.9675	0	381264	0	~	0	0.9564	0	385687	0
	Rates are per 100,000 and age-adjusted to the 2000 US Std Population (single ages to 84 - Census P25-1130) standard; Confidence intervals (Tiwari mod) are 95% for rates.
~	Statistic could not be calculated.
Metastatic Years 1988-2018 Age 0-85+
Ovary
	00 years	00 years	00 years	00 years	00 years	00 years	01 years	01 years	01 years	01 years	01 years	01 years	02 years	02 years	02 years	02 years	02 years	02 years	03 years	03 years	03 years	03 years	03 years	03 years	04 years	04 years	04 years	04 years	04 years	04 years	05 years	05 years	05 years	05 years	05 years	05 years	06 years	06 years	06 years	06 years	06 years	06 years	07 years	07 years	07 years	07 years	07 years	07 years	08 years
	Rate	SE	Lower CI	Upper CI	Count	Pop	Rate	SE	Lower CI	Upper CI	Count	Pop	Rate	SE	Lower CI	Upper CI	Count	Pop	Rate	SE	Lower CI	Upper CI	Count	Pop	Rate	SE	Lower CI	Upper CI	Count	Pop	Rate	SE	Lower CI	Upper CI	Count	Pop	Rate	SE	Lower CI	Upper CI	Count	Pop	Rate	SE	Lower CI	Upper CI	Count	Pop	Rate
1988	0	~	0	1.018	0	362348	0	~	0	1.06	0	348022	0	~	0	1.0608	0	347738	0	~	0	1.0719	0	344150	0	~	0	1.0946	0	337011	0	~	0	1.0596	0	348131	0	~	0	1.0679	0	345430	0	~	0	1.0762	0	342775	0
1989	0	~	0	0.9877	0	373477	0	~	0	1.0404	0	354566	0	~	0	1.053	0	350325	0	~	0	1.0611	0	347658	0	~	0	1.0584	0	348533	0	~	0	1.0819	0	340971	0	~	0	1.0645	0	346538	0	~	0	1.0667	0	345818	0
1990	0	~	0	0.9516	0	387666	0	~	0	1.0018	0	368237	0	~	0	1.0295	0	358332	0	~	0	1.0511	0	350961	0	~	0	1.0437	0	353430	0.2836	0.2836	0.0072	1.5802	1	352585	0	~	0	1.0828	0	340683	0	~	0	1.0598	0	348070	0
1991	0	~	0	0.9619	0	383519	0	~	0	0.9631	0	383013	0	~	0	1.0027	0	367888	0	~	0	1.0323	0	357337	0	~	0	1.0386	0	355185	0	~	0	1.044	0	353328	0	~	0	1.0492	0	351579	0	~	0	1.077	0	342528	0
1992	0	~	0	0.971	0	379891	0	~	0	0.9692	0	380613	0	~	0	0.9658	0	381943	0	~	0	1.0041	0	367373	0	~	0	1.0204	0	361512	0	~	0	1.0382	0	355303	0	~	0	1.0476	0	352140	0	~	0	1.0429	0	353725	0
1993	0	~	0	0.9886	0	373148	0	~	0	0.9735	0	378914	0	~	0	0.9687	0	380813	0	~	0	0.9617	0	383564	0	~	0	0.9883	0	373249	0	~	0	1.0149	0	363486	0	~	0	1.0374	0	355603	0	~	0	1.036	0	356081	0
1994	0	~	0	1.0034	0	367649	0	~	0	0.9924	0	371695	0	~	0	0.9768	0	377653	0	~	0	0.9662	0	381800	0	~	0	0.9496	0	388482	0.2672	0.2672	0.0068	1.4887	1	374254	0	~	0	1.0176	0	362501	0	~	0	1.0286	0	358617	0
1995	0	~	0	1.0124	0	364378	0	~	0	1.0043	0	367315	0	~	0	0.9951	0	370705	0	~	0	0.9706	0	380062	0	~	0	0.9525	0	387278	0	~	0	0.945	0	390362	0	~	0	0.9867	0	373875	0	~	0	1.0065	0	366505	0
1996	0	~	0	1.0219	0	360983	0	~	0	1.0117	0	364623	0	~	0	1.0065	0	366517	0	~	0	0.9859	0	374182	0	~	0	0.9554	0	386101	0	~	0	0.9463	0	389806	0	~	0	0.9456	0	390103	0	~	0	0.9743	0	378619	0
1997	0	~	0	1.0149	0	363478	0	~	0	1.0195	0	361832	0	~	0	1.0137	0	363886	0	~	0	0.9944	0	370960	0	~	0	0.969	0	380678	0	~	0	0.9481	0	389075	0	~	0	0.9464	0	389795	0	~	0	0.9323	0	395688	0
1998	0	~	0	1.0109	0	364911	0	~	0	1.0097	0	365342	0	~	0	1.0213	0	361199	0	~	0	0.9995	0	369078	0	~	0	0.9764	0	377806	0	~	0	0.96	0	384244	0.2567	0.2567	0.0065	1.4304	1	389514	0	~	0	0.9319	0	395841	0.2537
1999	0	~	0	1.0046	0	367206	0	~	0	1.005	0	367061	0	~	0	1.014	0	363784	0	~	0	1.0068	0	366407	0	~	0	0.983	0	375278	0	~	0	0.9697	0	380409	0	~	0	0.961	0	383844	0	~	0	0.9316	0	395965	0
2000	0	~	0	0.9874	0	373594	0	~	0	1.0032	0	367700	0	~	0	1.0098	0	365292	0	~	0	1.0056	0	366844	0	~	0	0.9938	0	371193	0	~	0	0.9762	0	377892	0	~	0	0.9694	0	380548	0	~	0	0.9478	0	389207	0
2001	0	~	0	0.949	0	388714	0	~	0	0.9939	0	371150	0	~	0	1.0068	0	366404	0	~	0	1.0137	0	363917	0	~	0	1.0083	0	365848	0	~	0	0.9945	0	370942	0	~	0	0.9801	0	376394	0	~	0	0.9711	0	379850	0
2002	0	~	0	0.9669	0	381527	0	~	0	0.9599	0	384293	0	~	0	1	0	368894	0	~	0	1.014	0	363778	0	~	0	1.0186	0	362160	0	~	0	1.0114	0	364742	0	~	0	1.0016	0	368316	0	~	0	0.9823	0	375548	0.2641
2003	0	~	0	0.9621	0	383429	0	~	0	0.9781	0	377142	0	~	0	0.9691	0	380652	0	~	0	1.0069	0	366348	0	~	0	1.0161	0	363034	0	~	0	1.019	0	361993	0	~	0	1.0201	0	361617	0	~	0	1.0024	0	368008	0
2004	0	~	0	0.9569	0	385513	0	~	0	0.9736	0	378904	0	~	0	0.9842	0	374815	0	~	0	0.9774	0	377436	0	~	0	1.0077	0	366068	0	~	0	1.0152	0	363373	0	~	0	1.0264	0	359415	0	~	0	1.0175	0	362528	0
2005	0	~	0	0.9675	0	381293	0	~	0	0.9649	0	382307	0	~	0	0.9775	0	377380	0	~	0	0.99	0	372611	0	~	0	0.9758	0	378033	0	~	0	1.0024	0	368010	0	~	0	1.0232	0	360530	0	~	0	1.0217	0	361070	0
2006	0	~	0	0.9504	0	388143	0	~	0	0.9727	0	379231	0	~	0	0.9633	0	382937	0	~	0	0.9792	0	376732	0	~	0	0.9836	0	375054	0	~	0	0.9664	0	381725	0	~	0	1.0073	0	366208	0	~	0	1.0138	0	363884	0
2007	0	~	0	0.9301	0	396612	0	~	0	0.9588	0	384755	0	~	0	0.9727	0	379228	0	~	0	0.9657	0	381971	0	~	0	0.9718	0	379593	0	~	0	0.9745	0	378556	0	~	0	0.9745	0	378523	0.2707	0.2707	0.0069	1.5083	1	369391	0
2008	0	~	0	0.9419	0	391622	0	~	0	0.9391	0	392811	0	~	0	0.9571	0	385442	0	~	0	0.9752	0	378288	0	~	0	0.9559	0	385890	0	~	0	0.9599	0	384286	0	~	0	0.9828	0	375344	0.2614	0.2614	0.0066	1.4564	1	382566	0
2009	0	~	0	0.9597	0	384371	0	~	0	0.9509	0	387948	0	~	0	0.9368	0	393754	0	~	0	0.9583	0	384949	0	~	0	0.965	0	382279	0	~	0	0.9419	0	391651	0	~	0	0.9688	0	380765	0	~	0	0.9705	0	380119	0
2010	0	~	0	0.9696	0	380450	0	~	0	0.9707	0	380021	0	~	0	0.9434	0	391006	0	~	0	0.9428	0	391270	0	~	0	0.95	0	388301	0	~	0	0.9513	0	387773	0	~	0	0.9505	0	388084	0	~	0	0.9585	0	384857	0
2011	0	~	0	0.9728	0	379185	0	~	0	0.9661	0	381848	0	~	0	0.9671	0	381425	0	~	0	0.9403	0	392298	0	~	0	0.9392	0	392772	0	~	0	0.9472	0	389469	0	~	0	0.9486	0	388878	0	~	0	0.9474	0	389380	0
2012	0	~	0	0.9833	0	375144	0	~	0	0.9708	0	379980	0	~	0	0.9625	0	383256	0	~	0	0.9638	0	382730	0	~	0	0.937	0	393705	0	~	0	0.9365	0	393884	0	~	0	0.9444	0	390613	0	~	0	0.9451	0	390317	0
2013	0	~	0	0.9786	0	376960	0	~	0	0.9797	0	376513	0	~	0	0.9664	0	381702	0	~	0	0.9599	0	384310	0	~	0	0.96	0	384258	0	~	0	0.9345	0	394726	0	~	0	0.933	0	395360	0	~	0	0.9412	0	391931	0
2014	0	~	0	0.9752	0	378265	0	~	0	0.9764	0	377804	0	~	0	0.9777	0	377290	0	~	0	0.9643	0	382540	0	~	0	0.9578	0	385137	0	~	0	0.9574	0	385297	0.2529	0.2529	0.0064	1.4093	1	395352	0	~	0	0.931	0	396230	0.2547
2015	0	~	0	0.9717	0	379630	0	~	0	0.9736	0	378883	0	~	0	0.9733	0	379003	0	~	0	0.9737	0	378841	0	~	0	0.9619	0	383519	0	~	0	0.9556	0	386033	0	~	0	0.9555	0	386083	0.2521	0.2521	0.0064	1.4047	1	396641	0
2016	0	~	0	0.9759	0	378001	0	~	0	0.9677	0	381208	0	~	0	0.9692	0	380612	0	~	0	0.9688	0	380776	0	~	0	0.97	0	380279	0	~	0	0.9586	0	384813	0	~	0	0.9533	0	386968	0	~	0	0.9525	0	387266	0
2017	0	~	0	0.9868	0	373832	0	~	0	0.9742	0	378675	0	~	0	0.9658	0	381938	0	~	0	0.9663	0	381752	0	~	0	0.9654	0	382092	0	~	0	0.9672	0	381382	0	~	0	0.9567	0	385591	0	~	0	0.9509	0	387942	0
2018	0	~	0	1.0113	0	364762	0	~	0	0.9892	0	372903	0	~	0	0.9722	0	379420	0	~	0	0.9637	0	382764	0	~	0	0.9641	0	382636	0	~	0	0.9647	0	382392	0	~	0	0.9675	0	381264	0	~	0	0.9564	0	385687	0
	Rates are per 100,000 and age-adjusted to the 2000 US Std Population (single ages to 84 - Census P25-1130) standard; Confidence intervals (Tiwari mod) are 95% for rates.
~	Statistic could not be calculated.
Metastatic Years 1988-2018 Age 0-85+
Prostate
	00 years	00 years	00 years	00 years	00 years	00 years	01 years	01 years	01 years	01 years	01 years	01 years	02 years	02 years	02 years	02 years	02 years	02 years	03 years	03 years	03 years	03 years	03 years	03 years	04 years	04 years	04 years	04 years	04 years	04 years	05 years	05 years	05 years	05 years	05 years	05 years	06 years	06 years	06 years	06 years	06 years	06 years	07 years	07 years	07 years	07 years	07 years	07 years	08 years
	Rate	SE	Lower CI	Upper CI	Count	Pop	Rate	SE	Lower CI	Upper CI	Count	Pop	Rate	SE	Lower CI	Upper CI	Count	Pop	Rate	SE	Lower CI	Upper CI	Count	Pop	Rate	SE	Lower CI	Upper CI	Count	Pop	Rate	SE	Lower CI	Upper CI	Count	Pop	Rate	SE	Lower CI	Upper CI	Count	Pop	Rate	SE	Lower CI	Upper CI	Count	Pop	Rate
1988	0	~	0	1.018	0	362348	0	~	0	1.06	0	348022	0	~	0	1.0608	0	347738	0	~	0	1.0719	0	344150	0	~	0	1.0946	0	337011	0	~	0	1.0596	0	348131	0	~	0	1.0679	0	345430	0	~	0	1.0762	0	342775	0
1989	0	~	0	0.9877	0	373477	0	~	0	1.0404	0	354566	0	~	0	1.053	0	350325	0	~	0	1.0611	0	347658	0	~	0	1.0584	0	348533	0	~	0	1.0819	0	340971	0	~	0	1.0645	0	346538	0	~	0	1.0667	0	345818	0
1990	0	~	0	0.9516	0	387666	0	~	0	1.0018	0	368237	0	~	0	1.0295	0	358332	0	~	0	1.0511	0	350961	0	~	0	1.0437	0	353430	0	~	0	1.0462	0	352585	0	~	0	1.0828	0	340683	0	~	0	1.0598	0	348070	0
1991	0	~	0	0.9619	0	383519	0	~	0	0.9631	0	383013	0	~	0	1.0027	0	367888	0	~	0	1.0323	0	357337	0	~	0	1.0386	0	355185	0	~	0	1.044	0	353328	0	~	0	1.0492	0	351579	0	~	0	1.077	0	342528	0
1992	0	~	0	0.971	0	379891	0	~	0	0.9692	0	380613	0	~	0	0.9658	0	381943	0	~	0	1.0041	0	367373	0	~	0	1.0204	0	361512	0	~	0	1.0382	0	355303	0	~	0	1.0476	0	352140	0	~	0	1.0429	0	353725	0
1993	0	~	0	0.9886	0	373148	0	~	0	0.9735	0	378914	0	~	0	0.9687	0	380813	0	~	0	0.9617	0	383564	0	~	0	0.9883	0	373249	0	~	0	1.0149	0	363486	0	~	0	1.0374	0	355603	0	~	0	1.036	0	356081	0
1994	0	~	0	1.0034	0	367649	0	~	0	0.9924	0	371695	0	~	0	0.9768	0	377653	0	~	0	0.9662	0	381800	0	~	0	0.9496	0	388482	0	~	0	0.9857	0	374254	0	~	0	1.0176	0	362501	0	~	0	1.0286	0	358617	0
1995	0	~	0	1.0124	0	364378	0	~	0	1.0043	0	367315	0	~	0	0.9951	0	370705	0	~	0	0.9706	0	380062	0	~	0	0.9525	0	387278	0	~	0	0.945	0	390362	0	~	0	0.9867	0	373875	0	~	0	1.0065	0	366505	0
1996	0	~	0	1.0219	0	360983	0	~	0	1.0117	0	364623	0	~	0	1.0065	0	366517	0	~	0	0.9859	0	374182	0	~	0	0.9554	0	386101	0	~	0	0.9463	0	389806	0	~	0	0.9456	0	390103	0	~	0	0.9743	0	378619	0
1997	0	~	0	1.0149	0	363478	0	~	0	1.0195	0	361832	0	~	0	1.0137	0	363886	0	~	0	0.9944	0	370960	0	~	0	0.969	0	380678	0	~	0	0.9481	0	389075	0	~	0	0.9464	0	389795	0	~	0	0.9323	0	395688	0
1998	0	~	0	1.0109	0	364911	0	~	0	1.0097	0	365342	0	~	0	1.0213	0	361199	0	~	0	0.9995	0	369078	0	~	0	0.9764	0	377806	0	~	0	0.96	0	384244	0	~	0	0.947	0	389514	0	~	0	0.9319	0	395841	0
1999	0.2723	0.2723	0.0069	1.5173	1	367206	0	~	0	1.005	0	367061	0	~	0	1.014	0	363784	0	~	0	1.0068	0	366407	0	~	0	0.983	0	375278	0	~	0	0.9697	0	380409	0	~	0	0.961	0	383844	0	~	0	0.9316	0	395965	0
2000	0	~	0	0.9874	0	373594	0	~	0	1.0032	0	367700	0	~	0	1.0098	0	365292	0	~	0	1.0056	0	366844	0	~	0	0.9938	0	371193	0	~	0	0.9762	0	377892	0	~	0	0.9694	0	380548	0	~	0	0.9478	0	389207	0
2001	0	~	0	0.949	0	388714	0	~	0	0.9939	0	371150	0	~	0	1.0068	0	366404	0	~	0	1.0137	0	363917	0	~	0	1.0083	0	365848	0	~	0	0.9945	0	370942	0	~	0	0.9801	0	376394	0	~	0	0.9711	0	379850	0
2002	0	~	0	0.9669	0	381527	0	~	0	0.9599	0	384293	0	~	0	1	0	368894	0	~	0	1.014	0	363778	0	~	0	1.0186	0	362160	0	~	0	1.0114	0	364742	0	~	0	1.0016	0	368316	0	~	0	0.9823	0	375548	0
2003	0	~	0	0.9621	0	383429	0	~	0	0.9781	0	377142	0	~	0	0.9691	0	380652	0	~	0	1.0069	0	366348	0	~	0	1.0161	0	363034	0	~	0	1.019	0	361993	0	~	0	1.0201	0	361617	0	~	0	1.0024	0	368008	0
2004	0	~	0	0.9569	0	385513	0	~	0	0.9736	0	378904	0	~	0	0.9842	0	374815	0	~	0	0.9774	0	377436	0	~	0	1.0077	0	366068	0	~	0	1.0152	0	363373	0	~	0	1.0264	0	359415	0	~	0	1.0175	0	362528	0
2005	0	~	0	0.9675	0	381293	0	~	0	0.9649	0	382307	0	~	0	0.9775	0	377380	0	~	0	0.99	0	372611	0	~	0	0.9758	0	378033	0	~	0	1.0024	0	368010	0.2774	0.2774	0.007	1.5454	1	360530	0	~	0	1.0217	0	361070	0
2006	0	~	0	0.9504	0	388143	0	~	0	0.9727	0	379231	0	~	0	0.9633	0	382937	0	~	0	0.9792	0	376732	0	~	0	0.9836	0	375054	0	~	0	0.9664	0	381725	0	~	0	1.0073	0	366208	0	~	0	1.0138	0	363884	0
2007	0	~	0	0.9301	0	396612	0	~	0	0.9588	0	384755	0	~	0	0.9727	0	379228	0	~	0	0.9657	0	381971	0	~	0	0.9718	0	379593	0	~	0	0.9745	0	378556	0	~	0	0.9745	0	378523	0	~	0	0.9986	0	369391	0
2008	0	~	0	0.9419	0	391622	0	~	0	0.9391	0	392811	0	~	0	0.9571	0	385442	0.2643	0.2643	0.0067	1.4729	1	378288	0	~	0	0.9559	0	385890	0	~	0	0.9599	0	384286	0	~	0	0.9828	0	375344	0	~	0	0.9642	0	382566	0
2009	0	~	0	0.9597	0	384371	0	~	0	0.9509	0	387948	0	~	0	0.9368	0	393754	0	~	0	0.9583	0	384949	0	~	0	0.965	0	382279	0	~	0	0.9419	0	391651	0	~	0	0.9688	0	380765	0	~	0	0.9705	0	380119	0
2010	0	~	0	0.9696	0	380450	0	~	0	0.9707	0	380021	0	~	0	0.9434	0	391006	0	~	0	0.9428	0	391270	0	~	0	0.95	0	388301	0	~	0	0.9513	0	387773	0	~	0	0.9505	0	388084	0	~	0	0.9585	0	384857	0
2011	0	~	0	0.9728	0	379185	0	~	0	0.9661	0	381848	0	~	0	0.9671	0	381425	0	~	0	0.9403	0	392298	0	~	0	0.9392	0	392772	0	~	0	0.9472	0	389469	0	~	0	0.9486	0	388878	0	~	0	0.9474	0	389380	0
2012	0	~	0	0.9833	0	375144	0	~	0	0.9708	0	379980	0	~	0	0.9625	0	383256	0	~	0	0.9638	0	382730	0	~	0	0.937	0	393705	0	~	0	0.9365	0	393884	0	~	0	0.9444	0	390613	0	~	0	0.9451	0	390317	0
2013	0	~	0	0.9786	0	376960	0	~	0	0.9797	0	376513	0	~	0	0.9664	0	381702	0	~	0	0.9599	0	384310	0	~	0	0.96	0	384258	0	~	0	0.9345	0	394726	0	~	0	0.933	0	395360	0	~	0	0.9412	0	391931	0
2014	0	~	0	0.9752	0	378265	0	~	0	0.9764	0	377804	0	~	0	0.9777	0	377290	0	~	0	0.9643	0	382540	0	~	0	0.9578	0	385137	0	~	0	0.9574	0	385297	0	~	0	0.9331	0	395352	0	~	0	0.931	0	396230	0
2015	0	~	0	0.9717	0	379630	0	~	0	0.9736	0	378883	0	~	0	0.9733	0	379003	0	~	0	0.9737	0	378841	0	~	0	0.9619	0	383519	0	~	0	0.9556	0	386033	0	~	0	0.9555	0	386083	0	~	0	0.93	0	396641	0
2016	0	~	0	0.9759	0	378001	0	~	0	0.9677	0	381208	0	~	0	0.9692	0	380612	0	~	0	0.9688	0	380776	0	~	0	0.97	0	380279	0	~	0	0.9586	0	384813	0	~	0	0.9533	0	386968	0	~	0	0.9525	0	387266	0
2017	0	~	0	0.9868	0	373832	0	~	0	0.9742	0	378675	0	~	0	0.9658	0	381938	0	~	0	0.9663	0	381752	0	~	0	0.9654	0	382092	0	~	0	0.9672	0	381382	0	~	0	0.9567	0	385591	0	~	0	0.9509	0	387942	0
2018	0	~	0	1.0113	0	364762	0	~	0	0.9892	0	372903	0	~	0	0.9722	0	379420	0	~	0	0.9637	0	382764	0	~	0	0.9641	0	382636	0	~	0	0.9647	0	382392	0	~	0	0.9675	0	381264	0	~	0	0.9564	0	385687	0
	Rates are per 100,000 and age-adjusted to the 2000 US Std Population (single ages to 84 - Census P25-1130) standard; Confidence intervals (Tiwari mod) are 95% for rates.
~	Statistic could not be calculated.
Metastatic Years 1988-2018 Age 0-85+
Urinary Bladder
	00 years	00 years	00 years	00 years	00 years	00 years	01 years	01 years	01 years	01 years	01 years	01 years	02 years	02 years	02 years	02 years	02 years	02 years	03 years	03 years	03 years	03 years	03 years	03 years	04 years	04 years	04 years	04 years	04 years	04 years	05 years	05 years	05 years	05 years	05 years	05 years	06 years	06 years	06 years	06 years	06 years	06 years	07 years	07 years	07 years	07 years	07 years	07 years	08 years
	Rate	SE	Lower CI	Upper CI	Count	Pop	Rate	SE	Lower CI	Upper CI	Count	Pop	Rate	SE	Lower CI	Upper CI	Count	Pop	Rate	SE	Lower CI	Upper CI	Count	Pop	Rate	SE	Lower CI	Upper CI	Count	Pop	Rate	SE	Lower CI	Upper CI	Count	Pop	Rate	SE	Lower CI	Upper CI	Count	Pop	Rate	SE	Lower CI	Upper CI	Count	Pop	Rate
1988	0	~	0	1.018	0	362348	0	~	0	1.06	0	348022	0	~	0	1.0608	0	347738	0	~	0	1.0719	0	344150	0	~	0	1.0946	0	337011	0	~	0	1.0596	0	348131	0	~	0	1.0679	0	345430	0	~	0	1.0762	0	342775	0
1989	0	~	0	0.9877	0	373477	0	~	0	1.0404	0	354566	0	~	0	1.053	0	350325	0	~	0	1.0611	0	347658	0	~	0	1.0584	0	348533	0	~	0	1.0819	0	340971	0.5771	0.4081	0.0699	2.0848	2	346538	0	~	0	1.0667	0	345818	0
1990	0	~	0	0.9516	0	387666	0.2716	0.2716	0.0069	1.5131	1	368237	0	~	0	1.0295	0	358332	0	~	0	1.0511	0	350961	0	~	0	1.0437	0	353430	0	~	0	1.0462	0	352585	0	~	0	1.0828	0	340683	0	~	0	1.0598	0	348070	0
1991	0	~	0	0.9619	0	383519	0	~	0	0.9631	0	383013	0	~	0	1.0027	0	367888	0	~	0	1.0323	0	357337	0	~	0	1.0386	0	355185	0	~	0	1.044	0	353328	0	~	0	1.0492	0	351579	0	~	0	1.077	0	342528	0
1992	0	~	0	0.971	0	379891	0	~	0	0.9692	0	380613	0	~	0	0.9658	0	381943	0	~	0	1.0041	0	367373	0	~	0	1.0204	0	361512	0	~	0	1.0382	0	355303	0	~	0	1.0476	0	352140	0	~	0	1.0429	0	353725	0
1993	0	~	0	0.9886	0	373148	0	~	0	0.9735	0	378914	0	~	0	0.9687	0	380813	0	~	0	0.9617	0	383564	0	~	0	0.9883	0	373249	0	~	0	1.0149	0	363486	0	~	0	1.0374	0	355603	0	~	0	1.036	0	356081	0
1994	0	~	0	1.0034	0	367649	0.269	0.269	0.0068	1.499	1	371695	0	~	0	0.9768	0	377653	0	~	0	0.9662	0	381800	0	~	0	0.9496	0	388482	0	~	0	0.9857	0	374254	0	~	0	1.0176	0	362501	0	~	0	1.0286	0	358617	0
1995	0	~	0	1.0124	0	364378	0	~	0	1.0043	0	367315	0	~	0	0.9951	0	370705	0	~	0	0.9706	0	380062	0	~	0	0.9525	0	387278	0	~	0	0.945	0	390362	0	~	0	0.9867	0	373875	0	~	0	1.0065	0	366505	0
1996	0	~	0	1.0219	0	360983	0	~	0	1.0117	0	364623	0	~	0	1.0065	0	366517	0	~	0	0.9859	0	374182	0	~	0	0.9554	0	386101	0	~	0	0.9463	0	389806	0	~	0	0.9456	0	390103	0	~	0	0.9743	0	378619	0
1997	0	~	0	1.0149	0	363478	0	~	0	1.0195	0	361832	0	~	0	1.0137	0	363886	0	~	0	0.9944	0	370960	0	~	0	0.969	0	380678	0	~	0	0.9481	0	389075	0	~	0	0.9464	0	389795	0	~	0	0.9323	0	395688	0
1998	0	~	0	1.0109	0	364911	0	~	0	1.0097	0	365342	0	~	0	1.0213	0	361199	0	~	0	0.9995	0	369078	0	~	0	0.9764	0	377806	0.2603	0.2603	0.0066	1.45	1	384244	0	~	0	0.947	0	389514	0	~	0	0.9319	0	395841	0
1999	0	~	0	1.0046	0	367206	0	~	0	1.005	0	367061	0	~	0	1.014	0	363784	0	~	0	1.0068	0	366407	0	~	0	0.983	0	375278	0	~	0	0.9697	0	380409	0	~	0	0.961	0	383844	0	~	0	0.9316	0	395965	0
2000	0	~	0	0.9874	0	373594	0	~	0	1.0032	0	367700	0.2738	0.2738	0.0069	1.5253	1	365292	0	~	0	1.0056	0	366844	0.2694	0.2694	0.0068	1.501	1	371193	0	~	0	0.9762	0	377892	0	~	0	0.9694	0	380548	0	~	0	0.9478	0	389207	0
2001	0	~	0	0.949	0	388714	0	~	0	0.9939	0	371150	0	~	0	1.0068	0	366404	0	~	0	1.0137	0	363917	0	~	0	1.0083	0	365848	0	~	0	0.9945	0	370942	0	~	0	0.9801	0	376394	0	~	0	0.9711	0	379850	0
2002	0	~	0	0.9669	0	381527	0	~	0	0.9599	0	384293	0	~	0	1	0	368894	0	~	0	1.014	0	363778	0	~	0	1.0186	0	362160	0	~	0	1.0114	0	364742	0	~	0	1.0016	0	368316	0	~	0	0.9823	0	375548	0
2003	0.2608	0.2608	0.0066	1.4531	1	383429	0	~	0	0.9781	0	377142	0	~	0	0.9691	0	380652	0	~	0	1.0069	0	366348	0	~	0	1.0161	0	363034	0	~	0	1.019	0	361993	0	~	0	1.0201	0	361617	0	~	0	1.0024	0	368008	0
2004	0	~	0	0.9569	0	385513	0	~	0	0.9736	0	378904	0	~	0	0.9842	0	374815	0	~	0	0.9774	0	377436	0	~	0	1.0077	0	366068	0	~	0	1.0152	0	363373	0	~	0	1.0264	0	359415	0	~	0	1.0175	0	362528	0
2005	0	~	0	0.9675	0	381293	0	~	0	0.9649	0	382307	0	~	0	0.9775	0	377380	0	~	0	0.99	0	372611	0	~	0	0.9758	0	378033	0	~	0	1.0024	0	368010	0	~	0	1.0232	0	360530	0	~	0	1.0217	0	361070	0
2006	0	~	0	0.9504	0	388143	0	~	0	0.9727	0	379231	0	~	0	0.9633	0	382937	0	~	0	0.9792	0	376732	0	~	0	0.9836	0	375054	0	~	0	0.9664	0	381725	0	~	0	1.0073	0	366208	0	~	0	1.0138	0	363884	0
2007	0	~	0	0.9301	0	396612	0	~	0	0.9588	0	384755	0	~	0	0.9727	0	379228	0	~	0	0.9657	0	381971	0	~	0	0.9718	0	379593	0	~	0	0.9745	0	378556	0	~	0	0.9745	0	378523	0	~	0	0.9986	0	369391	0
2008	0	~	0	0.9419	0	391622	0	~	0	0.9391	0	392811	0	~	0	0.9571	0	385442	0	~	0	0.9752	0	378288	0	~	0	0.9559	0	385890	0	~	0	0.9599	0	384286	0	~	0	0.9828	0	375344	0	~	0	0.9642	0	382566	0
2009	0	~	0	0.9597	0	384371	0	~	0	0.9509	0	387948	0	~	0	0.9368	0	393754	0	~	0	0.9583	0	384949	0	~	0	0.965	0	382279	0	~	0	0.9419	0	391651	0	~	0	0.9688	0	380765	0	~	0	0.9705	0	380119	0
2010	0	~	0	0.9696	0	380450	0	~	0	0.9707	0	380021	0	~	0	0.9434	0	391006	0	~	0	0.9428	0	391270	0	~	0	0.95	0	388301	0	~	0	0.9513	0	387773	0	~	0	0.9505	0	388084	0	~	0	0.9585	0	384857	0
2011	0	~	0	0.9728	0	379185	0	~	0	0.9661	0	381848	0	~	0	0.9671	0	381425	0	~	0	0.9403	0	392298	0	~	0	0.9392	0	392772	0	~	0	0.9472	0	389469	0	~	0	0.9486	0	388878	0	~	0	0.9474	0	389380	0
2012	0.2666	0.2666	0.0067	1.4852	1	375144	0	~	0	0.9708	0	379980	0	~	0	0.9625	0	383256	0	~	0	0.9638	0	382730	0	~	0	0.937	0	393705	0.2539	0.2539	0.0064	1.4145	1	393884	0	~	0	0.9444	0	390613	0	~	0	0.9451	0	390317	0
2013	0	~	0	0.9786	0	376960	0	~	0	0.9797	0	376513	0	~	0	0.9664	0	381702	0	~	0	0.9599	0	384310	0	~	0	0.96	0	384258	0	~	0	0.9345	0	394726	0	~	0	0.933	0	395360	0	~	0	0.9412	0	391931	0
2014	0	~	0	0.9752	0	378265	0	~	0	0.9764	0	377804	0	~	0	0.9777	0	377290	0	~	0	0.9643	0	382540	0	~	0	0.9578	0	385137	0	~	0	0.9574	0	385297	0	~	0	0.9331	0	395352	0	~	0	0.931	0	396230	0
2015	0	~	0	0.9717	0	379630	0	~	0	0.9736	0	378883	0	~	0	0.9733	0	379003	0	~	0	0.9737	0	378841	0	~	0	0.9619	0	383519	0	~	0	0.9556	0	386033	0	~	0	0.9555	0	386083	0	~	0	0.93	0	396641	0
2016	0	~	0	0.9759	0	378001	0	~	0	0.9677	0	381208	0	~	0	0.9692	0	380612	0	~	0	0.9688	0	380776	0.263	0.263	0.0067	1.4651	1	380279	0	~	0	0.9586	0	384813	0	~	0	0.9533	0	386968	0	~	0	0.9525	0	387266	0
2017	0	~	0	0.9868	0	373832	0	~	0	0.9742	0	378675	0	~	0	0.9658	0	381938	0	~	0	0.9663	0	381752	0	~	0	0.9654	0	382092	0	~	0	0.9672	0	381382	0	~	0	0.9567	0	385591	0	~	0	0.9509	0	387942	0
2018	0	~	0	1.0113	0	364762	0	~	0	0.9892	0	372903	0	~	0	0.9722	0	379420	0	~	0	0.9637	0	382764	0	~	0	0.9641	0	382636	0	~	0	0.9647	0	382392	0	~	0	0.9675	0	381264	0	~	0	0.9564	0	385687	0
	Rates are per 100,000 and age-adjusted to the 2000 US Std Population (single ages to 84 - Census P25-1130) standard; Confidence intervals (Tiwari mod) are 95% for rates.
~	Statistic could not be calculated.
Metastatic Years 1988-2018 Age 0-85+
Kidney and Renal Pelvis
	00 years	00 years	00 years	00 years	00 years	00 years	01 years	01 years	01 years	01 years	01 years	01 years	02 years	02 years	02 years	02 years	02 years	02 years	03 years	03 years	03 years	03 years	03 years	03 years	04 years	04 years	04 years	04 years	04 years	04 years	05 years	05 years	05 years	05 years	05 years	05 years	06 years	06 years	06 years	06 years	06 years	06 years	07 years	07 years	07 years	07 years	07 years	07 years	08 years
	Rate	SE	Lower CI	Upper CI	Count	Pop	Rate	SE	Lower CI	Upper CI	Count	Pop	Rate	SE	Lower CI	Upper CI	Count	Pop	Rate	SE	Lower CI	Upper CI	Count	Pop	Rate	SE	Lower CI	Upper CI	Count	Pop	Rate	SE	Lower CI	Upper CI	Count	Pop	Rate	SE	Lower CI	Upper CI	Count	Pop	Rate	SE	Lower CI	Upper CI	Count	Pop	Rate
1988	0.276	0.276	0.007	1.5376	1	362348	0.2873	0.2873	0.0073	1.6009	1	348022	0	~	0	1.0608	0	347738	1.1623	0.5811	0.3167	2.9759	4	344150	0	~	0	1.0946	0	337011	0	~	0	1.0596	0	348131	0	~	0	1.0679	0	345430	0	~	0	1.0762	0	342775	0
1989	0.8033	0.4638	0.1657	2.3475	3	373477	0.282	0.282	0.0071	1.5714	1	354566	0	~	0	1.053	0	350325	0.2876	0.2876	0.0073	1.6026	1	347658	0.2869	0.2869	0.0073	1.5986	1	348533	0.2933	0.2933	0.0074	1.6341	1	340971	0.2886	0.2886	0.0073	1.6078	1	346538	0.2892	0.2892	0.0073	1.6111	1	345818	0.3037
1990	0	~	0	0.9516	0	387666	0.2716	0.2716	0.0069	1.5131	1	368237	0.8372	0.4834	0.1727	2.4467	3	358332	0.5699	0.403	0.069	2.0585	2	350961	0	~	0	1.0437	0	353430	0.2836	0.2836	0.0072	1.5802	1	352585	0.2935	0.2935	0.0074	1.6354	1	340683	0	~	0	1.0598	0	348070	0
1991	0	~	0	0.9619	0	383519	0.7833	0.4522	0.1615	2.289	3	383013	0.5436	0.3844	0.0658	1.9638	2	367888	0.8395	0.4847	0.1731	2.4535	3	357337	0.2815	0.2815	0.0071	1.5687	1	355185	0	~	0	1.044	0	353328	0	~	0	1.0492	0	351579	0	~	0	1.077	0	342528	0.297
1992	0.2632	0.2632	0.0067	1.4666	1	379891	0.2627	0.2627	0.0067	1.4639	1	380613	0.2618	0.2618	0.0066	1.4588	1	381943	0.8166	0.4715	0.1684	2.3865	3	367373	0.5532	0.3912	0.067	1.9985	2	361512	0.5629	0.398	0.0682	2.0334	2	355303	0.568	0.4016	0.0688	2.0517	2	352140	0	~	0	1.0429	0	353725	0
1993	0.804	0.4642	0.1658	2.3495	3	373148	0	~	0	0.9735	0	378914	0	~	0	0.9687	0	380813	0.7821	0.4516	0.1613	2.2857	3	383564	0.5358	0.3789	0.0649	1.9356	2	373249	0.2751	0.2751	0.007	1.5328	1	363486	0	~	0	1.0374	0	355603	0	~	0	1.036	0	356081	0
1994	0	~	0	1.0034	0	367649	0.5381	0.3805	0.0652	1.9437	2	371695	0	~	0	0.9768	0	377653	0.7858	0.4537	0.162	2.2963	3	381800	1.0296	0.5148	0.2805	2.6363	4	388482	0.8016	0.4628	0.1653	2.3426	3	374254	0	~	0	1.0176	0	362501	0	~	0	1.0286	0	358617	0
1995	0	~	0	1.0124	0	364378	0	~	0	1.0043	0	367315	0.5395	0.3815	0.0653	1.9489	2	370705	0.5262	0.3721	0.0637	1.9009	2	380062	0.7746	0.4472	0.1597	2.2638	3	387278	0	~	0	0.945	0	390362	0	~	0	0.9867	0	373875	0	~	0	1.0065	0	366505	0
1996	0.554	0.3918	0.0671	2.0014	2	360983	0.5485	0.3879	0.0664	1.9814	2	364623	0.5457	0.3859	0.0661	1.9712	2	366517	1.069	0.5345	0.2913	2.7371	4	374182	1.036	0.518	0.2823	2.6526	4	386101	0.2565	0.2565	0.0065	1.4293	1	389806	0.5127	0.3625	0.0621	1.852	2	390103	0	~	0	0.9743	0	378619	0
1997	0.5502	0.3891	0.0666	1.9877	2	363478	0.5527	0.3908	0.0669	1.9967	2	361832	0.2748	0.2748	0.007	1.5312	1	363886	0.2696	0.2696	0.0068	1.502	1	370960	0.2627	0.2627	0.0067	1.4636	1	380678	0.257	0.257	0.0065	1.432	1	389075	0	~	0	0.9464	0	389795	0.5054	0.3574	0.0612	1.8259	2	395688	0.2662
1998	0.274	0.274	0.0069	1.5268	1	364911	0	~	0	1.0097	0	365342	0.8306	0.4795	0.1713	2.4273	3	361199	1.0838	0.5419	0.2953	2.7749	4	369078	0.2647	0.2647	0.0067	1.4747	1	377806	0.7808	0.4508	0.161	2.2817	3	384244	0.2567	0.2567	0.0065	1.4304	1	389514	0.5053	0.3573	0.0612	1.8251	2	395841	0
1999	0	~	0	1.0046	0	367206	0.2724	0.2724	0.0069	1.5179	1	367061	0.2749	0.2749	0.007	1.5316	1	363784	0	~	0	1.0068	0	366407	0	~	0	0.983	0	375278	0.5257	0.3718	0.0637	1.8992	2	380409	0	~	0	0.961	0	383844	0.2525	0.2525	0.0064	1.4071	1	395965	0
2000	0.2677	0.2677	0.0068	1.4914	1	373594	0	~	0	1.0032	0	367700	0.5475	0.3871	0.0663	1.9778	2	365292	0.2726	0.2726	0.0069	1.5188	1	366844	1.0776	0.5388	0.2936	2.7591	4	371193	0	~	0	0.9762	0	377892	0	~	0	0.9694	0	380548	0.2569	0.2569	0.0065	1.4315	1	389207	0
2001	0.2573	0.2573	0.0065	1.4334	1	388714	0	~	0	0.9939	0	371150	0.8188	0.4727	0.1688	2.3928	3	366404	0.2748	0.2748	0.007	1.531	1	363917	0.5467	0.3866	0.0662	1.9748	2	365848	0.2696	0.2696	0.0068	1.502	1	370942	0	~	0	0.9801	0	376394	0.7898	0.456	0.1629	2.3081	3	379850	0.2572
2002	1.0484	0.5242	0.2857	2.6844	4	381527	0	~	0	0.9599	0	384293	0.2711	0.2711	0.0069	1.5104	1	368894	0.8247	0.4761	0.1701	2.4101	3	363778	0.2761	0.2761	0.007	1.5384	1	362160	0.5483	0.3877	0.0664	1.9808	2	364742	0	~	0	1.0016	0	368316	0	~	0	0.9823	0	375548	0.5282
2003	0	~	0	0.9621	0	383429	0	~	0	0.9781	0	377142	1.0508	0.5254	0.2863	2.6905	4	380652	0.5459	0.386	0.0661	1.9721	2	366348	0.8264	0.4771	0.1704	2.415	3	363034	0	~	0	1.019	0	361993	0.2765	0.2765	0.007	1.5408	1	361617	0.2717	0.2717	0.0069	1.514	1	368008	0
2004	0.2594	0.2594	0.0066	1.4453	1	385513	0.5278	0.3732	0.0639	1.9067	2	378904	0.2668	0.2668	0.0068	1.4865	1	374815	0.7948	0.4589	0.1639	2.3229	3	377436	0	~	0	1.0077	0	366068	0.2752	0.2752	0.007	1.5333	1	363373	0	~	0	1.0264	0	359415	0	~	0	1.0175	0	362528	0
2005	0.5245	0.3709	0.0635	1.8948	2	381293	0	~	0	0.9649	0	382307	0.53	0.3747	0.0642	1.9144	2	377380	0.8051	0.4648	0.166	2.3529	3	372611	0.5291	0.3741	0.0641	1.9111	2	378033	0	~	0	1.0024	0	368010	0.5547	0.3923	0.0672	2.0039	2	360530	0	~	0	1.0217	0	361070	0
2006	0	~	0	0.9504	0	388143	0.2637	0.2637	0.0067	1.4692	1	379231	0.2611	0.2611	0.0066	1.455	1	382937	0.2654	0.2654	0.0067	1.4789	1	376732	1.0665	0.5333	0.2906	2.7307	4	375054	0	~	0	0.9664	0	381725	0.5461	0.3862	0.0661	1.9728	2	366208	0.5496	0.3886	0.0666	1.9854	2	363884	0
2007	0	~	0	0.9301	0	396612	0.2599	0.2599	0.0066	1.4481	1	384755	0.5274	0.3729	0.0639	1.9051	2	379228	0	~	0	0.9657	0	381971	1.3172	0.5891	0.4277	3.0739	5	379593	0.7925	0.4575	0.1634	2.316	3	378556	0.2642	0.2642	0.0067	1.4719	1	378523	0.2707	0.2707	0.0069	1.5083	1	369391	0
2008	0.5107	0.3611	0.0618	1.8448	2	391622	0.2546	0.2546	0.0064	1.4184	1	392811	0.5189	0.3669	0.0628	1.8744	2	385442	0.793	0.4579	0.1635	2.3176	3	378288	0.7774	0.4488	0.1603	2.272	3	385890	0.5204	0.368	0.063	1.88	2	384286	0.5328	0.3768	0.0645	1.9248	2	375344	0.5228	0.3697	0.0633	1.8885	2	382566	0.807
2009	0.5203	0.3679	0.063	1.8796	2	384371	0.2578	0.2578	0.0065	1.4362	1	387948	1.0159	0.5079	0.2768	2.601	4	393754	0	~	0	0.9583	0	384949	0.7848	0.4531	0.1618	2.2934	3	382279	0.2553	0.2553	0.0065	1.4226	1	391651	0	~	0	0.9688	0	380765	0	~	0	0.9705	0	380119	0.2592
2010	0	~	0	0.9696	0	380450	0.2631	0.2631	0.0067	1.4661	1	380021	0.5115	0.3617	0.0619	1.8477	2	391006	0.5112	0.3614	0.0619	1.8465	2	391270	0.5151	0.3642	0.0624	1.8606	2	388301	0.5158	0.3647	0.0625	1.8631	2	387773	0	~	0	0.9505	0	388084	0	~	0	0.9585	0	384857	0
2011	0.5274	0.373	0.0639	1.9053	2	379185	0.5238	0.3704	0.0634	1.892	2	381848	0.2622	0.2622	0.0066	1.4607	1	381425	0.5098	0.3605	0.0617	1.8416	2	392298	0	~	0	0.9392	0	392772	0.2568	0.2568	0.0065	1.4306	1	389469	0.2572	0.2572	0.0065	1.4327	1	388878	0.2568	0.2568	0.0065	1.4309	1	389380	0
2012	0.2666	0.2666	0.0067	1.4852	1	375144	0	~	0	0.9708	0	379980	0.5218	0.369	0.0632	1.8851	2	383256	0.5226	0.3695	0.0633	1.8877	2	382730	0.508	0.3592	0.0615	1.8351	2	393705	0.7616	0.4397	0.1571	2.2259	3	393884	0	~	0	0.9444	0	390613	0.2562	0.2562	0.0065	1.4275	1	390317	0.2561
2013	0.2653	0.2653	0.0067	1.478	1	376960	0	~	0	0.9797	0	376513	0.524	0.3705	0.0635	1.8928	2	381702	0.2602	0.2602	0.0066	1.4498	1	384310	0	~	0	0.96	0	384258	0.5067	0.3583	0.0614	1.8303	2	394726	0.2529	0.2529	0.0064	1.4093	1	395360	0.2551	0.2551	0.0065	1.4216	1	391931	0.2553
2014	0.2644	0.2644	0.0067	1.4729	1	378265	0.2647	0.2647	0.0067	1.4747	1	377804	1.0602	0.5301	0.2889	2.7145	4	377290	0	~	0	0.9643	0	382540	0	~	0	0.9578	0	385137	0.2595	0.2595	0.0066	1.4461	1	385297	0.2529	0.2529	0.0064	1.4093	1	395352	0.2524	0.2524	0.0064	1.4062	1	396230	0
2015	0.2634	0.2634	0.0067	1.4677	1	379630	0.2639	0.2639	0.0067	1.4705	1	378883	0.7916	0.457	0.1632	2.3132	3	379003	0.264	0.264	0.0067	1.4707	1	378841	0	~	0	0.9619	0	383519	0	~	0	0.9556	0	386033	0.518	0.3663	0.0627	1.8713	2	386083	0.2521	0.2521	0.0064	1.4047	1	396641	0
2016	0.2645	0.2645	0.0067	1.474	1	378001	0.2623	0.2623	0.0066	1.4616	1	381208	0.2627	0.2627	0.0067	1.4639	1	380612	0	~	0	0.9688	0	380776	1.0519	0.5259	0.2866	2.6932	4	380279	0	~	0	0.9586	0	384813	0.2584	0.2584	0.0065	1.4398	1	386968	0	~	0	0.9525	0	387266	0.2514
2017	0.2675	0.2675	0.0068	1.4904	1	373832	0.5282	0.3735	0.064	1.9079	2	378675	0.2618	0.2618	0.0066	1.4588	1	381938	1.0478	0.5239	0.2855	2.6828	4	381752	0.5234	0.3701	0.0634	1.8908	2	382092	0.2622	0.2622	0.0066	1.4609	1	381382	0.2593	0.2593	0.0066	1.445	1	385591	0.5155	0.3645	0.0624	1.8623	2	387942	0
2018	0	~	0	1.0113	0	364762	0	~	0	0.9892	0	372903	0.2636	0.2636	0.0067	1.4685	1	379420	0.2613	0.2613	0.0066	1.4556	1	382764	0.5227	0.3696	0.0633	1.8881	2	382636	0.523	0.3698	0.0633	1.8893	2	382392	0	~	0	0.9675	0	381264	0	~	0	0.9564	0	385687	0.2578
	Rates are per 100,000 and age-adjusted to the 2000 US Std Population (single ages to 84 - Census P25-1130) standard; Confidence intervals (Tiwari mod) are 95% for rates.
~	Statistic could not be calculated.
Metastatic Years 1988-2018 Age 0-85+
All Sites
	00 years	00 years	00 years	00 years	00 years	00 years	01 years	01 years	01 years	01 years	01 years	01 years	02 years	02 years	02 years	02 years	02 years	02 years	03 years	03 years	03 years	03 years	03 years	03 years	04 years	04 years	04 years	04 years	04 years	04 years	05 years	05 years	05 years	05 years	05 years	05 years	06 years	06 years	06 years	06 years	06 years	06 years	07 years	07 years	07 years	07 years	07 years	07 years	08 years
	Rate	SE	Lower CI	Upper CI	Count	Pop	Rate	SE	Lower CI	Upper CI	Count	Pop	Rate	SE	Lower CI	Upper CI	Count	Pop	Rate	SE	Lower CI	Upper CI	Count	Pop	Rate	SE	Lower CI	Upper CI	Count	Pop	Rate	SE	Lower CI	Upper CI	Count	Pop	Rate	SE	Lower CI	Upper CI	Count	Pop	Rate	SE	Lower CI	Upper CI	Count	Pop	Rate
1988	1.1039	0.552	0.3008	2.8265	4	362348	0.2873	0.2873	0.0073	1.6009	1	348022	0	~	0	1.0608	0	347738	1.4529	0.6497	0.4717	3.3905	5	344150	0	~	0	1.0946	0	337011	0	~	0	1.0596	0	348131	0	~	0	1.0679	0	345430	0	~	0	1.0762	0	342775	0
1989	1.3388	0.5987	0.4347	3.1242	5	373477	0.282	0.282	0.0071	1.5714	1	354566	0	~	0	1.053	0	350325	0.2876	0.2876	0.0073	1.6026	1	347658	0.2869	0.2869	0.0073	1.5986	1	348533	0.2933	0.2933	0.0074	1.6341	1	340971	0.8657	0.4998	0.1785	2.53	3	346538	0.5783	0.4089	0.07	2.0892	2	345818	0.3037
1990	0	~	0	0.9516	0	387666	0.5431	0.384	0.0658	1.962	2	368237	1.1163	0.5581	0.3041	2.8581	4	358332	0.8548	0.4935	0.1763	2.4981	3	350961	0	~	0	1.0437	0	353430	0.5672	0.4011	0.0687	2.0491	2	352585	0.5871	0.4151	0.0711	2.1206	2	340683	0	~	0	1.0598	0	348070	0
1991	0.2607	0.2607	0.0066	1.4528	1	383519	1.5665	0.6395	0.5749	3.4097	6	383013	0.5436	0.3844	0.0658	1.9638	2	367888	1.1194	0.5597	0.305	2.8661	4	357337	0.5631	0.3982	0.0682	2.0341	2	355185	0	~	0	1.044	0	353328	0	~	0	1.0492	0	351579	0	~	0	1.077	0	342528	0.297
1992	0.5265	0.3723	0.0638	1.9018	2	379891	0.2627	0.2627	0.0067	1.4639	1	380613	0.5236	0.3703	0.0634	1.8916	2	381943	0.8166	0.4715	0.1684	2.3865	3	367373	0.5532	0.3912	0.067	1.9985	2	361512	0.8443	0.4875	0.1741	2.4675	3	355303	0.568	0.4016	0.0688	2.0517	2	352140	0	~	0	1.0429	0	353725	0
1993	1.072	0.536	0.2921	2.7446	4	373148	0	~	0	0.9735	0	378914	0.2626	0.2626	0.0066	1.4631	1	380813	0.7821	0.4516	0.1613	2.2857	3	383564	0.5358	0.3789	0.0649	1.9356	2	373249	0.2751	0.2751	0.007	1.5328	1	363486	0	~	0	1.0374	0	355603	0	~	0	1.036	0	356081	0
1994	0.272	0.272	0.0069	1.5155	1	367649	1.0762	0.5381	0.2932	2.7554	4	371695	0	~	0	0.9768	0	377653	0.7858	0.4537	0.162	2.2963	3	381800	1.0296	0.5148	0.2805	2.6363	4	388482	1.0688	0.5344	0.2912	2.7365	4	374254	0	~	0	1.0176	0	362501	0	~	0	1.0286	0	358617	0
1995	0	~	0	1.0124	0	364378	1.3612	0.6088	0.442	3.1767	5	367315	0.8093	0.4672	0.1669	2.365	3	370705	0.5262	0.3721	0.0637	1.9009	2	380062	0.7746	0.4472	0.1597	2.2638	3	387278	0	~	0	0.945	0	390362	0	~	0	0.9867	0	373875	0	~	0	1.0065	0	366505	0
1996	0.554	0.3918	0.0671	2.0014	2	360983	1.097	0.5485	0.2989	2.8088	4	364623	0.5457	0.3859	0.0661	1.9712	2	366517	1.069	0.5345	0.2913	2.7371	4	374182	1.036	0.518	0.2823	2.6526	4	386101	0.7696	0.4443	0.1587	2.2491	3	389806	0.5127	0.3625	0.0621	1.852	2	390103	0	~	0	0.9743	0	378619	0
1997	1.1005	0.5502	0.2998	2.8177	4	363478	0.5527	0.3908	0.0669	1.9967	2	361832	0.8244	0.476	0.17	2.4093	3	363886	0.2696	0.2696	0.0068	1.502	1	370960	0.2627	0.2627	0.0067	1.4636	1	380678	0.257	0.257	0.0065	1.432	1	389075	0	~	0	0.9464	0	389795	0.5054	0.3574	0.0612	1.8259	2	395688	0.2662
1998	0.8221	0.4747	0.1695	2.4026	3	364911	0.5474	0.3871	0.0663	1.9775	2	365342	1.1074	0.5537	0.3017	2.8354	4	361199	1.3547	0.6059	0.4399	3.1615	5	369078	0.2647	0.2647	0.0067	1.4747	1	377806	1.041	0.5205	0.2836	2.6654	4	384244	0.5135	0.3631	0.0622	1.8548	2	389514	0.5053	0.3573	0.0612	1.8251	2	395841	0.2537
1999	0.817	0.4717	0.1685	2.3876	3	367206	0.8173	0.4719	0.1685	2.3885	3	367061	0.5498	0.3888	0.0666	1.986	2	363784	0	~	0	1.0068	0	366407	0	~	0	0.983	0	375278	0.5257	0.3718	0.0637	1.8992	2	380409	0	~	0	0.961	0	383844	0.2525	0.2525	0.0064	1.4071	1	395965	0
2000	0.5353	0.3785	0.0648	1.9338	2	373594	0.272	0.272	0.0069	1.5153	1	367700	1.095	0.5475	0.2984	2.8037	4	365292	0.5452	0.3855	0.066	1.9694	2	366844	1.347	0.6024	0.4374	3.1435	5	371193	0	~	0	0.9762	0	377892	0.2628	0.2628	0.0067	1.4641	1	380548	0.2569	0.2569	0.0065	1.4315	1	389207	0
2001	0.2573	0.2573	0.0065	1.4334	1	388714	0.5389	0.381	0.0653	1.9466	2	371150	0.8188	0.4727	0.1688	2.3928	3	366404	0.2748	0.2748	0.007	1.531	1	363917	0.5467	0.3866	0.0662	1.9748	2	365848	0.2696	0.2696	0.0068	1.502	1	370942	0	~	0	0.9801	0	376394	0.7898	0.456	0.1629	2.3081	3	379850	0.5145
2002	1.0484	0.5242	0.2857	2.6844	4	381527	0	~	0	0.9599	0	384293	0.2711	0.2711	0.0069	1.5104	1	368894	1.3745	0.6147	0.4463	3.2075	5	363778	0.5522	0.3905	0.0669	1.9949	2	362160	0.5483	0.3877	0.0664	1.9808	2	364742	0	~	0	1.0016	0	368316	0	~	0	0.9823	0	375548	0.7923
2003	0.5216	0.3688	0.0632	1.8842	2	383429	0.7955	0.4593	0.164	2.3247	3	377142	1.5762	0.6435	0.5785	3.4308	6	380652	0.5459	0.386	0.0661	1.9721	2	366348	0.8264	0.4771	0.1704	2.415	3	363034	0	~	0	1.019	0	361993	0.5531	0.3911	0.067	1.9979	2	361617	0.2717	0.2717	0.0069	1.514	1	368008	0
2004	0.2594	0.2594	0.0066	1.4453	1	385513	1.3196	0.5901	0.4285	3.0795	5	378904	0.2668	0.2668	0.0068	1.4865	1	374815	1.0598	0.5299	0.2888	2.7135	4	377436	0	~	0	1.0077	0	366068	0.2752	0.2752	0.007	1.5333	1	363373	0	~	0	1.0264	0	359415	0.2758	0.2758	0.007	1.5369	1	362528	0
2005	0.5245	0.3709	0.0635	1.8948	2	381293	0.7847	0.4531	0.1618	2.2933	3	382307	0.53	0.3747	0.0642	1.9144	2	377380	1.0735	0.5368	0.2925	2.7486	4	372611	0.7936	0.4582	0.1637	2.3192	3	378033	0	~	0	1.0024	0	368010	0.8321	0.4804	0.1716	2.4318	3	360530	0	~	0	1.0217	0	361070	0
2006	0	~	0	0.9504	0	388143	1.0548	0.5274	0.2874	2.7006	4	379231	0.7834	0.4523	0.1616	2.2895	3	382937	0.2654	0.2654	0.0067	1.4789	1	376732	1.0665	0.5333	0.2906	2.7307	4	375054	0	~	0	0.9664	0	381725	0.5461	0.3862	0.0661	1.9728	2	366208	0.5496	0.3886	0.0666	1.9854	2	363884	0
2007	0.2521	0.2521	0.0064	1.4048	1	396612	0.5198	0.3676	0.063	1.8777	2	384755	0.5274	0.3729	0.0639	1.9051	2	379228	0.2618	0.2618	0.0066	1.4587	1	381971	1.3172	0.5891	0.4277	3.0739	5	379593	1.0566	0.5283	0.2879	2.7054	4	378556	0.2642	0.2642	0.0067	1.4719	1	378523	0.5414	0.3829	0.0656	1.9558	2	369391	0
2008	0.766	0.4423	0.158	2.2387	3	391622	0.2546	0.2546	0.0064	1.4184	1	392811	0.7783	0.4494	0.1605	2.2746	3	385442	1.0574	0.5287	0.2881	2.7074	4	378288	0.7774	0.4488	0.1603	2.272	3	385890	0.5204	0.368	0.063	1.88	2	384286	0.5328	0.3768	0.0645	1.9248	2	375344	0.7842	0.4527	0.1617	2.2917	3	382566	0.807
2009	1.0407	0.5203	0.2835	2.6645	4	384371	0.2578	0.2578	0.0065	1.4362	1	387948	1.5238	0.6221	0.5592	3.3167	6	393754	0	~	0	0.9583	0	384949	1.0464	0.5232	0.2851	2.6791	4	382279	0.2553	0.2553	0.0065	1.4226	1	391651	0.5253	0.3714	0.0636	1.8974	2	380765	0	~	0	0.9705	0	380119	0.5184
2010	0	~	0	0.9696	0	380450	0.5263	0.3721	0.0637	1.9011	2	380021	0.7673	0.443	0.1582	2.2422	3	391006	0.7667	0.4427	0.1581	2.2407	3	391270	0.7726	0.4461	0.1593	2.2579	3	388301	0.5158	0.3647	0.0625	1.8631	2	387773	0	~	0	0.9505	0	388084	0	~	0	0.9585	0	384857	0.2619
2011	1.0549	0.5274	0.2874	2.7009	4	379185	1.5713	0.6415	0.5766	3.4201	6	381848	0.2622	0.2622	0.0066	1.4607	1	381425	0.5098	0.3605	0.0617	1.8416	2	392298	0	~	0	0.9392	0	392772	0.2568	0.2568	0.0065	1.4306	1	389469	0.2572	0.2572	0.0065	1.4327	1	388878	0.2568	0.2568	0.0065	1.4309	1	389380	0
2012	0.5331	0.377	0.0646	1.9258	2	375144	0.2632	0.2632	0.0067	1.4663	1	379980	0.7828	0.4519	0.1614	2.2876	3	383256	0.5226	0.3695	0.0633	1.8877	2	382730	0.508	0.3592	0.0615	1.8351	2	393705	1.0155	0.5078	0.2767	2.6002	4	393884	0	~	0	0.9444	0	390613	0.2562	0.2562	0.0065	1.4275	1	390317	0.5122
2013	0.2653	0.2653	0.0067	1.478	1	376960	0	~	0	0.9797	0	376513	0.786	0.4538	0.1621	2.2969	3	381702	0.5204	0.368	0.063	1.8799	2	384310	0	~	0	0.96	0	384258	0.5067	0.3583	0.0614	1.8303	2	394726	0.2529	0.2529	0.0064	1.4093	1	395360	0.2551	0.2551	0.0065	1.4216	1	391931	0.2553
2014	0.2644	0.2644	0.0067	1.4729	1	378265	1.0588	0.5294	0.2885	2.7108	4	377804	1.3252	0.5927	0.4303	3.0927	5	377290	0	~	0	0.9643	0	382540	0.2596	0.2596	0.0066	1.4467	1	385137	0.2595	0.2595	0.0066	1.4461	1	385297	0.5059	0.3577	0.0613	1.8274	2	395352	0.2524	0.2524	0.0064	1.4062	1	396230	0.5093
2015	0.5268	0.3725	0.0638	1.9031	2	379630	0.5279	0.3733	0.0639	1.9068	2	378883	0.7916	0.457	0.1632	2.3132	3	379003	0.264	0.264	0.0067	1.4707	1	378841	0	~	0	0.9619	0	383519	0.259	0.259	0.0066	1.4433	1	386033	0.518	0.3663	0.0627	1.8713	2	386083	0.5042	0.3565	0.0611	1.8215	2	396641	0
2016	1.3227	0.5916	0.4295	3.0869	5	378001	0.5246	0.371	0.0635	1.8952	2	381208	0.7882	0.4551	0.1625	2.3035	3	380612	0	~	0	0.9688	0	380776	1.3148	0.588	0.4269	3.0684	5	380279	0	~	0	0.9586	0	384813	0.2584	0.2584	0.0065	1.4398	1	386968	0	~	0	0.9525	0	387266	0.2514
2017	0.535	0.3783	0.0648	1.9326	2	373832	1.5845	0.6469	0.5815	3.4487	6	378675	0.2618	0.2618	0.0066	1.4588	1	381938	1.3098	0.5857	0.4253	3.0565	5	381752	0.5234	0.3701	0.0634	1.8908	2	382092	0.2622	0.2622	0.0066	1.4609	1	381382	0.2593	0.2593	0.0066	1.445	1	385591	0.5155	0.3645	0.0624	1.8623	2	387942	0
2018	0.2742	0.2742	0.0069	1.5275	1	364762	0	~	0	0.9892	0	372903	0.2636	0.2636	0.0067	1.4685	1	379420	0.2613	0.2613	0.0066	1.4556	1	382764	0.5227	0.3696	0.0633	1.8881	2	382636	0.523	0.3698	0.0633	1.8893	2	382392	0	~	0	0.9675	0	381264	0	~	0	0.9564	0	385687	0.2578
	Rates are per 100,000 and age-adjusted to the 2000 US Std Population (single ages to 84 - Census P25-1130) standard; Confidence intervals (Tiwari mod) are 95% for rates.
~	Statistic could not be calculated.
[truncated: 467 more columns]

## Sheet: info
Filename:	Rate Session-1 Matrix-1
SEER*Stat Version:	8.3.9
Date:	2021-11-17
Session Type: Rate
SUGGESTED CITATION
Software: Surveillance Research Program, National Cancer Institute SEER*Stat software (www.seer.cancer.gov/seerstat) version 8.3.9.
Data: Surveillance, Epidemiology, and End Results (SEER) Program (www.seer.cancer.gov) SEER*Stat Database: Incidence - SEER Research Data, 9
	Registries, Nov 2020 Sub (1975-2018) - Linked To County Attributes - Time Dependent (1990-2018) Income/Rurality, 1969-2019 Counties, National Cancer
	Institute, DCCPS, Surveillance Research Program, released April 2021, based on the November 2020 submission.
DATA
Database: Incidence - SEER Research Data, 9 Registries, Nov 2020 Sub (1975-2018) - Linked To County Attributes - Time Dependent (1990-2018) Income/Rurality,
	1969-2019 Counties
STATISTIC
Statistic: Age-Adjusted Rates (Age recode with single ages and 85+) (2000 US Std Population (single ages to 84 - Census P25-1130) standard)
P-Values: .05
Options: Display Confidence Intervals (Tiwari mod) and Standard Errors
SELECTION
Select Only: Malignant Behavior, Known Age
Pop/Case: {Race, Sex, Year Dx.Year of diagnosis} = '1988', '1989', '1990', '1991', '1992', '1993', '1994', '1995', '1996', '1997', '1998', '1999', '2000', '2001',
	'2002', '2003', '2004', '2005', '2006', '2007', '2008', '2009', '2010', '2011', '2012', '2013', '2014', '2015', '2016', '2017', '2018'
Case Only: {Stage - 8th edition.Derived EOD 2018 M (2018+)} = 'M1', 'M1a', 'M1a(0)', 'M1a(1)', 'M1b', 'M1b(0)', 'M1b(1)', 'M1c', 'M1c(0)', 'M1c(1)', 'M1d',
	'M1d(0)', 'M1d(1)'
	OR {Stage - 7th edition.Derived SEER Combined M (2016-2017)} = 'c1', 'c1A', 'c1B', 'c1C', 'p1', 'p1A', 'p1B', 'p1C'
	OR {Stage - 7th edition.Derived AJCC M, 7th ed (2010-2015)} = 'M1', 'M1a', 'M1b', 'M1c', 'M1NOS'
	OR {Stage - 6th edition.Derived AJCC M, 6th ed (2004-2015)} = 'M1', 'M1a', 'M1b', 'M1c', 'M1NOS'
	OR {Stage - Other.M value - based on AJCC 3rd (1988-2003)} = 'M1'
	OR {Stage - Summary/Historic.SEER historic stage A (1973-2015)} = 'Distant'
	OR {Stage - Summary/Historic.Combined Summary Stage (2004+)} = 'Distant'
	OR {Extent of Disease.SEER Combined Mets at DX-bone (2010+)} = 'Yes'
	OR {Extent of Disease.SEER Combined Mets at DX-brain (2010+)} = 'Yes'
	OR {Extent of Disease.SEER Combined Mets at DX-liver (2010+)} = 'Yes'
	OR {Extent of Disease.SEER Combined Mets at DX-lung (2010+)} = 'Yes'
TABLE
Page: Sites Corrected [Site recode ICD-O-3/WHO 2008]
Row: Year of diagnosis 88-18 [Year of diagnosis]
Column: Age 0-85+ [Age recode with single ages and 85+]
USER DEFINITIONS
	Sites Corrected [Site recode ICD-O-3/WHO 2008]
	Description: Subject to change based on evolving ICD-O-3 coding rules. For more information, see https://seer.cancer.gov/siterecode.
	Esophagus = Esophagus
	Stomach = Stomach
	Colon and Rectum = Cecum, Appendix, Ascending Colon, Hepatic Flexure, Transverse Colon, Splenic Flexure, Descending Colon, Sigmoid Colon, Large
	Intestine, NOS, Rectosigmoid Junction, Rectum
	Liver and Intrahepatic Bile Duct = Liver, Intrahepatic Bile Duct
	Pancreas = Pancreas
	Lung and Bronchus = Lung and Bronchus
	Melanoma of the Skin = Melanoma of the Skin
	Breast = Breast
	Corpus Uteri = Corpus Uteri
	Ovary = Ovary
	Prostate = Prostate
	Urinary Bladder = Urinary Bladder
	Kidney and Renal Pelvis = Kidney and Renal Pelvis
	All Sites = Esophagus, Stomach, Cecum, Appendix, Ascending Colon, Hepatic Flexure, Transverse Colon, Splenic Flexure, Descending Colon, Sigmoid
	Colon, Large Intestine, NOS, Rectosigmoid Junction, Rectum, Liver, Intrahepatic Bile Duct, Pancreas, Lung and Bronchus, Melanoma of the Skin, Breast,
	Corpus Uteri, Ovary, Prostate, Urinary Bladder, Kidney and Renal Pelvis
	Age 0-85+ [Age recode with single ages and 85+]
	00 years = 00 years
	01 years = 01 years
	02 years = 02 years
	03 years = 03 years
	04 years = 04 years
	05 years = 05 years
	06 years = 06 years
	07 years = 07 years
	08 years = 08 years
	09 years = 09 years
	10 years = 10 years
	11 years = 11 years
	12 years = 12 years
	13 years = 13 years
	14 years = 14 years
	15 years = 15 years
	16 years = 16 years
	17 years = 17 years
	18 years = 18 years
	19 years = 19 years
	20 years = 20 years
	21 years = 21 years
	22 years = 22 years
	23 years = 23 years
	24 years = 24 years
	25 years = 25 years
	26 years = 26 years
	27 years = 27 years
	28 years = 28 years
	29 years = 29 years
	30 years = 30 years
	31 years = 31 years
	32 years = 32 years
	33 years = 33 years
	34 years = 34 years
	35 years = 35 years
	36 years = 36 years
	37 years = 37 years
	38 years = 38 years
	39 years = 39 years
	40 years = 40 years
	41 years = 41 years
	42 years = 42 years
	43 years = 43 years
	44 years = 44 years
	45 years = 45 years
	46 years = 46 years
	47 years = 47 years
	48 years = 48 years
	49 years = 49 years
	50 years = 50 years
	51 years = 51 years
	52 years = 52 years
	53 years = 53 years
	54 years = 54 years
	55 years = 55 years
	56 years = 56 years
	57 years = 57 years
	58 years = 58 years
	59 years = 59 years
	60 years = 60 years
	61 years = 61 years
	62 years = 62 years
	63 years = 63 years
	64 years = 64 years
	65 years = 65 years
	66 years = 66 years
	67 years = 67 years
	68 years = 68 years
	69 years = 69 years
	70 years = 70 years
	71 years = 71 years
	72 years = 72 years
	73 years = 73 years
	74 years = 74 years
	75 years = 75 years
	76 years = 76 years
	77 years = 77 years
	78 years = 78 years
	79 years = 79 years
	80 years = 80 years
	81 years = 81 years
	82 years = 82 years
	83 years = 83 years
	84 years = 84 years
	85+ years = 85+ years
	Year of diagnosis 88-18 [Year of diagnosis]
	Description: NAACCR Name=Date of Diagnosis--Year, Item #=390
	1988 = 1988
	1989 = 1989
	1990 = 1990
	1991 = 1991
	1992 = 1992
	1993 = 1993
	1994 = 1994
	1995 = 1995
	1996 = 1996
	1997 = 1997
	1998 = 1998
	1999 = 1999
	2000 = 2000
	2001 = 2001
	2002 = 2002
	2003 = 2003
	2004 = 2004
	2005 = 2005
	2006 = 2006
	2007 = 2007
	2008 = 2008
	2009 = 2009
	2010 = 2010
	2011 = 2011
	2012 = 2012
	2013 = 2013
	2014 = 2014
	2015 = 2015
	2016 = 2016
	2017 = 2017
	2018 = 2018
OUTPUT
Title: Metastatic Years 1988-2018 Age 0-85+
Display Rates as: Cases per 100,000
Precision: 4 decimal places (default)
