# Supplementary material for: Future trends in incidence and long-term survival of metastatic cancer in the United States
Source: Commun Med (Lond). 2023 May 27;3:76. doi: 10.1038/s43856-023-00304-x (PMC10224927; doi:10.1038/s43856-023-00304-x)
Supplement: Supplementary file 3 — Supplementary Data 2 [file 43856_2023_304_MOESM3_ESM.xlsx]

## Sheet: Sheet1
Esophagus
Rows are ages 84 backwards to 0 by 1 year intervals
Columns are years from 1988 to 2040 in 1 year intervals
Rate of Cancer		Year
		1988	1989	1990	1991	1992	1993	1994	1995	1996	1997	1998	1999	2000	2001	2002	2003	2004	2005	2006	2007	2008	2009	2010	2011	2012	2013	2014	2015	2016	2017	2018	2019	2020	2021	2022	2023	2024	2025	2026	2027	2028	2029	2030	2031	2032	2033	2034	2035
Age	84	6.65118	2.62618	1.29605	2.48453	4.07222	1.52011	3.51544	1.49062	3.44047	3.58587	3.75709	3.51907	2.92073	3.17707	2.35879	5.51833	4.02244	3.89434	6.60822	7.70065	6.94664	5.82519	6.65864	6.55286	5.48453	4.50524	9.34045	5.48413	5.99422	5.43853	6.17847	3.17371	5.29125	4.33341	5.86301	3.49061	3.34383	5.38962	7.91628	5.84368	6.97174	5.20378	5.4287	5.39622	6.63655	6.34467	6.49815	6.37026
	83	3.15482	1.43635	1.60644	3.83073	1.57152	3.00003	1.24722	2.88	2.64264	4.44961	3.27087	2.08644	2.96716	2.01327	5.10618	2.39197	5.25763	4.51904	6.38628	6.62261	5.62386	5.17746	4.60254	7.09339	4.86527	5.79877	5.42212	6.33341	3.82052	7.70338	2.5652	4.05705	4.49494	5.09919	2.84835	3.1766	4.79399	6.71261	5.33228	6.22763	4.50966	4.86707	4.81453	5.81859	5.64694	5.78553	5.61829	3.23464
	82	1.64011	1.69225	2.3543	1.40517	2.94802	1.0117	2.2905	2.10268	3.11693	3.6821	1.84333	2.01473	1.78722	4.14258	2.10381	2.97179	5.79915	4.15118	5.22049	5.09624	4.75119	3.40165	4.73567	5.98112	5.95233	3.19962	5.95196	3.83697	5.14379	3.04007	3.11692	3.27595	5.02755	2.3547	2.46386	4.32889	5.67534	4.29778	5.40145	3.82901	4.00917	4.10287	4.93451	4.70598	4.89451	4.75466	2.71165	4.7826
	81	2.41885	3.10454	1.08105	3.29972	1.24449	2.32579	2.09336	3.10454	3.22875	2.59759	2.22817	1.5191	4.60342	2.13656	3.27192	4.10323	6.66842	4.24785	5.02882	5.38955	3.9076	4.38135	4.99856	9.16002	4.11134	4.39667	4.51383	6.46671	2.54109	4.62404	3.15055	4.58674	2.90619	2.54972	4.20306	6.41513	4.54861	5.44974	4.15728	4.2612	4.23067	5.26395	4.99586	5.10599	5.03523	2.87265	5.01888	3.39765
	80	3.86721	1.24233	2.21232	1.21392	2.49326	1.85243	2.69354	2.8026	1.98502	2.73634	1.46411	3.40994	2.06909	2.89579	3.93701	4.11188	5.94671	3.56599	4.63473	3.86292	4.38616	4.03021	6.67136	5.51377	4.9234	2.90579	6.62974	2.78404	3.36832	4.07322	3.84423	2.31062	2.74244	3.7905	5.42812	4.48073	5.02651	3.65536	4.0319	3.9187	4.7303	4.64445	4.72385	4.57769	2.65118	4.63353	3.10726	2.47039
	79	1.72754	2.8381	0.908558	2.71493	2.21681	2.6608	2.71443	1.92345	2.33429	2.00718	3.6688	1.71095	3.13057	3.88975	4.40425	4.0934	5.57286	3.66884	3.70833	4.84039	4.50395	6.00465	4.48288	7.3709	3.63242	4.76438	3.18624	4.11965	3.31223	5.54819	2.16184	2.43406	4.55127	5.46477	4.23237	5.52748	3.76367	3.9575	4.13914	4.89116	4.65909	4.90242	4.72773	2.69065	4.77374	3.20238	2.52205	2.80083
	78	4.05509	1.19761	2.08786	2.48029	3.27174	2.75516	1.91417	2.32409	1.75935	5.16795	1.89145	2.65987	4.32074	4.47103	4.50502	3.94155	5.89126	3.01622	4.77446	5.10706	6.89502	4.14583	6.15759	5.58771	6.11954	2.35272	4.84445	4.16245	4.6357	3.20588	2.33996	4.15057	6.74201	4.37811	5.36467	4.25258	4.18681	4.17449	5.30838	4.95001	5.05311	5.04137	2.85525	4.97802	3.39001	2.67074	2.93804	3.33076
	77	2.13159	3.42832	2.37608	4.56005	4.22019	2.42028	2.88117	2.18207	5.64289	3.319	3.663	4.57313	6.18675	5.69705	5.40377	5.19057	6.03337	4.83757	6.27527	9.73935	5.9303	7.09386	5.81488	11.7266	3.76444	4.45608	6.09748	7.25706	3.33679	4.32264	4.97053	7.65917	6.72855	6.91296	5.14146	5.89308	5.50152	6.66917	6.69227	6.68777	6.47313	3.79278	6.58055	4.40369	3.52189	3.87571	4.35242	7.59085
	76	3.38128	2.16198	2.4207	3.25937	2.05429	2.01868	1.49898	3.87818	2.00817	3.56171	3.4898	3.62851	4.36833	3.7867	3.94326	2.94563	5.36209	3.52327	6.63135	4.64176	5.62287	3.71213	6.76225	3.99729	3.95088	3.10792	5.89079	2.89457	2.49311	5.08808	5.08261	4.23569	5.8872	3.67128	3.94809	4.29094	4.87038	4.65902	5.01025	4.74731	2.69857	4.8438	3.22577	2.53515	2.83209	3.18153	5.49653	4.43667
	75	3.26879	3.37648	2.65239	2.43219	2.62661	1.61	4.08403	2.11574	3.3036	5.20184	4.24472	3.92749	4.45103	4.23598	3.43046	4.01316	5.9867	5.70755	4.84494	6.7468	4.51059	6.61772	3.5336	6.43122	4.2242	4.60285	3.6019	3.31536	4.49863	7.97577	4.30887	5.68128	4.79289	4.32168	4.40688	5.82326	5.21578	5.34705	5.45204	3.0339	5.28319	3.63991	2.84678	3.12513	3.5639	6.15925	4.92481	4.88457
	74	3.53419	2.56126	1.37023	2.15289	1.45026	3.03676	1.54245	2.40956	3.34022	4.38022	3.18073	2.77045	3.44702	2.55118	3.23557	3.10191	6.714	2.88686	4.87522	3.74682	5.56683	2.394	3.93582	4.7603	4.33104	1.94839	2.85607	4.14153	4.8819	4.68101	4.00107	3.20202	3.90591	3.33954	4.14033	4.31731	4.14409	4.02814	2.41214	4.11201	2.74847	2.22383	2.42945	2.72255	4.77648	3.82048	3.7536	3.26788
	73	4.42573	2.18431	2.00228	1.96236	4.51583	1.89339	2.89998	4.02192	4.64324	5.41852	3.70398	3.54193	3.42718	3.97234	4.12858	5.74289	5.60615	4.79555	4.46958	7.63388	3.32454	4.40199	4.80932	8.05728	3.02654	2.55046	5.88985	7.41953	4.73002	7.17561	3.72272	4.30781	4.98268	5.17962	5.06744	5.66279	5.15379	2.94209	5.39713	3.53147	2.7721	3.13303	3.49401	6.02374	4.89109	4.80712	4.14568	2.92317
	72	2.18754	1.84993	1.05777	3.54144	1.63184	2.06316	2.80544	3.24032	3.32901	3.65706	2.74453	2.041	3.09281	2.93769	4.43008	2.77922	5.39743	2.54812	5.27786	2.64228	3.54296	3.1175	4.71788	3.26327	2.29615	3.04835	6.11547	4.16639	4.20235	3.86949	2.9027	3.18498	4.47903	3.67418	3.85226	4.08166	2.18166	3.81527	2.68642	2.06435	2.2635	2.61149	4.48046	3.57498	3.56682	3.0771	2.14928	2.08909
	71	2.86441	1.51098	2.95141	1.9786	2.74921	3.08586	3.49457	3.59187	3.47381	4.18957	2.44518	2.84772	3.53631	4.87365	3.31469	4.13698	4.43411	4.65211	2.82442	4.35362	3.87938	4.72834	2.95427	3.82776	4.24311	4.89359	5.30947	5.72304	3.50368	4.6648	3.31811	4.42655	4.9123	4.31843	4.29299	2.67138	4.37416	2.93612	2.42795	2.60611	2.91705	5.17757	4.1112	4.03076	3.53001	2.46647	2.37483	2.34457
	70	2.19084	3.94794	1.54411	3.12148	3.85056	3.5995	3.62742	3.5098	3.72662	3.49529	3.19474	3.04907	5.49378	3.41474	4.62035	3.18255	7.58069	2.33127	4.35786	4.46394	5.5098	2.77258	3.24499	6.6237	6.37852	3.97852	6.82952	4.46819	3.95527	4.99338	4.31839	4.5461	5.40657	4.50653	2.63106	5.01551	3.15222	2.48492	2.87026	3.14505	5.41568	4.4488	4.34065	3.73555	2.64962	2.55205	2.49581	3.86337
	69	6.31208	2.27757	2.68617	4.82088	4.95267	4.12	3.9085	4.15186	3.4283	5.03569	3.77186	5.22322	4.24448	5.24856	3.91938	5.99968	4.18892	3.96633	4.9271	6.99105	3.56255	3.35813	6.19184	10.9796	5.71826	5.64301	5.87957	5.56203	4.66861	7.16597	4.89042	5.5173	6.22142	3.04554	5.44704	3.98554	2.94174	3.23925	3.81951	6.43854	5.13122	5.1794	4.4358	3.0918	3.02306	2.95745	4.53488	6.09319
	68	2.56468	2.79052	2.92185	4.3672	3.99259	3.12658	3.25635	2.69009	3.47868	4.18735	4.55079	2.84218	4.59481	3.13576	5.20391	2.33497	5.01947	3.1584	5.43471	3.18367	3.03903	4.51299	7.2288	6.93252	5.71234	3.42158	5.15475	4.62387	4.71877	5.71557	4.18017	4.47151	2.96122	4.44073	3.04855	2.6196	2.70083	3.03592	5.50715	4.29651	4.20744	3.72784	2.58577	2.48448	2.46738	3.78471	5.03738	2.66015
	67	2.44353	2.36037	2.05828	2.73771	2.35612	2.02563	1.64068	2.12262	2.24939	3.92863	1.92562	2.39257	2.13472	3.23762	1.5749	2.17574	3.10818	2.70908	1.92456	2.1119	3.17594	4.09714	3.54928	5.38531	2.69339	2.3327	3.33234	3.63427	2.92673	3.79907	2.63446	1.65503	3.35762	1.93266	1.55816	1.87024	1.9684	3.40393	2.85776	2.73957	2.35486	1.68984	1.61578	1.57686	2.45539	3.2692	1.71016	3.93145
	66	4.57142	3.67761	2.85383	3.57329	3.37618	2.25732	2.86332	3.03572	4.66773	3.67675	3.58528	2.45854	4.87485	2.16715	3.24577	2.97985	5.89657	2.12185	2.82368	4.88144	6.37715	4.44932	6.09816	5.6161	4.06135	3.33534	5.79295	4.98551	4.30268	5.29557	2.15666	4.15054	3.232	2.18481	2.46044	3.01476	4.88136	3.90676	4.03024	3.39132	2.36098	2.33548	2.2682	3.4707	4.69102	2.45477	5.59011	2.30558
	65	4.38	3.13564	2.29059	3.14873	2.31364	2.42256	2.51824	3.87382	2.68637	4.20972	2.26554	3.45251	2.0066	2.74656	2.73364	3.47636	2.84008	1.91441	4.01354	6.02754	4.2587	4.70099	3.91076	5.20767	3.57099	3.56555	4.88686	4.50716	3.68819	2.66588	3.32596	2.45687	2.24681	2.12154	2.43896	4.59746	3.4452	3.38813	3.06799	2.0909	2.0066	2.0161	3.07002	4.07758	2.16608	4.93439	2.01598	1.70113
	64	3.35599	2.26168	1.81384	1.93906	2.23133	1.91464	2.88775	2.00348	2.76401	2.39049	2.85901	1.27709	2.28533	2.07874	2.86588	1.50467	2.3027	2.44531	4.45354	3.61723	4.04351	2.70917	3.25878	4.11478	3.43053	2.70298	3.97017	3.47186	1.6685	3.69456	1.76922	1.53484	1.96061	1.88986	3.34238	2.91594	2.68499	2.31776	1.69982	1.59694	1.55662	2.45221	3.24124	1.69198	3.91276	1.59913	1.33669	1.80872
	63	2.70113	1.9985	1.24645	2.08679	1.96787	2.45003	1.66658	2.30028	1.75144	3.36629	1.18011	1.62304	1.9301	2.43185	1.38419	1.36135	3.28213	3.02784	2.98237	3.83246	2.60032	2.51913	2.87328	4.41103	2.902	2.45043	3.41263	1.75265	2.58029	2.19304	1.23334	1.49454	1.94889	2.89002	2.36557	2.53587	2.04962	1.43298	1.4487	1.38238	2.11275	2.88901	1.50081	3.41054	1.41499	1.18317	1.58593	2.07472
	62	3.51425	2.02206	1.97505	2.70973	3.70762	2.08186	2.81731	2.1461	3.6314	2.04584	2.20823	2.01824	3.32453	1.72937	1.8439	2.85694	5.98368	2.98541	4.65241	3.62878	3.56004	3.27032	4.5351	5.49403	3.87357	3.10125	2.53651	3.99074	2.25511	2.25093	1.76824	2.18736	4.38808	3.01159	3.029	2.85017	1.86577	1.79816	1.84644	2.76255	3.66483	1.9696	4.45418	1.81597	1.54146	2.06688	2.67846	2.31605
	61	1.89387	1.70657	1.36601	2.71927	1.67804	1.87451	1.40001	2.37004	1.1755	2.03902	1.46257	1.85162	1.25924	1.22703	2.06109	2.77422	3.14244	2.48054	2.34632	2.64616	2.46162	2.74931	3.0086	3.906	2.61116	1.22775	3.07624	1.85771	1.23285	1.71889	1.37842	2.62321	2.43555	2.05393	1.8133	1.38192	1.24702	1.22071	1.96537	2.55236	1.33079	3.11349	1.26322	1.0537	1.43426	1.85929	1.59258	2.05526
	60	2.81403	2.07801	2.41338	2.16674	2.66004	1.63996	2.72199	1.35068	2.06262	2.37762	2.36234	1.23475	1.57299	2.41471	3.52359	2.565	4.59683	2.20244	3.01226	3.22129	3.64338	3.21108	3.76577	4.63556	1.81994	2.62146	2.52113	1.78801	1.65746	2.35904	2.91033	2.56332	2.92439	2.16474	1.54786	1.6261	1.49041	2.28754	3.19686	1.63172	3.70363	1.55456	1.29043	1.72607	2.27146	1.9463	2.48811	3.69197
	59	3.23558	3.46674	1.81586	3.24335	2.19752	3.01085	1.46482	2.23795	2.27112	3.62635	1.48755	1.45645	2.92305	3.89812	3.07633	3.54308	3.85405	2.66999	3.46264	4.50209	4.0182	3.79526	4.22012	3.05089	3.66936	2.02871	2.29132	2.26989	2.14799	4.70326	2.68543	2.90632	2.91042	1.74489	1.71988	1.83519	2.63733	3.51358	1.92987	4.2881	1.74618	1.49956	1.99609	2.58129	2.24529	2.8713	4.22047	1.59876
	58	3.45384	1.66899	1.73918	1.71441	2.58145	1.03672	1.55295	1.57669	2.21638	1.46108	1.1227	1.73174	3.01926	2.1776	2.71895	1.90071	2.9895	1.96381	3.09647	3.177	3.03877	2.72137	1.77715	3.93582	1.81694	1.17974	1.86122	1.88221	2.74013	2.77681	1.94818	1.85071	1.50104	1.24053	1.24195	2.07785	2.59192	1.35716	3.24506	1.29361	1.07776	1.48417	1.91	1.63259	2.11941	3.11635	1.1694	2.25896
	57	1.58795	1.52657	0.877948	1.92331	0.848867	1.04963	1.04486	1.46944	0.852807	1.0531	1.27483	1.70824	1.61074	1.83801	1.39296	1.40799	2.09986	1.67712	2.08676	2.29449	2.08088	1.09444	2.18946	1.86118	1.00904	0.915167	1.47389	2.29303	1.54497	1.92382	1.18475	0.911546	1.01915	0.855499	1.34289	1.95018	0.956101	2.17935	0.934896	0.762495	1.01869	1.35625	1.15366	1.47172	2.19677	0.824612	1.57794	0.959927
	56	2.46053	1.30548	1.66852	1.0714	1.45594	1.19637	1.64964	0.957829	1.0413	2.02575	2.13033	1.54384	2.30316	1.59519	1.74803	1.6754	3.03796	1.91468	2.55311	2.66172	1.41768	2.28418	1.75395	1.751	1.32603	1.22771	3.04182	2.19022	1.81329	1.98194	0.988541	1.04846	1.19063	1.56705	2.13515	1.21866	2.60093	1.06364	0.933524	1.22092	1.57699	1.38775	1.76178	2.58418	0.984729	1.88497	1.13592	2.39841
	55	1.45127	1.71119	0.641061	1.26743	1.14456	1.30276	0.741637	0.806636	1.38152	2.33478	1.3279	1.52254	1.37866	1.38067	1.43462	1.67177	2.39211	1.61569	2.04273	1.25072	2.04072	1.26205	1.1381	1.58706	1.22691	1.74755	2.0039	1.77296	1.28843	1.14057	0.784212	0.844803	1.5042	1.71845	0.920248	2.28652	0.875513	0.732527	1.03096	1.30358	1.11292	1.46168	2.13361	0.798951	1.55252	0.935898	1.95749	1.39788
	54	3.00425	1.03831	1.19765	1.57354	1.96833	0.924967	0.986374	1.69013	2.51465	2.29841	2.0682	1.43933	1.88449	1.78953	2.26076	2.07891	3.1879	2.04156	1.51589	2.84332	1.7807	1.29331	1.62911	2.31908	2.75809	1.81817	2.56183	1.98954	1.17099	1.42897	0.997926	1.68557	2.60507	1.1697	2.72682	1.21554	0.952251	1.27762	1.73841	1.4529	1.85126	2.79561	1.04178	1.98931	1.21737	2.54707	1.8018	1.93549
	53	0.970897	1.03316	0.79194	1.44127	0.744333	0.655216	1.10076	1.63851	1.31846	1.9066	1.04134	1.04786	1.30092	1.50198	1.49734	1.47559	2.14543	0.806915	1.83545	1.32142	0.971901	0.986002	1.26788	2.77664	1.52834	1.23798	1.53113	0.963062	0.781376	0.96849	1.06047	1.55478	0.944419	1.84601	0.772075	0.704152	0.884577	1.14741	1.03195	1.2872	1.88581	0.727015	1.38154	0.830796	1.76458	1.2487	1.32872	0.848384
	52	1.11047	0.785277	0.833787	0.626482	0.606066	0.840483	1.22664	0.987489	1.25717	1.10345	0.871429	0.831486	1.25507	1.14347	1.22165	1.14149	0.974709	1.12304	0.980513	0.829025	0.851713	0.882067	1.74493	1.76858	1.19618	0.850492	0.851936	0.738679	0.608734	1.18301	1.12438	0.6479	1.71324	0.600801	0.514103	0.751875	0.913167	0.782925	1.0509	1.5072	0.563715	1.10822	0.663209	1.38423	0.994381	1.05847	0.669469	1.26471
	51	0.820942	0.804145	0.352507	0.496147	0.75616	0.910966	0.719031	0.915818	0.70768	0.898138	0.67256	0.780231	0.929352	0.907403	0.919183	0.504407	1.31945	0.58352	0.598313	0.706623	0.741082	1.18072	1.08102	1.34632	0.799282	0.460273	0.635561	0.559722	0.723218	1.21998	0.455724	1.14317	0.542332	0.389109	0.533923	0.754933	0.606038	0.775484	1.19685	0.438209	0.835781	0.517444	1.07477	0.758697	0.819829	0.51871	0.970683	0.752161
	50	1.65589	0.669661	0.549891	1.2193	1.61434	1.05182	1.31351	1.01545	1.13458	1.36537	1.2431	1.138	1.45265	1.34482	0.800052	1.34495	1.35039	0.701355	1.00451	1.21107	1.95398	1.44082	1.62093	1.77199	0.852025	0.676353	0.948595	1.30985	1.46907	0.97398	1.58384	0.712794	0.691851	0.795988	1.05596	0.986883	1.18239	1.73963	0.685418	1.27974	0.768663	1.65171	1.16033	1.2321	0.791365	1.48142	1.13712	0.933889
	49	0.593749	0.449795	0.581875	1.12084	0.802573	0.827326	0.627095	0.700983	0.742662	1.08662	0.780687	0.765906	0.926991	0.503999	0.918531	0.592686	0.698865	0.50701	0.741289	1.37491	1.02668	0.930237	0.918601	0.813327	0.53909	0.434658	0.955832	1.14563	0.504998	1.45751	0.425223	0.391528	0.609395	0.677842	0.594371	0.829042	1.14207	0.428967	0.861881	0.506776	1.05647	0.767807	0.811353	0.512096	0.973155	0.747236	0.607912	0.702246
	48	0.719459	0.858639	0.96495	1.00526	1.13884	0.71256	0.780953	0.827767	1.06626	1.23109	0.94788	0.881723	0.626738	1.04388	0.730223	0.553352	0.911413	0.674981	1.51823	1.30326	1.1958	0.951043	0.760631	0.928363	0.624999	0.790118	1.50817	0.710455	1.36331	0.705927	0.421366	0.622147	0.936191	0.688303	0.900765	1.44462	0.508049	0.973104	0.615722	1.25656	0.885971	0.968556	0.608356	1.13606	0.885533	0.72067	0.824666	1.65161
	47	0.5887	0.610348	0.370963	0.611431	0.420436	0.380369	0.395292	0.509414	0.517806	0.640706	0.467737	0.255526	0.556413	0.355715	0.29223	0.309325	0.520094	0.59256	0.616859	0.650652	0.524033	0.337551	0.37215	0.461347	0.486985	0.534382	0.400896	0.822117	0.283031	0.299843	0.286999	0.409685	0.407481	0.447122	0.672793	0.27546	0.494007	0.297981	0.654399	0.451684	0.479053	0.31129	0.578494	0.443113	0.366079	0.41905	0.831357	0.635256
	46	1.00242	0.56207	0.54049	0.540719	0.537614	0.461195	0.582729	0.592602	0.645539	0.757346	0.324707	0.543417	0.45419	0.341003	0.391314	0.422833	1.09373	0.576725	0.737718	0.683022	0.445538	0.395613	0.443012	0.861094	0.788974	0.340268	1.11126	0.408847	0.287976	0.489218	0.452715	0.42715	0.634076	0.799987	0.307307	0.641612	0.362368	0.758636	0.563486	0.585041	0.368817	0.709075	0.540506	0.438805	0.509908	1.01196	0.765979	0.406607
	45	0.56226	0.498797	0.29113	0.421131	0.397033	0.414105	0.412891	0.449981	0.464766	0.320228	0.420597	0.270178	0.265198	0.278122	0.325803	0.541593	0.648369	0.420097	0.471685	0.353701	0.318048	0.286843	0.503633	0.849715	0.30599	0.574488	0.336604	0.253371	0.286181	0.470027	0.287496	0.404846	0.690993	0.222561	0.435976	0.286658	0.561914	0.397878	0.444539	0.27434	0.511699	0.403524	0.326012	0.372275	0.750004	0.567894	0.29862	0.292678
	44	0.587345	0.316262	0.266905	0.366097	0.419637	0.345383	0.369053	0.381354	0.231325	0.488266	0.246153	0.185697	0.254607	0.272576	0.491226	0.377927	0.555937	0.316179	0.287526	0.297212	0.271449	0.383853	0.585005	0.387919	0.608121	0.204836	0.245549	0.296391	0.323656	0.35136	0.320748	0.519332	0.226289	0.371674	0.229286	0.523248	0.346903	0.369487	0.245378	0.448039	0.342779	0.286501	0.325573	0.644553	0.495441	0.260611	0.253021	0.44206
	43	0.25561	0.199011	0.159256	0.265586	0.24023	0.211893	0.214677	0.13028	0.242092	0.196136	0.116124	0.122367	0.171271	0.282083	0.235276	0.22242	0.287191	0.132288	0.165832	0.17411	0.249328	0.306036	0.183311	0.529158	0.148826	0.102562	0.197155	0.230075	0.166063	0.269058	0.28241	0.116734	0.259381	0.134165	0.287264	0.221722	0.221116	0.139987	0.275058	0.206005	0.167045	0.196382	0.386906	0.292246	0.156055	0.151563	0.262307	0.280482
	42	0.391632	0.289126	0.281304	0.370193	0.35885	0.300112	0.178569	0.331977	0.236784	0.225291	0.186317	0.200424	0.431561	0.32896	0.337143	0.279762	0.292569	0.185773	0.236535	0.389383	0.484004	0.233492	0.608841	0.315314	0.181438	0.200506	0.372634	0.287429	0.309626	0.57681	0.154562	0.325792	0.227974	0.409274	0.296383	0.344104	0.203975	0.382072	0.307933	0.244436	0.278791	0.568237	0.427135	0.224133	0.220978	0.382573	0.405232	0.33671
	41	0.293486	0.26343	0.202254	0.285242	0.262167	0.128766	0.23471	0.167485	0.140293	0.186455	0.157411	0.260499	0.259601	0.243151	0.21874	0.147009	0.211928	0.136681	0.272865	0.389899	0.190479	0.400023	0.187137	0.198286	0.182964	0.195479	0.240127	0.276435	0.342392	0.162837	0.222507	0.147702	0.358722	0.217813	0.237265	0.163737	0.287167	0.220636	0.18847	0.210431	0.416106	0.323584	0.168974	0.163709	0.287719	0.304864	0.25093	0.398962
	40	0.339583	0.240529	0.197908	0.264642	0.142849	0.214936	0.150377	0.126021	0.147451	0.200049	0.25982	0.199	0.243681	0.200342	0.14597	0.135234	0.198014	0.200235	0.34698	0.194864	0.41442	0.156143	0.149448	0.253929	0.226527	0.159971	0.293281	0.388203	0.122751	0.297698	0.128106	0.295148	0.242442	0.221434	0.143374	0.292741	0.210594	0.171492	0.206048	0.398857	0.300915	0.162564	0.156736	0.270692	0.291167	0.239738	0.377581	0.10752
	39	0.387246	0.293949	0.229323	0.180093	0.2978	0.171988	0.141315	0.165422	0.197583	0.412396	0.24789	0.233295	0.250759	0.166973	0.167704	0.157809	0.362299	0.318007	0.216582	0.529499	0.20203	0.155737	0.239028	0.392649	0.231526	0.244019	0.514387	0.173819	0.280277	0.214063	0.319716	0.249132	0.307828	0.167117	0.320145	0.268123	0.204434	0.234157	0.487768	0.360243	0.188807	0.188327	0.323676	0.342127	0.285965	0.45054	0.127089	0.161503
	38	0.346324	0.249257	0.114203	0.274749	0.174383	0.118276	0.135747	0.162213	0.29807	0.287932	0.212669	0.175684	0.152941	0.140384	0.143213	0.211298	0.42107	0.14526	0.430672	0.1889	0.147461	0.182281	0.270478	0.293681	0.258448	0.313198	0.168547	0.290438	0.147484	0.390954	0.19749	0.231484	0.17001	0.273079	0.21458	0.190472	0.204272	0.405644	0.322391	0.16541	0.160066	0.284606	0.299374	0.245895	0.393278	0.110974	0.139698	0.154753
	37	0.233145	0.0985473	0.138319	0.127727	0.0952067	0.0901993	0.105679	0.194277	0.16522	0.196111	0.127144	0.0850678	0.102085	0.0951749	0.152234	0.194961	0.152697	0.229317	0.121978	0.109461	0.137023	0.163754	0.160609	0.260265	0.263352	0.0814736	0.223585	0.121332	0.213843	0.191723	0.145681	0.101497	0.220552	0.14531	0.121019	0.151097	0.280939	0.212854	0.117521	0.111329	0.192043	0.208985	0.170821	0.268474	0.0769049	0.0968435	0.106271	0.0909482
	36	0.087635	0.113476	0.0611344	0.0662982	0.069029	0.0667605	0.120332	0.102381	0.106987	0.111468	0.0585308	0.0539832	0.0657992	0.0961852	0.133543	0.0672172	0.22918	0.0617485	0.0671993	0.0967011	0.117031	0.0924454	0.135321	0.252136	0.0651314	0.102753	0.0888017	0.167257	0.0997007	0.134458	0.0607285	0.125183	0.111577	0.0779142	0.0912707	0.197567	0.140153	0.0737683	0.0752001	0.126988	0.134067	0.11337	0.177317	0.0499129	0.0638056	0.0700409	0.0593779	0.0628885
	35	0.133453	0.0663283	0.0419657	0.0635705	0.0675676	0.100531	0.0838628	0.0876755	0.0804207	0.0678625	0.0491212	0.046016	0.0879421	0.111586	0.0608896	0.133419	0.0816125	0.0449884	0.0785103	0.109227	0.0873743	0.103008	0.173371	0.0824667	0.108632	0.0539714	0.16189	0.103128	0.0924704	0.0741255	0.0990544	0.083753	0.0791198	0.0777117	0.157827	0.130346	0.0642367	0.0624256	0.113439	0.117241	0.0961828	0.155632	0.0435966	0.0547657	0.0610282	0.051755	0.054299	0.0668702
	34	0.121784	0.0710846	0.0628227	0.0971471	0.15885	0.109385	0.112123	0.102893	0.0764389	0.0889164	0.0653712	0.096018	0.159281	0.0794325	0.18869	0.0741762	0.0928322	0.0820597	0.138449	0.127315	0.151998	0.206039	0.0885293	0.21474	0.089083	0.153613	0.15584	0.149331	0.0795885	0.188763	0.103466	0.0927211	0.123203	0.209799	0.162566	0.0932703	0.0848679	0.14702	0.163511	0.131317	0.206141	0.0597402	0.0746818	0.0817801	0.0704042	0.0738903	0.0901408	0.0854611
	33	0.120016	0.0978522	0.0882803	0.210016	0.158934	0.134479	0.120997	0.0899299	0.0920957	0.108811	0.125431	0.159916	0.104262	0.226348	0.0964647	0.0775853	0.155704	0.133066	0.148394	0.203661	0.279568	0.096746	0.21198	0.161929	0.233149	0.135976	0.207503	0.118187	0.186368	0.181306	0.105329	0.132766	0.305852	0.198713	0.106967	0.113312	0.183793	0.194864	0.168408	0.258798	0.0727623	0.0941027	0.102548	0.0867539	0.0924287	0.112795	0.105933	0.0766256
	32	0.0796536	0.0662962	0.0920145	0.10131	0.0942076	0.0699691	0.0509876	0.0522396	0.0543377	0.100661	0.10072	0.0504693	0.143244	0.0557914	0.0486468	0.0627412	0.121733	0.0687643	0.114449	0.180604	0.0632912	0.111689	0.0770683	0.20433	0.0995034	0.0872928	0.0791802	0.133433	0.0863053	0.0889884	0.0727156	0.158909	0.139671	0.0630401	0.0626549	0.118313	0.117451	0.0967648	0.16002	0.0440427	0.0552602	0.0622996	0.0524493	0.0549121	0.0680268	0.0639101	0.0457938	0.06469
	31	0.10297	0.131846	0.0846924	0.11458	0.0935241	0.0562579	0.0565129	0.0588097	0.0959126	0.154226	0.0606507	0.132301	0.0673681	0.0536834	0.0750611	0.0935942	0.120031	0.101192	0.193652	0.0780136	0.139415	0.0774783	0.185555	0.166389	0.121882	0.0635561	0.170567	0.1179	0.0808253	0.11722	0.166064	0.138462	0.0845442	0.0704544	0.124824	0.144261	0.111283	0.175435	0.0519605	0.0638216	0.0698045	0.0607974	0.063344	0.0771131	0.073544	0.0527148	0.0737662	0.0722451
	30	0.057154	0.0338698	0.0267336	0.031747	0.0209873	0.017403	0.0177563	0.0289721	0.0410138	0.02592	0.0443739	0.0173659	0.0180919	0.0231183	0.0312512	0.0257565	0.0492984	0.0477873	0.0233464	0.0479615	0.0269919	0.0520634	0.0421716	0.0568832	0.0247671	0.0382114	0.0420635	0.0308163	0.0297147	0.0747146	0.0403844	0.0233918	0.0263713	0.0391749	0.0424786	0.0381485	0.0563099	0.0158991	0.0210147	0.0225006	0.0190125	0.0204931	0.0248269	0.0232676	0.0169304	0.0236995	0.0229924	0.0116369
	29	0.0675645	0.0491986	0.0340862	0.0327841	0.0298761	0.0251626	0.0402542	0.0570114	0.0317201	0.087268	0.0268034	0.0214612	0.0358532	0.0442931	0.0395761	0.0486806	0.107133	0.0265118	0.0660495	0.0427311	0.0834667	0.0544513	0.0663449	0.053192	0.0685234	0.0433641	0.0505939	0.0521353	0.0871571	0.0836123	0.031396	0.0335768	0.0674775	0.0613489	0.0516924	0.0888299	0.0234838	0.0295903	0.034094	0.0282018	0.0294909	0.0369616	0.0344725	0.0246489	0.0350268	0.0339934	0.0170428	0.0203638
	28	0.065967	0.042164	0.0236596	0.0313689	0.0290352	0.0383426	0.0532429	0.029637	0.0717832	0.0354312	0.0222646	0.0285869	0.0461716	0.0377025	0.050277	0.0711076	0.0399502	0.0504146	0.0395539	0.0888163	0.0586756	0.0575789	0.0417002	0.0989186	0.052269	0.0350583	0.0575332	0.102786	0.0655595	0.0436918	0.0302913	0.0577478	0.0710273	0.0501801	0.0809053	0.0249006	0.0293774	0.032268	0.0287229	0.0294032	0.0357521	0.0344961	0.0245464	0.0342769	0.0337694	0.0169363	0.0200461	0.0279919
	27	0.0274244	0.0141969	0.0109815	0.0147884	0.0214621	0.024601	0.0134263	0.0325344	0.0141375	0.0142768	0.0143862	0.0178581	0.0190647	0.0232342	0.0356246	0.0128627	0.0368517	0.0146453	0.0398803	0.030287	0.0300977	0.0175555	0.0376175	0.0366019	0.0204987	0.0193389	0.0550223	0.0375047	0.0166183	0.0204486	0.0252717	0.0294864	0.0281819	0.038098	0.0110014	0.0151104	0.0155402	0.0131869	0.0145267	0.0172913	0.016186	0.0119153	0.0165581	0.0160304	0.00816147	0.00966337	0.0133667	0.0184882
	26	0.056694	0.0404574	0.0317859	0.0671147	0.084546	0.0380888	0.0904927	0.0393409	0.0349759	0.0566388	0.055178	0.0452731	0.0721336	0.101079	0.0395654	0.0728484	0.0657278	0.09066	0.0834975	0.0953856	0.0563423	0.0972336	0.0854606	0.0881324	0.0694251	0.113554	0.123266	0.0583695	0.047753	0.104744	0.0792267	0.071832	0.131369	0.0318071	0.0409888	0.0490761	0.0389922	0.0409479	0.0524506	0.0480637	0.0343262	0.0493491	0.047545	0.023787	0.028591	0.0395616	0.0542048	0.0370393
	25	0.0322412	0.0233689	0.0287873	0.0527602	0.0261219	0.0512299	0.0218365	0.0194226	0.0276899	0.0433512	0.0279151	0.0341834	0.0626234	0.0224023	0.044717	0.0259286	0.0811962	0.037879	0.0524768	0.035633	0.0622737	0.0440819	0.0410644	0.0595654	0.0813496	0.0507662	0.0382835	0.033471	0.0488129	0.0655294	0.0385155	0.0668201	0.0218868	0.0236488	0.026566	0.0245731	0.0241621	0.0295042	0.0290943	0.020341	0.0283706	0.0282775	0.0140789	0.0166291	0.0233584	0.0320151	0.0216707	0.0318259
	24	0.0374894	0.042605	0.0455562	0.0328153	0.0707276	0.0248857	0.0217022	0.030954	0.0426643	0.0441501	0.04243	0.059741	0.0279401	0.050969	0.0320397	0.0644797	0.068293	0.0479237	0.0394634	0.079283	0.0568337	0.0426401	0.0558704	0.140505	0.0732125	0.0317395	0.0441927	0.0688748	0.0614749	0.0641294	0.0721244	0.0224107	0.0327585	0.0308552	0.0267778	0.0306531	0.0350464	0.0329457	0.0247867	0.0338431	0.0327255	0.0168563	0.0198132	0.0273489	0.0380523	0.0257661	0.0374843	0.0627877
	23	0.0217157	0.0214215	0.00900242	0.0282295	0.0109159	0.00785804	0.0109889	0.0151532	0.0138051	0.021321	0.0235598	0.00846848	0.0201969	0.0116029	0.0253149	0.0172308	0.0274518	0.0114504	0.0278975	0.0229892	0.0174665	0.0184322	0.0418717	0.0401756	0.014543	0.0116408	0.0288925	0.0275592	0.0191144	0.0381546	0.00768551	0.0106571	0.0135796	0.0098814	0.0106128	0.0141262	0.0124337	0.0089177	0.0131027	0.0124032	0.00619799	0.00753686	0.010353	0.0141553	0.00973008	0.0141601	0.0234955	0.0215285
	22	0.0262605	0.0101813	0.0186262	0.0104788	0.00829014	0.00956985	0.0129384	0.0117928	0.0160344	0.0284738	0.00803239	0.0147232	0.0110582	0.0220492	0.0162704	0.0166586	0.0157754	0.0194684	0.0194558	0.0169928	0.0181595	0.0332243	0.028796	0.0191942	0.0128285	0.0183045	0.0278055	0.0206096	0.0273521	0.00977859	0.00879016	0.0106253	0.0104596	0.00941921	0.0117631	0.0120538	0.0080946	0.0113379	0.0115495	0.00564983	0.00666528	0.00947203	0.0128881	0.00870553	0.012861	0.0213473	0.019376	0.00953613
	21	0.0221875	0.0374475	0.012291	0.0141472	0.0179476	0.0200302	0.0178998	0.0243493	0.0380669	0.0172573	0.0248254	0.0143303	0.0373563	0.0251924	0.0279632	0.0170178	0.0476808	0.0241362	0.0255648	0.0314063	0.0581886	0.0406183	0.0244566	0.0300987	0.0358595	0.0313153	0.0369648	0.0524268	0.0124616	0.0198818	0.0155795	0.0145487	0.0177242	0.0185592	0.0178433	0.0139499	0.0182949	0.017766	0.00935233	0.0108009	0.0148911	0.0209613	0.0140902	0.0204554	0.0344671	0.031295	0.0152573	0.0190979
	20	0.0239141	0.0072412	0.00486263	0.00897511	0.0110081	0.00812041	0.0108304	0.0169396	0.00676081	0.0156296	0.00708066	0.014186	0.0125074	0.0126877	0.00837095	0.0150728	0.0173223	0.00929367	0.0138459	0.02949	0.0208463	0.010109	0.0112382	0.0246548	0.0179775	0.0121994	0.0275548	0.00699942	0.0074247	0.0103261	0.00625117	0.00722438	0.0102338	0.00824967	0.00605127	0.00923915	0.00840062	0.00421572	0.00523923	0.00707116	0.00965664	0.00671541	0.00970186	0.0160643	0.0148068	0.00722126	0.00895396	0.00812143
	19	0.00680353	0.00421488	0.00453872	0.00809911	0.00656594	0.00722877	0.0110855	0.00442637	0.00900879	0.00655872	0.0103127	0.00698803	0.00926767	0.00558808	0.0109083	0.00805652	0.00981336	0.00740554	0.019128	0.0155438	0.00763322	0.00683443	0.0135438	0.0181852	0.0103039	0.0133795	0.0054125	0.00613561	0.0056735	0.00609588	0.00456698	0.00613709	0.00669276	0.00411625	0.00589657	0.00624172	0.00293282	0.00347465	0.00504651	0.00674656	0.00455168	0.00680302	0.0112099	0.0101534	0.00502681	0.0062351	0.00560214	0.0117889
	18	0.010951	0.0108791	0.011326	0.0133587	0.0161632	0.0204606	0.00801018	0.0163102	0.010454	0.0264156	0.0140478	0.0143187	0.0112874	0.0201367	0.0161233	0.0126213	0.0216238	0.0282911	0.0278803	0.0157391	0.0142707	0.0227768	0.027625	0.0288228	0.0312498	0.0072675	0.0131201	0.0129651	0.00926181	0.0123154	0.0107284	0.0110988	0.00923452	0.0110917	0.0110158	0.00602591	0.00668451	0.00925508	0.0133146	0.00879372	0.012751	0.0217367	0.0195927	0.00953205	0.0120024	0.0107876	0.0224874	0.00678295
	17	0.0129407	0.0124289	0.00855266	0.0150555	0.020945	0.00676869	0.013513	0.00866507	0.0192762	0.0164739	0.0131782	0.0079841	0.0186217	0.0136265	0.011564	0.0127325	0.0378201	0.0188788	0.0129246	0.0134715	0.0217737	0.0212692	0.0200456	0.0400201	0.00777125	0.00806533	0.0126926	0.00968985	0.00856654	0.013245	0.00888272	0.00701104	0.0113922	0.00948664	0.00486892	0.00628788	0.00815147	0.0111793	0.0079454	0.0112783	0.0186524	0.0173934	0.00842108	0.0104198	0.00950708	0.0198248	0.00592355	5.25275e-05
	16	0.0142868	0.00906975	0.0093147	0.0188532	0.00669583	0.0110345	0.00693749	0.0154401	0.011617	0.0149342	0.00710096	0.0127288	0.0121774	0.00944444	0.0112735	0.0215201	0.0243886	0.00845737	0.0106904	0.0198629	0.0196485	0.0149144	0.0268968	0.00961745	0.00833426	0.00754007	0.00916713	0.00866095	0.00890325	0.0105975	0.0054224	0.00835825	0.0094159	0.00405198	0.00490967	0.00740985	0.00951499	0.00644675	0.00984749	0.0159431	0.0144233	0.00722429	0.00889567	0.00797586	0.0168838	0.00504651	4.43291e-05	0.04167
	15	0.0086939	0.00823716	0.00972688	0.00502602	0.00910263	0.00472409	0.0103085	0.0077596	0.00878202	0.00671054	0.00944046	0.00694125	0.00703817	0.00767787	0.0158892	0.0115724	0.0091109	0.00583342	0.0131441	0.014947	0.0114895	0.0166879	0.00539009	0.00860103	0.00649732	0.0045412	0.00683276	0.00750624	0.00594035	0.00539463	0.00539062	0.0057608	0.00335375	0.00340723	0.00482471	0.00721267	0.00457561	0.00666293	0.0116083	0.0102805	0.00499563	0.00636386	0.00567822	0.0118118	0.00358398	3.14928e-05	0.0293251	0.0302376
	14	0.0309641	0.0337322	0.0101689	0.0267947	0.0152825	0.0275279	0.0203164	0.0230039	0.0154751	0.0349862	0.0201886	0.0157328	0.0224382	0.0424373	0.0335076	0.0169535	0.0246441	0.0281272	0.0387888	0.0342757	0.0504147	0.0131147	0.0189038	0.0262955	0.0153459	0.0132738	0.0232229	0.0196403	0.0118586	0.0210316	0.0145703	0.00804665	0.0110593	0.0131306	0.0184171	0.0136019	0.0185454	0.0308014	0.0293545	0.0139638	0.0172575	0.01593	0.032977	0.0098327	8.77099e-05	0.0817007	0.08345	0.0860465
	13	0.0269196	0.00748667	0.0115091	0.00955034	0.0189057	0.0115177	0.0127865	0.00860561	0.0171283	0.0158837	0.00971442	0.0106482	0.0263291	0.018999	0.0104213	0.00973537	0.0252265	0.0176215	0.0188834	0.031929	0.00841121	0.00976461	0.0122693	0.013185	0.0095227	0.00957764	0.0128998	0.00832364	0.00981492	0.0120682	0.00432059	0.00563319	0.00904799	0.0106408	0.00737339	0.0117039	0.0182005	0.0165355	0.00846456	0.0102408	0.00917099	0.0196408	0.0058279	5.10856e-05	0.0483064	0.0493576	0.0504143	0.051983
	12	0.00751316	0.0106553	0.00515849	0.0148569	0.00994709	0.00911553	0.00601508	0.0119777	0.00977864	0.00961108	0.00826792	0.0157122	0.0148228	0.00743054	0.00752534	0.0125316	0.0198739	0.0107877	0.0221203	0.0066988	0.00787524	0.00796961	0.00773628	0.0102887	0.00864038	0.00669017	0.00687479	0.00866315	0.00708222	0.00450016	0.00380358	0.00579547	0.0092205	0.00535713	0.00797823	0.014444	0.0122869	0.00599596	0.0078063	0.00684357	0.014219	0.00436485	3.80757e-05	0.0353806	0.0366981	0.0374966	0.0382995	0.000831321
	11	0.0349662	0.0156169	0.0262409	0.0255611	0.025743	0.0140223	0.0273767	0.0223608	0.0193485	0.0267486	0.0398937	0.0289252	0.0189569	0.0175458	0.031676	0.0322837	0.0397848	0.0413225	0.0151758	0.0205093	0.0210182	0.0164322	0.0197405	0.0305267	0.019736	0.011659	0.0233975	0.0204412	0.00863579	0.0129547	0.012796	0.0193125	0.0151796	0.0189548	0.0321967	0.0318855	0.014569	0.0180821	0.0170585	0.0346963	0.010333	9.32509e-05	0.0862308	0.0878924	0.0911654	0.0931492	0.00200285	0.098104
	10	0.0151048	0.0234147	0.0133067	0.0194976	0.0116718	0.0188104	0.0150637	0.0130405	0.0158714	0.0380405	0.0216463	0.0109032	0.0131934	0.0217678	0.0240515	0.0190482	0.0449173	0.00835572	0.0136944	0.0161332	0.012773	0.0123584	0.017263	0.0205515	0.0101373	0.0116952	0.0162719	0.00734645	0.0073272	0.0128454	0.0125679	0.0093709	0.0158301	0.0225457	0.0209487	0.0111435	0.0129496	0.0116462	0.0254906	0.00743155	6.50652e-05	0.0622452	0.0631375	0.0643541	0.0667505	0.00143573	0.0696633	0.0718309
	9	0.0289443	0.0151751	0.0129725	0.0112982	0.0200109	0.0132283	0.0112278	0.0136714	0.0288479	0.0263803	0.0104283	0.0096983	0.0209195	0.0211242	0.0181371	0.0274855	0.0116082	0.00963672	0.0137678	0.0125306	0.0122775	0.0138125	0.0148537	0.0134915	0.0129964	0.0103952	0.00747417	0.00796649	0.00928564	0.0161246	0.00779399	0.0124899	0.0240647	0.0187483	0.00935702	0.012659	0.0106597	0.022242	0.00697799	5.98074e-05	0.0555079	0.0582484	0.0590834	0.0602219	0.00131493	0.0638237	0.0651902	0.0672186
	8	0.0244804	0.0193063	0.00980994	0.0252786	0.0183647	0.012867	0.0153612	0.0324284	0.0261071	0.0165852	0.0121051	0.020068	0.026493	0.0207882	0.034153	0.00926973	0.0174712	0.0126434	0.0139549	0.0157181	0.0179074	0.0155097	0.0127251	0.0225722	0.015075	0.00623115	0.0105771	0.0131751	0.0152113	0.0130496	0.0135566	0.0247782	0.0261151	0.0109283	0.0138717	0.0135988	0.0265675	0.00794578	7.32855e-05	0.0665845	0.0677869	0.0711336	0.0721532	0.00154815	0.0762822	0.0779422	0.079611	0.0820881
	7	0.0257622	0.0120764	0.0181554	0.0191897	0.0147759	0.0145614	0.0301393	0.0242754	0.0135768	0.0159247	0.0207192	0.0210222	0.0215657	0.0323799	0.00952773	0.0115404	0.0189606	0.0106004	0.0144795	0.0189636	0.0166326	0.0109907	0.0176106	0.0216573	0.00747465	0.007294	0.0144693	0.0178527	0.0101829	0.0187752	0.0222462	0.0222422	0.0125916	0.0134012	0.0123261	0.0280351	0.00785072	6.90274e-05	0.0674891	0.0672606	0.0684751	0.0718558	0.00153431	0.0742903	0.0770567	0.0787335	0.0804193	0.00630218
	6	0.0155434	0.0215578	0.0132937	0.0148923	0.016129	0.0275574	0.0217621	0.0121767	0.012574	0.0262907	0.020935	0.0165058	0.0324003	0.00871288	0.0114411	0.0120803	0.0153334	0.010609	0.0168501	0.0169893	0.0113687	0.0146712	0.0162979	0.0103577	0.00843946	0.00962443	0.0189114	0.0115275	0.0141314	0.0297178	0.0192615	0.0103441	0.0148935	0.0114859	0.0245106	0.00799074	6.57839e-05	0.0613144	0.0657577	0.0655351	0.0667185	0.00147382	0.071016	0.0723845	0.0750799	0.0767137	0.00595521	0.0807942
	5	0.0201558	0.0114665	0.00749427	0.0118088	0.0221733	0.0144542	0.00792963	0.00819213	0.0150797	0.0192971	0.0119405	0.018014	0.0063332	0.00760028	0.0086999	0.00709663	0.0111475	0.0089683	0.0109659	0.00843553	0.0110239	0.009863	0.0056621	0.00849525	0.00808932	0.00913776	0.0088704	0.0116208	0.0162482	0.0186913	0.00650719	0.00888783	0.00927274	0.0165913	0.00507489	4.86391e-05	0.0424472	0.0433974	0.0465423	0.0463847	0.000994068	0.0495537	0.050264	0.0512326	0.0531404	0.00412665	0.0554593	0.0571849
	4	0.0281099	0.0169491	0.0155813	0.0425656	0.0304942	0.0138095	0.0139878	0.02576	0.029021	0.0288582	0.0341684	0.00923242	0.0144851	0.0151532	0.0134004	0.0135277	0.0247084	0.0153032	0.0142761	0.0214471	0.0194317	0.00898436	0.0121764	0.0213503	0.0201376	0.011238	0.0234464	0.0350338	0.0267952	0.0165566	0.0146598	0.014509	0.0351199	0.0090071	8.09946e-05	0.0822896	0.0787736	0.080537	0.0863733	0.00181207	0.0876353	0.0919619	0.0932801	0.0950776	0.00749515	0.100764	0.102922	0.106124
	3	0.0156609	0.013282	0.0211689	0.0220642	0.010981	0.00918157	0.0165784	0.0186857	0.0163581	0.0311255	0.00660043	0.00795898	0.0108853	0.00879737	0.00962793	0.0113014	0.0158913	0.0075092	0.0136807	0.0142491	0.00667164	0.00728237	0.0115343	0.0200328	0.00933469	0.0111961	0.0266422	0.0217762	0.00894611	0.0140588	0.00902013	0.0207122	0.00718622	5.41823e-05	0.0516487	0.0575599	0.0551005	0.056334	0.00127181	0.0602118	0.0612991	0.0643254	0.0652475	0.00505448	0.0689814	0.0704824	0.0719915	0.0742315
	2	0.0169637	0.0249428	0.0151675	0.0109825	0.0100918	0.0150417	0.0166223	0.0145585	0.0243875	0.00831096	0.00786504	0.00826728	0.00873524	0.00873683	0.011118	0.0100469	0.0107785	0.00994671	0.0125636	0.0067623	0.00747489	0.00953522	0.0149595	0.0128358	0.0128547	0.0175851	0.0228903	0.0100495	0.0105002	0.011957	0.0177987	0.00585814	5.97529e-05	0.0477581	0.0499368	0.0556521	0.0532742	0.00114657	0.0584139	0.0582161	0.0592673	0.0621934	0.00479457	0.0643006	0.066695	0.0681463	0.0696054	0.00527862
	1	0.0549237	0.0308119	0.0130162	0.0174014	0.0285039	0.0260017	0.0223283	0.0374202	0.0112269	0.017074	0.0140852	0.0114381	0.0149566	0.0173943	0.0170407	0.0117487	0.024615	0.0157486	0.0102797	0.0130624	0.0168741	0.0213212	0.0165254	0.0304748	0.0348096	0.0260486	0.0182126	0.0203361	0.0153966	0.0406773	0.00867917	8.39799e-05	0.0908041	0.0796096	0.0832413	0.0927684	0.00186941	0.0907926	0.0973721	0.0970424	0.0987947	0.00787927	0.105158	0.107185	0.111176	0.113595	0.00853358	0.119638
	0	0.0370563	0.0144417	0.0112641	0.0268441	0.0269117	0.0190764	0.0313456	0.00940865	0.0125972	0.0167005	0.0106435	0.0106965	0.0162635	0.0145611	0.0108836	0.0146542	0.0212859	0.00703779	0.0108452	0.0161053	0.0206078	0.0128641	0.021429	0.0450721	0.0281623	0.0113197	0.020129	0.0162864	0.028608	0.0108336	6.79553e-05	0.069703	0.0826711	0.0724792	0.0757857	0.00177794	0.0808507	0.0826606	0.0886508	0.0883507	0.00683605	0.0943867	0.0957397	0.0975846	0.101218	0.0076064	0.105635	0.108922
Rate Upper		Year
		1988	1989	1990	1991	1992	1993	1994	1995	1996	1997	1998	1999	2000	2001	2002	2003	2004	2005	2006	2007	2008	2009	2010	2011	2012	2013	2014	2015	2016	2017	2018	2019	2020	2021	2022	2023	2024	2025	2026	2027	2028	2029	2030	2031	2032	2033	2034	2035
Age	84																																6.24191	9.05501	8.38758	10.3919	5.98351	6.20532	9.78524	14.4202	10.4109	12.769	9.09418	9.66535	10.1368	12.34	11.9474	12.0302	12.0993
	83																																7.84142	7.3891	9.30243	5.0101	5.28056	8.70062	11.8114	9.01496	10.5796	8.60352	8.72534	8.36372	10.3318	10.3043	10.7217	10.1381	6.08282
	82																																6.34964	8.25749	4.40776	4.23732	7.27016	10.255	7.42966	8.85983	6.52863	7.01847	7.16854	8.5543	8.19382	8.62197	8.3003	4.65883	8.54807
	81																																9.06076	5.01732	4.61556	7.45998	11.3292	7.94466	9.65045	7.04315	7.78303	7.61462	9.50613	8.66693	9.21539	8.88497	5.06476	9.4855	6.37103
	80																																4.5455	4.665	7.08314	10.2555	7.62886	8.94424	6.98999	6.98684	7.14678	8.54656	8.54086	8.58398	7.97515	4.80197	8.3892	5.84242	5.11114
	79																																4.56591	7.568	10.2543	7.5299	9.11786	6.41993	6.93099	6.97904	9.09352	8.3466	8.42724	8.04314	4.54718	8.70183	5.80886	4.92959	5.59278
	78																																8.19883	11.4677	8.19182	9.71986	7.48994	7.51861	7.48716	9.69676	9.249	9.19434	8.91869	5.15316	9.05687	6.54223	4.93683	5.76058	6.14666
	77																																15.7901	11.6797	12.8527	9.19163	10.2798	10.2013	12.3367	11.2444	12.1948	11.3142	6.60065	11.9415	7.56453	6.56819	7.62384	8.06808	13.4748
	76																																8.17783	9.69912	6.77309	7.0757	7.4745	8.93619	8.42696	8.62184	8.29847	4.86736	8.86148	5.95766	4.54389	5.58698	5.60122	9.66287	8.80963
	75																																10.9498	7.99695	8.44271	8.27897	9.91767	9.80069	9.65241	9.31572	5.39415	9.75847	6.94449	5.18748	5.84056	6.28851	10.7977	9.61549	8.98005
	74																																6.47924	6.81691	6.44779	7.79282	7.63907	7.73993	7.34125	4.17824	7.54653	5.02627	4.03536	4.71462	5.06262	8.67272	7.24216	7.14719	6.20765
	73																																8.43001	8.7488	9.98077	9.7048	10.1504	9.36189	5.47366	9.5709	6.44166	5.27915	6.15949	6.40566	10.7461	9.42904	9.06128	8.37654	5.67325
	72																																6.61966	8.01806	6.99193	7.4613	7.07144	3.98525	7.21088	4.66709	3.7751	4.23074	4.65783	7.82827	7.05875	6.75683	5.65352	4.02129	3.89028
	71																																9.29059	9.0328	8.53135	8.14157	4.82402	8.29628	5.46249	4.48069	5.30981	5.40551	8.94707	7.81432	7.81287	6.79237	4.94166	4.47363	4.50141
	70																																9.26798	9.46296	8.86626	4.74984	9.35626	5.94316	4.65037	5.25674	5.54524	9.80805	8.48404	8.22827	7.20539	4.91809	4.88533	4.80056	7.43957
	69																																10.9735	10.6329	6.0593	10.6745	7.21209	5.54544	6.39147	6.71524	11.5203	10.1908	8.97904	8.11098	5.86807	5.54562	5.76655	7.90323	11.1579
	68																																8.97505	5.17498	8.63547	5.86019	4.41633	5.25188	5.73287	9.01262	7.70682	7.82799	6.81547	4.7245	4.5079	4.57912	7.13116	9.50852	4.66352
	67																																3.21985	5.87993	3.75151	2.88533	3.42309	3.53886	6.09073	5.15611	4.8256	4.49296	3.0404	3.04225	2.93302	4.41622	5.74325	3.2016	6.82714
	66																																8.32424	5.39042	4.31959	4.83545	5.35535	9.08891	7.71884	7.16228	6.28332	4.46214	4.37092	4.37926	6.47068	9.09707	4.46273	10.8862	4.36412
	65																																4.88518	3.89716	4.30875	4.69782	7.58185	6.724	6.30435	5.58422	3.98356	3.85477	3.80511	5.43142	7.57443	4.03174	9.57096	3.87306	3.25524
	64																																3.09405	3.65707	3.76141	6.23424	5.38295	5.25321	4.61425	3.32418	2.94672	3.08721	4.58871	6.0831	3.29408	7.7674	3.08291	2.49379	3.71493
	63																																3.05576	3.47119	5.5815	4.66082	4.52037	4.1053	2.92482	2.6996	2.70106	3.91875	5.30786	2.8008	5.99362	2.58467	2.22406	3.11149	3.81276
	62																																4.50633	7.62728	5.96749	5.77625	5.4593	3.73968	3.41026	3.3936	4.98201	6.85006	3.67761	8.58416	3.54216	2.85568	3.88728	5.13601	4.34065
	61																																5.10432	4.35515	4.39311	3.78397	2.58526	2.47262	2.35712	3.45558	4.70526	2.5118	5.81929	2.46107	1.99236	2.66088	3.39012	3.01491	3.81266
	60																																5.38635	5.12392	4.60759	3.05038	2.87708	2.82668	4.25632	5.67829	2.96906	7.04591	2.82237	2.42788	3.15613	4.17192	3.72902	4.69942	7.58171
	59																																5.88024	5.13729	3.48092	3.1246	3.41651	4.79427	6.51977	3.49231	7.95773	3.30159	2.80239	3.61583	4.73694	4.11421	5.52873	8.63129	2.97485
	58																																3.95265	2.71443	2.58409	2.49045	3.70642	4.75374	2.50211	6.00305	2.56537	2.10035	2.80354	3.45019	3.02455	4.16756	6.44223	2.16836	4.63607
	57																																1.93375	1.80626	1.65648	2.49434	3.56611	1.73206	4.30917	1.60566	1.41721	1.89464	2.34156	2.11652	2.87122	4.21943	1.50559	3.08008	1.74761
	56																																2.26636	2.20162	3.16648	4.15243	2.19522	5.06648	1.91289	1.75248	2.34876	2.99594	2.56923	3.3195	5.51643	1.84897	3.6353	2.12572	4.62007
	55																																1.78909	2.63359	3.35874	1.74103	4.13239	1.66725	1.36553	1.78952	2.37196	2.12602	2.68971	4.52654	1.47968	3.01755	1.71435	4.04783	2.61455
	54																																3.48498	4.45281	2.37576	5.41341	2.17294	1.8556	2.40847	3.06943	2.5805	3.53676	5.5159	1.9633	3.97943	2.3638	4.83898	3.64512	3.89098
	53																																3.15658	1.71458	3.7716	1.54381	1.27155	1.69044	2.16676	1.80553	2.40896	3.74619	1.28806	2.63089	1.53549	3.35524	2.39532	2.60276	1.66491
	52																																1.32727	3.1682	1.17618	1.02162	1.30666	1.65339	1.48725	1.84282	2.92854	1.00155	2.15707	1.15517	2.60295	1.91495	2.06701	1.32106	2.52627
	51																																2.43899	0.981487	0.798695	1.07816	1.39602	1.17139	1.44461	2.35289	0.803136	1.59873	0.936424	1.9985	1.4709	1.61515	0.938437	1.96101	1.39729
	50																																1.40134	1.27617	1.53427	2.05273	1.79296	2.24215	3.55104	1.22659	2.44408	1.42276	3.10297	2.20083	2.40288	1.5188	3.00979	2.07142	1.68181
	49																																0.811775	1.06697	1.3002	1.11203	1.43487	2.23141	0.782002	1.56822	0.8928	1.96401	1.38155	1.52281	0.981546	1.78124	1.39052	1.11049	1.3331
	48																																1.33058	1.59266	1.41411	1.7258	2.64289	0.932957	1.88292	1.12856	2.4288	1.67569	1.87325	1.13971	2.1864	1.59769	1.3247	1.64347	3.12729
	47																																0.832997	0.705896	0.872191	1.32069	0.475361	0.932288	0.55485	1.1301	0.808866	0.888247	0.551847	1.09424	0.824396	0.652332	0.796209	1.57076	1.1558
	46																																0.886876	1.18024	1.65385	0.585629	1.18864	0.695245	1.49153	1.03946	1.14606	0.731919	1.33634	0.9855	0.844697	0.992997	1.98331	1.53578	0.739733
	45																																0.816284	1.29337	0.443125	0.855315	0.510256	1.09111	0.73006	0.833352	0.523426	0.984429	0.718127	0.562584	0.713929	1.31552	1.05857	0.572711	0.535763
	44																																1.09497	0.388853	0.780783	0.427077	0.963812	0.661656	0.701843	0.445905	0.859928	0.607308	0.485269	0.631728	1.18822	0.945027	0.486327	0.483874	0.842919
	43																																0.232385	0.457747	0.268272	0.569216	0.378467	0.411469	0.26617	0.506429	0.373041	0.299159	0.353823	0.668383	0.531925	0.294194	0.270236	0.477656	0.514713
	42																																0.684201	0.407965	0.829123	0.561765	0.648717	0.386957	0.757041	0.557891	0.444989	0.531654	0.991423	0.799962	0.395583	0.419378	0.712976	0.752328	0.650349
	41																																0.304461	0.634632	0.430934	0.457477	0.292708	0.567169	0.437189	0.329612	0.407157	0.754272	0.570661	0.314124	0.28578	0.527897	0.563061	0.486622	0.758416
	40																																0.604737	0.42268	0.449804	0.274975	0.555197	0.374296	0.314422	0.359018	0.724259	0.552614	0.289182	0.270428	0.484228	0.515909	0.442303	0.664142	0.189737
	39																																0.516307	0.560827	0.333398	0.636543	0.493924	0.390236	0.454112	0.907847	0.63655	0.340449	0.333868	0.58277	0.597233	0.563138	0.815389	0.237778	0.320134
	38																																0.468657	0.307414	0.562287	0.399416	0.329407	0.375684	0.768864	0.567767	0.302491	0.304034	0.507749	0.539193	0.477166	0.664667	0.206752	0.270554	0.29254
	37																																0.21472	0.405534	0.278409	0.220109	0.265323	0.505259	0.391202	0.202177	0.197925	0.350099	0.368232	0.324964	0.476639	0.142093	0.18247	0.200658	0.171358
	36																																0.265642	0.199354	0.144872	0.171803	0.348132	0.264787	0.136584	0.127996	0.230026	0.23952	0.212556	0.316472	0.0913903	0.119074	0.130396	0.108421	0.120127
	35																																0.17892	0.13621	0.152534	0.289631	0.228161	0.118297	0.112289	0.197183	0.206848	0.175772	0.266073	0.0771684	0.101647	0.120469	0.0933376	0.103179	0.126695
	34																																0.185806	0.219525	0.411259	0.311555	0.169265	0.155064	0.276722	0.27578	0.249321	0.371075	0.104263	0.138266	0.156772	0.124609	0.135223	0.177435	0.162637
	33																																0.265649	0.523155	0.383851	0.206944	0.192673	0.339517	0.360032	0.314068	0.45684	0.126393	0.165457	0.180231	0.153926	0.165869	0.209494	0.200841	0.144244
	32																																0.317603	0.237348	0.118168	0.118463	0.210965	0.217358	0.182399	0.268835	0.0754579	0.0979206	0.112098	0.0905706	0.100232	0.124622	0.116555	0.0908058	0.128412
	31																																0.270982	0.140332	0.139458	0.233778	0.252588	0.218297	0.31289	0.0886884	0.114012	0.132293	0.111317	0.116231	0.142798	0.13828	0.101501	0.137647	0.143516
	30																																0.0451299	0.0450354	0.0771532	0.078348	0.0695736	0.0995263	0.0285845	0.0373146	0.0414135	0.0332687	0.0371929	0.0444548	0.0431789	0.0319657	0.0427224	0.0461244	0.0233739
	29																																0.0670316	0.119868	0.119634	0.102629	0.148804	0.042947	0.0537773	0.0606888	0.0512972	0.0535879	0.0667304	0.0638889	0.0479239	0.0662747	0.0679919	0.0363198	0.038897
	28																																0.114401	0.122608	0.0955346	0.141774	0.0422215	0.0568105	0.0617685	0.0490783	0.051513	0.0655522	0.0625246	0.0458839	0.061141	0.0652703	0.0325481	0.0378418	0.0534371
	27																																0.0582273	0.0488665	0.0730996	0.0203636	0.0264218	0.0287015	0.0235908	0.0252272	0.0323548	0.0315287	0.0213176	0.031476	0.0322834	0.0161907	0.0176309	0.0268201	0.0360487
	26																																0.160563	0.225036	0.0625601	0.0794885	0.0902416	0.0727035	0.0771912	0.0949807	0.0896204	0.0689639	0.090464	0.0954781	0.0460412	0.0539518	0.0724985	0.112001	0.0742813
	25																																0.131817	0.0369331	0.0461982	0.0524662	0.0429954	0.0447262	0.0563593	0.0528352	0.0411622	0.0544945	0.0541076	0.0268964	0.0321053	0.0452301	0.0647725	0.044593	0.0604993
	24																																0.0456484	0.0560771	0.0646753	0.050913	0.053899	0.0674469	0.0629798	0.0482377	0.0637886	0.0672966	0.0332617	0.0375693	0.0537454	0.0812254	0.051483	0.074986	0.144135
	23																																0.0224989	0.0248092	0.0194556	0.0205233	0.0258037	0.0243783	0.0175803	0.0234087	0.0242758	0.011991	0.0138656	0.0217034	0.0283515	0.0187646	0.0277754	0.0530281	0.0503541
	22																																0.0218357	0.0180064	0.018288	0.0228613	0.0213869	0.0158838	0.0218587	0.0215359	0.0109409	0.0126537	0.0182083	0.0265748	0.0169243	0.02462	0.0457533	0.0437307	0.0208368
	21																																0.0293496	0.0318613	0.0373427	0.036242	0.0264827	0.0348702	0.0371697	0.0177274	0.0211786	0.0289833	0.0422147	0.0293348	0.0417488	0.0771607	0.0719388	0.0373549	0.0442818
	20																																0.0148752	0.0175875	0.0170133	0.0115257	0.0173027	0.0170075	0.0086196	0.00975132	0.014059	0.0193178	0.0127057	0.0188543	0.0349989	0.0340581	0.0159715	0.0210835	0.0195497
	19																																0.0129554	0.0122354	0.00866643	0.0114507	0.0119353	0.00605919	0.00666525	0.00970102	0.0133003	0.00928346	0.0131991	0.0245396	0.0218508	0.0115113	0.0149468	0.0134056	0.0301473
	18																																0.023038	0.0168116	0.0245294	0.0225927	0.0111587	0.013382	0.0188472	0.0261721	0.0177988	0.0248806	0.048149	0.0431612	0.0225136	0.0281553	0.0264595	0.0614912	0.0188092
	17																																0.0147515	0.0208728	0.0184084	0.00966448	0.0116934	0.0163327	0.0224834	0.0156488	0.0220508	0.0386224	0.038014	0.0190379	0.0257876	0.0227353	0.0540898	0.01701	0.000204331
	16																																0.0184404	0.0176175	0.0084502	0.00975994	0.0142322	0.0197753	0.0131501	0.0190641	0.0353503	0.0314445	0.0162173	0.0203605	0.0192057	0.0448887	0.0154347	0.000170884	0.0701828
	15																																0.0118067	0.00608066	0.00676667	0.00965708	0.0143013	0.00874638	0.0128429	0.0243137	0.0226127	0.0117375	0.0150544	0.0136664	0.0324475	0.0107874	0.000132813	0.0481929	0.0499685
	14																																0.0173453	0.0206598	0.0278601	0.0376008	0.0264569	0.037257	0.0656188	0.0621682	0.0330372	0.0397353	0.0381851	0.0884174	0.0277358	0.000344795	0.136942	0.142126	0.147505
	13																																0.0115413	0.0159686	0.0227099	0.0147755	0.0217472	0.0403261	0.0361947	0.0194009	0.0248815	0.0212484	0.0535701	0.0165039	0.000194392	0.0788413	0.0819365	0.0854861	0.0883145
	12																																0.0131921	0.0180175	0.0113301	0.0165313	0.0296816	0.0264965	0.0140908	0.0186496	0.0169126	0.0413774	0.0132651	0.000143202	0.0578678	0.0612506	0.0632822	0.0653812	0.0202179
	11																																0.043284	0.0298365	0.0424453	0.0722441	0.0688038	0.0364965	0.0488153	0.040561	0.0989709	0.0295388	0.000374925	0.146189	0.151154	0.157849	0.161744	0.0496533	0.173077
	10																																0.0209005	0.0308103	0.0524855	0.0464231	0.0259058	0.0331644	0.0283261	0.0676102	0.0213358	0.000255911	0.0956487	0.0989521	0.104117	0.107221	0.0386288	0.115729	0.119313
	9																																0.028394	0.0485455	0.0456468	0.0233367	0.0319997	0.0273325	0.0643777	0.0205881	0.00023939	0.091203	0.0944542	0.0982941	0.103551	0.0323316	0.11165	0.116662	0.121809
	8																																0.0573578	0.0546873	0.0268353	0.0323699	0.03386	0.0763854	0.0225071	0.000286073	0.105946	0.109159	0.113464	0.117489	0.0369718	0.125519	0.130507	0.135693	0.141086
	7																																0.055251	0.0288688	0.0348969	0.0319618	0.0755252	0.0244363	0.000300383	0.104947	0.109231	0.112855	0.117135	0.041268	0.12627	0.131027	0.135225	0.139038	0.0365429
	6																																0.0276395	0.0337467	0.0314019	0.0716806	0.0235732	0.000281528	0.101504	0.103672	0.109225	0.112973	0.0393786	0.119801	0.127495	0.132868	0.136282	0.0402963	0.147799
	5																																0.023046	0.0225388	0.0533669	0.0156949	0.000208641	0.0683848	0.070668	0.0734159	0.0762464	0.0262868	0.0822713	0.085305	0.0880302	0.0917313	0.0270206	0.098744	0.1031
	4																																0.0433054	0.101925	0.0292829	0.000347673	0.122261	0.126541	0.128807	0.133767	0.0485779	0.143939	0.150257	0.154542	0.160752	0.0518452	0.171139	0.177799	0.184639
	3																																0.0679398	0.0207771	0.000237969	0.0820005	0.0865736	0.0888152	0.0904238	0.0352932	0.0993578	0.102429	0.105958	0.109706	0.03627	0.118025	0.12291	0.127947	0.132824
	2																																0.019411	0.000237408	0.0807128	0.0808122	0.0856406	0.0893968	0.029637	0.0936872	0.0954546	0.101647	0.105554	0.0319395	0.114215	0.118244	0.123133	0.127573	0.0175489
	1																																0.000396868	0.132623	0.131622	0.133916	0.139318	0.0522501	0.147249	0.151765	0.159243	0.16345	0.049871	0.178098	0.185	0.192901	0.202105	0.0303881	0.215478
	0																																0.119751	0.12821	0.120606	0.123257	0.0483234	0.133112	0.137	0.146033	0.148379	0.0505467	0.159351	0.167376	0.171915	0.179064	0.0244823	0.194827	0.203208
Rate Lower		Year
		1988	1989	1990	1991	1992	1993	1994	1995	1996	1997	1998	1999	2000	2001	2002	2003	2004	2005	2006	2007	2008	2009	2010	2011	2012	2013	2014	2015	2016	2017	2018	2019	2020	2021	2022	2023	2024	2025	2026	2027	2028	2029	2030	2031	2032	2033	2034	2035
Age	84																																1.35923	1.95662	1.93841	2.29781	1.2496	1.20126	2.00559	2.69738	1.9473	2.37469	1.5671	1.70408	1.56342	1.95739	1.68252	1.79599	1.67891
	83																																1.82187	1.69006	2.27327	1.19826	1.2169	1.78818	2.41805	1.786	2.24882	1.45244	1.54426	1.52863	1.78215	1.61991	1.55279	1.44862	0.842576
	82																																1.38677	1.85867	0.938986	0.939057	1.59944	2.09591	1.53535	1.75576	1.18745	1.28252	1.13915	1.38814	1.31347	1.34397	1.24688	0.744653	1.24168
	81																																2.06569	1.0789	1.08557	1.75969	2.35226	1.86836	1.93079	1.38389	1.44581	1.36379	1.59764	1.44695	1.54205	1.48452	0.842014	1.31463	0.834171
	80																																1.02768	0.994279	1.67623	2.11551	1.68579	1.93805	1.31578	1.36775	1.20907	1.58105	1.28156	1.42146	1.38419	0.784996	1.24241	0.786865	0.654789
	79																																1.12902	1.86905	2.30561	1.70231	1.97417	1.3488	1.44861	1.29493	1.67937	1.45088	1.53735	1.39196	0.821176	1.31344	0.837849	0.652873	0.688505
	78																																1.81849	2.55601	1.90932	2.18659	1.53596	1.65425	1.55842	1.83093	1.65169	1.67119	1.53185	0.911888	1.47566	0.924641	0.713963	0.751459	0.863942
	77																																3.48487	2.57665	2.92014	2.10992	2.1588	1.93146	2.44201	2.0244	2.10857	2.0593	1.24264	2.11669	1.23458	0.936623	1.01805	1.10263	1.91791
	76																																1.95876	2.30522	1.57085	1.61382	1.54762	1.87918	1.63451	1.70436	1.60351	0.939107	1.5482	0.958722	0.72956	0.757889	0.800329	1.37543	1.17029
	75																																2.48415	1.75917	1.78499	1.72667	2.13695	1.8731	1.82765	1.8747	1.05546	1.78194	1.02331	0.876741	0.886172	0.966192	1.66994	1.24459	1.2886
	74																																1.27376	1.41634	1.3907	1.48066	1.4976	1.49393	1.38565	0.804375	1.31785	0.778999	0.635206	0.64046	0.675824	1.28121	1.02571	0.948421	0.801213
	73																																1.84436	1.78192	2.08037	1.91064	1.93307	1.8263	1.08105	1.86031	1.16371	0.891566	0.928522	0.954501	1.73418	1.29485	1.33858	1.05935	0.740669
	72																																1.39421	1.65238	1.54773	1.47334	1.43572	0.84521	1.36715	0.770342	0.635384	0.707548	0.73281	1.23434	0.993805	0.989879	0.794319	0.581928	0.515474
	71																																1.87459	1.80098	1.7323	1.67073	0.962236	1.67306	0.980793	0.770799	0.848354	0.865269	1.44409	1.15066	1.25215	0.967561	0.667753	0.60837	0.59674
	70																																1.9415	1.97816	1.75325	1.07086	1.80633	1.15282	0.840893	0.86929	0.972551	1.68563	1.38783	1.3378	1.02281	0.730785	0.679175	0.612238	0.954074
	69																																2.3486	2.20344	1.32251	2.11777	1.28685	0.98763	1.06393	1.17627	2.04143	1.58076	1.53239	1.30933	0.812292	0.778238	0.794901	1.13579	1.43269
	68																																1.95637	1.14849	1.89641	1.14318	0.902421	0.886492	1.03583	1.78187	1.39488	1.34073	1.13367	0.769984	0.711877	0.627532	0.980047	1.29743	0.634343
	67																																0.73241	1.20135	0.713253	0.574222	0.594257	0.64803	1.17671	0.931274	0.848071	0.755473	0.494629	0.487526	0.410594	0.650059	0.83546	0.419396	0.881085
	66																																1.72012	1.13039	0.82808	0.904691	0.976126	1.55013	1.32658	1.34949	1.02893	0.693753	0.620261	0.667804	0.974386	1.22392	0.649175	1.42983	0.55963
	65																																0.988966	0.763884	0.797823	0.852442	1.49395	1.21673	1.2137	0.996594	0.671098	0.588873	0.555759	0.807099	1.06645	0.591534	1.27802	0.534464	0.435984
	64																																0.594051	0.644794	0.679876	1.23971	1.01708	0.953014	0.778791	0.582938	0.480954	0.496339	0.680206	0.969381	0.467048	1.04934	0.411419	0.379715	0.461589
	63																																0.56664	0.649581	1.03746	0.853393	0.816567	0.686643	0.488933	0.421202	0.418977	0.532635	0.821678	0.414519	0.931071	0.378711	0.315887	0.385939	0.522884
	62																																0.858136	1.3749	1.11097	1.13355	0.853703	0.639474	0.559226	0.583012	0.765373	1.09809	0.538544	1.15938	0.460788	0.420864	0.520576	0.643242	0.537191
	61																																1.00611	0.853721	0.791038	0.682985	0.458431	0.408582	0.392825	0.601428	0.806228	0.37989	0.865601	0.349063	0.293955	0.384555	0.476849	0.387372	0.541154
	60																																1.02754	1.00764	0.794171	0.550809	0.541993	0.480372	0.729938	1.03758	0.524042	1.07989	0.413177	0.378386	0.481837	0.601261	0.498535	0.625884	0.908132
	59																																1.15086	0.98573	0.668477	0.587009	0.55542	0.850154	1.14552	0.597529	1.28358	0.508021	0.405143	0.562046	0.706919	0.637477	0.771872	1.07995	0.387324
	58																																0.712378	0.510925	0.469705	0.404385	0.607245	0.81009	0.439136	0.921119	0.392329	0.295304	0.395042	0.525407	0.45067	0.582099	0.827036	0.293164	0.516272
	57																																0.368521	0.349752	0.325729	0.481942	0.615616	0.350334	0.688864	0.287666	0.2608	0.323431	0.393429	0.338942	0.438928	0.619365	0.219505	0.400227	0.230983
	56																																0.390182	0.366667	0.514565	0.731861	0.395313	0.827891	0.355456	0.303055	0.382882	0.435608	0.394326	0.519034	0.709107	0.277974	0.472141	0.308868	0.603206
	55																																0.339927	0.487073	0.676969	0.334605	0.750533	0.29071	0.244008	0.333469	0.389811	0.340335	0.455389	0.606682	0.226347	0.408321	0.23854	0.514206	0.332861
	54																																0.602401	0.790196	0.415209	0.955304	0.381617	0.290633	0.429403	0.538902	0.45944	0.551633	0.814343	0.30164	0.524032	0.322435	0.636145	0.427226	0.49178
	53																																0.572335	0.306454	0.641822	0.260616	0.231244	0.292326	0.377272	0.301221	0.423788	0.566323	0.199944	0.405084	0.220567	0.4681	0.304025	0.356036	0.198415
	52																																0.249712	0.568762	0.224821	0.189723	0.242562	0.298583	0.264648	0.32573	0.432781	0.169518	0.308763	0.191019	0.388667	0.265849	0.272958	0.170953	0.298039
	51																																0.461293	0.17818	0.153177	0.194888	0.250302	0.203527	0.28288	0.394159	0.141411	0.24191	0.15169	0.311544	0.219899	0.228454	0.138325	0.257075	0.190029
	50																																0.255906	0.229535	0.286714	0.348749	0.330861	0.416405	0.558583	0.209912	0.390297	0.231312	0.502253	0.310768	0.363705	0.21151	0.377077	0.284592	0.240916
	49																																0.15226	0.201365	0.238198	0.215004	0.279598	0.392378	0.150508	0.247744	0.165004	0.311984	0.215813	0.224087	0.143509	0.242926	0.19785	0.159874	0.170501
	48																																0.248253	0.308181	0.262213	0.345823	0.465933	0.172542	0.326333	0.190445	0.39773	0.259392	0.290214	0.16659	0.320651	0.235604	0.198902	0.220425	0.446413
	47																																0.157791	0.133004	0.17903	0.260776	0.0854076	0.160702	0.0963018	0.211675	0.144508	0.161592	0.0872321	0.156794	0.117206	0.10213	0.1144	0.219366	0.168571
	46																																0.17108	0.217118	0.306201	0.111323	0.189329	0.117142	0.249607	0.176126	0.182677	0.1109	0.196764	0.151834	0.128401	0.138693	0.271999	0.219461	0.107476
	45																																0.161633	0.225717	0.0839604	0.14669	0.0890561	0.179408	0.127147	0.142245	0.0813765	0.150176	0.116089	0.09378	0.101561	0.202711	0.161477	0.0822247	0.0761362
	44																																0.202587	0.07853	0.135528	0.0901224	0.177429	0.118991	0.13632	0.0751191	0.139132	0.108352	0.0844692	0.0963798	0.190411	0.142953	0.0761261	0.0755164	0.123064
	43																																0.0458212	0.0889761	0.051009	0.10063	0.069938	0.0740339	0.0452828	0.08508	0.0638991	0.0532935	0.0571032	0.116095	0.0875635	0.0475617	0.0421354	0.0727789	0.073743
	42																																0.122181	0.0700204	0.153614	0.101998	0.113115	0.066421	0.125203	0.0960283	0.078552	0.0915381	0.182527	0.125557	0.0709181	0.0641097	0.106848	0.106477	0.0884315
	41																																0.0580155	0.126213	0.077201	0.088585	0.0545875	0.0961009	0.0692761	0.0618195	0.0641618	0.142252	0.102509	0.0528099	0.0514575	0.0811943	0.0866104	0.0726766	0.117363
	40																																0.120364	0.0789113	0.0860994	0.0531017	0.0948492	0.0728729	0.0582474	0.063515	0.132177	0.100169	0.0553511	0.046348	0.0811303	0.0847622	0.064176	0.113437	0.0297035
	39																																0.0966377	0.109156	0.0624446	0.113363	0.0828327	0.0725584	0.0850109	0.164514	0.114726	0.0654473	0.0615875	0.0985621	0.100554	0.0776541	0.134737	0.0375319	0.0445083
	38																																0.0870097	0.0555605	0.0961528	0.0685641	0.0607248	0.0659796	0.133626	0.101788	0.0544725	0.0532181	0.0868714	0.0940878	0.0723357	0.117319	0.0316784	0.0357361	0.0388916
	37																																0.0374503	0.0719335	0.0550438	0.0451195	0.0479966	0.0987187	0.0815207	0.0378994	0.0374097	0.0649994	0.0660643	0.0502458	0.0879187	0.0225361	0.0255903	0.0280975	0.0231695
	36																																0.0468087	0.035294	0.028828	0.0334037	0.0685727	0.0471197	0.0264993	0.0238095	0.0395127	0.0416914	0.0339255	0.0571534	0.0146985	0.0168762	0.0193114	0.0140582	0.015958
	35																																0.0327458	0.0275895	0.0302368	0.0574497	0.0464083	0.0236602	0.0238693	0.0363977	0.0379169	0.0318118	0.052564	0.01411	0.0163752	0.0171541	0.0142757	0.0152179	0.0178833
	34																																0.0371206	0.043664	0.0834038	0.0628507	0.0339554	0.0323796	0.0496146	0.0509713	0.0424017	0.0722434	0.0198076	0.0218605	0.024755	0.0183269	0.0211945	0.0233838	0.0244004
	33																																0.0518821	0.108581	0.0828595	0.0432156	0.0390989	0.0662806	0.0691927	0.0557143	0.0970441	0.0254437	0.027355	0.0292912	0.0258524	0.0267583	0.0308736	0.0285067	0.0201953
	32																																0.0652189	0.053808	0.0261962	0.0262653	0.0411882	0.0411648	0.0331322	0.0556498	0.016121	0.0166539	0.0191783	0.0157693	0.0164013	0.0196109	0.0187108	0.0120151	0.0142735
	31																																0.0588874	0.0297593	0.027038	0.0458034	0.0490884	0.0392805	0.0654557	0.0179165	0.0206857	0.020961	0.0177828	0.0201595	0.0220763	0.0206381	0.0137942	0.0173509	0.01525
	30																																0.0100644	0.00911155	0.0150945	0.0151135	0.0136764	0.0222324	0.00560726	0.00682135	0.00692335	0.00566269	0.00650299	0.00703121	0.00708234	0.004876	0.00563636	0.00557334	0.00275711
	29																																0.014593	0.0225296	0.02479	0.0194878	0.0339703	0.00875867	0.0104508	0.0112125	0.00908506	0.0098214	0.0113299	0.0106679	0.00697141	0.00814302	0.00859115	0.00414157	0.00426454
	28																																0.0230625	0.0259877	0.0194959	0.0326591	0.00899953	0.0103437	0.0111687	0.00919025	0.00955985	0.011481	0.00978173	0.0068552	0.00910729	0.00877708	0.00428421	0.00414808	0.00606526
	27																																0.0120446	0.009315	0.016366	0.00428572	0.00486107	0.00534673	0.0043652	0.00477721	0.00553119	0.00521135	0.0032821	0.00425909	0.00432319	0.00197981	0.00204929	0.00284459	0.00355442
	26																																0.029016	0.0514071	0.0133119	0.015386	0.0181346	0.0141058	0.0145368	0.0163882	0.0158508	0.0103926	0.0135276	0.0140338	0.00696365	0.0070609	0.00877735	0.011651	0.00664051
	25																																0.0297741	0.00821828	0.00954092	0.0100255	0.0086551	0.00851659	0.0103403	0.00911707	0.00645668	0.00783493	0.00807455	0.00381657	0.00393089	0.00547519	0.00685978	0.00424512	0.00571534
	24																																0.00951572	0.0115552	0.0114171	0.00895251	0.0115053	0.0123838	0.0116904	0.00782441	0.01045	0.00935752	0.00476392	0.00494368	0.00670466	0.00856821	0.00471565	0.00692679	0.00999832
	23																																0.00441625	0.0046948	0.00404578	0.00413425	0.00454301	0.00436715	0.00285547	0.00382431	0.00351403	0.00192302	0.00191255	0.00258669	0.00318171	0.00194098	0.00265201	0.00412068	0.00292205
	22																																0.00419814	0.00375672	0.00366487	0.00396687	0.00418061	0.00282938	0.00352042	0.00349952	0.00175486	0.00169271	0.00239994	0.0030012	0.00188377	0.0022307	0.00398035	0.00298458	0.000774553
	21																																0.00614678	0.00617678	0.00676359	0.00640076	0.00456844	0.00533071	0.00561902	0.00274953	0.00279371	0.00375008	0.00497231	0.00286476	0.00406436	0.00603588	0.00499989	0.00152713	0.0014875
	20																																0.00303899	0.00330111	0.00314359	0.00219778	0.00263731	0.00270189	0.00131202	0.00139043	0.00178335	0.00244532	0.00135886	0.00208456	0.00295974	0.00215635	0.000647303	0.000757871	3.75075e-06
	19																																0.00235308	0.00223352	0.00159061	0.00185583	0.00191509	0.000978826	0.000929438	0.00138408	0.00175908	0.00103349	0.00136834	0.00201841	0.00173053	0.000487086	0.000534398	2.37065e-06	1.81032e-06
	18																																0.00436953	0.00319598	0.00383746	0.00370874	0.0018283	0.00202636	0.00263284	0.00371558	0.00188114	0.00280299	0.00382765	0.00316842	0.00100225	0.000872401	4.52146e-06	3.66366e-06	2.60841e-06
	17																																0.00268172	0.00331281	0.00319243	0.0017174	0.00166965	0.00218417	0.00282079	0.00155658	0.00255125	0.00371232	0.00278354	0.000845418	0.000901558	4.79294e-06	3.03477e-06	2.54581e-06	2.15797e-06
	16																																0.00298477	0.0029046	0.00141254	0.00150584	0.00200408	0.00256737	0.00131837	0.00239342	0.00334477	0.00244168	0.000791776	0.000836359	3.68304e-06	2.65351e-06	2.04421e-06	1.92835e-06	0.0133486
	15																																0.00227606	0.00104522	0.00109148	0.00150742	0.0020231	0.00104765	0.0015076	0.00249921	0.00179126	0.000649945	0.000668218	2.8233e-06	1.85063e-06	1.49837e-06	1.39449e-06	0.00974097	0.00974097
	14																																0.00289476	0.00318054	0.00407781	0.00541586	0.00335896	0.00475199	0.0074988	0.00531895	0.00151727	0.00172052	7.59484e-06	5.79511e-06	4.20348e-06	4.11482e-06	0.0281108	0.0281227	0.0283203
	13																																0.00184141	0.00248806	0.00306442	0.00190993	0.00289759	0.00379099	0.00326732	0.000957473	0.000935035	4.53239e-06	3.64568e-06	2.6329e-06	2.3265e-06	0.0163433	0.0163433	0.0163433	0.0163433
	12																																0.00183438	0.00238288	0.00138731	0.00212658	0.00337805	0.00219078	0.000683695	0.000753985	3.46292e-06	2.47102e-06	1.85684e-06	1.83547e-06	0.0125086	0.0125086	0.0125086	0.0125086	1.81625e-06
	11																																0.0063324	0.00374726	0.00474384	0.00796421	0.00635806	0.00166274	0.00213929	8.72214e-06	6.55389e-06	4.96762e-06	4.6006e-06	0.0328872	0.0328407	0.0328861	0.032878	4.64788e-06	0.0328762
	10																																0.00262563	0.00354604	0.00553093	0.00394794	0.00118644	0.00145647	6.634e-06	5.18689e-06	3.37537e-06	3.38599e-06	0.0234456	0.0235222	0.0235222	0.0235222	3.25847e-06	0.0235222	0.0235222
	9																																0.00346812	0.00543838	0.0041509	0.00124593	0.00147172	6.61548e-06	4.21325e-06	3.22018e-06	3.04002e-06	0.0214563	0.0214563	0.0214563	0.0214563	2.96045e-06	0.0214563	0.0214563	0.0214563
	8																																0.00663188	0.00451695	0.00140401	0.0016222	8.12492e-06	5.05205e-06	3.9759e-06	3.73819e-06	0.0272004	0.0272004	0.0272004	0.0272004	3.81488e-06	0.0272004	0.0272004	0.0272004	0.0272004
	7																																0.00531054	0.00161581	0.00145974	7.91394e-06	5.33103e-06	3.95305e-06	3.86917e-06	0.0273615	0.0273297	0.0272261	0.0273375	3.45962e-06	0.0273406	0.027344	0.0273418	0.0273432	9.9498e-07
	6																																0.00159476	0.00138934	7.40725e-06	5.28361e-06	3.48466e-06	3.8386e-06	0.0254084	0.0254084	0.0254084	0.0254084	3.77434e-06	0.0254084	0.0254084	0.0254084	0.0254084	9.0327e-07	0.0254084
	5																																0.0010435	5.05032e-06	3.60664e-06	2.58702e-06	2.70203e-06	0.0189495	0.0189944	0.0190122	0.0189944	2.19435e-06	0.0189944	0.0189944	0.0189944	0.0189944	8.12071e-07	0.0189944	0.0189944
	4																																9.32192e-06	7.26293e-06	5.06349e-06	4.69602e-06	0.0367775	0.0366716	0.0367775	0.0367775	4.57108e-06	0.0367775	0.0367775	0.0367775	0.0367775	1.23263e-06	0.0367775	0.0367775	0.0367775
	3																																5.12431e-06	3.62376e-06	3.12337e-06	0.0237121	0.0240149	0.0240149	0.0239438	3.32969e-06	0.0240149	0.0240013	0.0240149	0.0240149	9.63291e-07	0.0240149	0.0240149	0.0240149	0.0240149
	2																																3.26951e-06	3.17184e-06	0.0242024	0.024408	0.0247898	0.0247599	3.06107e-06	0.0247599	0.0247599	0.0247599	0.0247599	1.10483e-06	0.0247599	0.0247599	0.0247599	0.0247599	1.55113e-07
	1																																5.28012e-06	0.0393141	0.038594	0.0379134	0.0395175	5.07991e-06	0.0384783	0.0392902	0.0393141	0.0387514	1.50454e-06	0.0392175	0.0392175	0.0392175	0.0392175	2.83042e-07	0.0392175
	0																																0.035407	0.0362987	0.0361615	0.0356013	4.83085e-06	0.0369222	0.0363897	0.0365481	0.0367056	1.35601e-06	0.0369222	0.0368327	0.0368622	0.0369222	2.59958e-07	0.0368895	0.0369222
[truncated: 5 more columns]

## Sheet: Sheet2
Stomach
Rows are ages 84 backwards to 0 by 1 year intervals
Columns are years from 1988 to 2040 in 1 year intervals
Rate of Cancer		Year
		1988	1989	1990	1991	1992	1993	1994	1995	1996	1997	1998	1999	2000	2001	2002	2003	2004	2005	2006	2007	2008	2009	2010	2011	2012	2013	2014	2015	2016	2017	2018	2019	2020	2021	2022	2023	2024	2025	2026	2027	2028	2029	2030	2031	2032	2033	2034	2035
Age	84	14.3285	17.1501	2.83645	10.846	16.3678	5.17497	12.879	5.65148	12.1503	10.8993	9.28457	9.36359	21.0588	9.09962	10.4354	12.7166	13.8621	10.4992	13.4076	16.6137	9.74416	7.68145	10.8847	11.0909	8.51089	9.48247	10.4657	14.9145	7.68976	10.8038	9.51581	7.65801	8.13385	9.54709	7.7454	10.3146	6.15206	5.71746	7.36195	8.56633	7.20367	5.69502	7.05805	5.96827	5.26053	5.43439	6.06616	5.96337
	83	20.1815	5.08167	12.0809	18.4333	7.96588	10.4557	6.47835	14.4714	10.0856	15.0971	10.003	21.8067	9.92273	12.911	14.743	13.3695	13.7845	12.6794	24.1747	10.0244	10.895	8.83518	11.5107	14.5048	10.6975	10.1178	15.2358	12.2986	9.77152	11.4265	9.74601	9.05031	11.2095	9.26366	11.9764	7.21367	6.73909	8.62181	10.0494	8.46237	6.68093	8.28217	7.00579	6.17324	6.3775	7.1195	6.99845	5.53443
	82	5.18854	18.7794	17.8149	7.78387	13.9646	4.56338	14.3934	10.4226	12.1214	14.1128	20.2128	8.91534	12.2157	15.8267	13.4487	11.5353	14.4438	19.8362	12.6562	9.72503	10.873	8.10686	13.0616	15.8187	9.9037	12.7801	10.9008	13.5598	8.96698	10.1542	9.99368	10.8219	9.43728	12.4284	7.26742	6.85627	8.81753	10.2116	8.61364	6.80968	8.43019	7.13292	6.28742	6.49359	7.24936	7.1267	5.63552	6.0431
	81	16.8178	24.2893	6.59822	11.9685	5.34579	8.89269	9.09242	10.9869	9.93844	25.0126	7.24809	9.62666	13.134	12.6629	10.1776	10.6015	19.8196	9.10858	10.7693	8.51262	8.75058	8.06857	12.4941	12.845	10.9722	8.02009	10.5417	10.9141	6.9892	9.13253	10.4813	7.99124	11.1052	6.61483	6.05844	7.86834	9.15994	7.67701	6.07953	7.5366	6.3681	5.61477	5.80087	6.47416	6.36484	5.03349	5.39722	4.41308
	80	26.8088	11.0875	12.5039	5.64674	12.8391	6.92348	11.8128	11.1024	21.709	11.0543	9.64575	12.7564	12.9513	11.8105	11.5281	17.9289	11.2166	9.55231	11.618	8.44352	10.7338	9.51213	12.5038	17.5391	8.48622	9.55879	10.4572	10.4844	7.74728	11.8047	9.53892	11.5896	7.28461	6.79632	8.569	10.074	8.48719	6.67805	8.29265	7.01653	6.17801	6.38451	7.12798	7.00561	5.54043	5.94128	4.85764	6.76521
	79	11.9443	20.5077	5.75798	13.2369	9.75645	8.77938	11.6509	23.6704	9.36437	14.3586	12.4754	12.2776	11.7901	13.0572	19.0288	9.90346	11.4811	10.0582	11.2476	10.109	12.351	9.29145	16.6641	13.2401	9.872	9.25504	9.80482	11.3431	9.77416	10.4859	13.5027	7.4202	7.30514	9.38232	10.7082	9.11049	7.20592	8.8908	7.53542	6.64398	6.85663	7.65716	7.52829	5.95208	6.38294	5.21919	7.2683	6.80555
	78	21.9069	9.36432	13.3842	9.97421	12.2678	8.58631	24.631	10.1246	12.0612	18.4146	11.9062	11.0828	12.9251	21.3716	10.4226	10.0518	11.9876	9.6557	13.353	11.5343	11.9631	12.2788	12.4739	15.2728	9.47794	8.60468	10.5187	14.1905	8.60927	14.7185	8.57238	7.37856	9.99997	11.626	9.60262	7.67009	9.51292	8.01103	7.07534	7.31181	8.15427	8.0192	6.34239	6.79955	5.56004	7.74362	7.25018	6.49427
	77	7.45893	16.2307	7.52008	9.35168	8.94634	13.5352	7.85584	9.72364	11.5341	13.1045	8.01399	9.05947	15.7746	8.72854	7.88813	7.82584	8.58087	8.54753	11.3606	8.33046	11.7884	6.85353	10.7291	10.9336	6.57065	6.88328	9.81215	9.32011	9.01073	6.96756	6.35616	7.53146	9.23969	7.77394	6.02818	7.55027	6.39145	5.60875	5.80606	6.4839	6.36775	5.03762	5.40259	4.41646	6.15115	5.75967	5.15885	6.40052
	76	16.0431	11.3167	8.74956	8.46296	17.5008	5.35709	9.3626	11.5391	10.1857	10.9458	8.12933	13.7208	7.99494	8.19767	7.62099	6.95157	9.42629	9.02429	10.1819	10.1867	8.16516	7.31526	9.53155	9.40613	6.52261	7.96801	7.99726	12.1051	5.29334	6.41102	8.05111	8.63556	7.66691	6.05606	7.36378	6.29507	5.55302	5.71153	6.38919	6.28333	4.96401	5.32509	4.35461	6.06325	5.67757	5.08575	6.30944	4.99773
	75	13.1714	15.5039	9.32347	19.4936	8.15604	7.51781	13.0827	11.9988	10.0179	13.0741	14.4974	8.18833	8.84143	9.32582	7.97117	8.99189	11.7185	9.52361	14.6606	8.30809	10.2621	7.65222	9.65537	10.9947	8.89066	7.6469	12.2305	8.37329	5.73502	9.56194	10.8699	8.43747	7.03279	8.71092	7.22933	6.44005	6.65847	7.40075	7.29051	5.76761	6.17864	5.05397	7.03945	6.58977	5.90308	7.32404	5.80105	6.40205
	74	16.7394	15.3257	19.9221	8.42756	10.6177	9.74495	12.6198	10.9474	11.1001	21.6289	8.02587	8.4002	9.33052	9.04866	9.56483	10.3698	11.4722	12.7207	11.092	9.68639	9.95825	7.19084	10.4695	13.9022	7.9151	10.8487	7.84804	8.41565	7.93489	11.9758	9.85222	7.17971	9.384	7.93318	6.86078	7.16344	8.00358	7.83384	6.20798	6.65952	5.43983	7.57895	7.09725	6.35584	7.88609	6.24674	6.8935	6.56893
	73	12.1758	24.0966	6.33757	8.0729	10.1273	6.91692	8.47236	8.92571	13.5123	8.81081	6.05851	6.52307	6.66166	7.98948	8.1166	7.47005	11.2755	7.08183	9.51585	6.91649	6.8858	5.73743	9.74106	9.10718	8.2628	5.12238	5.80406	8.56787	7.31268	7.98712	6.1689	7.0493	6.28855	5.5399	5.61545	6.33593	6.23394	4.90847	5.27444	4.31434	6.00263	5.62263	5.037	6.24792	4.94929	5.46218	5.20469	3.80676
	72	31.2187	12.5004	9.89994	12.5568	11.7222	7.57263	11.2646	17.7184	8.97621	10.846	7.67202	7.59469	9.59175	11.056	9.53478	11.9727	10.2365	9.90756	11.0803	7.79899	8.95929	8.70518	10.4061	15.5037	6.36215	6.17766	9.63605	12.8763	7.95327	8.1554	9.87708	7.70354	7.16122	7.39426	8.09944	8.04767	6.36965	6.8007	5.57224	7.7634	7.26196	6.50734	8.0745	6.39438	7.05728	6.72516	4.91855	3.91018
	71	13.201	15.9169	12.5518	11.8472	10.4609	8.20697	18.2273	9.59428	9.00683	11.1954	7.28101	8.91352	10.8193	10.5866	12.4567	8.85999	11.6734	9.40363	10.1843	8.27145	11.0805	7.58027	14.4399	9.73052	6.25432	8.36016	11.8043	11.4152	6.61949	10.6436	8.79825	7.15073	7.79118	8.69339	8.38568	6.70265	7.19361	5.8564	8.17317	7.65575	6.85079	8.50297	6.73601	7.43218	7.08268	5.18046	4.11815	5.57722
	70	11.8086	14.1771	8.31955	7.4273	7.96453	9.32922	6.93371	6.76312	6.53124	7.46407	6.00325	7.0633	7.27807	9.71642	6.47589	7.09796	7.78362	6.07195	7.58802	7.18657	6.77829	7.38953	6.3668	6.71998	5.94602	7.19468	7.35172	6.67448	6.06911	6.66061	5.73736	5.46541	6.43507	6.32307	4.90649	5.31783	4.35191	6.03459	5.66216	5.07377	6.28875	4.98326	5.50017	5.24001	3.83282	3.04712	4.12647	3.79163
	69	16.4787	14.7224	8.17166	8.85971	14.1847	5.56013	7.65769	7.68365	6.82229	9.64202	7.45318	7.44424	10.4656	7.91405	8.12825	7.41508	7.87429	7.08801	10.3292	6.88781	10.3526	5.10469	6.8889	10.0095	8.01715	7.02032	6.73473	9.58771	5.9504	6.80497	6.87039	7.07244	7.33314	5.79639	6.09895	5.04039	7.02576	6.54992	5.87926	7.29711	5.77436	6.37506	6.0756	4.44274	3.53213	4.78368	4.39525	5.36469
	68	10.9361	9.24139	6.22941	10.0839	5.40265	3.92432	5.55989	5.1292	5.6321	7.65017	5.01999	6.84092	5.44757	6.34811	5.42659	4.79395	5.87428	6.16607	6.32664	6.72292	4.57036	3.52977	6.55755	8.62488	4.99935	4.10995	6.18252	6.00736	3.88514	5.20767	5.68168	5.15055	4.29603	4.60458	3.69431	5.20027	4.87338	4.34635	5.40369	4.28192	4.72087	4.50034	3.29197	2.61647	3.54371	3.25623	3.97421	5.78778
	67	7.89977	8.10714	8.15921	4.41986	4.38814	3.27889	4.27112	4.87286	5.14241	5.9296	5.30873	4.09778	5.02855	4.87717	4.03737	4.11558	5.88076	4.3462	7.1063	3.41548	3.63681	3.86662	6.50245	6.18928	3.36812	4.34186	4.45788	4.51376	3.42151	4.95601	4.76162	3.47236	3.92729	3.20968	4.3862	4.15103	3.72145	4.59712	3.64898	4.02857	3.8351	2.80611	2.23108	3.02087	2.77591	3.38826	4.93415	3.76358
	66	15.0469	23.0553	7.76483	7.79443	7.96059	5.46897	8.81006	9.66014	8.65415	13.615	6.90443	8.2128	8.3882	7.87848	7.52556	8.94565	8.9999	10.5995	7.83864	5.901	8.64985	8.32472	10.1313	9.0535	7.72554	6.79737	7.27253	8.63082	7.06983	9.01806	6.96993	6.89213	5.94384	8.27408	7.60189	6.88241	8.54627	6.74016	7.45396	7.10572	5.19206	4.12921	5.59285	5.13785	6.27146	9.13357	6.96632	4.90492
	65	15.0173	7.70008	4.8056	4.96237	4.65977	3.95897	6.12941	5.70533	6.97356	6.21432	4.85635	4.80792	4.75535	5.15374	5.74063	4.80459	7.70284	4.10318	4.75285	4.92554	6.53562	4.55197	5.20096	7.28783	4.24457	3.89169	4.88022	6.25869	4.51471	4.63262	4.85509	3.66073	5.37732	5.0326	4.4233	5.54684	4.39745	4.83198	4.61407	3.37607	2.68128	3.63267	3.33828	4.07366	5.93298	4.52556	3.18621	5.07795
	64	6.58587	6.25762	4.01745	3.81422	4.42933	3.61676	4.7535	6.03683	4.17955	5.73949	3.73314	3.57906	4.0847	5.16228	4.04857	5.39967	3.91549	3.26687	5.2093	4.88686	4.69261	3.06841	5.49747	5.25777	3.19101	3.42917	4.64695	5.2481	3.04538	4.23734	3.38617	4.34874	4.29473	3.84516	4.68111	3.74772	4.13955	3.92754	2.87862	2.28934	3.0974	2.84716	3.47555	5.06042	3.86013	2.71794	4.33141	2.05303
	63	8.52398	8.33158	4.91793	5.77425	6.44453	4.46714	8.01045	5.76235	6.14788	7.02673	4.42589	4.89624	6.51621	5.79827	7.2465	4.37137	4.96492	5.7026	8.23135	5.58821	5.03783	5.16545	6.31657	6.29523	4.47812	5.20037	6.20586	5.63805	4.43633	4.70675	6.4065	5.53159	5.22606	6.48087	5.03716	5.61869	5.35876	3.90244	3.10886	4.21194	3.86635	4.72095	6.87609	5.24362	3.6922	5.88451	2.78901	5.72053
	62	7.06519	6.34925	4.63485	5.23012	4.95524	4.68637	4.76004	5.27664	4.68563	5.18613	3.76927	4.8625	4.55633	6.46083	3.65209	3.4507	5.39531	5.60954	5.85973	3.73478	5.27961	3.69479	4.7082	5.49973	4.22769	4.32346	4.15042	5.11298	3.06771	5.54365	5.07306	4.19035	5.48347	4.34143	4.70129	4.52803	3.31469	2.62371	3.5607	3.27301	3.99099	5.81446	4.43557	3.12232	4.97644	2.35882	4.83788	3.58617
	61	6.57299	7.30499	5.12502	4.90941	6.34623	3.39965	5.32124	4.90958	4.22184	5.39193	4.56982	4.15073	6.19797	3.97508	3.51946	4.57779	6.47911	4.87503	4.78095	4.77823	4.61028	3.36208	5.02145	6.33861	4.29086	3.52993	4.59496	4.31627	4.41095	5.35906	4.69153	5.36755	4.48435	4.94662	4.62525	3.41926	2.72061	3.66854	3.37788	4.12451	6.00074	4.57891	3.22434	5.13755	2.43527	4.9951	3.70249	4.03296
	60	7.67851	8.20156	4.88461	6.38406	4.67445	3.85881	5.02709	4.49154	4.45676	6.63746	3.96078	5.73291	3.87189	3.88952	4.74068	5.58175	5.71718	4.0386	6.21059	4.23652	4.25953	3.64081	5.87621	6.53208	3.5571	3.968	3.93852	6.3015	4.32955	5.03211	6.10178	4.45694	5.1879	4.94132	3.54629	2.84952	3.86243	3.53362	4.32201	6.2967	4.79815	3.37963	5.38684	2.55271	5.23616	3.8815	4.2277	5.57242
	59	6.78707	6.15402	5.00065	3.70203	4.17713	2.87002	3.62073	3.73286	4.31923	4.5291	4.30685	2.81954	2.98265	4.12468	4.55076	3.87763	3.72876	4.13027	4.33515	3.08157	3.63146	3.35425	4.76742	4.26315	3.14797	2.67763	4.52686	4.86948	3.20061	5.15254	3.98884	4.05936	4.07995	2.98272	2.32671	3.1849	2.92898	3.5595	5.19464	3.96379	2.78811	4.44521	2.10721	4.32111	3.2033	3.4893	4.59888	2.89602
	58	7.02628	8.69232	4.00082	4.56423	4.28638	2.85197	4.15167	4.99124	4.06627	6.79472	2.92242	2.99666	4.36392	5.46278	4.36174	3.48922	5.26129	3.97768	4.35058	3.6247	4.61592	3.75459	4.29283	5.2053	2.93083	4.24615	4.82632	4.96653	4.52151	4.6472	5.01242	4.40455	3.39785	2.69998	3.58795	3.3322	4.07067	5.90255	4.51162	3.1778	5.05956	2.39909	4.92133	3.6472	3.97298	5.23681	3.29754	2.96478
	57	5.86375	4.10896	2.91441	2.76728	2.51665	1.93217	3.27992	2.77634	3.60437	2.72413	1.83517	2.5905	3.41487	3.0936	2.31897	2.90891	2.99376	2.35856	3.02357	2.72222	3.0528	1.99754	3.09693	2.86338	2.74605	2.67478	2.90844	4.1455	2.4095	3.45037	3.2134	2.16732	1.8173	2.46001	2.21797	2.73624	3.98831	3.02894	2.13709	3.40725	1.61339	3.3105	2.45426	2.67271	3.52305	2.21859	1.99459	2.81862
	56	4.51566	4.87622	2.87863	2.64689	2.77762	2.48677	2.97218	4.00917	2.35415	2.78682	2.58447	3.30241	3.15045	2.67947	3.14953	2.69652	2.89189	2.67035	3.6993	2.933	2.64595	2.34765	2.77533	4.37065	2.81806	2.62592	3.95488	3.5989	2.91441	3.60356	2.57594	1.8884	2.69744	2.4774	2.96707	4.36743	3.33418	2.33738	3.73292	1.77003	3.62691	2.68956	2.92996	3.86103	2.43152	2.18621	3.08921	2.16458
	55	5.35106	4.80934	2.74939	2.91711	3.56969	2.25017	4.28574	2.61474	2.40483	3.91899	3.28993	3.04227	2.72474	3.63385	2.91533	2.60098	3.26943	3.26239	3.97995	2.53842	3.10518	2.10079	4.23008	4.47874	2.76255	3.56551	3.42841	4.34672	3.03938	2.8845	2.24117	2.79891	2.71255	3.3093	4.72899	3.64581	2.56919	4.07683	1.93639	3.97324	2.94234	3.2062	4.2265	2.66091	2.39254	3.38105	2.36893	3.04554
	54	3.60888	3.14099	2.07197	2.56354	2.20872	2.21869	1.9113	1.82645	2.31249	3.41129	2.07245	1.7992	2.52682	2.30006	1.92288	2.01075	2.73131	2.40007	2.35536	2.03703	1.90006	2.18952	2.96407	3.00225	2.56497	2.11355	2.83149	3.09974	1.66362	1.71609	2.27143	1.92462	2.4777	3.60667	2.6994	1.92102	3.06422	1.4461	2.97227	2.2041	2.39846	3.16257	1.99177	1.79037	2.53018	1.77291	2.27915	2.0025
	53	2.80241	2.81444	2.16496	1.88595	2.5894	1.17646	1.58741	2.08824	2.39333	2.55502	1.45728	1.98384	1.90162	1.80377	1.76746	1.99726	2.38911	1.68882	2.24736	1.48203	2.35457	1.82417	2.36243	3.31434	1.8078	2.07545	2.40081	2.01731	1.1768	2.06796	1.85709	2.09023	3.21068	2.44784	1.69115	2.72417	1.29233	2.63919	1.96043	2.13623	2.81294	1.77205	1.59342	2.25119	1.57748	2.02809	1.78181	1.49485
	52	3.01756	3.53393	1.91398	2.65698	1.64999	1.17418	2.18102	2.59719	2.15415	2.15901	1.93095	1.79414	1.79211	1.99241	2.10973	2.09942	2.0202	1.9364	1.96485	2.20699	2.35737	1.74717	3.13406	2.80715	2.13329	2.11473	1.87761	1.71483	1.70413	2.03178	2.42372	3.25493	2.61862	1.84288	2.88193	1.38066	2.8343	2.09187	2.28333	3.01075	1.89407	1.70359	2.40768	1.68665	2.16852	1.90534	1.59839	1.985
	51	2.83093	2.33428	2.01466	1.26496	1.2304	1.20535	2.0267	1.74656	1.36002	2.13741	1.30475	1.2633	1.47901	1.77689	1.65691	1.32637	1.73067	1.26491	2.18615	1.65091	1.68696	1.73177	1.98327	2.47498	1.62405	1.23569	1.1925	1.85537	1.25096	1.98122	2.81992	1.98347	1.47297	2.34642	1.0913	2.26238	1.67848	1.82036	2.40438	1.51467	1.36048	1.92328	1.34778	1.73233	1.52215	1.27704	1.58582	1.68926
	50	3.06171	4.02307	1.57048	1.54447	2.06807	1.83394	2.23157	1.80548	2.20454	2.36474	1.50423	1.70707	2.1597	2.28493	1.71397	1.86048	1.85106	2.30436	2.67759	1.93437	2.73779	1.79435	2.86305	3.08504	1.55379	1.285	2.11255	2.23003	1.99728	3.77422	2.81358	1.82678	3.07074	1.45481	2.92794	2.19369	2.39155	3.13858	1.98055	1.78137	2.51483	1.76279	2.26654	1.99097	1.67043	2.0745	2.20969	1.78113
	49	3.16084	1.87854	1.1486	1.55501	1.88481	1.20959	1.38182	1.75307	1.46099	1.63308	1.21757	1.49316	1.66356	1.41583	1.44012	1.19197	2.01996	1.69063	1.87929	1.88049	1.69922	1.55163	2.13773	1.76802	0.967879	1.3636	1.52098	2.13275	2.27913	2.25571	1.55223	2.28123	1.14045	2.33808	1.70062	1.87229	2.46995	1.54863	1.39526	1.97244	1.38071	1.77575	1.56038	1.30879	1.62544	1.73151	1.3956	1.03226
	48	2.07103	1.92788	1.62272	1.98865	1.7444	1.051	1.8827	1.63024	1.41577	1.85484	1.49442	1.61389	1.44644	1.66928	1.29467	1.82519	2.07952	1.66502	2.56357	1.63772	2.06182	1.62567	1.7191	1.54539	1.44121	1.3776	2.04114	3.41499	1.91138	1.74623	2.71994	1.18884	2.57189	1.90557	2.0367	2.71334	1.71012	1.53088	2.16784	1.51957	1.95165	1.71542	1.43932	1.78704	1.90372	1.53454	1.13496	1.77436
	47	1.23334	1.58048	1.20422	1.068	0.879514	0.830933	1.01594	0.916706	0.933098	1.32105	0.937292	0.814273	0.989579	0.870811	1.15037	1.09034	1.18842	1.31797	1.29554	1.15313	1.25352	0.758605	0.871938	1.33529	0.844884	1.07277	1.89653	1.66189	0.858617	1.77558	0.822526	1.55573	1.21633	1.32428	1.71274	1.09013	0.980964	1.38022	0.96912	1.24639	1.09402	0.918186	1.1404	1.21451	0.97902	0.72415	1.13205	0.928576
	46	1.63697	1.89888	1.04704	0.8718	1.12578	0.725941	0.924901	0.978169	1.07594	1.34144	0.765631	0.901923	0.835785	1.25272	1.11261	1.00883	1.52302	1.07835	1.47685	1.13503	0.947029	0.622943	1.21976	1.26735	1.0652	1.61377	1.49424	1.20866	1.41347	0.869318	1.74264	1.1912	1.36853	1.80299	1.11407	1.0124	1.43188	0.998955	1.28695	1.13117	0.94806	1.17782	1.2548	1.0112	0.747982	1.16941	0.959158	1.0255
	45	1.82929	1.53565	0.794959	1.03792	0.914796	0.614699	0.917937	1.04908	1.01619	1.01918	0.788773	0.708512	1.1183	1.12691	0.957481	1.20251	1.15902	1.14335	1.35207	0.797577	0.723319	0.810532	1.07678	1.48616	1.49039	1.1826	1.01078	1.85065	0.643664	1.71305	1.24105	1.24658	1.73302	1.09081	0.962324	1.37449	0.963919	1.23386	1.08635	0.91174	1.13115	1.2054	0.971726	0.718574	1.12347	0.921558	0.985242	0.716849
	44	1.80325	1.42119	1.15364	1.02804	0.9442	0.743634	1.20002	1.20774	0.941088	1.27985	0.755282	1.15555	1.22623	1.18211	1.39116	1.11546	1.49793	1.27591	1.15809	0.742536	1.14718	0.872173	1.53912	2.53461	1.33129	0.975103	1.88649	1.02725	1.54607	1.48707	1.58309	1.92418	1.27802	1.14851	1.59253	1.12785	1.45123	1.26955	1.06731	1.32597	1.41106	1.13783	0.841697	1.31559	1.07919	1.15386	0.839485	1.10661
	43	1.02155	1.26247	0.699462	0.649527	0.699209	0.595086	0.845663	0.684662	0.723416	0.750177	0.754044	0.775623	0.787384	1.05136	0.789934	0.882467	1.02324	0.668979	0.659987	0.720883	0.75563	0.763125	1.60682	1.3859	0.671944	1.11403	0.640992	1.51041	0.821557	1.16117	1.49582	0.868612	0.823703	1.16345	0.79992	1.03943	0.914047	0.763515	0.950164	1.01253	0.815347	0.603306	0.943304	0.773576	0.827133	0.601825	0.793279	0.467643
	42	1.3175	1.11131	0.641607	0.698327	0.812356	0.608848	0.696016	0.764105	0.615617	1.08735	0.734814	0.723075	1.01672	0.866728	0.907307	0.875193	0.778912	0.553507	0.930253	0.689386	0.959889	1.15666	1.27558	1.01557	1.11455	0.549558	1.36832	1.16525	0.931363	1.59289	0.980342	0.812792	1.21144	0.848449	1.07031	0.950485	0.798098	0.986836	1.0534	0.849419	0.627654	0.981639	0.805291	0.860795	0.626341	0.825663	0.486704	0.397176
	41	0.877127	0.770974	0.521711	0.613617	0.6286	0.378992	0.587482	0.491784	0.674864	0.801402	0.518095	0.706147	0.633914	0.752914	0.680548	0.503864	0.487414	0.590049	0.672818	0.662328	1.10035	0.694458	0.706943	1.27402	0.415828	0.887255	0.798389	0.99908	0.966293	0.789557	0.693793	0.904088	0.668158	0.858593	0.740215	0.627671	0.780157	0.827441	0.668352	0.494537	0.772385	0.633799	0.677717	0.492985	0.649893	0.383125	0.312631	0.416781
	40	0.689737	0.710586	0.519619	0.538198	0.443519	0.362595	0.428581	0.611077	0.563784	0.64047	0.573505	0.499048	0.624179	0.640127	0.444104	0.357388	0.588951	0.483728	0.732698	0.860599	0.748836	0.436255	1.00523	0.538774	0.760966	0.586801	0.775909	1.17492	0.542904	0.633362	0.874738	0.565201	0.766403	0.673059	0.554065	0.695464	0.741466	0.595069	0.441061	0.689808	0.565263	0.604594	0.439946	0.579805	0.341819	0.278949	0.371855	0.253418
	39	0.814591	0.906882	0.583993	0.486584	0.543729	0.338952	0.682391	0.654141	0.57735	0.90846	0.519354	0.629651	0.68	0.535268	0.403636	0.55335	0.618687	0.675005	1.21992	0.750472	0.602782	0.794877	0.544723	1.26339	0.644891	0.730745	1.16922	0.845863	0.558047	1.02324	0.700727	0.83073	0.769841	0.645557	0.786651	0.846959	0.683282	0.503198	0.788328	0.64688	0.690941	0.502914	0.663018	0.390764	0.318903	0.425152	0.289722	0.52232
	38	0.921903	0.903827	0.468205	0.528982	0.450724	0.478576	0.64777	0.594032	0.726204	0.729531	0.581076	0.608292	0.504227	0.431408	0.554194	0.51547	0.765577	0.99661	0.943359	0.535697	0.973938	0.381964	1.13271	0.949446	0.712153	0.976479	0.746451	0.771009	0.799484	0.726878	0.913308	0.739973	0.654779	0.81277	0.849536	0.692122	0.51237	0.797553	0.655563	0.701175	0.509663	0.672097	0.396251	0.323288	0.431013	0.293741	0.529533	0.374802
	37	0.652539	0.514636	0.361498	0.311427	0.451971	0.322645	0.417778	0.530659	0.414174	0.579696	0.398687	0.320343	0.288622	0.420675	0.366651	0.453011	0.802775	0.547341	0.478243	0.61472	0.332384	0.564094	0.604557	0.744636	0.675861	0.442746	0.483223	0.784486	0.403347	0.672848	0.577777	0.446988	0.585484	0.623382	0.493048	0.368598	0.576754	0.471035	0.504666	0.367329	0.483735	0.285275	0.232826	0.310319	0.211494	0.381296	0.269864	0.235349
	36	0.611889	0.654367	0.350487	0.514288	0.501806	0.34269	0.614614	0.498416	0.541989	0.655012	0.345769	0.301974	0.463489	0.45834	0.53065	0.782284	0.726068	0.456962	0.903769	0.345492	0.808389	0.495818	0.78084	1.1638	0.504661	0.472011	0.8097	0.651787	0.614873	0.700988	0.574767	0.658214	0.739523	0.595816	0.432425	0.6833	0.560965	0.597165	0.435395	0.574157	0.338135	0.276043	0.368045	0.250764	0.452113	0.320011	0.279066	0.144951
	35	0.499507	0.40732	0.371595	0.366589	0.342184	0.323673	0.370618	0.418743	0.393177	0.364714	0.209261	0.311335	0.324212	0.425885	0.588318	0.454251	0.389178	0.554419	0.326111	0.539468	0.456183	0.411145	0.783512	0.557917	0.345418	0.507782	0.43191	0.637911	0.411271	0.447703	0.543389	0.533768	0.453794	0.335492	0.514656	0.426682	0.456588	0.330767	0.436925	0.257669	0.210064	0.280152	0.190945	0.344162	0.243612	0.212459	0.110348	0.233517
	34	0.397394	0.55195	0.338539	0.319499	0.413077	0.249457	0.397968	0.388249	0.279806	0.282112	0.275748	0.278345	0.385034	0.603479	0.436626	0.311195	0.603492	0.255689	0.650819	0.38909	0.48348	0.527283	0.480068	0.488069	0.474937	0.346188	0.540273	0.545341	0.335717	0.540973	0.563199	0.418625	0.326583	0.510334	0.410749	0.443874	0.323235	0.42424	0.250613	0.204592	0.27248	0.185766	0.334943	0.237017	0.206716	0.107374	0.22721	0.19159
	33	0.453263	0.423256	0.24835	0.324642	0.267969	0.225466	0.310581	0.232564	0.182175	0.312902	0.207507	0.278238	0.459232	0.376984	0.251774	0.406181	0.234266	0.429507	0.395102	0.347099	0.521904	0.271935	0.35349	0.564853	0.272543	0.364499	0.388763	0.374694	0.341446	0.471944	0.37179	0.253585	0.418148	0.342829	0.359662	0.264494	0.348957	0.20482	0.167492	0.223376	0.152079	0.274279	0.194156	0.169286	0.0879348	0.186091	0.156908	0.272937
	32	0.465768	0.416078	0.338155	0.282212	0.324554	0.23579	0.249302	0.202905	0.270766	0.315533	0.277961	0.444701	0.384425	0.291301	0.440367	0.211288	0.527333	0.34941	0.472312	0.502092	0.360686	0.268323	0.548213	0.434362	0.384535	0.351467	0.357941	0.510674	0.399167	0.417488	0.301797	0.435089	0.376418	0.402266	0.28719	0.382638	0.225761	0.183434	0.245052	0.167066	0.300895	0.213055	0.185827	0.0964993	0.204223	0.172211	0.299539	0.209743
	31	0.436574	0.540185	0.280287	0.325907	0.323629	0.180464	0.207391	0.28755	0.260344	0.403007	0.423594	0.354946	0.283234	0.485804	0.218417	0.453488	0.409041	0.398265	0.65144	0.330855	0.339342	0.396776	0.401958	0.584344	0.353542	0.308551	0.465151	0.569235	0.336685	0.32313	0.493724	0.373451	0.421136	0.306269	0.396147	0.236038	0.192785	0.255894	0.174754	0.315173	0.222858	0.19443	0.101002	0.21369	0.1802	0.313462	0.219479	0.446716
	30	0.60485	0.477806	0.345417	0.346798	0.264323	0.160206	0.313642	0.295045	0.354843	0.655392	0.3608	0.279074	0.504066	0.257131	0.500264	0.375379	0.497536	0.586192	0.45809	0.332176	0.535485	0.310455	0.57706	0.573319	0.331212	0.42789	0.553305	0.51237	0.278086	0.564116	0.452233	0.44587	0.342164	0.45083	0.260779	0.215094	0.286996	0.194738	0.351812	0.249107	0.217032	0.112773	0.238678	0.201213	0.350027	0.245102	0.498838	0.335588
	29	0.299902	0.330077	0.206039	0.158777	0.131536	0.135814	0.180398	0.225424	0.32348	0.312925	0.159018	0.278409	0.149556	0.330135	0.232127	0.255948	0.410502	0.231068	0.257813	0.293833	0.234868	0.24984	0.317373	0.301081	0.257474	0.285315	0.279176	0.237225	0.27214	0.289647	0.302663	0.203069	0.282336	0.166361	0.133211	0.179495	0.122431	0.219764	0.155873	0.135989	0.070565	0.149387	0.125981	0.219092	0.153422	0.312274	0.210066	0.0848014
	28	0.29479	0.28015	0.134224	0.112426	0.158665	0.111151	0.196116	0.292403	0.219764	0.196241	0.225725	0.117536	0.273218	0.217965	0.225204	0.300477	0.230242	0.185038	0.324494	0.183378	0.268941	0.195515	0.237153	0.333028	0.244285	0.204837	0.183919	0.330328	0.198822	0.275826	0.196139	0.238421	0.148243	0.120918	0.158174	0.108952	0.196592	0.138543	0.121076	0.0629127	0.133004	0.112196	0.195185	0.136641	0.278129	0.187112	0.0755307	0.113657
	27	0.289599	0.211242	0.110006	0.156968	0.1503	0.139863	0.294445	0.229932	0.15952	0.322428	0.1103	0.248533	0.208792	0.244764	0.306017	0.195069	0.213411	0.269571	0.234402	0.243046	0.243604	0.169101	0.303622	0.365723	0.202997	0.156194	0.296428	0.279335	0.219149	0.206895	0.266548	0.144898	0.124716	0.166186	0.111129	0.202498	0.143451	0.124561	0.0648337	0.137253	0.115621	0.201198	0.140899	0.286714	0.192895	0.0778715	0.117172	0.157051
	26	0.242267	0.192077	0.1704	0.164967	0.209824	0.232971	0.256879	0.185168	0.290781	0.174798	0.25876	0.210716	0.260125	0.368998	0.22041	0.200599	0.344933	0.216041	0.344676	0.244244	0.233754	0.240193	0.369924	0.337173	0.171733	0.279297	0.278103	0.341592	0.182373	0.311938	0.179721	0.135244	0.190167	0.129537	0.22915	0.163933	0.143089	0.0740003	0.156925	0.132374	0.230035	0.161137	0.328008	0.220613	0.0890646	0.134026	0.179629	0.185787
	25	0.167534	0.226278	0.136197	0.175149	0.265808	0.154576	0.157329	0.256703	0.11989	0.311869	0.166849	0.199654	0.298245	0.202127	0.172379	0.246582	0.210238	0.241601	0.263427	0.178243	0.252514	0.222563	0.259374	0.216935	0.233543	0.199281	0.258644	0.216194	0.209119	0.159958	0.127576	0.156835	0.112732	0.203142	0.141084	0.124361	0.0646505	0.136219	0.115103	0.200296	0.140113	0.285289	0.191947	0.0774692	0.116581	0.156262	0.161609	0.102166
	24	0.215755	0.197711	0.158078	0.242555	0.192796	0.103493	0.238432	0.115701	0.233835	0.219831	0.172821	0.250242	0.178592	0.172809	0.231637	0.164297	0.257019	0.201855	0.210155	0.210489	0.255782	0.170592	0.18243	0.322504	0.182162	0.202607	0.178949	0.270998	0.117226	0.124127	0.161728	0.101636	0.193261	0.136725	0.117001	0.0614242	0.130097	0.109226	0.190392	0.133367	0.271181	0.182504	0.0736834	0.110852	0.148588	0.153685	0.0971509	0.150981
	23	0.190118	0.231423	0.220773	0.177425	0.130179	0.158176	0.108379	0.227582	0.166226	0.229633	0.218449	0.15112	0.153985	0.234188	0.15565	0.202561	0.21656	0.162402	0.250282	0.215024	0.197719	0.121004	0.27351	0.253688	0.186775	0.141369	0.226217	0.153203	0.0917391	0.158692	0.105697	0.175718	0.13118	0.114349	0.0582796	0.124655	0.105203	0.182204	0.127849	0.260317	0.174952	0.0706535	0.10633	0.142486	0.147379	0.0931723	0.144789	0.0489794
	22	0.255021	0.37039	0.185066	0.137288	0.228007	0.0823942	0.244299	0.185398	0.198986	0.332634	0.151179	0.14932	0.239141	0.180336	0.219914	0.19559	0.199667	0.221645	0.292998	0.190477	0.160719	0.207901	0.246556	0.298084	0.149347	0.204799	0.146556	0.137397	0.134407	0.118853	0.209416	0.136684	0.125726	0.0652736	0.135539	0.115517	0.201112	0.140212	0.285975	0.19246	0.0776172	0.116842	0.156626	0.161958	0.102393	0.159131	0.0538276	0.0809371
	21	0.229203	0.174354	0.0804153	0.135031	0.0666955	0.104296	0.111759	0.124629	0.161862	0.12927	0.0838837	0.130222	0.10341	0.143079	0.119244	0.101267	0.153027	0.145709	0.145751	0.0869466	0.155065	0.105242	0.162684	0.133846	0.121496	0.0745072	0.0738085	0.113041	0.0565286	0.132236	0.0914748	0.0735644	0.0403018	0.0852464	0.0705329	0.124007	0.0869071	0.176119	0.118729	0.047948	0.0720799	0.0966488	0.0999735	0.0631867	0.0982037	0.0332212	0.0499495	0.0481934
	20	0.132899	0.0933197	0.0974243	0.0486532	0.103991	0.05877	0.0925391	0.124874	0.0774832	0.0883516	0.0901101	0.0693622	0.101062	0.0955631	0.0760476	0.0955998	0.123915	0.0892817	0.0819506	0.103331	0.0966892	0.0855361	0.0899797	0.134123	0.0544456	0.0462201	0.0747989	0.0585617	0.0774706	0.0711494	0.0606432	0.0290466	0.0648325	0.0546429	0.0932661	0.0660077	0.134465	0.0900672	0.0364349	0.0548474	0.0734416	0.0759885	0.0480439	0.0746475	0.0252533	0.0379726	0.0366354	0.0344105
	19	0.105666	0.167947	0.0521456	0.112689	0.0870476	0.0722887	0.137737	0.0887987	0.0786675	0.140988	0.0712991	0.100698	0.10027	0.090534	0.106647	0.114996	0.11279	0.0745717	0.144677	0.0957118	0.116737	0.0702779	0.13394	0.0892842	0.0501725	0.0695809	0.057563	0.119221	0.0619198	0.0700686	0.0355698	0.0694122	0.0617337	0.107334	0.0737467	0.151712	0.10215	0.041058	0.061912	0.0830148	0.0857758	0.0542466	0.0843139	0.0285152	0.042879	0.0413725	0.0388575	0.0706246
	18	0.0695987	0.0328995	0.0442032	0.034523	0.0391866	0.0393787	0.0358467	0.0329959	0.0459439	0.040828	0.0378832	0.0365653	0.0347665	0.0464664	0.0469505	0.0383088	0.0344786	0.0481825	0.0490458	0.0422924	0.035103	0.038287	0.0326324	0.0301123	0.0276434	0.0195977	0.0428893	0.0348749	0.0223176	0.0150414	0.0311091	0.0241897	0.0443804	0.0310615	0.0620344	0.0421809	0.0170426	0.0255341	0.0342957	0.035485	0.0224107	0.0348417	0.0117876	0.0177202	0.0170983	0.0160602	0.0291882	0.00982575
	17	0.06352	0.129933	0.0630919	0.0724073	0.0994538	0.0477479	0.0620577	0.0897813	0.0619866	0.101068	0.0640899	0.0590677	0.0831344	0.0953071	0.0728699	0.0545594	0.10379	0.0760997	0.10097	0.0592503	0.0890983	0.0434593	0.0512756	0.0772969	0.0362742	0.0680303	0.0584522	0.058563	0.0223206	0.0612896	0.0505098	0.0810201	0.0598369	0.121732	0.0803568	0.0327873	0.0493802	0.0658991	0.0683001	0.0431945	0.0670618	0.0226944	0.0341281	0.0329207	0.0309233	0.0562052	0.0189195	0.000116961
	16	0.125528	0.0927984	0.066214	0.0919537	0.0603415	0.0413621	0.0844937	0.0606119	0.0767813	0.0855577	0.0518051	0.0706761	0.0853237	0.0740177	0.0519303	0.0821825	0.0820265	0.0783926	0.070782	0.075252	0.0506062	0.0341702	0.0658616	0.0507542	0.0630085	0.0463935	0.049115	0.0293079	0.04551	0.0497941	0.0846525	0.0546604	0.117342	0.0789037	0.0312547	0.0475363	0.0637696	0.0656695	0.0416014	0.064677	0.0218574	0.0328782	0.0317259	0.0297924	0.0541517	0.0182298	0.000112691	0.153568
	15	0.0340894	0.0370315	0.0319736	0.0212138	0.0198756	0.0214134	0.0216896	0.0285477	0.0247147	0.0262964	0.0235695	0.0275814	0.0251961	0.0200569	0.0297431	0.0246962	0.0321293	0.0208959	0.0341826	0.016252	0.0151294	0.0166887	0.0164436	0.0335218	0.0163384	0.0148226	0.00934609	0.0227217	0.0140589	0.031732	0.0217157	0.0407581	0.0289202	0.0116693	0.0172301	0.0233421	0.0241631	0.0152091	0.0236856	0.00801544	0.0120404	0.0116216	0.010917	0.0198375	0.00667839	4.12871e-05	0.0562602	0.056261
	14	0.037301	0.0490324	0.020226	0.0191599	0.0282145	0.0150724	0.0280113	0.0251965	0.0208288	0.0328053	0.0252211	0.0223332	0.0187211	0.0314991	0.024508	0.0265245	0.0234832	0.0276703	0.0202425	0.0133228	0.0202614	0.011425	0.0297798	0.0238345	0.0143135	0.00773412	0.0198681	0.0192467	0.0245664	0.0223204	0.0444002	0.0275442	0.0117279	0.0176396	0.0231993	0.0242521	0.0153449	0.0237439	0.00804882	0.0121071	0.0116699	0.0109654	0.0199323	0.00670837	4.14739e-05	0.0565195	0.0565169	0.0565176
	13	0.0576244	0.0361891	0.0213137	0.0317337	0.023171	0.0227112	0.0288456	0.0247756	0.030317	0.0409574	0.0238272	0.0193608	0.0343038	0.0302827	0.0307114	0.0226193	0.0362814	0.0191182	0.019361	0.0208169	0.0161837	0.0241411	0.0247045	0.0243624	0.00871379	0.0191828	0.0196357	0.0392392	0.0201615	0.053246	0.0350088	0.0130324	0.0206842	0.0277108	0.0281228	0.0179695	0.0279502	0.00941399	0.0141847	0.0136912	0.0128471	0.0233589	0.00786433	4.86065e-05	0.0662421	0.0662445	0.0662414	0.0662422
	12	0.0419201	0.0375878	0.0347943	0.025687	0.0344131	0.0230519	0.0279565	0.0355441	0.0373075	0.0381385	0.0203595	0.0349667	0.0325057	0.0374031	0.0258137	0.0344451	0.0247081	0.0180232	0.0298174	0.0163888	0.0337054	0.0197394	0.0248892	0.0146185	0.0213024	0.0186863	0.0394577	0.031741	0.0474055	0.041381	0.0163264	0.0226549	0.0320272	0.0331096	0.0205384	0.032261	0.0109227	0.0163525	0.0158104	0.0148559	0.0269744	0.00908403	5.61644e-05	0.07652	0.0765256	0.0765284	0.0765248	0.0020939
	11	0.0193617	0.0272865	0.0125243	0.0169646	0.0155325	0.00993487	0.0178352	0.0194504	0.0154482	0.0144914	0.0163512	0.0147341	0.0178535	0.0139801	0.0174804	0.0104312	0.010358	0.0123431	0.0104388	0.0151782	0.0122554	0.0088434	0.00664116	0.0158919	0.00922767	0.0166978	0.0141933	0.0331878	0.016383	0.00858155	0.0126207	0.015599	0.0170167	0.0107526	0.0163968	0.00560626	0.00843703	0.00810509	0.00762872	0.0138707	0.00466476	2.88489e-05	0.0393181	0.0393096	0.0393125	0.0393139	0.00107566	0.0393126
	10	0.0332708	0.0232494	0.0195795	0.0181251	0.0158458	0.0150029	0.0231024	0.0190647	0.0138945	0.0275493	0.0163094	0.0191561	0.015796	0.0224094	0.0125307	0.0103512	0.0167914	0.0102288	0.0228846	0.0130637	0.0129966	0.00558561	0.0170898	0.0162951	0.0195186	0.0142178	0.0351286	0.0271495	0.00804224	0.0157027	0.02057	0.0196187	0.0130814	0.0203201	0.00674487	0.0102507	0.0098988	0.0092573	0.0168605	0.00567799	3.5067e-05	0.0478056	0.0478118	0.0478015	0.047805	0.00130809	0.0478045	0.0478051
	9	0.0537104	0.068864	0.0396343	0.0350337	0.0453379	0.0368204	0.0429033	0.0324882	0.0500467	0.0520631	0.0401747	0.0321116	0.047973	0.030436	0.0235594	0.0317931	0.0263646	0.0424865	0.0373183	0.0262484	0.015553	0.027233	0.0332009	0.0653047	0.0314885	0.0666715	0.0544473	0.025251	0.0278817	0.0484908	0.0490164	0.0285746	0.046838	0.015837	0.023366	0.0227865	0.0214211	0.0387646	0.0130767	8.08717e-05	0.110098	0.110142	0.110156	0.110133	0.00301368	0.110145	0.11014	0.110141
	8	0.0402813	0.035296	0.0193973	0.0253803	0.0281733	0.0173135	0.0185119	0.0296294	0.0239475	0.0324721	0.0170519	0.0246932	0.0164975	0.014489	0.018322	0.0126395	0.0277274	0.0175426	0.0189855	0.00795338	0.0192001	0.013396	0.0336901	0.0266755	0.0373873	0.026165	0.012822	0.0221659	0.0218006	0.0292571	0.0180765	0.0259054	0.00924291	0.0138915	0.0131515	0.0124854	0.0227121	0.00761251	4.71589e-05	0.06429	0.0642274	0.064253	0.0642613	0.00175794	0.0642522	0.0642545	0.0642515	0.0642523
	7	0.0351609	0.0294184	0.0239317	0.0268594	0.022561	0.0127224	0.0287523	0.0241452	0.0254368	0.0234721	0.0223311	0.0144618	0.013375	0.0191898	0.0124049	0.0226382	0.0194973	0.0151991	0.00979702	0.016721	0.0160844	0.0231499	0.0234365	0.0539397	0.0249877	0.0104936	0.0191684	0.0295159	0.0224007	0.018375	0.0279092	0.00870609	0.0138073	0.0133156	0.0122722	0.0225444	0.00759577	4.67537e-05	0.0638459	0.0638712	0.063809	0.0638345	0.00174687	0.063829	0.0638337	0.063836	0.063833	0.00167181
	6	0.0240146	0.0297422	0.0207537	0.0176254	0.0135851	0.0161924	0.0192	0.0210162	0.0150669	0.025189	0.0107171	0.00960766	0.014516	0.0106466	0.0182064	0.0130445	0.0138427	0.00642702	0.0168782	0.0114785	0.0227773	0.0131966	0.0388338	0.0295415	0.00821206	0.0128551	0.020916	0.0248526	0.0115287	0.0232478	0.00768603	0.0106572	0.0108453	0.0101819	0.0181585	0.0061784	3.8228e-05	0.0518689	0.0519777	0.0519983	0.0519476	0.00142196	0.0519751	0.0519639	0.0519677	0.0519696	0.00136102	0.0519678
	5	0.0275453	0.0292626	0.0154509	0.012041	0.0196166	0.0122675	0.0189602	0.0141233	0.0183444	0.013715	0.00807774	0.0118301	0.00913705	0.0177281	0.0119023	0.0105073	0.00664095	0.012562	0.0131452	0.0184417	0.014731	0.0248083	0.0241297	0.0110148	0.0114135	0.0159142	0.0199808	0.0145114	0.0165483	0.00726364	0.0106743	0.0094972	0.00940866	0.0170925	0.00564593	3.5278e-05	0.0481162	0.0479081	0.0480086	0.0480276	0.00131285	0.048	0.0480061	0.0479958	0.0479993	0.00125715	0.0479988	0.0479995
	4	0.0403189	0.0324112	0.0157037	0.0258668	0.0221102	0.0180228	0.018956	0.0255821	0.0148597	0.0153791	0.0147973	0.0110782	0.0226349	0.0172421	0.0142632	0.00749937	0.019311	0.0145554	0.0314199	0.017744	0.0411993	0.022933	0.013385	0.0227754	0.021021	0.0226173	0.0173569	0.0309886	0.00769214	0.0150077	0.0141519	0.0122576	0.0234978	0.00790647	4.79607e-05	0.0660596	0.0661173	0.0658314	0.0659695	0.00180577	0.0659313	0.0659576	0.0659661	0.0659519	0.00172741	0.0659592	0.0659561	0.0659569
	3	0.0359177	0.0264946	0.0271332	0.0234493	0.0261261	0.0144925	0.0276162	0.0166671	0.0134018	0.0226591	0.0111451	0.022073	0.0177061	0.0166186	0.00818779	0.0175395	0.0179964	0.027982	0.024315	0.0399143	0.0306318	0.0102316	0.0222601	0.0337379	0.0240286	0.0158022	0.0298115	0.0115855	0.0127828	0.0160032	0.0146907	0.0246219	0.00874223	5.40196e-05	0.072233	0.0730093	0.0730731	0.0727571	0.00199496	0.0729385	0.0728675	0.0728966	0.0729059	0.001909	0.0728956	0.0728983	0.0728949	0.0728958
	2	0.0257917	0.040213	0.0216071	0.02434	0.0184546	0.0185468	0.0158051	0.0132045	0.0173454	0.0149917	0.0195066	0.0151675	0.0149912	0.00838017	0.0168216	0.0143584	0.0303912	0.019022	0.0480462	0.0260687	0.012005	0.0149473	0.0289658	0.0338766	0.0147473	0.0238418	0.00979049	0.0169123	0.0119737	0.0145929	0.0259219	0.00804683	5.24686e-05	0.0714675	0.0701271	0.0708807	0.0709427	0.00193274	0.070784	0.070812	0.0707431	0.0707713	0.00185374	0.0707652	0.0707704	0.070773	0.0707697	0.00177409
	1	0.0663127	0.0542462	0.0379922	0.0291245	0.0400072	0.0179809	0.0212113	0.0289501	0.0194402	0.0444486	0.0227062	0.0217538	0.0128057	0.0291649	0.0233272	0.0410749	0.0349973	0.0636721	0.0531567	0.0173069	0.0297091	0.032948	0.0492693	0.0352203	0.0376913	0.0132638	0.0242103	0.0268356	0.0184956	0.043619	0.0143509	8.18106e-05	0.117588	0.117535	0.11533	0.11657	0.00319238	0.116167	0.116411	0.116457	0.116344	0.00304826	0.116405	0.11638	0.116388	0.116393	0.00291762	0.116389
	0	0.0416639	0.0444251	0.0211735	0.0294071	0.0180651	0.0112394	0.0216599	0.0151122	0.0268452	0.0240979	0.0151679	0.00865491	0.0207573	0.0188373	0.031081	0.0220305	0.0545616	0.0328102	0.0164368	0.0199482	0.0305012	0.0261023	0.0238578	0.0419258	0.00976632	0.0152765	0.0178924	0.019307	0.0257491	0.0112473	6.79553e-05	0.0853956	0.0900707	0.0900297	0.088341	0.00244317	0.0893685	0.088982	0.0891686	0.0892039	0.00233398	0.0891526	0.0891641	0.0891449	0.0891514	0.00223495	0.0891505	0.0891517
Rate Upper		Year
		1988	1989	1990	1991	1992	1993	1994	1995	1996	1997	1998	1999	2000	2001	2002	2003	2004	2005	2006	2007	2008	2009	2010	2011	2012	2013	2014	2015	2016	2017	2018	2019	2020	2021	2022	2023	2024	2025	2026	2027	2028	2029	2030	2031	2032	2033	2034	2035
Age	84																																12.6776	13.5345	15.7532	12.7968	17.2882	10.0878	9.34762	12.0871	14.8906	11.9938	9.64067	12.1129	10.3315	9.29059	9.48767	10.7141	11.0439
	83																																14.9114	17.7315	14.9025	19.0859	11.4705	10.5923	14.3737	17.0518	13.7501	11.2144	14.003	11.9566	10.2004	11.1086	12.8643	12.5521	10.1929
	82																																17.9964	15.0371	19.6304	11.7137	10.8795	14.2739	16.1209	13.9654	11.2078	13.9332	12.1256	10.1702	10.9724	12.7666	11.943	10.0416	10.4769
	81																																13.2499	17.5433	10.7714	9.49415	13.0566	15.3294	12.4582	9.7821	12.6246	10.7862	9.55084	10.2454	11.0908	11.2401	8.84983	9.38993	7.84055
	80																																19.4398	12.2959	10.7447	14.1616	16.333	13.5714	10.9477	13.6879	11.9133	10.3913	10.6881	12.5902	11.901	9.56763	9.96961	8.38182	11.8625
	79																																12.4567	11.4674	14.7543	17.618	14.639	11.2791	14.6502	12.6441	11.1467	11.6946	13.1008	13.1183	10.2301	11.1253	9.10886	12.9281	12.0513
	78																																12.3866	16.4372	18.3609	16.1852	12.5594	16.1715	13.32	11.7168	12.5797	13.945	13.7711	11.0042	11.4268	9.90804	13.7161	12.7947	11.2644
	77																																12.4211	14.6763	12.4838	9.76593	12.5291	10.822	9.39382	9.72091	11.0413	10.6924	8.57795	9.37971	7.56128	10.3111	10.1763	9.07728	11.4079
	76																																14.4662	12.0159	9.7992	12.4925	10.4685	8.84653	9.56349	11.0145	10.5205	8.47834	9.28624	7.27382	10.3636	9.78456	8.75592	11.0763	9.06474
	75																																13.7915	11.528	14.424	11.9332	10.2062	10.9884	12.9411	12.511	9.66848	10.7046	8.4761	12.4992	11.7761	10.4482	12.7115	10.1856	11.0094
	74																																12.2826	15.399	12.9132	11.1439	11.6732	13.5571	12.8192	10.5024	10.8373	9.10257	13.48	12.3778	10.9273	14.0468	10.7817	11.6409	11.7901
	73																																12.0632	10.6641	9.40069	9.5274	10.7133	10.7204	8.32715	8.93876	7.1494	10.3678	10.0943	8.45774	11.1654	8.63482	9.33278	9.29575	6.7617
	72																																13.0289	11.4341	12.0941	13.5227	13.1184	10.5755	11.0073	9.21692	13.1591	12.3568	11.1482	13.9667	11.0689	11.7877	11.549	8.63528	6.96858
	71																																12.2934	12.5709	14.5269	13.8522	11.4428	11.5979	9.63222	14.0526	13.2711	11.4205	14.5983	11.1538	12.8406	11.9034	9.20538	7.33104	9.90924
	70																																9.18077	10.4086	10.3681	7.86328	8.75681	7.14591	9.96719	9.81226	8.29736	10.2757	8.47023	9.18422	8.86234	6.3603	5.23131	7.12854	6.53015
	69																																12.2319	12.1364	9.9364	10.4405	8.52481	11.4218	11.5962	10.5015	12.604	9.78213	10.6117	10.6338	7.56638	6.47547	8.29579	7.739	9.56013
	68																																8.89253	7.26857	7.51182	6.36912	8.83066	8.27362	7.38276	9.30846	7.53965	8.07709	7.73438	5.81217	4.77744	6.04564	5.68141	7.20056	10.4188
	67																																5.94321	6.31868	5.23097	7.28395	6.96476	6.09382	7.75437	6.02938	6.65311	6.47128	4.48844	3.83784	5.17654	4.66129	5.86795	8.76401	6.53515
	66																																11.659	9.54127	13.9752	13.2332	11.4886	14.2875	11.2633	12.3075	12.2875	8.79139	7.29482	9.62856	8.76526	10.8412	15.7766	12.2296	8.60281
	65																																6.2091	8.94218	8.46048	7.38916	8.93765	7.16231	8.21899	7.90937	5.74504	4.60109	6.15985	5.85612	7.17888	10.2734	8.20639	5.57965	9.20774
	64																																7.47519	7.10985	6.33592	7.88725	6.29703	6.65961	6.54972	4.92704	3.94835	5.24051	4.80708	5.85696	8.57377	6.68041	4.8795	7.46732	3.69325
	63																																9.40448	8.56642	10.7104	8.51618	9.21156	9.01602	6.66353	5.28733	7.16037	6.53761	8.00433	11.7877	9.10102	6.16004	9.76132	4.77962	10.0015
	62																																7.35757	8.97973	7.08517	7.73101	7.52478	5.4575	4.44285	6.00981	5.50987	6.79546	10.3178	7.74417	5.29417	8.65757	4.14868	8.28333	6.41272
	61																																9.32806	7.59246	8.16849	7.78914	5.75445	4.64026	6.25009	5.85007	7.21151	10.3029	8.0997	5.54062	8.85513	4.30493	8.77959	6.75985	7.40996
	60																																7.86518	8.45592	8.44697	5.90146	4.73021	6.30857	6.05644	7.16549	10.266	8.03438	5.69276	9.12674	4.3907	9.03539	6.89212	7.31359	9.74438
	59																																6.86739	6.66672	4.80905	3.87878	5.44371	4.77959	5.89289	8.88884	6.81209	4.7907	7.43869	3.63669	7.43133	5.71909	6.05971	7.58858	5.05987
	58																																7.43066	5.48775	4.49113	5.9555	5.52926	6.69128	9.90798	7.60648	5.10591	8.69952	4.1574	8.51956	6.42599	6.88156	8.6998	5.78349	5.16821
	57																																3.65193	2.99481	4.0988	3.64488	4.54741	6.4706	5.1045	3.45331	5.66075	2.76261	5.43412	4.29623	4.44435	5.83983	3.74846	3.54344	4.98773
	56																																3.30368	4.48345	4.13271	4.91771	7.36143	5.61091	3.86722	6.32156	3.00407	6.09473	4.59682	4.89384	6.51888	4.17993	3.76077	5.49955	3.89144
	55																																4.81356	4.39906	5.58776	8.21113	6.18503	4.30965	6.97541	3.22184	6.55294	5.06131	5.55084	7.43608	4.70869	4.18885	6.20425	4.19062	5.26342
	54																																3.26783	4.10352	5.80325	4.51527	3.16575	5.0406	2.43953	4.87345	3.90781	4.06443	5.18606	3.41725	3.03435	4.21772	3.09259	4.05617	3.46176
	53																																3.50557	5.24865	4.09286	2.85531	4.45483	2.12773	4.34847	3.37132	3.6559	4.60313	3.11114	2.75356	3.90918	2.78066	3.70808	3.03881	2.68677
	52																																5.70561	4.62624	3.07398	4.95013	2.35096	4.74069	3.61517	3.8678	5.16012	3.22888	2.96882	4.21401	3.02496	3.86947	3.33573	2.85578	3.5833
	51																																3.4582	2.45652	3.89678	1.81167	3.78294	2.80088	3.11118	4.01738	2.60135	2.31877	3.31959	2.4224	3.06215	2.59466	2.18881	2.72277	3.02667
	50																																3.1017	5.17758	2.47208	4.82364	3.77374	3.998	5.25829	3.2652	3.06208	4.34074	3.0129	4.0389	3.44175	2.94797	3.55575	3.91632	3.19034
	49																																3.93493	1.90989	3.92583	2.99994	3.03994	4.07221	2.64029	2.36519	3.40135	2.42908	3.1182	2.62332	2.27443	2.83311	3.05083	2.51668	1.86103
	48																																2.07779	4.27931	3.23336	3.44537	4.54395	2.8591	2.57586	3.71691	2.64312	3.36422	2.93451	2.50089	3.09119	3.48183	2.74614	2.00305	3.24832
	47																																2.58442	2.01036	2.14656	2.847	1.79472	1.57645	2.36398	1.70027	2.09581	1.79711	1.53951	1.85315	2.12423	1.69776	1.24003	1.91568	1.64627
	46																																2.025	2.19791	2.98471	1.89224	1.70252	2.40097	1.69051	2.22534	1.89214	1.59751	1.97763	2.25504	1.77444	1.2748	2.09587	1.79137	1.90157
	45																																2.13171	2.83234	1.79491	1.62874	2.29872	1.68312	2.14093	1.79603	1.5788	1.86929	1.99989	1.71049	1.24239	1.90971	1.73494	1.77092	1.29319
	44																																3.36508	2.08075	1.88449	2.69671	1.897	2.47313	2.15271	1.902	2.18468	2.53355	1.95309	1.48034	2.23253	2.00641	2.07917	1.49876	2.00983
	43																																1.51597	1.37653	1.92615	1.35579	1.7815	1.55874	1.30708	1.58651	1.75497	1.41414	1.04839	1.63004	1.34457	1.42797	1.10158	1.46238	0.860276
	42																																1.42648	2.01064	1.4577	1.85545	1.61766	1.43284	1.7092	1.91059	1.4866	1.07754	1.74295	1.50856	1.59163	1.12104	1.52817	0.935332	0.726614
	41																																1.56337	1.18292	1.48811	1.26568	1.0834	1.27593	1.45418	1.16981	0.862001	1.26637	1.11819	1.23788	0.911897	1.21774	0.744686	0.573382	0.776024
	40																																0.960399	1.27929	1.07452	0.939898	1.11149	1.23309	1.01713	0.744767	1.16709	1.01703	1.07177	0.777456	1.01828	0.609683	0.492471	0.673526	0.486831
	39																																1.48978	1.27709	1.10113	1.30864	1.46223	1.1908	0.862243	1.36195	1.13083	1.22166	0.920658	1.18178	0.723382	0.556778	0.801166	0.536906	0.949342
	38																																1.25494	1.08143	1.32706	1.45515	1.21765	0.871298	1.29404	1.12964	1.21049	0.881865	1.1698	0.705203	0.553267	0.794611	0.530745	0.942193	0.666082
	37																																0.816411	0.948268	1.06663	0.858462	0.620861	0.959946	0.803975	0.884351	0.640271	0.847491	0.507626	0.413264	0.56338	0.393977	0.691393	0.477174	0.426936
	36																																1.10851	1.23194	1.01608	0.728193	1.16457	0.94464	1.03128	0.778479	1.00955	0.605202	0.4772	0.658775	0.464078	0.810185	0.551391	0.487947	0.252952
	35																																0.938916	0.743464	0.570676	0.867467	0.724704	0.788338	0.558773	0.766131	0.447281	0.361162	0.491027	0.338983	0.612439	0.430593	0.377072	0.190191	0.423709
	34																																0.73818	0.531357	0.874238	0.706558	0.775423	0.566826	0.734417	0.450578	0.353576	0.493771	0.328332	0.60646	0.420113	0.367442	0.191486	0.415342	0.365191
	33																																0.433002	0.688683	0.586834	0.627922	0.457393	0.609862	0.358475	0.280012	0.402621	0.266491	0.477368	0.329973	0.298777	0.153858	0.350106	0.280647	0.499236
	32																																0.774027	0.624505	0.70226	0.504755	0.668562	0.410045	0.308928	0.440917	0.301114	0.531578	0.366417	0.32435	0.167123	0.366441	0.310107	0.535768	0.36309
	31																																0.651007	0.727465	0.534059	0.691209	0.427946	0.339486	0.457975	0.30568	0.549456	0.378791	0.33812	0.177679	0.394333	0.320351	0.567594	0.399962	0.820224
	30																																0.823029	0.58971	0.793835	0.472556	0.37006	0.499721	0.356049	0.609051	0.435901	0.382655	0.198694	0.427469	0.360072	0.619368	0.449445	0.914307	0.647629
	29																																0.364406	0.475637	0.290918	0.225892	0.319912	0.220194	0.405965	0.271583	0.23551	0.120398	0.257192	0.227002	0.385454	0.264176	0.566214	0.394876	0.155826
	28																																0.43712	0.251509	0.204251	0.279491	0.188321	0.333764	0.236058	0.205692	0.105263	0.225305	0.193558	0.340119	0.235713	0.49924	0.343814	0.13578	0.209034
	27																																0.263702	0.209687	0.288185	0.201944	0.342619	0.242779	0.218326	0.107549	0.234951	0.204551	0.349771	0.24067	0.501294	0.346932	0.142454	0.220844	0.308578
	26																																0.240663	0.334971	0.236069	0.420571	0.292711	0.238355	0.121791	0.272738	0.230173	0.400862	0.271147	0.602698	0.404129	0.16308	0.249804	0.356176	0.340687
	25																																0.283813	0.193014	0.346027	0.243898	0.208607	0.109951	0.239419	0.201492	0.342085	0.240592	0.516065	0.355652	0.141276	0.214503	0.295891	0.309536	0.204596
	24																																0.18269	0.332992	0.228675	0.200197	0.104402	0.227213	0.185479	0.319442	0.2307	0.481566	0.327019	0.127366	0.196739	0.276559	0.28976	0.181276	0.284818
	23																																0.322946	0.223105	0.196995	0.102528	0.22032	0.17942	0.312742	0.222694	0.470782	0.312593	0.12856	0.191834	0.2711	0.268347	0.179789	0.273761	0.0979121
	22																																0.234594	0.209615	0.115369	0.225667	0.197022	0.344319	0.239948	0.490233	0.342906	0.142275	0.205977	0.29976	0.293122	0.19034	0.31088	0.103839	0.17635
	21																																0.131825	0.0663732	0.144779	0.12171	0.213231	0.146152	0.312667	0.209891	0.0818714	0.12818	0.177145	0.178494	0.119892	0.190273	0.0645551	0.105557	0.103961
	20																																0.0480237	0.110101	0.0920169	0.160955	0.111461	0.233385	0.160278	0.0648353	0.0959943	0.133419	0.135904	0.0861895	0.140863	0.0470205	0.0782763	0.079908	0.0777328
	19																																0.127788	0.105358	0.187306	0.129281	0.26587	0.186858	0.0732726	0.116547	0.163836	0.157741	0.104959	0.164825	0.0578819	0.0949181	0.0928401	0.0929077	0.175776
	18																																0.0439074	0.073515	0.0520433	0.107936	0.07399	0.0307998	0.0438345	0.0637324	0.0640405	0.0422141	0.0646318	0.0229701	0.0372815	0.0357775	0.0365542	0.0687426	0.0254755
	17																																0.14223	0.103245	0.211445	0.140981	0.0570277	0.087699	0.120044	0.123282	0.0799	0.130316	0.043012	0.0721121	0.0699285	0.068092	0.131687	0.0491546	0.00044637
	16																																0.0950674	0.204933	0.137448	0.0555194	0.0834465	0.115189	0.118315	0.0771306	0.125315	0.0405849	0.0657891	0.0666513	0.065406	0.132377	0.0460878	0.0004265	0.244941
	15																																0.0735458	0.0499205	0.0197904	0.0298146	0.0417776	0.043845	0.028614	0.046095	0.0153424	0.0247879	0.0244216	0.0236565	0.0469549	0.0175348	0.000161373	0.0874672	0.0888626
	14																																0.0505555	0.0208517	0.0318005	0.0427987	0.0442633	0.0292263	0.0427552	0.014896	0.0250269	0.0241643	0.0244475	0.0466713	0.0175825	0.000156016	0.0903361	0.0922174	0.0926748
	13																																0.0238929	0.0368425	0.050389	0.0499307	0.033623	0.0518166	0.0185467	0.0300141	0.0284176	0.0291997	0.0571232	0.0203307	0.000186232	0.104871	0.105036	0.106249	0.108801
	12																																0.0416956	0.0581873	0.0576008	0.0375781	0.060391	0.0212009	0.034295	0.0332758	0.0326437	0.0654565	0.0244488	0.000208958	0.118266	0.118587	0.120881	0.124318	0.0362167
	11																																0.0288498	0.0300761	0.0200889	0.0307761	0.0101351	0.0177729	0.016923	0.0167944	0.034619	0.0119077	0.000107111	0.0593976	0.0595279	0.0599561	0.0606439	0.0196864	0.0635412
	10																																0.036648	0.0237012	0.0372856	0.0126609	0.0210078	0.0201554	0.0196089	0.0393807	0.0154073	0.000131384	0.0730563	0.0737063	0.0740569	0.0748243	0.0240039	0.0773193	0.0787155
	9																																0.0557978	0.0849848	0.0307907	0.0485237	0.0474428	0.0459637	0.0916053	0.0356963	0.000306095	0.169895	0.170873	0.172582	0.17513	0.0544738	0.179601	0.182227	0.185413
	8																																0.0496178	0.0175604	0.0291558	0.027291	0.0268199	0.053469	0.0199079	0.000175614	0.0947292	0.0951886	0.0957385	0.0963382	0.0338421	0.0984349	0.0987584	0.100369	0.102653
	7																																0.0173686	0.0281269	0.0278398	0.0267209	0.0534851	0.0202322	0.000181373	0.095764	0.0960966	0.0963074	0.0965108	0.0322602	0.0989685	0.0998251	0.102549	0.104579	0.0420788
	6																																0.0224481	0.0221401	0.0216256	0.0440609	0.0158572	0.000138354	0.077065	0.0790561	0.0792849	0.0797065	0.024884	0.0827691	0.0827691	0.0841693	0.0849184	0.0342211	0.085389
	5																																0.0200829	0.0199903	0.0410335	0.0153501	0.000132719	0.0709946	0.071803	0.0724178	0.0737169	0.0242537	0.0738658	0.0752264	0.0755039	0.075742	0.0314051	0.0765507	0.0783303
	4																																0.0266534	0.0547938	0.0215379	0.000173791	0.0963869	0.0958533	0.0980259	0.0988672	0.0314637	0.100284	0.100284	0.1011	0.101743	0.0463088	0.10315	0.10337	0.104561
	3																																0.05764	0.0234204	0.000195883	0.107552	0.107712	0.106897	0.108818	0.037806	0.112013	0.11348	0.11422	0.115824	0.0478519	0.118596	0.119298	0.121312	0.122357
	2																																0.0210781	0.000194846	0.106288	0.105546	0.106707	0.105929	0.0350854	0.106864	0.108012	0.10927	0.109629	0.0477913	0.114462	0.114551	0.117257	0.120888	0.0198522
	1																																0.00031049	0.175902	0.176417	0.175318	0.175318	0.061997	0.177013	0.177821	0.178249	0.178542	0.0762634	0.181537	0.182546	0.183097	0.18498	0.0315566	0.190269
	0																																0.136133	0.138098	0.13788	0.136604	0.0413469	0.138098	0.138235	0.139953	0.140155	0.0578482	0.140847	0.142803	0.143225	0.144222	0.0245479	0.144898	0.146386
Rate Lower		Year
		1988	1989	1990	1991	1992	1993	1994	1995	1996	1997	1998	1999	2000	2001	2002	2003	2004	2005	2006	2007	2008	2009	2010	2011	2012	2013	2014	2015	2016	2017	2018	2019	2020	2021	2022	2023	2024	2025	2026	2027	2028	2029	2030	2031	2032	2033	2034	2035
Age	84																																4.50649	4.55879	5.43699	4.45618	5.67235	3.44946	3.02414	4.0907	4.75516	3.95086	3.12782	3.79383	3.14604	2.83463	2.95018	3.1683	3.124
	83																																5.14093	6.53071	5.22201	6.98976	4.11975	3.65921	4.59128	5.57449	4.80368	3.77194	4.66959	3.8513	3.32642	3.34028	3.76551	3.6362	2.94205
	82																																6.65125	5.40822	7.35606	4.03521	3.93789	4.88287	5.8421	4.80217	3.94642	4.8371	3.81218	3.48206	3.61835	3.95601	3.90517	3.02728	3.19227
	81																																4.95019	6.30733	3.74446	3.52139	4.33176	5.10457	4.23786	3.44245	4.13161	3.56736	3.14789	3.17971	3.54803	3.33314	2.65577	2.84697	2.33753
	80																																6.92599	4.18516	3.75452	4.87467	5.45537	4.66244	3.78784	4.65892	3.93888	3.41457	3.55281	3.90564	3.85117	2.88834	3.23004	2.64946	3.7527
	79																																4.50058	4.23884	5.21012	5.95409	5.14008	4.03196	4.95163	4.06685	3.51451	3.71969	4.22756	4.16457	3.17779	3.38868	2.8305	3.93776	3.75913
	78																																4.19459	5.64522	6.41815	5.39925	4.42283	5.12897	4.48618	3.99635	3.99903	4.76891	4.51089	3.45174	3.7191	2.99771	4.33533	3.9736	3.61947
	77																																4.35939	5.2444	4.24001	3.39564	4.34686	3.58663	3.14443	3.16025	3.45735	3.43331	2.69234	2.87718	2.40767	3.22503	3.02328	2.69301	3.23521
	76																																4.90283	4.05917	3.41043	4.13664	3.49273	3.11485	3.19221	3.53771	3.34445	2.71616	2.84826	2.32623	3.36249	3.01366	2.74325	3.27091	2.54363
	75																																4.64122	4.03028	4.96372	4.12486	3.64835	3.60732	4.11831	4.04845	3.05711	3.29656	2.71904	4.00966	3.40174	3.10617	3.90105	2.99329	3.13009
	74																																4.3323	5.42955	4.36746	3.80576	3.83545	4.35736	4.2187	3.31517	3.5632	2.79411	4.22584	3.82082	3.48545	4.06511	3.2742	3.44774	3.43914
	73																																4.30682	3.52771	3.2356	3.33386	3.65822	3.54847	2.7607	2.96866	2.36798	3.41413	3.06761	2.83002	3.37029	2.60452	2.85577	2.79391	2.05807
	72																																4.37916	3.99895	4.03367	4.57514	4.37185	3.39421	3.69513	3.13565	4.16245	4.06288	3.54856	4.43025	3.33166	3.61765	3.51774	2.57196	2.07282
	71																																4.04148	4.28145	4.76059	4.76908	3.70432	3.99934	3.24066	4.33764	4.18959	3.63438	4.60502	3.47894	3.82246	3.67904	2.71806	2.19738	2.93646
	70																																3.05987	3.56864	3.38122	2.74275	3.009	2.38168	3.38509	3.01437	2.74008	3.2636	2.53647	2.82471	2.72009	2.07505	1.60519	2.23986	2.03418
	69																																3.93599	3.95452	3.27055	3.27309	2.77657	3.95794	3.5757	3.04522	3.93464	3.0453	3.38587	3.2767	2.35605	1.93339	2.61777	2.37983	2.9433
	68																																2.65976	2.34245	2.47989	2.02392	2.90365	2.58019	2.30349	2.72658	2.21979	2.50533	2.30586	1.68759	1.39779	1.88847	1.78556	2.03167	3.0021
	67																																1.91461	2.15819	1.73623	2.33564	2.26884	1.97283	2.48912	1.86562	1.97003	2.03003	1.45749	1.20351	1.56409	1.46211	1.74157	2.62448	2.00981
	66																																3.88968	3.42852	4.60794	4.34276	3.90684	4.65809	3.67485	3.96228	3.75987	2.79108	2.19196	2.97447	2.8069	3.48487	4.95893	3.81039	2.71523
	65																																2.05478	2.96272	2.68039	2.47392	3.12024	2.3811	2.55777	2.50006	1.80919	1.46857	1.97598	1.83758	2.15939	3.24785	2.44568	1.71229	2.73342
	64																																2.49395	2.37325	2.19298	2.51866	2.00197	2.14078	2.18179	1.52138	1.24321	1.6748	1.53232	1.89298	2.72141	2.06901	1.41395	2.36354	1.08851
	63																																3.28491	2.84247	3.54461	2.65099	2.98468	2.98399	2.18369	1.70216	2.33678	2.12798	2.47598	3.82409	2.75719	2.1004	3.22676	1.54059	3.01199
	62																																2.41291	2.91588	2.18563	2.46685	2.44577	1.72791	1.34424	1.93308	1.72974	2.10285	3.09384	2.37032	1.67823	2.65515	1.23963	2.38195	1.84685
	61																																2.98542	2.33826	2.47701	2.47551	1.7949	1.47427	1.97999	1.8141	2.10797	3.21554	2.46284	1.74946	2.72931	1.27988	2.67762	1.99668	2.01177
	60																																2.40494	2.57723	2.60051	1.90044	1.51838	2.07499	1.90968	2.26418	3.41833	2.52309	1.86381	3.0039	1.36429	2.69063	2.17735	2.30118	3.03835
	59																																2.15552	2.17605	1.57761	1.24693	1.75883	1.58384	1.81785	2.78533	2.11887	1.47693	2.46815	1.0998	2.30366	1.7108	1.87411	2.444	1.53679
	58																																2.44846	1.82915	1.43545	2.03917	1.79365	2.1776	3.16212	2.46129	1.76034	2.81822	1.31746	2.57945	1.96219	2.06037	2.75864	1.73966	1.5985
	57																																1.22933	1.0024	1.34571	1.22649	1.45242	2.15457	1.6988	1.19174	1.95153	0.895413	1.71769	1.36916	1.44412	1.88495	1.18195	1.08695	1.57735
	56																																1.04102	1.50279	1.35262	1.63823	2.35242	1.86456	1.26162	2.06997	0.94677	1.9051	1.44705	1.54983	2.11341	1.32752	1.14095	1.74466	1.12984
	55																																1.59364	1.47598	1.73135	2.62248	1.91866	1.41704	2.15215	1.05917	2.10074	1.52788	1.72262	2.16204	1.44751	1.28154	1.78877	1.23893	1.54652
	54																																1.14061	1.34159	2.03231	1.45319	1.05862	1.67908	0.777743	1.65493	1.22635	1.30472	1.76483	1.08222	0.972222	1.41385	0.973966	1.19872	1.06196
	53																																1.14291	1.78628	1.28361	0.947965	1.43992	0.691051	1.43215	1.09373	1.14829	1.50589	0.96734	0.838412	1.25057	0.865147	1.09613	0.923038	0.763366
	52																																1.85667	1.39159	1.02843	1.59011	0.75067	1.51475	1.23833	1.21337	1.64491	1.02466	0.93336	1.36357	0.936097	1.14196	0.981524	0.816467	1.04215
	51																																1.09695	0.835076	1.26791	0.581979	1.21423	0.945565	0.981467	1.27192	0.832023	0.716958	1.06266	0.731464	0.915744	0.796527	0.647109	0.843752	0.796485
	50																																1.03185	1.6469	0.793045	1.51348	1.21216	1.29518	1.69022	1.05693	0.955871	1.41169	0.941188	1.16367	1.07041	0.848919	1.12128	1.09752	0.910008
	49																																1.28922	0.618038	1.27368	0.94568	1.00269	1.34416	0.858069	0.749706	1.09576	0.764248	0.88806	0.844269	0.682883	0.891238	0.848303	0.702126	0.510726
	48																																0.682459	1.35684	1.04022	1.11984	1.50165	0.961923	0.848523	1.24523	0.847697	1.04352	0.873257	0.759553	0.950285	0.957334	0.788694	0.570062	0.92232
	47																																0.888635	0.680425	0.735245	0.926981	0.59758	0.54867	0.760062	0.523476	0.671575	0.594581	0.473424	0.633021	0.61044	0.497524	0.361711	0.58194	0.492769
	46																																0.681129	0.75888	0.97393	0.614171	0.548703	0.81273	0.571246	0.675514	0.580641	0.51539	0.646622	0.654462	0.513628	0.388076	0.616359	0.493438	0.524801
	45																																0.714068	0.928057	0.587711	0.541793	0.778086	0.538537	0.659682	0.577606	0.50127	0.626241	0.612315	0.504325	0.359494	0.582764	0.478485	0.533295	0.376743
	44																																1.0462	0.702519	0.625845	0.897022	0.616557	0.755633	0.674126	0.538363	0.740943	0.725321	0.575155	0.418956	0.6481	0.531147	0.600689	0.449319	0.548357
	43																																0.48126	0.437208	0.640881	0.427549	0.534231	0.472085	0.399898	0.488315	0.500094	0.413933	0.29207	0.452698	0.407371	0.388033	0.313262	0.385896	0.22584
	42																																0.445153	0.673907	0.456458	0.567884	0.497403	0.427129	0.53635	0.541066	0.426413	0.315159	0.49938	0.420515	0.443065	0.325349	0.4275	0.240614	0.198455
	41																																0.535805	0.35437	0.435087	0.373818	0.336292	0.413401	0.409857	0.334374	0.243782	0.395331	0.33211	0.336469	0.261743	0.318406	0.187788	0.14881	0.189552
	40																																0.323918	0.416097	0.37126	0.297608	0.362989	0.380653	0.305097	0.220472	0.356125	0.290647	0.308089	0.227789	0.304015	0.168802	0.137103	0.17287	0.122633
	39																																0.442512	0.385889	0.34214	0.427451	0.426967	0.351211	0.264477	0.392279	0.34348	0.368157	0.264989	0.348466	0.185625	0.161904	0.20041	0.142888	0.249561
	38																																0.402717	0.352587	0.452119	0.421262	0.339538	0.261493	0.395021	0.345577	0.37475	0.264769	0.346155	0.191954	0.162094	0.204041	0.147056	0.257578	0.200603
	37																																0.237934	0.296143	0.322597	0.247041	0.180551	0.298937	0.241372	0.262718	0.188604	0.24045	0.140712	0.111763	0.133636	0.104878	0.181839	0.133582	0.117098
	36																																0.342647	0.37091	0.313958	0.223512	0.343758	0.287006	0.315785	0.225769	0.291323	0.160929	0.137417	0.172898	0.121643	0.21353	0.162828	0.142777	0.072619
	35																																0.283613	0.222303	0.162904	0.263676	0.22024	0.229519	0.169822	0.216723	0.125337	0.0970719	0.133855	0.0909626	0.156953	0.126284	0.10227	0.0538292	0.121923
	34																																0.22593	0.165527	0.258186	0.213029	0.236368	0.172447	0.20915	0.123245	0.104507	0.127087	0.0896145	0.158647	0.125231	0.10348	0.0553214	0.123066	0.0980832
	33																																0.132436	0.215741	0.174098	0.180633	0.147146	0.181595	0.101353	0.0815194	0.108051	0.0726974	0.130149	0.0984998	0.0825503	0.04292	0.0956426	0.0794767	0.142872
	32																																0.230815	0.189491	0.207856	0.154188	0.197603	0.110039	0.092917	0.117943	0.0784755	0.141668	0.11148	0.0946355	0.0477829	0.107512	0.0854344	0.155643	0.109269
	31																																0.19356	0.215143	0.165201	0.208389	0.11439	0.0945086	0.124172	0.0839365	0.157057	0.11851	0.0967066	0.0513769	0.113839	0.0907087	0.158802	0.118174	0.23495
	30																																0.245362	0.180682	0.220886	0.130218	0.108938	0.13799	0.0936883	0.168824	0.130915	0.111393	0.0563628	0.127974	0.100988	0.178584	0.131134	0.255269	0.174747
	29																																0.110189	0.14143	0.0809961	0.068242	0.0848413	0.061014	0.104211	0.0808721	0.0680738	0.0358272	0.0770089	0.0636563	0.116609	0.0775731	0.153106	0.103195	0.0415906
	28																																0.125071	0.072849	0.0615857	0.0752472	0.053925	0.095531	0.0725422	0.061322	0.0319497	0.0679925	0.0578927	0.104198	0.0713186	0.136835	0.0911932	0.0361137	0.0516397
	27																																0.0727607	0.0630239	0.0810049	0.0563136	0.101569	0.0771632	0.0638935	0.0331413	0.0741905	0.0582582	0.10702	0.0773992	0.143291	0.0971116	0.037146	0.0551971	0.0696637
	26																																0.0651927	0.0830657	0.0650685	0.107489	0.0861718	0.0731758	0.0375614	0.0785919	0.0654787	0.108979	0.0827202	0.161476	0.110148	0.0408193	0.0604645	0.0734628	0.0799595
	25																																0.0800518	0.0532557	0.0956104	0.0760405	0.0615359	0.0332916	0.0738864	0.0590966	0.103248	0.0720771	0.146952	0.093862	0.0377168	0.0564065	0.0690389	0.0711301	0.0407332
	24																																0.0497264	0.0940043	0.0713265	0.0632542	0.0319873	0.0695848	0.0546582	0.0956644	0.0706751	0.141665	0.0909358	0.0352403	0.052056	0.0656664	0.0660498	0.0405468	0.0615219
	23																																0.0818936	0.0713428	0.057307	0.0281411	0.0674115	0.0510384	0.0909678	0.0682569	0.124615	0.0910883	0.0340063	0.0487994	0.0652201	0.0618281	0.0382414	0.0573124	0.0178164
	22																																0.0743159	0.0651979	0.0328732	0.0719094	0.0588291	0.103399	0.0742629	0.141549	0.0994741	0.0376178	0.0539304	0.06731	0.0682763	0.0433389	0.0623924	0.021027	0.027453
	21																																0.037961	0.0204206	0.0449216	0.0359968	0.0614534	0.0450297	0.0907547	0.0589774	0.0238427	0.0354336	0.0411414	0.0419887	0.0261029	0.038552	0.0122033	0.0160396	0.0113153
	20																																0.0155136	0.0343552	0.0267587	0.0471022	0.0355336	0.0726888	0.045891	0.0179167	0.0261655	0.0307711	0.0313848	0.0197388	0.0312471	0.00922269	0.0132934	0.0092478	0.00767026
	19																																0.0369533	0.0301793	0.0555628	0.0387807	0.0784744	0.051968	0.0200504	0.0289254	0.0358446	0.0368622	0.0227782	0.0328446	0.0101831	0.0142746	0.0101022	0.00840803	5.8169e-05
	18																																0.0126091	0.0232286	0.016628	0.0322641	0.0210538	0.00811327	0.0119745	0.0138533	0.0153118	0.00971021	0.0140511	0.00419951	0.00592651	0.00416699	0.00356414	2.56836e-05	1.66896e-05
	17																																0.0417387	0.0308384	0.0622564	0.0399206	0.0161924	0.0239362	0.0273903	0.0284486	0.0176519	0.0256582	0.00793434	0.0110265	0.00881277	0.00646415	4.59597e-05	3.25856e-05	2.85465e-05
	16																																0.0303046	0.0624863	0.0403376	0.0152265	0.023259	0.0273345	0.0292374	0.0171284	0.0264728	0.00769584	0.0108591	0.00796416	0.00602877	4.87328e-05	2.95187e-05	2.65101e-05	0.101899
	15																																0.020876	0.0147429	0.00567757	0.00822623	0.0100855	0.0102414	0.00620667	0.0095198	0.00292481	0.00420657	0.00283551	0.00248551	1.7851e-05	1.12212e-05	1.00902e-05	0.0373812	0.0373812
	14																																0.0146497	0.00583748	0.00839265	0.0105798	0.0109798	0.00662848	0.00928602	0.00314034	0.00391806	0.00290361	0.00230622	1.78513e-05	1.1246e-05	9.92558e-06	0.0377906	0.037777	0.037777
	13																																0.00661101	0.0101829	0.0121029	0.0124332	0.00726235	0.0115413	0.00361633	0.00459866	0.00334937	0.00272711	2.08637e-05	1.39215e-05	1.19671e-05	0.0429157	0.0428446	0.0427702	0.0429186
	12																																0.0116023	0.0141703	0.0144832	0.00840406	0.013458	0.00399061	0.0054467	0.00386084	0.00360839	2.1744e-05	1.48713e-05	1.28648e-05	0.0517128	0.0513646	0.0517128	0.0517128	1.41734e-05
	11																																0.00731186	0.00707828	0.00452198	0.00671425	0.00206827	0.00248152	0.00219079	0.00149472	1.21709e-05	7.90683e-06	6.946e-06	0.0257224	0.0257224	0.0255694	0.0257224	6.63919e-06	0.0255694
	10																																0.0087944	0.00547267	0.00794069	0.00258185	0.00337015	0.00249135	0.00215402	1.49861e-05	9.85754e-06	7.75117e-06	0.0317354	0.0318004	0.0316441	0.0317354	8.92226e-06	0.0317281	0.0317354
	9																																0.0116412	0.0172486	0.00589899	0.00761456	0.00585263	0.00471893	3.55898e-05	2.10608e-05	1.82728e-05	0.0711405	0.0713141	0.0713141	0.0713141	1.89256e-05	0.0713141	0.0713141	0.0713141
	8																																0.0105428	0.0032845	0.00486014	0.00328566	0.00262392	2.01425e-05	1.34023e-05	1.17174e-05	0.0421755	0.0424049	0.0421755	0.0422442	1.23169e-05	0.0421755	0.0424049	0.0424049	0.0421755
	7																																0.0033696	0.00406046	0.00348435	0.00262387	1.99452e-05	1.23127e-05	1.16542e-05	0.0420785	0.0420785	0.0420425	0.0420785	1.37731e-05	0.0420785	0.0418133	0.0420785	0.0420785	6.62923e-07
	6																																0.00352617	0.00284184	0.0022039	1.54818e-05	1.07737e-05	8.2492e-06	0.0332614	0.0337767	0.0330536	0.0332851	1.03734e-05	0.0330536	0.0332823	0.0333978	0.0331349	5.88657e-07	0.0333199
	5																																0.00234614	0.00229359	1.32802e-05	9.5737e-06	8.75516e-06	0.0303835	0.0296171	0.0302358	0.0303835	9.58736e-06	0.0300191	0.0303835	0.0303835	0.0300394	4.71362e-07	0.0303835	0.0302358
	4																																0.00279033	1.99479e-05	1.4065e-05	1.15984e-05	0.0432912	0.0433971	0.0432912	0.0432912	1.3041e-05	0.0432912	0.0432912	0.0432912	0.0432912	6.63345e-07	0.0432912	0.0432912	0.0432912
	3																																2.09865e-05	1.47479e-05	1.29541e-05	0.046559	0.0466007	0.0466007	0.0466007	1.51523e-05	0.0466333	0.0466007	0.0466333	0.0466333	7.9768e-07	0.0466333	0.0466333	0.0466333	0.0466333
	2																																1.37558e-05	1.32271e-05	0.0460135	0.0443285	0.0448864	0.0454548	1.2115e-05	0.0448864	0.0454341	0.045067	0.044935	7.00132e-07	0.0452811	0.0451095	0.0451196	0.0452034	6.09821e-07
	1																																2.04257e-05	0.0776074	0.0772088	0.0758716	0.0776074	2.12799e-05	0.0763878	0.0776074	0.0778954	0.0775426	1.32022e-06	0.0778954	0.0778954	0.0776074	0.0778954	8.23707e-07	0.0776074
	0																																0.0565906	0.05691	0.0571914	0.0569839	1.86762e-05	0.0570548	0.0570548	0.0570548	0.0570548	9.65373e-07	0.0570548	0.0570548	0.0570548	0.0570548	7.86799e-07	0.0570548	0.0570548
[truncated: 5 more columns]

## Sheet: Sheet3
Colon and Rectum
Rows are ages 84 backwards to 0 by 1 year intervals
Columns are years from 1988 to 2040 in 1 year intervals
Rate of Cancer		Year
		1988	1989	1990	1991	1992	1993	1994	1995	1996	1997	1998	1999	2000	2001	2002	2003	2004	2005	2006	2007	2008	2009	2010	2011	2012	2013	2014	2015	2016	2017	2018	2019	2020	2021	2022	2023	2024	2025	2026	2027	2028	2029	2030	2031	2032	2033	2034	2035
Age	84	92.8443	106.253	20.3699	84.3785	84.8947	42.816	85.9468	61.7876	55.5982	43.2592	62.0637	53.3795	47.279	72.7277	64.8079	69.0362	59.2857	44.1105	55.6709	62.8366	47.6646	50.3832	44.2234	33.4787	39.2082	45.8526	41.2056	44.823	31.8368	43.7027	28.7086	26.4922	27.7991	21.936	20.8074	16.5347	16.6758	17.8674	24.1243	18.8828	18.2523	16.8497	16.2796	12.9936	11.0911	15.2537	13.577	11.5805
	83	135.77	24.7736	101.133	87.7371	50.4093	78.0583	60.8074	72.2821	39.5014	75.6686	62.6747	49.4807	66.0686	77.3081	68.2661	70.2895	56.3531	52.5255	73.2156	52.0446	58.0444	46.3403	36.4418	53.8288	43.7313	44.3796	53.165	37.1374	50.58	36.5241	30.2654	31.7584	25.0602	23.7709	18.8897	19.0509	20.4122	27.5602	21.5722	20.852	19.2496	18.5982	14.8443	12.6707	17.4263	15.5107	13.2299	10.2619
	82	22.8341	88.7205	75.8536	37.5791	66.2913	39.8362	51.3119	37.0438	49.8406	55.1193	41.907	49.8765	50.6586	58.7401	50.1363	48.1938	48.4038	49.8286	43.7421	45.7164	38.5094	27.5448	42.2648	43.3075	30.5313	41.3033	31.7738	42.5593	30.4918	27.7745	26.171	20.6513	19.5888	15.5664	15.6992	16.821	22.7114	17.7769	17.1834	15.8629	15.3261	12.2326	10.4415	14.3604	12.7818	10.9023	8.45646	11.2817
	81	97.4624	79.3097	38.722	58.8994	40.3213	40.0644	31.3416	55.7063	43.2702	43.9255	50.3459	45.5797	45.8755	51.4162	40.9705	49.3368	54.7275	35.4807	45.7946	36.1491	27.2813	38.0747	40.5271	36.0358	33.8661	29.4203	43.398	30.5785	27.6356	28.6245	20.2827	19.2392	15.2886	15.419	16.5208	22.3061	17.4596	16.8767	15.5798	15.0526	12.0143	10.2552	14.1041	12.5537	10.7078	8.30554	11.0804	11.7941
	80	76.1312	35.3778	53.0328	31.3048	35.4354	21.3838	41.1845	42.2604	30.1318	46.1123	40.2035	36.0681	35.0889	36.7149	36.6499	48.7439	34.052	32.4587	31.6419	22.3779	32.9523	31.9026	29.4672	34.9283	21.079	35.1132	27.2468	24.2173	24.8876	19.3851	16.5116	13.1211	13.233	14.1786	19.1437	14.9844	14.4841	13.371	12.9186	10.311	8.80128	12.1045	10.774	9.1897	7.12805	9.50949	10.122	8.03823
	79	52.0681	74.2887	43.2165	42.1812	28.998	43.0825	47.9034	45.1204	48.4987	56.4574	48.7775	42.2976	38.4163	50.3557	55.5171	46.5009	47.7623	34.3861	30.0323	41.4423	42.3331	35.5651	43.7911	33.3324	38.5725	33.8003	33.0848	33.4383	25.8414	24.1956	17.2654	17.4127	18.6569	25.1903	19.7172	19.0589	17.5943	16.999	13.5678	11.5812	15.9278	14.1769	12.0923	9.37945	12.5131	13.3191	10.5771	11.6687
	78	71.9	39.8101	38.2934	22.6995	38.4194	32.9534	33.6336	47.7578	39.0481	45.0446	37.6165	30.4529	34.6488	50.1613	34.8285	42.8914	33.2739	21.4623	36.5746	35.011	31.0344	34.7567	27.4816	40.1108	24.4171	26.9898	30.0409	22.832	21.2105	16.6375	15.0674	16.1441	21.7975	17.0615	16.4919	15.2246	14.7094	11.7404	10.0214	13.7825	12.2675	10.4636	8.11617	10.8277	11.5252	9.15252	10.0971	7.78902
	77	57.134	52.3072	30.5572	44.5956	43.5756	34.3084	52.7884	57.0175	46.1972	51.5104	40.1592	40.7282	51.1803	46.6628	47.6363	44.3081	30.7957	38.7579	45.8178	38.0594	44.9729	32.3435	49.0377	37.6505	28.9113	36.3395	30.4164	27.789	21.6271	21.5301	20.7148	27.9688	21.892	21.1611	19.535	18.8739	15.0643	12.8586	17.6846	15.7407	13.4261	10.414	13.8933	14.7882	11.7438	12.9557	9.99424	12.6026
	76	52.8704	29.3969	42.2806	35.6234	31.9517	37.9242	44.3866	47.5088	37.2064	38.7304	37.827	42.3701	33.5316	44.9493	34.6577	28.8815	39.1674	34.1952	35.0786	38.8436	29.4748	40.6468	32.4183	31.3974	27.4155	25.9133	26.0727	19.9558	19.7108	20.8467	25.275	19.7835	19.123	17.6535	17.0561	13.6134	11.6201	15.9813	14.2246	12.1329	9.41099	12.5551	13.3639	10.6127	11.7079	9.03165	11.3888	11.2027
	75	31.9987	43.8035	36.3718	28.1298	38.0356	34.3408	39.8289	41.2057	30.1269	39.287	42.3785	29.8945	34.7846	35.2181	24.3286	39.558	37.2143	28.1937	38.5549	27.4157	39.8905	28.9378	29.1134	32.0629	21.0533	23.9211	20.1634	19.5864	20.553	27.3923	19.2531	18.6103	17.1802	16.5988	13.2484	11.3086	15.5529	13.8432	11.8077	9.15868	12.2185	13.0056	10.3282	11.394	8.78951	11.0835	10.9024	9.86174
	74	58.7704	46.4463	35.4009	41.2744	42.4524	37.9818	42.5794	41.1257	37.6679	54.2515	36.855	38.2246	33.593	30.472	41.0724	46.3274	37.8196	38.1953	33.5412	45.7338	35.0049	32.0323	36.6456	30.3491	23.9551	22.8022	24.3932	25.1737	33.2879	25.7191	22.3239	20.6084	19.911	15.8921	13.5651	18.6564	16.6056	14.1638	10.9862	14.6567	15.6008	12.3891	13.6676	10.5434	13.2951	13.0779	11.8296	12.9767
	73	41.1156	29.8268	34.2716	30.3948	30.9794	26.7906	28.0389	33.9262	34.3194	31.1293	31.0924	24.3563	19.1774	33.9423	31.7366	31.0635	33.8049	21.9237	36.9166	26.479	25.5656	26.6025	22.886	22.784	15.0661	18.2007	20.6855	26.9006	20.6215	19.6757	16.3105	15.7585	12.5778	10.7361	14.7655	13.1424	11.2099	8.69504	11.6	12.3472	9.80531	10.8172	8.34456	10.5224	10.3505	9.3625	10.2704	8.06894
	72	41.5143	45.4007	39.6815	34.8743	34.3571	27.7383	36.3679	48.6003	30.9622	41.2916	31.1499	21.8618	33.5865	41.2369	33.4586	43.6565	30.5083	37.9396	33.6064	30.4064	33.383	26.122	27.014	22.5303	18.908	24.2672	34.7549	26.2018	24.8044	22.6028	19.6098	15.6517	13.3599	18.3741	16.3544	13.9495	10.82	14.4349	15.3647	12.2017	13.4608	10.3839	13.094	12.8801	11.6506	12.7804	10.0409	11.0219
	71	50.4327	41.9542	36.3374	30.8679	28.3905	28.7141	41.5798	34.9937	32.7781	33.0159	22.3148	30.5577	32.5663	34.6971	37.5288	31.4447	42.1363	27.5646	30.7995	31.6879	26.1619	24.6085	21.3199	22.5669	20.1204	32.541	27.0174	25.1536	22.7416	21.6885	15.5445	13.2685	18.2483	16.2424	13.854	10.746	14.3361	15.2596	12.1181	13.3687	10.3128	13.0043	12.7919	11.5709	12.6929	9.97219	10.9465	9.79151
	70	40.4659	33.3583	27.9267	22.1476	25.5183	28.5051	25.9954	32.1667	22.7567	20.5363	27.0826	25.727	23.7925	33.792	23.4708	37.7093	26.5815	21.935	27.87	21.5626	21.3999	16.8634	18.5419	20.851	23.4267	21.9645	22.5204	20.0242	18.9475	14.9278	11.442	15.7363	14.0065	11.9469	9.26671	12.3627	13.159	10.45	11.5284	8.89319	11.2142	11.031	9.97806	10.9456	8.59945	9.43963	8.44364	9.89654
	69	49.1473	39.1608	30.607	30.4081	38.6956	27.222	36.5001	34.1125	21.6217	38.0717	34.8289	28.7105	35.3951	32.2818	42.9943	36.3374	32.3108	30.3188	28.9684	26.9416	22.4002	22.4024	26.1693	37.0837	24.1538	27.9664	27.3851	25.484	19.9205	16.7843	20.7284	18.4498	15.7369	12.2064	16.2845	17.3334	13.7651	15.1856	11.7144	14.7717	14.5304	13.1434	14.4179	11.3275	12.4342	11.1222	13.036	12.9082
	68	36.8878	27.4403	26.8669	29.4804	23.6261	24.4372	24.7478	20.7219	25.6274	31.3031	24.8501	27.3073	21.6183	37.8074	26.4881	28.2395	28.5533	20.1482	23.1411	18.0302	19.0256	20.2147	29.7565	24.4451	19.6623	21.7425	22.2823	17.1298	14.3199	19.4402	15.5378	13.253	10.2798	13.7142	14.5976	11.5924	12.7888	9.86545	12.4402	12.237	11.0689	12.1423	9.53959	10.4716	9.36675	10.9785	10.8708	14.8191
	67	27.9437	26.0406	28.1596	19.4594	22.9293	17.9127	16.2524	26.5528	22.7801	24.1457	25.5523	18.0312	27.372	25.1815	22.2546	26.9793	20.5138	17.4004	16.7427	16.5559	18.5599	24.8498	21.2059	21.5133	16.5261	19.1259	16.1924	13.3124	17.9311	15.754	12.0664	9.35939	12.4863	13.2906	10.5545	11.6437	8.98213	11.3264	11.1413	10.0779	11.0551	8.68545	9.53404	8.52809	9.99551	9.89751	13.4922	13.3135
	66	37.4686	38.5639	26.263	26.6839	23.7476	16.6212	29.4252	33.3488	24.8273	35.0804	23.8395	32.2573	25.7592	29.8931	30.041	27.3868	25.0317	17.7878	21.7219	22.8197	32.2369	25.0218	26.3689	25.5484	20.5402	19.6378	17.7802	23.5529	20.5313	17.2862	12.0401	16.0627	17.0973	13.5775	14.9787	11.5548	14.5705	14.3324	12.9644	14.2215	11.1732	12.2648	10.9707	12.8585	12.7324	17.3567	17.1267	11.4464
	65	40.0727	25.9746	26.0084	19.9585	15.9137	21.7327	26.6895	26.2485	26.0498	23.6363	30.8001	21.9232	22.0837	29.1418	22.0229	24.1344	18.4801	16.6665	21.6225	28.6245	23.4422	22.4701	22.6152	22.9323	15.2309	15.5729	22.7182	19.4762	16.2696	12.4567	14.9228	15.8841	12.6141	13.9158	10.7349	13.5365	13.3154	12.0444	13.2123	10.3803	11.3945	10.1922	11.946	11.8289	16.125	15.9114	10.6341	14.5935
	64	24.2759	23.1354	17.4965	12.0293	18.7147	17.7294	18.894	24.7707	15.7862	27.4659	18.8272	16.9045	19.3631	19.2148	17.4554	16.0254	15.5735	14.9215	24.3945	18.7215	18.934	17.3329	18.2576	15.2942	10.8633	17.8963	16.8964	13.8811	10.5448	13.8862	13.2725	10.5402	11.6279	8.96993	11.311	11.1262	10.0642	11.0401	8.67365	9.52109	8.51651	9.98194	9.88406	13.4739	13.2954	8.88575	12.1941	9.73539
	63	23.9752	17.2573	11.6929	15.6858	16.9286	13.9167	19.7704	16.6445	20.34	18.616	16.0969	16.4349	14.1564	16.8868	12.8516	14.9744	15.46	18.6662	17.6911	16.7666	16.1945	15.5157	13.5015	12.0955	13.8425	14.7585	13.3527	9.97569	13.0339	13.6944	9.76558	10.7734	8.31074	10.4797	10.3085	9.32456	10.2287	8.03624	8.8214	7.89064	9.24838	9.1577	12.4837	12.3183	8.23275	11.298	9.01995	12.2466
	62	18.2605	11.776	15.5684	14.4877	13.568	14.869	13.5645	21.8977	14.0766	16.2517	15.9794	12.2687	12.7034	12.695	12.2618	15.1785	19.7474	13.8221	16.1776	14.6428	14.8021	11.7156	10.9026	15.7373	11.656	11.909	9.79818	12.5903	13.1248	10.2883	10.192	7.86223	9.91417	9.75221	8.82134	9.67673	7.60254	8.34533	7.4648	8.74927	8.66348	11.81	11.6535	7.78845	10.6883	8.53317	11.5857	7.45635
	61	14.189	17.854	16.3739	13.2225	16.5074	11.6167	20.321	17.2568	13.9935	18.371	13.5834	12.5366	10.8748	13.7925	14.153	22.0771	16.6511	14.3929	16.0882	15.2404	12.7272	10.7728	16.153	15.0896	10.7101	9.95093	14.0816	14.4366	11.2281	12.2269	8.46967	10.6801	10.5057	9.50288	10.4244	8.18992	8.99009	8.04153	9.42524	9.33282	12.7224	12.5539	8.39018	11.5141	9.19244	12.4808	8.03243	12.6286
	60	21.0327	18.359	14.6106	15.7282	12.6091	17.015	15.6571	16.7723	15.4655	15.268	13.5705	10.4926	11.5514	15.5648	20.1265	18.2003	16.952	13.9942	16.3713	12.8118	11.442	15.6048	15.1428	13.5559	8.74962	13.9822	15.7866	12.0749	13.0462	9.93415	11.2487	11.0649	10.0088	10.9793	8.62591	9.46868	8.46962	9.92699	9.82965	13.3997	13.2222	8.83683	12.127	9.6818	13.1452	8.46004	13.3008	12.9211
	59	25.2403	19.1184	20.2825	14.0208	21.5535	15.2998	17.7595	21.633	15.0003	17.8015	13.2552	13.0073	15.2132	25.8314	19.3638	21.6244	19.2356	16.6191	16.0614	13.442	19.3426	17.0724	15.8761	12.9244	14.3479	18.2935	15.4096	16.3738	12.3704	15.3976	13.6007	12.3025	13.4954	10.6027	11.6386	10.4106	12.2019	12.0823	16.4705	16.2523	10.862	14.9062	11.9006	16.1577	10.3988	16.349	15.8823	8.88947
	58	19.6904	19.8821	13.5448	17.9541	14.5188	13.0005	17.1598	15.7186	13.1019	13.0258	12.3096	12.8331	18.9141	18.6179	17.2351	18.3818	17.113	12.2142	12.624	17.023	15.853	13.4089	11.3392	15.8769	14.0627	13.3771	15.6537	11.6308	14.3637	13.9467	11.3282	12.4267	9.76308	10.717	9.58619	11.2357	11.1255	15.1662	14.9653	10.0018	13.7258	10.9582	14.8782	9.57534	15.0543	14.6246	8.18552	10.4228
	57	14.2736	9.25514	12.0902	8.43032	8.59955	8.75612	8.69115	9.57002	6.68267	8.43206	8.46562	11.1215	9.50243	11.551	10.2124	11.3993	8.76703	6.69189	11.1439	9.72527	8.67914	6.67575	9.70974	10.8472	7.16803	9.47225	7.75074	9.41364	9.06881	8.09729	7.97618	6.2665	6.87875	6.15297	7.2117	7.14099	9.73456	9.60557	6.41973	8.80997	7.03358	9.54968	6.146	9.66272	9.38688	5.25394	6.68998	6.31175
	56	14.1739	17.6229	12.1101	10.6518	12.3555	9.46044	11.2879	10.4127	9.22811	12.3703	15.6504	11.9192	12.5765	14.6005	13.5098	12.4577	10.2463	12.6016	13.5812	11.358	9.21763	12.1944	14.1511	11.7946	10.8275	10.0049	13.3822	12.6788	11.2319	12.1621	8.58022	9.41853	8.42477	9.87441	9.77759	13.3288	13.1521	8.79003	12.0628	9.63052	13.0756	8.41523	13.2304	12.8527	7.19379	9.16005	8.64217	10.3316
	55	18.4186	12.0466	10.4424	10.4443	9.11031	8.3853	8.38179	9.81296	9.23917	15.607	11.4467	10.7658	10.8488	13.1815	10.0759	9.93635	13.1679	10.4809	10.8245	8.2322	11.4908	12.1287	10.501	12.1585	7.80478	11.7888	12.3004	10.7165	11.5132	8.92859	8.80093	7.87233	9.22692	9.13645	12.4548	12.2897	8.21364	11.2718	8.99902	12.2182	7.86342	12.3628	12.0099	6.72208	8.55941	8.07548	9.65414	9.01363
	54	12.455	10.2759	10.1288	7.61823	7.98806	6.15948	7.81399	9.71899	11.5312	11.2922	10.2278	9.18685	9.68897	9.72519	7.95011	12.6321	10.834	8.2636	7.76113	10.1519	11.306	8.90339	10.7085	8.66995	9.09741	10.7192	10.2848	10.8666	8.36126	9.05971	7.27696	8.5291	8.44548	11.5128	11.3603	7.59246	10.4193	8.31844	11.2942	7.26873	11.4279	11.1016	6.2137	7.91207	7.46475	8.92401	8.33195	8.75577
	53	9.23745	8.66624	6.42372	5.80786	5.10177	4.99269	6.72896	10.5467	7.25413	8.77267	7.58851	7.13374	6.21535	6.67179	8.78772	9.03656	7.42707	5.15157	8.3217	8.6848	7.21609	7.89423	6.63925	8.78674	7.19225	7.79285	9.0676	6.86161	7.37661	6.51313	6.85495	6.78773	9.253	9.13039	6.10215	8.37415	6.68563	9.07727	5.84196	9.18471	8.92252	4.99403	6.35903	5.99951	7.17234	6.69649	7.03712	8.5614
	52	9.71571	6.85437	6.10743	4.626	5.15728	5.36191	9.10651	8.27441	7.02827	8.1174	7.34881	5.7071	5.31765	9.19719	7.83996	7.72573	5.77427	6.88868	8.87836	6.91295	7.97932	6.10391	8.39152	8.66333	6.52089	8.56842	7.14057	7.54955	6.61366	7.65162	6.80355	9.27455	9.15166	6.11637	8.39366	6.70121	9.09841	5.85557	9.2061	8.9433	5.00566	6.37384	6.01348	7.18905	6.71209	7.05352	8.58135	6.11662
	51	8.89809	7.54614	5.63292	5.41491	6.41344	8.4025	8.27293	9.28294	7.53041	9.10254	6.8077	5.65398	8.48824	9.50118	7.76132	6.95512	8.94086	8.51025	8.18317	8.85142	7.14414	8.93336	9.58038	9.0952	8.30227	7.81316	9.09731	7.83776	8.99686	8.79367	10.7644	10.6217	7.09887	9.74197	7.77766	10.5599	6.79618	10.6849	10.3799	5.80975	7.39771	6.97946	8.34386	7.79029	8.18656	9.95981	7.09916	5.46601
	50	9.17752	6.52036	6.17717	6.3086	9.41569	7.15134	8.69519	9.3181	7.91108	7.89982	6.31845	8.4552	8.21508	8.81193	6.54594	10.0892	10.348	7.34857	9.81619	7.42452	9.79553	9.55495	9.42283	10.8486	7.09242	9.32563	8.84821	9.98878	9.68677	13.0345	11.5495	7.71892	10.5929	8.45699	11.4823	7.38979	11.6182	11.2865	6.3172	8.04386	7.58908	9.07265	8.47073	8.90161	10.8298	7.71923	5.94344	8.44517
	49	4.96827	4.47983	4.50885	5.80266	5.0207	4.70913	5.46833	6.13307	4.30154	4.59369	5.9199	5.12686	4.77352	4.6563	5.94921	7.31593	5.59823	5.52277	5.1586	6.37793	6.5641	5.88791	7.04168	5.80637	5.30371	5.68269	7.06496	6.73805	8.99575	8.76199	5.25845	7.21631	5.76125	7.82221	5.03423	7.9148	7.68886	4.30353	5.47981	5.16999	6.18067	5.77061	6.06414	7.37767	5.25866	4.04891	5.7532	4.2891
	48	5.85377	5.6076	7.11213	5.30615	5.66967	5.07874	6.17228	5.71882	4.28952	7.38083	6.15577	5.1088	4.32563	7.25719	7.39794	6.78741	7.21516	4.97722	7.59948	7.32939	6.93662	7.54564	6.4632	7.44612	5.54237	7.78124	8.17281	10.7308	10.3702	6.84129	8.43056	6.73067	9.13841	5.88132	9.24658	8.98262	5.02767	6.40186	6.03992	7.22065	6.7416	7.08452	8.61907	6.14351	4.7302	6.72126	5.0108	5.6235
	47	5.03397	6.07674	4.46798	4.11654	4.20081	3.93828	3.95397	3.91787	4.73491	5.27269	4.21414	3.18045	4.63165	6.19982	4.71524	6.00977	4.46719	5.0373	5.99971	5.32108	6.1072	4.75803	5.6942	5.34571	5.21374	6.184	8.94189	8.49846	5.56263	7.53521	5.40205	7.33451	4.72036	7.42132	7.20947	4.03522	5.13815	4.84765	5.79531	5.41082	5.68605	6.91769	4.93079	3.79647	5.39449	4.02168	4.51343	5.12866
	46	5.08265	3.55687	3.22961	2.8418	3.03507	2.35061	2.52384	4.02939	3.15155	3.36314	2.44435	3.17293	3.68665	3.68179	3.88995	3.46683	4.21241	3.70536	4.05834	4.36495	3.58805	3.90568	3.80885	4.68538	3.86061	6.30396	6.59815	4.24737	5.70852	4.49866	5.48475	3.52989	5.54967	5.39125	3.01754	3.84231	3.62508	4.33374	4.04622	4.25204	5.17305	3.68725	2.839	4.03401	3.00741	3.37515	3.83522	5.05554
	45	3.10495	2.68333	2.3269	2.14287	1.89064	1.56594	2.70906	2.7991	2.09799	2.03595	2.54509	2.63587	2.28496	3.17004	2.34199	3.4119	3.23393	2.61586	3.47452	2.67647	3.07394	2.72662	3.48417	3.62091	4.10739	4.85482	3.44167	4.54915	3.55695	4.76704	2.75495	4.33132	4.20767	2.35508	2.99879	2.82924	3.38233	3.15792	3.31856	4.03738	2.87777	2.21574	3.1484	2.34718	2.63418	2.99325	3.94566	2.50077
	44	3.32985	2.74831	2.49428	1.89759	1.79048	2.38944	2.67524	2.64888	1.80547	3.0135	3.0056	2.32239	2.79673	2.71313	3.27653	3.72358	3.24549	3.18366	3.02861	3.25961	3.05063	3.54565	3.82771	5.47638	4.49668	3.59985	5.24016	4.02949	5.35807	3.40385	4.80549	4.66831	2.6129	3.32708	3.13898	3.75261	3.50364	3.68186	4.47938	3.19281	2.45831	3.49307	2.60414	2.92256	3.32094	4.37762	2.77455	3.85464
	43	2.87496	2.48341	1.86194	1.51488	2.30306	1.9891	2.13413	1.92161	2.25273	2.99995	2.23232	2.39619	2.01777	3.19974	3.01435	3.1501	3.32971	2.33932	3.10928	2.72692	3.34407	3.2836	4.8801	5.05398	2.81072	4.62035	3.91272	5.11676	3.22511	5.00507	4.36609	2.44375	3.11169	2.93576	3.50967	3.27682	3.4435	4.18939	2.98611	2.29916	3.26693	2.43555	2.73336	3.10594	4.09422	2.59493	3.6051	2.29726
	42	2.18661	1.56036	1.25112	1.64009	1.61369	1.33558	1.3031	2.01808	1.88759	1.87541	1.93865	1.45512	2.00295	2.4777	2.14641	2.72024	2.05933	2.02145	2.18939	2.51602	2.60666	3.52367	3.79074	2.65898	3.03643	2.90379	4.18196	2.59231	3.99153	3.82754	1.92373	2.44954	2.31105	2.76283	2.57953	2.71075	3.29791	2.35068	1.80991	2.57175	1.91728	2.15171	2.44502	3.22299	2.04274	2.83795	1.80842	1.83368
	41	2.17842	1.66246	2.14775	1.82213	1.71803	1.29307	2.16995	2.68123	1.87105	2.58246	1.86669	2.2903	2.45924	2.79747	2.93894	2.6676	2.82159	2.25694	3.20303	3.1097	4.43532	4.33997	3.16229	4.55467	3.02586	4.92109	3.35944	5.08719	4.84	2.67404	3.05751	2.88465	3.44856	3.21977	3.38355	4.11645	2.93412	2.25913	3.21005	2.39314	2.68577	3.05187	4.02293	2.54975	3.54233	2.25727	2.28879	3.74259
	40	1.56019	1.91843	1.60399	1.30406	1.11813	1.44744	1.93799	1.78656	1.73193	1.67152	1.97503	1.8903	1.86648	2.57484	1.93737	2.45695	2.11768	2.21956	2.66117	3.55687	3.67218	2.43373	3.64125	3.05106	3.4471	2.6574	4.43165	4.14659	2.27301	2.85693	2.42039	2.89354	2.70157	2.83899	3.45394	2.4619	1.89554	2.69342	2.00799	2.25351	2.56069	3.37547	2.13938	2.97222	1.89398	1.92043	3.14025	0.922615
	39	1.84401	1.46743	1.17574	0.869262	1.28192	1.32403	1.3226	1.69378	1.14816	1.81137	1.66957	1.46942	1.75955	1.73846	1.8276	1.88867	2.13303	1.88874	3.11756	3.0162	2.10913	2.87021	2.49826	3.55998	1.90652	3.59044	3.69975	1.99453	2.48728	2.31637	2.48665	2.32167	2.43977	2.96824	2.1157	1.62899	2.31467	1.72562	1.93662	2.2006	2.90081	1.83854	2.55426	1.62764	1.65038	2.69866	0.792876	2.59549
	38	1.59131	1.21352	0.88419	1.12435	1.32293	1.01942	1.41464	1.2668	1.40371	1.7275	1.4642	1.5628	1.34028	1.85018	1.58497	2.14622	2.04778	2.49628	2.98254	1.95442	2.80623	2.22167	3.28862	2.22134	2.90611	3.38169	2.0077	2.46231	2.27517	2.68483	2.25094	2.36544	2.87781	2.05125	1.57936	2.24415	1.67305	1.87762	2.13356	2.81244	1.78253	2.47645	1.57806	1.6001	2.61645	0.768721	2.51642	1.152
	37	1.23361	0.855491	1.07209	1.0877	0.954836	1.02213	0.991822	1.45184	1.25494	1.4202	1.4598	1.11592	1.33715	1.50414	1.68839	1.93149	2.53711	2.23872	1.81167	2.43766	2.03622	2.74152	1.92361	3.1741	2.56586	1.72027	2.32348	2.11138	2.47205	2.27826	2.14987	2.61554	1.86431	1.43543	2.03963	1.52058	1.70651	1.93912	2.55612	1.62008	2.25075	1.43424	1.45427	2.378	0.698663	2.28708	1.04701	0.82379
	36	0.702559	0.837984	0.837867	0.634216	0.773422	0.578933	0.918287	1.04857	0.833467	1.14387	0.842087	0.899399	0.878189	1.29442	1.22752	1.93324	1.83815	1.09857	1.82545	1.42893	2.02988	1.29547	2.22053	2.264	1.05446	1.60831	1.60952	1.8533	1.69464	1.75786	1.92042	1.36884	1.05394	1.49756	1.11646	1.25297	1.42377	1.87679	1.18951	1.65258	1.05307	1.06777	1.746	0.512981	1.67925	0.768747	0.604853	0.355112
	35	0.762371	0.72551	0.54121	0.569099	0.485291	0.593795	0.734721	0.771485	0.74367	0.730978	0.751864	0.654372	0.837219	1.04254	1.36108	1.55163	0.999243	1.22626	1.18541	1.57805	1.06261	1.65666	1.75459	1.03071	1.09211	1.23422	1.56509	1.40744	1.44852	1.73953	1.11339	0.857259	1.2181	0.908112	1.01915	1.15807	1.52656	0.967536	1.34419	0.85655	0.868515	1.42018	0.417253	1.36588	0.625289	0.49198	0.288843	0.484231
	34	1.0795	0.766448	0.794266	0.584013	0.814064	0.777014	0.884097	1.12582	0.777242	1.06742	0.894664	1.02029	1.10282	1.89059	1.78663	1.37952	1.82421	1.30235	2.14106	1.35104	2.22241	2.14092	1.30643	1.74592	1.37069	1.96283	1.94389	1.96754	2.34433	1.64943	1.1404	1.62042	1.20805	1.35577	1.54057	2.03076	1.2871	1.78816	1.13946	1.15538	1.88925	0.555066	1.81702	0.831816	0.654476	0.384245	0.644167	2.55785
	33	0.666844	0.657725	0.476609	0.57285	0.622893	0.546724	0.7544	0.688027	0.663665	0.742708	0.815683	0.785874	1.16942	1.45115	0.928832	1.47263	1.13288	1.37547	1.07186	1.65228	1.6794	0.932121	1.294	1.28132	1.27465	1.42554	1.58902	1.86201	1.29982	0.987881	1.26048	0.939708	1.05461	1.19837	1.57967	1.0012	1.39096	0.886353	0.898734	1.46959	0.431771	1.41341	0.647046	0.509098	0.298893	0.50108	1.98968	0.320939
	32	0.625068	0.431104	0.510649	0.478781	0.478734	0.50958	0.503595	0.641712	0.504398	0.739641	0.686265	0.910249	0.980456	0.824053	1.08304	0.998956	1.30691	0.752148	1.43185	1.36381	0.798671	1.00847	1.03731	1.30152	1.01118	1.27285	1.64258	1.12768	0.850347	1.19268	0.798441	0.896071	1.01822	1.3422	0.850689	1.18185	0.753107	0.763626	1.24867	0.366862	1.20093	0.549775	0.432565	0.25396	0.425752	1.69057	0.272692	0.473876
	31	0.455332	0.51334	0.474331	0.40896	0.495907	0.378055	0.52201	0.542035	0.558263	0.691598	0.883409	0.848163	0.618777	1.06789	0.816504	1.28077	0.79426	1.11666	1.3135	0.720827	0.960329	0.89846	1.17102	1.14749	1.00343	1.4623	1.10559	0.819903	1.14098	0.839642	0.846164	0.961506	1.26744	0.80331	1.11603	0.711162	0.721096	1.17912	0.34643	1.13404	0.519155	0.408473	0.239816	0.402039	1.59641	0.257504	0.447484	0.567532
	30	0.44657	0.392738	0.333705	0.34892	0.303027	0.322768	0.363165	0.494119	0.429943	0.733267	0.677984	0.440884	0.660454	0.663098	0.862227	0.6411	0.971225	0.843713	0.5718	0.713875	0.704686	0.835401	0.85036	0.937882	0.949487	0.81067	0.662079	0.906117	0.661586	0.7329	0.74783	0.98578	0.62479	0.868012	0.55312	0.560846	0.917085	0.269442	0.882023	0.403783	0.317698	0.186522	0.312694	1.24164	0.200279	0.348039	0.441409	0.323089
	29	0.489069	0.39552	0.40756	0.305204	0.37034	0.321439	0.473906	0.544736	0.652533	0.805571	0.504484	0.673621	0.587054	1.00236	0.617817	1.12219	1.05045	0.525766	0.810623	0.749862	0.93794	0.868391	0.994913	1.27038	0.753493	0.694931	1.04741	0.752099	0.826648	0.927205	1.09752	0.695614	0.966407	0.61582	0.624422	1.02104	0.299985	0.982007	0.449554	0.353711	0.207665	0.34814	1.38239	0.222982	0.387491	0.491445	0.359713	0.215354
	28	0.220586	0.216341	0.159661	0.167052	0.165178	0.187858	0.233986	0.370272	0.32106	0.268457	0.345209	0.26816	0.397436	0.321666	0.484332	0.543582	0.293168	0.333818	0.381347	0.446995	0.436655	0.45503	0.603547	0.451508	0.28928	0.492368	0.389357	0.420873	0.468376	0.609438	0.346853	0.481878	0.307065	0.311354	0.50912	0.149581	0.489656	0.22416	0.17637	0.103548	0.173592	0.689299	0.111185	0.193214	0.245048	0.179363	0.107382	0.194016
	27	0.256623	0.180257	0.185869	0.158471	0.205319	0.197276	0.338275	0.387482	0.227564	0.39071	0.292285	0.386127	0.271266	0.536333	0.498986	0.322665	0.395895	0.334008	0.483491	0.442601	0.486642	0.587102	0.456237	0.368682	0.435926	0.389286	0.463416	0.507191	0.654779	0.409644	0.511046	0.325652	0.330201	0.539938	0.158635	0.519295	0.237729	0.187046	0.109815	0.1841	0.731023	0.117915	0.20491	0.259881	0.19022	0.113881	0.20576	0.216844
	26	0.223497	0.219342	0.1843	0.205896	0.225369	0.29811	0.370018	0.287071	0.346183	0.345782	0.439911	0.275473	0.472766	0.577566	0.309597	0.455446	0.414047	0.442637	0.500403	0.515591	0.656303	0.463889	0.389403	0.580721	0.360259	0.4843	0.583732	0.74113	0.460038	0.630876	0.360993	0.366036	0.598534	0.175851	0.575651	0.263528	0.207345	0.121733	0.204079	0.810356	0.130712	0.227147	0.288085	0.210864	0.12624	0.22809	0.240377	0.285407
	25	0.212753	0.170145	0.187327	0.176803	0.266424	0.255096	0.214455	0.34164	0.239678	0.407132	0.245521	0.375584	0.398281	0.280341	0.341867	0.372634	0.429255	0.358389	0.456026	0.543972	0.405678	0.309741	0.479834	0.375444	0.350619	0.477235	0.667285	0.407351	0.554252	0.348625	0.317427	0.519051	0.152499	0.499207	0.228533	0.17981	0.105567	0.176978	0.702744	0.113354	0.196983	0.249828	0.182862	0.109476	0.197801	0.208456	0.247506	0.189454
	24	0.214198	0.224458	0.208779	0.271276	0.2959	0.191894	0.331252	0.306997	0.366273	0.29492	0.43447	0.41067	0.25091	0.401782	0.363034	0.501409	0.451093	0.423904	0.624458	0.436412	0.351568	0.495375	0.402635	0.474252	0.448432	0.708066	0.476025	0.63698	0.397526	0.397876	0.584217	0.171645	0.561882	0.257225	0.202385	0.118821	0.199198	0.790972	0.127585	0.221714	0.281194	0.20582	0.123221	0.222634	0.234627	0.27858	0.21324	0.266406
	23	0.20749	0.18369	0.235219	0.221232	0.163443	0.217645	0.218569	0.344489	0.194822	0.383211	0.348827	0.18997	0.264049	0.313288	0.358691	0.386907	0.39178	0.426231	0.367864	0.277708	0.412865	0.305224	0.373456	0.445384	0.488542	0.370899	0.546575	0.335465	0.333133	0.537702	0.14186	0.46438	0.212589	0.167266	0.0982024	0.164631	0.653717	0.105445	0.18324	0.232399	0.170104	0.101838	0.184001	0.193913	0.230238	0.176237	0.220177	0.101539
	22	0.109354	0.133278	0.123537	0.078697	0.119383	0.0924841	0.15795	0.118004	0.163028	0.198142	0.103918	0.128748	0.132595	0.199345	0.178248	0.216407	0.253694	0.161703	0.150754	0.210028	0.163826	0.18232	0.225868	0.312485	0.164806	0.274262	0.185379	0.181046	0.289935	0.0840843	0.247167	0.113151	0.0890276	0.0522684	0.0876253	0.347942	0.0561236	0.09753	0.123695	0.0905384	0.0542037	0.0979348	0.10321	0.122545	0.0938023	0.11719	0.0540444	0.0583937
	21	0.255492	0.225398	0.141506	0.185097	0.163353	0.215211	0.174223	0.317971	0.271436	0.190075	0.226785	0.208186	0.271679	0.318989	0.321038	0.451238	0.30992	0.213386	0.367132	0.268359	0.315112	0.355072	0.510288	0.339443	0.392419	0.299532	0.322158	0.507386	0.145996	0.471752	0.193929	0.152584	0.0895825	0.150181	0.596336	0.0961899	0.167156	0.212	0.155173	0.0928994	0.16785	0.176892	0.210029	0.160767	0.200851	0.0926264	0.100081	0.120304
	20	0.152542	0.0911485	0.1175	0.0894143	0.134198	0.0838055	0.165737	0.186902	0.0919255	0.146444	0.129463	0.150592	0.153479	0.202829	0.236326	0.194611	0.144384	0.18346	0.165609	0.182231	0.216655	0.283204	0.195693	0.285341	0.151303	0.183769	0.318743	0.0901986	0.289175	0.130673	0.0923238	0.0542036	0.0908697	0.360825	0.0582015	0.101141	0.128275	0.0938905	0.0562106	0.101561	0.107032	0.127082	0.0972753	0.121529	0.0560454	0.0605557	0.072792	0.061166
	19	0.125562	0.154057	0.115535	0.149518	0.106371	0.162276	0.198296	0.12884	0.144162	0.170165	0.190618	0.173166	0.198642	0.303916	0.207463	0.184546	0.252675	0.16845	0.228907	0.255031	0.351738	0.221069	0.334842	0.22394	0.18895	0.370094	0.115337	0.363654	0.163043	0.126627	0.0667579	0.111916	0.444396	0.0716818	0.124567	0.157985	0.115637	0.0692297	0.125084	0.131822	0.156516	0.119805	0.149676	0.0690262	0.0745812	0.0896516	0.0753328	0.134968
	18	0.0802968	0.0573148	0.0730985	0.0448416	0.0779315	0.0734613	0.0517204	0.0764496	0.0633809	0.0947977	0.0829343	0.0847995	0.112617	0.100947	0.0744368	0.122196	0.0877815	0.0880959	0.12121	0.156658	0.103886	0.143121	0.0994301	0.105813	0.143978	0.0506701	0.175942	0.0775782	0.0597795	0.0346438	0.0521527	0.207087	0.0334035	0.0580477	0.0736204	0.0538864	0.0322609	0.0582887	0.0614286	0.072936	0.0558291	0.0697487	0.032166	0.0347547	0.0417774	0.0351049	0.0628948	0.0355055
	17	0.0853006	0.103545	0.0625985	0.0938078	0.100736	0.0547109	0.0876301	0.0959736	0.100822	0.11777	0.115967	0.137276	0.10681	0.103421	0.140738	0.121218	0.131085	0.1332	0.212602	0.132117	0.192044	0.121352	0.134151	0.230228	0.0562865	0.220708	0.107174	0.0812191	0.0467002	0.07728	0.275553	0.0444472	0.077239	0.0979603	0.071702	0.0429267	0.0775597	0.0817377	0.0970496	0.0742869	0.0928086	0.0428006	0.046245	0.0555896	0.046711	0.0836887	0.047244	0.000645965
	16	0.0180815	0.0104041	0.0153653	0.0142276	0.00880279	0.0108764	0.0129077	0.017913	0.0146964	0.0193221	0.0220269	0.0152764	0.0128394	0.0229429	0.0163809	0.0212391	0.0232553	0.0274127	0.0210374	0.0286564	0.0191058	0.0192107	0.0342476	0.0105605	0.0287666	0.0157745	0.0131651	0.00744463	0.012223	0.0479087	0.00693928	0.0120589	0.015294	0.0111944	0.0067019	0.0121089	0.0127612	0.0151518	0.011598	0.0144897	0.0066822	0.00721997	0.00867888	0.00729272	0.0130658	0.00737594	0.000100851	0.041243
	15	0.0259017	0.0364085	0.0332241	0.017725	0.0249489	0.0228402	0.0343466	0.0372258	0.0343756	0.0523232	0.0349462	0.0261803	0.0406075	0.0380711	0.0409192	0.0537186	0.0682322	0.038672	0.0650541	0.0406449	0.04312	0.0699196	0.0223963	0.0769465	0.0293121	0.0276257	0.017204	0.0277795	0.108031	0.0172006	0.0268409	0.0340417	0.0249168	0.0149172	0.0269524	0.0284043	0.0337252	0.025815	0.0322514	0.0148734	0.0160704	0.0193176	0.0162323	0.0290822	0.0164175	0.000224476	0.0917997	0.0917997
	14	0.0627787	0.0545256	0.0286677	0.0347938	0.0362871	0.0420941	0.0494364	0.0603071	0.0644729	0.0574946	0.0414801	0.0573485	0.0466701	0.0658676	0.0716805	0.109164	0.0666684	0.0828257	0.0639065	0.0635341	0.108698	0.0316688	0.113023	0.0543041	0.0355541	0.0250037	0.0444628	0.17005	0.0268635	0.0460801	0.0524792	0.0384122	0.0229967	0.0415502	0.0437885	0.0519914	0.0397969	0.0497193	0.0229291	0.0247743	0.0297804	0.025024	0.0448337	0.0253095	0.000346056	0.14152	0.14152	0.14152
	13	0.0244071	0.0122137	0.0146088	0.0131374	0.0173612	0.0157286	0.0207911	0.029363	0.0183914	0.0177163	0.0235881	0.0171104	0.0209614	0.0299538	0.0378146	0.0276894	0.0370676	0.0211223	0.0259329	0.0415771	0.0127808	0.0414885	0.020707	0.0170994	0.00835385	0.0167755	0.0706571	0.0109774	0.0186826	0.0233888	0.0153727	0.00920337	0.0166286	0.0175243	0.0208072	0.0159269	0.0198979	0.00917632	0.0099148	0.0119183	0.0100147	0.0179426	0.010129	0.000138493	0.0566369	0.0566369	0.0566369	0.0566369
	12	0.0504932	0.057483	0.0509441	0.0580507	0.0599127	0.0610929	0.0934932	0.0773588	0.0523397	0.0930457	0.0649984	0.0709763	0.0880383	0.145943	0.0885865	0.142187	0.0873054	0.0791623	0.156737	0.0451506	0.154642	0.0702019	0.0602195	0.0371064	0.0517643	0.246211	0.0421258	0.070509	0.0875797	0.0632766	0.0340173	0.0614623	0.0647732	0.0769071	0.0588687	0.0735463	0.0339174	0.0366469	0.044052	0.0370162	0.0663192	0.0374386	0.000511896	0.20934	0.20934	0.20934	0.20934	0.0149328
	11	0.0154143	0.0130021	0.0146012	0.012994	0.0150945	0.0178193	0.0159767	0.0142798	0.0178301	0.0166304	0.0174885	0.0193358	0.0278227	0.0221762	0.029506	0.0217222	0.0212235	0.0310338	0.0110402	0.0354347	0.0169725	0.0132424	0.00847622	0.0149139	0.0492786	0.0095213	0.0175506	0.0214392	0.0153686	0.00908217	0.0147353	0.0155291	0.0184381	0.0141135	0.0176324	0.00813154	0.00878594	0.0105613	0.00887447	0.0158997	0.00897574	0.000122725	0.0501884	0.0501884	0.0501884	0.0501884	0.00358008	0.0501884
	10	0.0192267	0.0205502	0.0180232	0.0180529	0.0242786	0.016792	0.0162632	0.0268256	0.0175738	0.0246751	0.0262728	0.0336972	0.0233136	0.0407318	0.0248576	0.0291195	0.0458815	0.0120544	0.0477801	0.0214463	0.017655	0.0102786	0.0187866	0.078293	0.0105088	0.0218748	0.0294279	0.0207465	0.0121643	0.0216947	0.0205306	0.0243766	0.0186591	0.0233113	0.0107505	0.0116156	0.0139628	0.0117327	0.0210206	0.0118666	0.000162251	0.0663528	0.0663528	0.0663528	0.0663528	0.00473313	0.0663528	0.0663528
	9	0.0189658	0.0158316	0.015628	0.0181226	0.0142791	0.0106682	0.0190677	0.0165017	0.0162738	0.0231355	0.0285763	0.0176226	0.0267254	0.0214166	0.0207973	0.0392892	0.0111229	0.03256	0.0180484	0.0139233	0.00855274	0.0142184	0.0615529	0.0104204	0.0150684	0.0228919	0.0177732	0.0102486	0.018135	0.0188653	0.0201139	0.0153962	0.0192349	0.00887057	0.00958444	0.0115211	0.00968103	0.0173448	0.0097915	0.000133878	0.0547498	0.0547498	0.0547498	0.0547498	0.00390546	0.0547498	0.0547498	0.0547498
	8	0.0174978	0.0164398	0.0187878	0.0127644	0.010864	0.014979	0.0140469	0.0183001	0.0182729	0.0301356	0.0178972	0.0241928	0.0168283	0.0214585	0.0336044	0.0114065	0.0359795	0.0147291	0.0140323	0.00807756	0.0141684	0.0557893	0.00981094	0.0178938	0.0188845	0.0165572	0.0105144	0.0182977	0.0188855	0.0221339	0.0152138	0.019007	0.00876547	0.00947089	0.0113846	0.00956633	0.0171393	0.00967549	0.000132292	0.0541011	0.0541011	0.0541011	0.0541011	0.00385918	0.0541011	0.0541011	0.0541011	0.0541011
	7	0.0208206	0.022647	0.0151633	0.0111282	0.0174793	0.0126445	0.0178502	0.0235458	0.027274	0.021627	0.0281539	0.017456	0.019321	0.0397308	0.0111793	0.0422795	0.0186503	0.0131221	0.00932837	0.0153332	0.063703	0.0101895	0.0193049	0.0256967	0.0156513	0.0112239	0.0215108	0.0218346	0.02539	0.019184	0.0215217	0.00992517	0.0107239	0.0128909	0.010832	0.0194069	0.0109556	0.000149795	0.0612589	0.0612589	0.0612589	0.0612589	0.00436977	0.0612589	0.0612589	0.0612589	0.0612589	0.00418102
	6	0.0271412	0.0172962	0.0125096	0.0169427	0.0139626	0.0152051	0.0217333	0.0332565	0.018522	0.032194	0.0192229	0.018965	0.0338517	0.0125075	0.0392117	0.0207388	0.0157231	0.00825478	0.0167565	0.0652374	0.0110099	0.0189728	0.0262341	0.0201532	0.01004	0.021729	0.0242901	0.0277782	0.0208242	0.0256804	0.0106347	0.0114905	0.0138124	0.0116063	0.0207942	0.0117387	0.000160503	0.065638	0.065638	0.065638	0.065638	0.00468214	0.065638	0.065638	0.065638	0.065638	0.0044799	0.065638
	5	0.0156882	0.0107995	0.0144146	0.010243	0.0127073	0.0140111	0.0232322	0.017093	0.0208674	0.0166363	0.0158063	0.0251482	0.00806536	0.0332026	0.014557	0.0132324	0.00748583	0.0112223	0.0539569	0.00853341	0.0155155	0.0195133	0.0155716	0.00978427	0.0147105	0.0185701	0.0233877	0.0172429	0.0210975	0.00960396	0.00931809	0.011201	0.00941199	0.0168628	0.00951939	0.000130158	0.0532283	0.0532283	0.0532283	0.0532283	0.00379692	0.0532283	0.0532283	0.0532283	0.0532283	0.00363292	0.0532283	0.0532283
	4	0.0169778	0.0215685	0.0151045	0.0161575	0.0202954	0.0259596	0.0206962	0.0333777	0.01869	0.0237098	0.0363281	0.0103851	0.0371095	0.0213642	0.0160985	0.0109194	0.0176391	0.0626336	0.012233	0.0208431	0.0276582	0.0200752	0.0131032	0.0248476	0.0217902	0.0309907	0.0251624	0.0302783	0.0136754	0.0145852	0.0157435	0.013229	0.0237015	0.01338	0.000182944	0.0748152	0.0748152	0.0748152	0.0748152	0.00533677	0.0748152	0.0748152	0.0748152	0.0748152	0.00510626	0.0748152	0.0748152	0.0748152
	3	0.0188063	0.0125351	0.0132146	0.0143127	0.0208557	0.0128263	0.0224147	0.0165806	0.0147735	0.0302234	0.0083205	0.0265018	0.0132435	0.013104	0.00736799	0.0142705	0.0546015	0.00787582	0.016572	0.0206075	0.0157818	0.00936928	0.0184559	0.0204136	0.0201689	0.0184927	0.0245063	0.0108854	0.0115187	0.0136676	0.0103128	0.0184768	0.0104305	0.000142616	0.058323	0.058323	0.058323	0.058323	0.00416034	0.058323	0.058323	0.058323	0.058323	0.00398064	0.058323	0.058323	0.058323	0.058323
	2	0.0162932	0.0163483	0.0174502	0.0219253	0.0153612	0.0207081	0.0165987	0.0195376	0.0280734	0.0103192	0.0316527	0.014099	0.0121092	0.00894055	0.0143544	0.0658512	0.010235	0.0159051	0.024425	0.0175289	0.0109799	0.0196726	0.0226032	0.0281669	0.017941	0.0268487	0.0131337	0.013668	0.0160909	0.0133464	0.021472	0.0121214	0.000165735	0.0677776	0.0677776	0.0677776	0.0677776	0.00483477	0.0677776	0.0677776	0.0677776	0.0677776	0.00462594	0.0677776	0.0677776	0.0677776	0.0677776	0.00442612
	1	0.0209961	0.0213306	0.0264125	0.0159563	0.0245047	0.0151519	0.0193255	0.0366834	0.00947075	0.0387876	0.0166384	0.0127376	0.00816325	0.0172102	0.0654479	0.0121965	0.0204228	0.0231623	0.0205281	0.0120499	0.0227793	0.0238057	0.0308158	0.0247565	0.0257369	0.0142173	0.0162942	0.0188654	0.0155252	0.0274564	0.0139183	0.000190304	0.0778249	0.0778249	0.0778249	0.0778249	0.00555147	0.0778249	0.0778249	0.0778249	0.0778249	0.00531168	0.0778249	0.0778249	0.0778249	0.0778249	0.00508225	0.0778249
	0	0.0231583	0.027293	0.0162493	0.0215176	0.015157	0.0149129	0.0306737	0.0104616	0.0300933	0.0172358	0.0127071	0.00725894	0.0132839	0.0663338	0.0102472	0.020573	0.025142	0.0164563	0.0119293	0.021133	0.0233022	0.0274361	0.0228961	0.0300218	0.0115209	0.0149109	0.0190123	0.0153873	0.0269996	0.0150451	0.000184722	0.0755422	0.0755422	0.0755422	0.0755422	0.00538864	0.0755422	0.0755422	0.0755422	0.0755422	0.00515588	0.0755422	0.0755422	0.0755422	0.0755422	0.00493318	0.0755422	0.0755422
Rate Upper		Year
		1988	1989	1990	1991	1992	1993	1994	1995	1996	1997	1998	1999	2000	2001	2002	2003	2004	2005	2006	2007	2008	2009	2010	2011	2012	2013	2014	2015	2016	2017	2018	2019	2020	2021	2022	2023	2024	2025	2026	2027	2028	2029	2030	2031	2032	2033	2034	2035
Age	84																																44.3924	47.5178	39.3989	38.7303	32.1366	33.6308	37.4893	53.0764	42.2406	42.4247	40.2269	42.0678	34.592	29.1585	43.474	40.041	35.3791
	83																																55.6967	44.7193	43.8234	37.098	37.7994	41.8239	58.6322	47.0727	46.8607	45.7695	45.5351	38.0601	33.0488	48.2539	44.3639	39.6536	31.4953
	82																																35.1312	34.7475	28.4904	29.8979	33.1838	46.6179	37.9975	36.8618	36.1961	37.3756	29.9217	26.3649	37.7399	35.8167	30.5748	25.2988	34.7257
	81																																31.8491	26.9645	28.7545	30.5867	44.0087	36.2625	36.5825	34.3984	34.961	28.809	25.1685	36.7873	33.2581	29.6282	23.9932	33.9159	36.3108
	80																																23.5856	24.0099	26.3913	36.8518	30.2166	30.4006	29.2053	29.1203	23.8872	21.4236	31.0825	28.164	24.8607	19.8573	28.1396	31.3286	25.33
	79																																30.3143	33.6382	45.9579	37.8295	38.0958	36.0986	37.3558	29.6938	26.8077	39.4566	35.9278	31.6833	25.5998	35.7614	39.1857	32.5381	35.58
	78																																28.1182	39.7766	31.9592	32.0266	30.7475	30.3197	25.5134	22.0699	32.211	29.8084	25.5543	20.694	29.5722	32.3828	26.6777	30.4503	24.1668
	77																																49.4269	39.7598	39.4901	36.4176	36.9219	31.4554	27.7593	39.2425	36.4496	31.9615	25.8277	36.0865	39.2469	33.6514	36.8816	29.491	39.3218
	76																																33.4784	33.6902	32.3399	33.0487	26.9507	23.3181	34.1963	31.7163	27.8221	22.9851	31.2162	35.1072	28.6571	32.8082	26.1357	33.9644	34.7894
	75																																32.0241	30.6758	31.0189	25.3489	22.9113	33.9888	30.8712	26.3645	21.526	29.2213	32.5547	26.3772	30.0175	25.2556	33.0463	32.7975	30.5352
	74																																35.7115	35.0468	29.3068	25.4008	37.555	34.458	30.2118	24.3189	33.3062	37.4819	31.3283	34.7137	28.2918	37.0638	38.3114	35.1459	39.3259
	73																																28.3907	22.8587	19.8696	28.8205	26.5829	23.1341	19.0421	26.333	28.6043	23.8361	26.5795	21.899	28.8501	29.0814	26.942	31.4344	24.9535
	72																																26.6514	23.9895	34.2121	31.7498	27.4368	22.3618	30.3724	33.6313	28.473	32.515	26.2687	34.2207	34.5267	33.4692	36.4444	30.7505	34.285
	71																																23.1137	33.7006	31.0275	27.8729	21.9269	29.85	32.9615	27.9839	31.8974	25.0484	33.4949	33.4408	31.478	35.477	28.8606	34.3423	31.0642
	70																																27.6496	25.0262	22.1111	17.8127	24.7497	27.0108	23.1309	25.5725	20.7359	27.1344	27.5497	26.1073	30.3365	23.8706	27.2034	26.5021	31.7822
	69																																32.9519	29.0508	23.0296	30.5991	34.2774	28.27	33.3654	25.9143	34.2697	34.2398	33.4197	36.7082	30.1304	35.1885	33.2355	40.1962	40.5906
	68																																23.6326	18.0618	25.9721	27.9937	22.7342	26.172	21.117	28.1845	27.969	26.8288	30.3972	24.9623	27.7382	25.8897	32.0881	32.1377	47.5371
	67																																16.5859	22.0339	25.0744	19.9325	23.5804	19.1638	24.885	25.1005	23.6659	26.0021	21.0798	25.1236	23.3857	28.0139	28.8716	40.8913	43.0792
	66																																28.7668	30.4652	25.7536	28.6889	23.1179	30.9877	31.789	29.6734	33.3888	27.3245	30.9965	29.7043	34.5204	37.1872	52.1492	52.3563	36.6914
	65																																27.6939	23.5216	25.3307	21.485	27.4902	28.1224	26.8103	29.5309	24.367	27.6571	26.8433	31.6047	32.0012	46.2005	49.2357	31.6584	46.0222
	64																																18.8311	20.8105	17.0515	22.2153	22.5671	21.2182	24.2655	19.6991	22.6567	20.994	25.4031	26.1564	39.057	38.6744	25.8757	37.2574	30.918
	63																																18.7668	15.5141	19.7509	20.6659	19.3985	21.8525	17.957	20.2029	18.949	22.5531	23.756	33.5415	34.1951	23.2867	32.8843	27.6836	38.8841
	62																																13.8229	18.789	19.0333	17.1659	20.169	15.8203	18.2777	17.5105	21.1327	21.6431	30.9743	31.7024	21.2643	32.3753	25.309	35.007	25.017
	61																																18.5827	19.1184	18.3333	19.8948	16.499	19.3831	18.0898	21.8337	21.2442	32.4556	32.5818	22.074	32.8641	26.4314	36.2933	24.8212	40.7485
	60																																19.7623	18.207	20.8337	16.5509	19.4241	18.0612	21.6354	22.3008	32.618	33.4144	21.9487	32.3343	27.3606	36.8048	25.2154	41.3809	41.9972
	59																																21.9101	25.1201	20.0939	22.8358	21.9678	27.5007	26.3038	38.7484	40.5959	26.6046	39.6761	31.29	44.075	30.8353	48.9383	49.7882	28.2736
	58																																22.0916	18.1558	20.7354	18.9311	23.7257	23.7595	34.4466	34.546	23.5883	34.3957	28.9301	39.2343	26.8315	44.4201	42.7075	24.6619	33.3711
	57																																11.4875	13.1557	12.1016	14.3839	14.7595	21.0852	22.0644	14.7446	21.2222	17.8012	24.2193	16.4939	27.4636	27.2956	15.8174	21.1498	21.0538
	56																																16.9728	16.1168	19.2339	20.4064	28.2103	28.3048	19.8845	28.4269	23.8758	33.1424	22.5044	36.5459	36.299	20.9908	27.7065	28.1322	33.8389
	55																																14.3758	17.5188	16.9847	25.2784	25.9285	17.4069	25.4153	21.1239	29.3693	20.1223	32.1138	31.752	18.6344	24.6827	25.03	30.0606	28.1643
	54																																15.8021	15.8549	22.5779	23.5742	15.5204	22.2626	19.4534	25.7177	18.0635	28.8772	29.6632	16.2962	21.4125	22.8601	27.2261	25.8367	28.2453
	53																																12.272	17.1504	18.1067	12.23	17.1203	14.1058	19.8725	13.5876	22.1709	22.4084	13.0629	16.7383	17.4176	20.9992	20.0062	21.7336	28.3155
	52																																16.8802	17.5894	11.6459	16.5567	13.727	19.3239	13.3416	21.646	21.4844	12.3838	16.5122	16.378	20.0629	19.3989	20.9349	26.9176	20.1768
	51																																20.1467	13.2798	19.0312	15.9266	22.3851	15.0986	24.7361	24.7103	14.049	18.5231	18.8752	22.3882	21.5148	23.7768	30.9908	22.3209	18.3237
	50																																13.5111	20.4353	16.6645	22.8785	15.6908	25.113	25.4059	14.5532	18.8761	19.1836	24.3561	22.3874	25.6153	31.9603	23.6176	18.6988	27.3282
	49																																12.7326	10.7045	14.6916	9.87993	16.2548	16.4698	9.7379	12.7625	12.7736	15.7568	14.608	16.1495	21.3999	15.5763	12.4723	17.495	14.2762
	48																																12.5797	17.5269	11.8495	19.3487	19.3749	11.242	14.4713	14.3654	18.3861	16.8047	18.2813	23.8141	18.2087	14.309	20.0527	16.3159	18.9063
	47																																13.1806	8.85481	14.6738	14.3442	8.36117	10.9581	11.2427	13.2824	12.7747	13.9731	18.3506	13.3285	10.6971	15.5825	12.2463	14.7003	16.917
	46																																6.6383	10.6332	10.7311	6.18477	8.03747	8.19232	9.93126	9.17376	10.2378	13.5061	9.75763	7.99425	10.9496	8.70142	10.4966	11.7284	16.9535
	45																																8.05156	8.17636	4.43814	6.13558	6.14249	7.38384	7.11029	7.77217	10.0417	7.4523	5.82038	8.5629	6.85478	7.98192	9.16597	13.1902	8.36074
	44																																8.7997	4.89159	6.43432	6.51465	7.97113	7.35836	8.61308	10.931	7.88868	6.30912	9.21684	7.19636	8.6795	9.74298	13.3835	8.85809	12.514
	43																																4.51888	5.87312	5.89573	7.02465	6.82375	7.53557	9.96534	7.12296	5.70658	8.15379	6.38523	7.65911	8.72151	12.3319	7.82531	11.1688	7.37327
	42																																4.61842	4.55946	5.51021	5.17925	5.67143	7.10047	5.24189	4.20584	6.09588	4.82433	5.77404	6.51744	9.04897	5.84558	8.49452	5.57668	5.99447
	41																																5.35844	6.73792	6.38034	6.95227	8.93435	6.67676	5.28786	7.55827	6.03764	7.3243	7.9145	11.3046	7.44821	10.5739	7.04581	7.30467	12.436
	40																																5.35323	4.88382	5.36962	7.18153	5.3228	4.17447	6.06564	4.63357	5.53052	6.44275	9.02355	5.87903	8.39636	5.43374	5.96075	10.1683	3.12215
	39																																4.22545	4.61644	5.7923	4.30479	3.45296	4.93441	3.87875	4.59934	5.24648	7.1023	4.73533	6.79028	4.53759	4.88063	8.41045	2.55591	8.87668
	38																																4.36719	5.58559	4.02365	3.20814	4.56137	3.64065	4.38274	5.06024	6.8272	4.42266	6.51479	4.26185	4.56126	7.80849	2.48069	8.28473	3.8968
	37																																4.88476	3.67754	2.83217	4.00714	3.23527	3.9269	4.3857	6.14356	3.86495	5.68054	3.70512	3.93933	6.78912	2.1208	7.12299	3.38883	2.72372
	36																																2.58867	1.98491	2.93822	2.2708	2.71219	3.11096	4.33312	2.83339	4.10085	2.55572	2.9062	4.90319	1.52755	5.11229	2.46738	1.96616	1.18519
	35																																1.60671	2.27132	1.75128	2.16409	2.47351	3.41814	2.17594	3.12487	2.07393	2.24087	3.8434	1.17456	4.0517	1.86874	1.57437	0.91736	1.63525
	34																																3.00293	2.32593	2.77385	3.18014	4.35936	2.85325	4.09418	2.66721	2.96386	4.87553	1.50916	5.28098	2.44161	1.91208	1.20204	2.11637	8.58494
	33																																1.71933	2.04823	2.4011	3.23785	2.14627	3.06731	1.95683	2.14782	3.70955	1.13336	3.86384	1.79785	1.44486	0.878476	1.54391	6.20375	1.04435
	32																																1.75068	1.94272	2.67399	1.74472	2.52228	1.63165	1.78458	3.08487	0.937969	3.20177	1.50192	1.23094	0.726245	1.27903	5.19739	0.856946	1.52508
	31																																1.78896	2.45668	1.60624	2.2564	1.4741	1.54245	2.71893	0.837331	2.96851	1.36519	1.11422	0.667915	1.18851	4.81951	0.77648	1.38919	1.90597
	30																																1.77454	1.17581	1.64361	1.1441	1.16504	2.02269	0.631019	2.20964	1.02134	0.805536	0.496368	0.877535	3.49405	0.600563	1.08544	1.37676	1.0699
	29																																1.31225	1.90669	1.19781	1.3384	2.18898	0.699087	2.37046	1.12246	0.902121	0.548417	0.93115	3.79928	0.629658	1.15395	1.5057	1.18938	0.770772
	28																																0.901111	0.589094	0.619575	1.06947	0.33135	1.11622	0.523608	0.427709	0.252121	0.444388	1.84748	0.301871	0.537556	0.733661	0.547459	0.341194	0.645816
	27																																0.614214	0.654867	1.12412	0.355934	1.16532	0.554964	0.439826	0.260789	0.46278	1.94174	0.317997	0.589543	0.741748	0.581314	0.370026	0.659048	0.737377
	26																																0.716012	1.2116	0.364639	1.25196	0.58154	0.45382	0.286079	0.49767	2.0658	0.341365	0.600353	0.808371	0.629877	0.379757	0.698771	0.782496	1.02982
	25																																1.01866	0.306084	1.05446	0.49142	0.393671	0.233931	0.416052	1.66397	0.277325	0.49978	0.66362	0.517667	0.317851	0.584298	0.650509	0.836914	0.639318
	24																																0.330908	1.13725	0.525268	0.426634	0.25201	0.437774	1.81748	0.298828	0.519237	0.719493	0.559985	0.355283	0.633537	0.696512	0.920317	0.69036	0.940889
	23																																0.903523	0.423084	0.350178	0.210598	0.355048	1.43621	0.231354	0.431328	0.577076	0.457576	0.279275	0.492943	0.55688	0.743147	0.532154	0.736654	0.372528
	22																																0.215015	0.172565	0.108842	0.185235	0.74362	0.11796	0.22013	0.293557	0.224982	0.144024	0.254375	0.289152	0.368354	0.281352	0.384764	0.180171	0.213341
	21																																0.303664	0.178281	0.310099	1.24296	0.204305	0.385422	0.492799	0.387321	0.239734	0.420204	0.483372	0.610583	0.478957	0.640577	0.300307	0.34797	0.447067
	20																																0.104647	0.176899	0.707043	0.120193	0.217934	0.287584	0.222221	0.137921	0.250409	0.278473	0.361869	0.267789	0.367945	0.179357	0.20348	0.277054	0.225199
	19																																0.206413	0.846277	0.144045	0.257454	0.34107	0.258162	0.162549	0.291807	0.339502	0.415193	0.319477	0.440142	0.212411	0.243207	0.309587	0.269154	0.574402
	18																																0.382528	0.0622744	0.115528	0.149311	0.114611	0.0733724	0.130879	0.148102	0.190482	0.142089	0.197788	0.0918835	0.10667	0.140532	0.120865	0.257701	0.153218
	17																																0.0822938	0.150865	0.192289	0.148019	0.0931999	0.165267	0.18726	0.245392	0.180159	0.247514	0.118092	0.134781	0.173546	0.154906	0.335904	0.207164	0.00388605
	16																																0.0226578	0.0295892	0.022653	0.0142251	0.0253267	0.0293919	0.0363561	0.0281928	0.0372229	0.0178369	0.0208713	0.026717	0.0238917	0.0475775	0.0313215	0.000565197	0.11836
	15																																0.0634836	0.0500742	0.0305061	0.0554172	0.0618152	0.0792729	0.0593159	0.0814838	0.0395973	0.0452682	0.0579606	0.0500449	0.106302	0.0662444	0.00122007	0.256031	0.266363
	14																																0.076758	0.0472476	0.0840229	0.0925019	0.120544	0.089275	0.122334	0.0585144	0.066137	0.0880886	0.0744251	0.160846	0.103176	0.00188136	0.388628	0.403748	0.419596
	13																																0.0178598	0.0324815	0.0359095	0.0457624	0.0355177	0.0473272	0.0230169	0.0260921	0.0328912	0.0290895	0.0624138	0.0392968	0.000710437	0.146686	0.152486	0.158644	0.165052
	12																																0.117305	0.132178	0.163167	0.121888	0.166596	0.0799623	0.0897138	0.121016	0.109576	0.227743	0.139631	0.00265255	0.528391	0.550822	0.571059	0.596196	0.500027
	11																																0.0303926	0.0376755	0.028887	0.0393254	0.0187525	0.0213087	0.0284735	0.0240998	0.0524517	0.0308384	0.000578805	0.121006	0.126585	0.131735	0.136831	0.123905	0.148145
	10																																0.0494648	0.0359559	0.0494265	0.0240187	0.0269685	0.0344693	0.0306424	0.064658	0.0418236	0.000756065	0.156455	0.16286	0.169505	0.175224	0.148633	0.19004	0.197762
	9																																0.0300619	0.0397563	0.0188017	0.0220121	0.0292758	0.0245997	0.0527433	0.0323527	0.000591826	0.12383	0.128792	0.134054	0.139531	0.112331	0.150166	0.155863	0.162001
	8																																0.0387296	0.0185175	0.0208705	0.0268237	0.0239261	0.0501503	0.0301241	0.000576326	0.117946	0.122672	0.127695	0.132699	0.123457	0.143547	0.149299	0.154927	0.160747
	7																																0.0200606	0.0236812	0.0310312	0.0266582	0.0560219	0.035299	0.000655935	0.131452	0.136673	0.141996	0.147581	0.126047	0.159203	0.165044	0.1711	0.178443	0.0796924
	6																																0.0235742	0.0323348	0.0268124	0.054999	0.0351718	0.000657209	0.132933	0.138371	0.143771	0.149577	0.128509	0.16244	0.169206	0.17684	0.184296	0.0799384	0.199388
	5																																0.0246656	0.0205308	0.0450927	0.0282053	0.000517652	0.104607	0.108541	0.112544	0.117111	0.105274	0.127607	0.13222	0.136999	0.142104	0.0609468	0.153116	0.158971
	4																																0.0293159	0.0570055	0.0365188	0.000684195	0.139808	0.145132	0.151081	0.157603	0.144255	0.17081	0.177365	0.183958	0.191606	0.0796548	0.20787	0.21585	0.223934
	3																																0.0473832	0.0290424	0.000522751	0.106759	0.110657	0.114876	0.119256	0.106703	0.129114	0.134492	0.139431	0.144932	0.0648628	0.157513	0.164047	0.170853	0.177596
	2																																0.0319345	0.000591655	0.117527	0.122287	0.12725	0.132014	0.119654	0.142893	0.148664	0.155186	0.161271	0.0711721	0.174176	0.181211	0.189249	0.196144	0.0739152
	1																																0.00069196	0.135406	0.140321	0.145499	0.151384	0.130258	0.164241	0.17101	0.178058	0.185308	0.0732825	0.199066	0.207806	0.215721	0.223937	0.079449	0.243238
	0																																0.126576	0.13012	0.134743	0.137881	0.126907	0.149444	0.156061	0.163161	0.169879	0.0700283	0.18284	0.190502	0.198811	0.207482	0.067254	0.224726	0.232916
Rate Lower		Year
		1988	1989	1990	1991	1992	1993	1994	1995	1996	1997	1998	1999	2000	2001	2002	2003	2004	2005	2006	2007	2008	2009	2010	2011	2012	2013	2014	2015	2016	2017	2018	2019	2020	2021	2022	2023	2024	2025	2026	2027	2028	2029	2030	2031	2032	2033	2034	2035
Age	84																																17.6236	18.3955	14.962	14.3334	11.5519	11.2059	12.4099	16.5615	13.4131	11.8884	11.1255	10.8698	8.59315	7.35542	9.70779	8.60315	7.47514
	83																																21.3518	16.8425	15.7825	13.0157	12.6753	13.8065	18.7367	14.1964	13.7545	12.5465	12.2585	9.77664	8.63311	11.3726	9.95149	8.33165	6.88697
	82																																14.0361	13.1964	10.7882	10.8212	11.3302	14.8407	12.4707	11.2753	10.4259	10.3475	8.50159	6.97487	9.51247	8.48077	7.27549	5.61523	7.24109
	81																																12.9239	10.4894	10.7274	11.2	15.2609	11.9632	11.5414	10.49	10.3856	8.27999	7.02406	9.49058	8.58959	7.11302	5.78044	7.37816	7.66727
	80																																9.08083	8.4911	9.52136	13.0777	10.0788	9.67751	8.72843	8.26726	6.97879	5.86694	7.76985	6.96605	6.025	4.87552	5.89605	6.47954	5.24416
	79																																11.6301	12.5373	16.853	13.3803	12.2971	11.45	11.2103	9.43299	7.64207	10.6988	9.05158	7.94899	6.405	8.18589	8.64356	6.89556	7.50058
	78																																10.9668	14.2572	11.5757	11.2859	9.85654	9.92838	7.97046	6.83169	9.06312	7.94889	6.55272	5.23236	6.99518	7.4939	5.78268	6.31883	5.02849
	77																																19.2264	14.3434	13.8571	12.8647	12.7766	10.3283	8.97776	12.1003	10.3761	8.74943	6.94253	8.97809	9.83788	7.72862	8.40511	6.72249	8.06975
	76																																13.5167	12.9168	11.7844	11.9992	9.41686	7.88369	10.8459	9.54991	8.11026	6.44956	8.74255	8.58127	7.14552	7.83955	5.8888	7.7151	7.40167
	75																																12.5575	11.3877	11.0978	9.29216	7.72921	10.2037	8.9787	8.09972	6.33682	8.30601	8.53115	6.64382	7.46119	5.60586	7.52548	7.42865	6.45617
	74																																13.6748	13.3172	11.1419	8.95224	12.4692	10.9194	9.78787	7.69999	9.77017	10.1454	8.18798	8.62949	6.8589	8.61256	8.61457	8.07449	8.22514
	73																																10.7306	8.43027	7.22709	9.63192	8.68802	7.25331	5.98904	7.57425	8.15584	6.37433	7.00532	5.62617	6.82821	6.8593	6.37105	6.67085	5.19203
	72																																10.6098	8.83082	12.3834	10.8859	9.0927	7.68271	9.46516	10.2166	8.02107	8.75288	6.80699	8.6722	8.4481	7.77882	8.25017	6.39608	6.95814
	71																																8.863	11.3469	10.6077	9.04376	7.48505	9.27005	9.88662	7.91894	8.55347	6.6545	8.3	8.36424	7.52093	8.26627	6.25619	6.86635	6.28395
	70																																10.4976	9.20997	7.54163	6.31629	7.80087	8.42196	6.78414	7.35492	5.76879	7.23493	7.33931	6.49631	7.14137	5.33486	5.6542	5.55057	6.35537
	69																																12.1251	10.6262	8.59962	10.8526	11.4504	9.09374	9.94632	7.78112	9.75399	9.78162	8.70077	9.3977	7.34816	7.92075	7.35276	8.40696	8.01967
	68																																8.56902	6.73467	9.06325	9.30218	7.56118	8.48124	6.53459	7.96628	8.12745	7.31087	7.77454	5.74828	6.34903	6.01761	6.89206	6.7203	9.16729
	67																																6.1093	8.0675	8.56262	6.6764	7.63295	5.88906	7.07663	7.40142	6.75495	7.158	5.39863	6.10596	5.72989	6.46356	5.94842	8.73076	7.87052
	66																																10.9536	11.0531	8.88175	9.92487	7.5266	9.5616	9.50527	8.7976	9.09519	6.95418	7.71406	7.18554	8.0818	7.62205	11.2201	10.1179	6.76987
	65																																10.4066	8.32238	9.21359	7.2949	9.02299	9.0297	8.17517	8.73959	6.84231	7.23937	6.96399	7.65258	7.21998	10.3547	10.1271	6.65828	9.58925
	64																																6.85703	7.61041	5.80423	7.25566	7.64011	6.67491	7.36948	5.52708	6.0606	5.59802	6.48751	6.30612	9.06424	8.15477	5.77405	7.88339	6.03309
	63																																6.69485	5.36526	6.73736	6.72377	6.17858	6.66924	5.14911	5.73623	5.0198	6.07689	5.70003	8.07621	7.25483	5.23198	7.40427	5.65524	7.61667
	62																																5.10199	6.05642	6.16875	5.76778	6.44194	4.8205	5.26796	4.93768	5.57668	5.33792	7.51377	6.81591	4.97703	6.5412	5.36164	7.16508	4.83782
	61																																6.97457	7.02072	6.35289	6.78588	5.40514	5.68132	5.35378	6.04078	6.08464	8.35333	7.75535	5.27775	7.33262	5.85643	8.1531	5.38765	8.08038
	60																																7.6123	6.64417	7.13139	5.5992	6.30004	5.58503	6.4249	6.13127	9.35597	8.38073	5.61727	7.84289	6.36521	8.97218	5.75346	8.91935	8.70838
	59																																8.15001	8.61305	6.77507	7.32664	7.01465	7.92486	7.37454	10.3253	9.7624	6.58838	9.29706	7.65936	10.0226	6.71702	10.6142	10.4186	5.35664
	58																																8.3132	6.37322	6.88209	6.35129	7.00233	7.09509	10.1498	9.22779	6.31197	8.62559	7.00564	9.77168	6.53661	10.2263	9.62361	4.88666	6.30296
	57																																3.89283	4.36613	4.06944	4.53919	4.31976	6.21717	5.63982	3.91976	5.80531	4.66116	6.29522	4.03773	6.12445	6.06911	3.31117	4.1531	3.9528
	56																																6.07099	5.57808	6.27821	6.33414	8.52318	8.06193	5.43183	8.12887	6.29295	8.8667	5.43649	8.64293	8.71906	4.42183	5.9167	5.5624	6.66755
	55																																5.16387	5.90271	5.62245	7.7994	7.51861	5.04278	7.22017	5.66034	8.0779	5.15764	7.97456	7.80492	4.176	5.59572	4.90456	5.9519	5.43792
	54																																5.24507	5.06469	7.44008	6.88731	4.72105	7.01519	5.2626	7.39027	4.69653	7.17292	6.9963	3.81428	5.02594	4.86936	5.69603	5.30384	5.49044
	53																																4.23096	5.77668	5.33627	3.79102	5.47488	4.34327	5.85284	3.79442	6.09221	5.73953	2.98324	3.94137	3.80221	4.59281	4.06702	4.48963	5.30077
	52																																5.82369	5.48097	3.71473	5.47065	4.34346	5.9538	3.93069	6.10788	5.88164	3.06442	4.02719	3.75928	4.86844	4.21721	4.55157	5.44834	3.9679
	51																																6.28718	4.18479	5.96723	4.78786	6.8227	4.40415	6.80479	6.72245	3.58629	4.62002	4.38415	5.04211	4.80641	5.2522	6.21618	4.36801	3.44253
	50																																4.65831	6.54058	5.34278	7.2854	4.9311	7.54991	7.33885	3.70281	5.24321	4.74501	6.0229	5.34072	5.66241	6.73698	4.77639	3.85578	5.28764
	49																																4.3157	3.57285	5.06765	3.16536	4.82253	4.91019	2.6547	3.43949	3.31514	4.10961	3.6873	4.02517	4.67554	3.39786	2.57234	3.52207	2.59998
	48																																4.05535	5.7768	3.80206	5.98507	5.75208	2.9587	4.07535	3.75771	4.54662	4.33519	4.51008	5.28112	3.93793	2.93058	4.23798	2.94714	3.41944
	47																																4.73453	3.0304	4.58073	4.74877	2.4213	3.33732	3.1078	3.72457	3.3539	3.56934	4.31404	3.20076	2.39187	3.30726	2.46898	2.74334	3.25801
	46																																2.25712	3.37967	3.415	1.79303	2.35904	2.24854	2.76227	2.47787	2.70496	3.31536	2.24483	1.79149	2.58364	1.75818	2.0434	2.38978	3.16736
	45																																2.5835	2.63696	1.35586	1.82241	1.75256	2.09424	1.97606	2.12862	2.53342	1.81983	1.34798	1.91016	1.43635	1.57388	1.82854	2.44169	1.58839
	44																																2.8754	1.61976	2.0043	1.95436	2.41139	2.18115	2.3866	2.65396	2.02659	1.5523	2.17652	1.57394	1.7177	2.0701	2.68614	1.69104	2.34984
	43																																1.46979	1.81637	1.78323	2.07666	1.97571	2.17767	2.48318	1.84164	1.40672	1.97774	1.46721	1.59596	1.88182	2.49873	1.62402	2.22417	1.39759
	42																																1.53509	1.46475	1.70395	1.70058	1.81282	2.01301	1.49633	1.1487	1.59244	1.21563	1.34533	1.59676	2.03925	1.32082	1.70347	1.16396	1.18768
	41																																1.76752	2.18229	1.96364	2.13804	2.49217	1.74288	1.35483	1.94176	1.36996	1.52695	1.85845	2.55739	1.56752	2.20716	1.37442	1.44367	2.17017
	40																																1.78901	1.6446	1.77528	2.12451	1.56748	1.20703	1.66274	1.22229	1.39002	1.67984	2.16944	1.2938	1.85889	1.22213	1.18051	1.88773	0.568761
	39																																1.3545	1.57092	1.75328	1.33189	1.01255	1.40507	1.01668	1.20655	1.34668	1.86569	1.14288	1.54503	1.00738	1.05759	1.56228	0.481851	1.42655
	38																																1.47826	1.70808	1.2546	0.969491	1.34086	1.02326	1.15219	1.37828	1.85045	1.12663	1.57331	1.01673	1.03931	1.50396	0.475324	1.45432	0.695716
	37																																1.59519	1.14503	0.891291	1.21485	0.889726	1.02678	1.20642	1.60166	1.05816	1.37741	0.863668	0.86236	1.40869	0.420489	1.28291	0.597604	0.490816
	36																																0.853651	0.628605	0.912428	0.658281	0.743016	0.877353	1.14774	0.78697	1.04038	0.644722	0.659676	1.02069	0.308318	0.976635	0.46991	0.374959	0.21563
	35																																0.545938	0.72326	0.541031	0.608939	0.716947	0.955263	0.616195	0.838031	0.528899	0.526853	0.840484	0.25788	0.796115	0.365593	0.29619	0.186199	0.31119
	34																																0.956643	0.688253	0.762408	0.942128	1.25928	0.791303	1.12731	0.722916	0.729926	1.12828	0.342715	1.06646	0.481786	0.395623	0.236733	0.431716	1.63909
	33																																0.57968	0.60505	0.727042	0.958041	0.615789	0.844643	0.543052	0.544408	0.81444	0.26832	0.833399	0.385187	0.303122	0.195532	0.310348	1.19369	0.199506
	32																																0.518042	0.599658	0.817836	0.50477	0.715246	0.459496	0.453121	0.68638	0.218088	0.679478	0.312688	0.256997	0.155186	0.275664	1.04864	0.162028	0.296144
	31																																0.603383	0.778553	0.486244	0.690359	0.440654	0.457223	0.672179	0.210074	0.638748	0.308573	0.254941	0.147238	0.259268	1.01276	0.158331	0.282336	0.364847
	30																																0.600506	0.379279	0.513782	0.322836	0.348903	0.527207	0.161375	0.504593	0.241784	0.193733	0.118694	0.197425	0.779832	0.121004	0.217627	0.260949	0.184968
	29																																0.420974	0.580827	0.363996	0.37202	0.587133	0.180338	0.535735	0.253667	0.213589	0.128957	0.227738	0.874228	0.136262	0.245232	0.300831	0.209268	0.12955
	28																																0.301086	0.180699	0.188115	0.300896	0.0903417	0.266598	0.125751	0.10717	0.0654902	0.114202	0.437034	0.0654623	0.118642	0.145849	0.100976	0.0652292	0.122598
	27																																0.188994	0.189398	0.287491	0.0908535	0.279177	0.135731	0.106806	0.0677331	0.117316	0.445998	0.0678817	0.126364	0.147555	0.107252	0.0698925	0.127132	0.128508
	26																																0.201841	0.325561	0.106325	0.294986	0.152881	0.125374	0.0729352	0.128587	0.500926	0.0755056	0.141194	0.176057	0.125623	0.0753526	0.132621	0.143483	0.157263
	25																																0.273675	0.083198	0.261106	0.131105	0.103619	0.0610816	0.10879	0.423348	0.0636415	0.120499	0.149621	0.105376	0.0654836	0.114602	0.120846	0.139676	0.104325
	24																																0.101966	0.287264	0.142508	0.114203	0.073629	0.121858	0.491171	0.0807901	0.136893	0.174279	0.121201	0.0767644	0.138725	0.147459	0.155526	0.113198	0.152157
	23																																0.244262	0.112722	0.0934772	0.0568433	0.101631	0.396005	0.0616147	0.11592	0.137527	0.102347	0.0619887	0.115132	0.118373	0.130022	0.0931918	0.125019	0.054767
	22																																0.0607605	0.0480752	0.0290738	0.051338	0.210791	0.0324338	0.0608058	0.0734544	0.0506598	0.0327124	0.0582691	0.0636795	0.0710118	0.0511784	0.0640887	0.0293194	0.0261625
	21																																0.0869119	0.0507317	0.0943093	0.36723	0.0531249	0.101386	0.125275	0.0871989	0.0574315	0.099134	0.103586	0.120949	0.0878917	0.111353	0.0499656	0.0446489	0.051875
	20																																0.0297451	0.053733	0.216688	0.0330762	0.0620401	0.0747519	0.054198	0.0342538	0.0596718	0.0648596	0.0735549	0.0539104	0.0690274	0.0312778	0.0247878	0.0319612	0.0244939
	19																																0.0682457	0.273593	0.0417006	0.0735117	0.0973486	0.0661459	0.042089	0.0789408	0.0777064	0.0930082	0.0658912	0.0834984	0.0386542	0.0327889	0.0357344	0.0307532	0.0345136
	18																																0.116475	0.0183009	0.0353997	0.0423584	0.0305317	0.0196188	0.0341268	0.0368926	0.043284	0.0297121	0.0404949	0.0166786	0.0147549	0.0181131	0.0143898	0.0159839	0.000198621
	17																																0.0249444	0.0448602	0.0585591	0.0408916	0.0248604	0.0465247	0.0499817	0.0549435	0.0403175	0.0528756	0.0231928	0.0199477	0.0244944	0.0195468	0.0193955	0.000279168	0.000226521
	16																																0.0072686	0.00901322	0.00628805	0.00377631	0.00714214	0.00744993	0.00894436	0.00618702	0.00829496	0.00339811	0.00310721	0.00333979	0.00299794	0.00285882	4.18171e-05	3.62853e-05	0.0302147
	15																																0.0188734	0.0128741	0.00849388	0.0147895	0.0164004	0.0194711	0.0139382	0.0164643	0.00760457	0.00658462	0.00709332	0.0062749	0.00635186	8.90613e-05	8.0123e-05	0.0676759	0.0676759
	14																																0.0202517	0.0129502	0.0221895	0.0249309	0.0296505	0.0201401	0.0264895	0.0116622	0.0101005	0.0117814	0.00973429	0.0104537	0.000144033	0.000122258	0.0990958	0.0990958	0.0990958
	13																																0.00518942	0.00975978	0.0102342	0.0119385	0.00779992	0.0108379	0.00463899	0.00421327	0.00433231	0.00403294	0.00404787	5.61648e-05	5.2938e-05	0.0415318	0.0415318	0.0415318	0.0415318
	12																																0.0328547	0.0355521	0.0441013	0.0313438	0.040019	0.0166	0.014743	0.0157486	0.0138635	0.0142418	0.000204112	0.000168645	0.151968	0.151968	0.151968	0.151968	0.000453174
	11																																0.00872593	0.0101613	0.00711942	0.00924742	0.00417949	0.00354848	0.00411345	0.00313834	0.00365965	4.52981e-05	4.60451e-05	0.0378528	0.0378531	0.037853	0.037853	0.000100932	0.037853
	10																																0.0136462	0.00952696	0.0124236	0.00547105	0.00458054	0.00508941	0.00412814	0.00483698	6.02553e-05	5.86404e-05	0.0493171	0.0493158	0.0493164	0.0493162	0.000119945	0.0493162	0.0493163
	9																																0.00797697	0.00992128	0.00430824	0.00362345	0.0042706	0.00352083	0.00392533	5.19586e-05	4.91462e-05	0.0405665	0.0403715	0.0403715	0.0405665	0.000107232	0.0403715	0.0405512	0.0403715
	8																																0.0101201	0.00430422	0.003515	0.00396998	0.00345431	0.0038995	4.73807e-05	4.45607e-05	0.0394915	0.0394865	0.0394888	0.0394877	8.67341e-05	0.039488	0.0394881	0.0395393	0.0396406
	7																																0.00468682	0.00397311	0.00417227	0.00397831	0.00430835	5.7898e-05	5.06056e-05	0.0444439	0.0447274	0.0447249	0.0445213	0.000108715	0.0447258	0.0447257	0.0447257	0.0447257	8.1364e-05
	6																																0.00433129	0.0047959	0.00428343	0.00460195	5.94845e-05	5.82235e-05	0.0494639	0.0491602	0.0494639	0.0491602	0.000116817	0.0491602	0.0493459	0.0491692	0.0492966	8.39665e-05	0.049271
	5																																0.00330083	0.00323238	0.00338531	4.87139e-05	4.56745e-05	0.0388922	0.0390221	0.0391169	0.0390638	8.77233e-05	0.0390791	0.0390933	0.0390847	0.0390899	6.67782e-05	0.0390887	0.0390875
	4																																0.00454131	0.00495026	6.06289e-05	6.27771e-05	0.0556733	0.0553094	0.0553094	0.0553094	0.00011556	0.0553094	0.0553094	0.0553094	0.0553094	9.63737e-05	0.0553094	0.0553094	0.0553094
	3																																0.00404166	4.66696e-05	4.48102e-05	0.0422284	0.0422499	0.0422499	0.0422969	8.92801e-05	0.0422969	0.0422969	0.0422969	0.0422969	6.53339e-05	0.0424139	0.0424139	0.0424139	0.0424139
	2																																5.6438e-05	5.26512e-05	0.0503918	0.0501929	0.0506676	0.050851	0.00010459	0.0503208	0.0508885	0.0508885	0.0508596	8.86309e-05	0.0508885	0.0508595	0.0508885	0.0508885	0.000110504
	1																																6.18433e-05	0.0552322	0.0552309	0.0553217	0.055282	0.000104031	0.0552917	0.0552951	0.0552936	0.0560891	8.60285e-05	0.0560891	0.0560891	0.0560891	0.0560891	0.000121397	0.0560891
	0																																0.0563323	0.0553945	0.0563323	0.0560767	9.96866e-05	0.0563323	0.0563323	0.0563323	0.0563323	8.58751e-05	0.0565101	0.0565101	0.0565101	0.0565101	0.000123538	0.0565101	0.0565101
[truncated: 5 more columns]

## Sheet: Sheet4
Liver and Intrahepatic Bile Duct
Rows are ages 84 backwards to 0 by 1 year intervals
Columns are years from 1988 to 2040 in 1 year intervals
Rate of Cancer		Year
		1988	1989	1990	1991	1992	1993	1994	1995	1996	1997	1998	1999	2000	2001	2002	2003	2004	2005	2006	2007	2008	2009	2010	2011	2012	2013	2014	2015	2016	2017	2018	2019	2020	2021	2022	2023	2024	2025	2026	2027	2028	2029	2030	2031	2032	2033	2034	2035
Age	84	0.579225	6.04691	0.537502	2.87842	9.97631	3.29029	4.01844	2.50397	2.55915	2.56117	2.32158	3.43331	3.22029	5.88588	3.36521	3.84305	8.69215	5.08706	2.71909	8.34224	4.66212	3.90141	6.04784	6.20293	4.62352	3.63464	6.042	4.5951	5.87835	7.55406	6.02163	2.79089	5.22062	4.83664	3.75979	3.46985	5.12943	4.64938	5.75416	3.99785	4.86668	5.58425	5.32294	4.15435	3.88497	3.73442	4.94622	4.57847
	83	5.09455	0.477337	2.26761	6.56605	2.80424	3.63664	1.80782	2.47617	1.66452	2.01886	3.46811	2.54565	4.0204	4.14008	2.63833	4.25643	4.27684	2.91298	5.56849	3.10654	4.20984	3.3997	4.70359	6.71359	3.29461	2.48242	4.86038	4.92221	5.00738	6.37801	2.29827	4.29913	3.98292	3.09615	2.85739	4.22403	3.82872	4.73849	3.29219	4.00767	4.59858	4.38339	3.42107	3.19923	3.07526	4.07316	3.77032	4.65835
	82	0.518488	2.5963	6.66897	2.37952	3.99596	2.10929	2.30487	2.07641	1.6916	3.88826	3.31527	4.09745	3.64592	4.18472	3.76738	2.70011	3.15743	7.69116	2.67345	3.61659	4.72961	3.40886	6.56339	6.16773	2.90106	2.57458	6.71237	5.40575	5.45075	3.13843	4.56435	4.22864	3.28715	3.03366	4.48462	4.06492	5.03082	3.49529	4.25491	4.88227	4.65381	3.63212	3.3966	3.26497	4.32444	4.00292	4.94573	4.17158
	81	2.93044	7.93432	2.51136	3.52339	2.40837	2.79444	2.00838	2.19274	3.38541	3.8623	5.54496	3.86115	3.82939	6.20928	2.48336	2.07137	8.66269	3.83699	3.23415	4.22205	4.92787	4.9428	6.26561	5.64345	3.12646	3.69468	7.66014	6.11457	2.78707	6.47672	4.66513	3.62646	3.34681	4.94754	4.48452	5.55011	3.85608	4.69411	5.38624	5.13419	4.00704	3.74721	3.602	4.77082	4.41612	5.45624	4.60219	4.52391
	80	6.79053	2.26556	2.81966	1.6102	2.41934	1.84633	1.60818	3.32749	2.54987	4.89826	3.96203	3.07507	4.30845	3.10355	1.44455	4.30916	3.27693	3.51961	2.86286	3.3356	5.418	3.57787	4.34709	4.61164	3.40204	3.19708	6.56996	2.37068	4.36121	5.01945	3.03363	2.79969	4.13875	3.75142	4.64282	3.22571	3.92675	4.50573	4.29488	3.35199	3.13464	3.01316	3.99092	3.6942	4.56429	3.84985	3.78437	3.07185
	79	3.08521	4.04742	2.05036	2.57375	2.54347	2.35241	3.88311	3.98786	5.14551	5.56898	5.02077	5.50504	3.42651	2.87253	4.7817	2.59372	4.78285	4.95735	3.59886	5.83537	6.2403	3.94979	5.65229	7.98467	4.68415	4.36309	4.05308	5.90266	5.37802	5.19362	3.72653	5.50888	4.99332	6.17982	4.29359	5.2267	5.99735	5.71671	4.46167	4.17236	4.01067	5.31211	4.91716	6.0753	5.12434	5.03719	4.08879	2.94349
	78	4.32029	2.30695	2.56888	2.12091	2.54013	4.4523	3.64778	6.30778	4.58552	5.53165	7.04535	3.43178	2.48591	7.45318	2.256	2.96734	5.28041	4.88474	4.93498	5.26819	5.39985	4.02556	7.67101	8.61737	5.0107	2.10981	7.91016	5.70545	4.36177	5.00079	5.74756	5.20967	6.44758	4.47962	5.45316	6.2572	5.9644	4.65498	4.35314	4.18444	5.54227	5.13021	6.33853	5.34637	5.25544	4.26594	3.07102	3.19042
	77	2.03766	2.39172	1.75169	1.75271	3.97819	3.46091	4.77445	4.65151	3.769	6.42311	3.63428	2.0602	5.33728	2.90975	2.13571	2.71086	4.30544	5.54268	3.68669	3.77221	4.55399	4.52077	6.85059	7.62782	2.00496	3.40723	6.32682	3.82902	3.47527	6.38227	4.49769	5.56641	3.86741	4.7079	5.40205	5.14926	4.0188	3.75821	3.61257	4.78483	4.42909	5.47226	4.6157	4.5372	3.68293	2.65132	2.75439	3.97685
	76	2.09988	1.62112	1.43892	2.72855	3.07386	4.50274	3.49971	3.80034	4.35018	3.29346	2.1687	4.39678	2.07121	2.7381	1.93942	2.19709	4.85609	4.11587	2.62399	3.16225	5.08357	4.01309	6.0276	3.03388	3.2185	2.70889	4.22061	3.03253	4.40876	4.96445	4.77689	3.31886	4.04014	4.63584	4.41891	3.44879	3.22516	3.10017	4.10616	3.80088	4.69609	3.96102	3.89365	3.16056	2.27526	2.36372	3.41279	3.36487
	75	1.55229	1.45234	2.44304	2.29934	4.36157	3.59964	3.11842	4.78385	2.4327	2.14342	5.04777	1.86086	2.12565	2.71177	1.7143	2.70266	3.9328	3.19492	2.39903	3.84988	4.92163	3.85096	2.61466	5.31154	2.79074	1.97086	3.64557	4.19572	3.74013	5.75044	3.10622	3.78129	4.33882	4.13578	3.22782	3.01852	2.90155	3.84308	3.55735	4.39521	3.70724	3.64418	2.95806	2.12948	2.21227	3.19413	3.14928	4.02511
	74	1.98058	3.5118	2.93204	4.64654	4.96585	4.56803	5.59058	3.81001	2.25482	7.10518	3.04261	2.71988	2.99823	3.41378	3.00329	3.11727	4.3478	4.16009	4.15963	5.3083	6.72616	2.37908	6.51939	6.55924	2.89168	2.42445	7.18349	5.06926	6.16998	5.32545	5.04024	5.78339	5.51276	4.3025	4.02351	3.86759	5.1226	4.74174	5.85856	4.94153	4.85749	3.94292	2.83848	2.94883	4.25759	4.19781	5.36524	3.01809
	73	3.47351	3.0569	4.29745	3.83702	4.57063	5.93971	3.22938	2.56131	5.42115	3.10624	3.22549	2.7825	2.73754	4.33771	2.51243	2.49951	4.10606	5.2316	4.15984	5.26171	3.01383	4.30242	5.83919	4.92944	2.58001	3.46495	6.29487	6.06534	4.14432	6.26741	5.59123	5.32959	4.15954	3.88982	3.73908	4.9524	4.58419	5.6639	4.77734	4.69609	3.81191	2.74416	2.85085	4.11612	4.05833	5.18697	2.91781	2.69282
	72	3.25439	4.82248	3.81964	3.80124	6.39678	3.69297	2.33671	6.62814	2.55094	3.54431	3.55164	2.7345	3.74397	3.90576	2.16831	2.54073	5.55783	5.63125	4.43809	2.53762	5.86641	4.1477	4.7233	4.73389	3.96874	3.26811	8.10672	4.38503	5.24968	7.4833	5.54583	4.32831	4.04765	3.89079	5.15333	4.77019	5.89371	4.97117	4.88663	3.96657	2.85551	2.96652	4.28313	4.22299	5.39742	3.0362	2.80208	2.74442
	71	3.25739	2.71954	2.40086	3.37538	2.52339	1.6954	3.83659	1.97885	1.84676	2.47616	2.21455	2.37281	2.1389	2.13868	1.39842	2.18198	3.79566	3.81186	1.35803	3.13395	3.58822	2.12869	2.87791	4.62021	2.37501	2.67035	3.71856	3.52424	3.97695	4.70939	2.85761	2.67232	2.56876	3.40231	3.14935	3.89111	3.28204	3.22622	2.61879	1.88525	1.95854	2.82778	2.78808	3.56346	2.00454	1.84997	1.81191	1.73883
	70	3.36442	3.13079	3.90462	2.43871	2.12176	5.09834	2.09788	2.62384	2.36304	2.8278	3.51953	2.48277	2.14509	2.52626	2.19961	2.72928	4.70581	2.13631	3.07177	3.51086	3.37286	2.37552	5.14442	5.06394	3.55427	2.24343	5.47372	4.88987	4.58392	4.44444	3.23138	3.10616	4.11409	3.80821	4.70516	3.96866	3.90117	3.16665	2.27965	2.36828	3.41937	3.37136	4.30896	2.42391	2.237	2.19097	2.10261	3.08539
	69	4.58379	6.02591	3.33866	2.42677	7.55107	3.29929	3.29202	3.97333	3.19373	5.31871	4.35827	2.94678	2.99871	4.70264	3.25612	4.00453	3.12118	5.71875	4.07256	3.90562	4.45454	5.02545	6.67298	8.96873	3.53388	3.90819	8.98816	6.67022	5.11971	5.94782	4.44509	5.88749	5.44976	6.73334	5.67938	5.58279	4.53166	3.26231	3.38914	4.89331	4.82461	6.16636	3.46874	3.20127	3.1354	3.00895	4.41537	3.55472
	68	4.8924	2.85723	1.84234	4.78927	2.70975	2.87098	2.76444	2.9779	3.33107	3.65227	2.8685	2.28436	3.09547	3.86032	2.64931	1.47287	4.63323	4.20444	2.5123	2.86037	5.22572	3.61482	6.55376	4.94494	3.41385	3.55871	6.79896	4.13121	3.7994	4.5371	4.67213	4.32477	5.34338	4.50699	4.43033	3.59619	2.58887	2.68952	3.88318	3.82866	4.89343	2.75269	2.54043	2.48816	2.38781	3.5039	2.82091	2.49662
	67	1.9342	1.31461	3.03156	1.433	1.96605	2.01017	1.72751	2.58971	1.9072	2.00429	1.85407	1.96613	2.11868	2.61886	0.812458	1.823	2.84018	2.16256	1.53412	2.79784	3.13411	2.96015	3.01284	3.98299	2.59189	2.2445	3.51104	2.55625	2.41652	3.97621	2.86157	3.53555	2.98214	2.93142	2.37949	1.71298	1.77957	2.56939	2.53331	3.23784	1.82137	1.68093	1.64634	1.57994	2.31842	1.86651	1.65194	2.48213
	66	1.84031	4.47335	1.87577	2.15005	2.84665	2.59766	3.10669	3.06621	2.16436	2.67898	3.29999	2.78284	2.97228	1.6608	2.0795	2.31092	3.02096	2.73083	3.10311	3.46998	5.30736	2.81408	5.01836	6.25344	3.38051	2.3969	4.4926	3.36214	4.37945	5.03611	4.83766	4.08043	4.01103	3.25583	2.34385	2.43497	3.51567	3.4663	4.4303	2.49217	2.29999	2.25267	2.16182	3.17228	2.55393	2.26033	3.39628	1.6345
	65	3.80788	1.68308	1.71136	1.89298	2.23687	2.84065	2.23669	2.11589	1.75913	2.89943	2.84018	2.37395	1.14618	2.58484	1.60294	1.49466	2.31968	3.35884	2.34024	3.57314	3.06803	2.85023	4.79105	4.95955	2.19518	1.86497	3.5931	3.70512	3.3729	5.17708	3.39502	3.33728	2.70893	1.95014	2.02596	2.92512	2.88405	3.68612	2.07354	1.91365	1.87428	1.79869	2.63942	2.12494	1.88065	2.82579	1.35994	1.75339
	64	2.47576	2.6535	2.60371	2.57044	4.22699	3.53411	2.66718	2.97177	3.29	4.31222	4.18681	1.58194	3.08265	3.44307	1.79154	1.98326	4.93034	4.3773	4.16425	3.56931	5.36978	4.70221	6.5661	5.56524	2.95152	2.57749	6.84243	4.93106	5.99166	6.27835	4.79825	3.89483	2.80386	2.91287	4.20566	4.14661	5.29981	2.98129	2.7514	2.69479	2.58611	3.79488	3.05518	2.70395	4.06285	1.95529	2.52097	3.85208
	63	1.92918	1.99535	1.74744	2.40075	2.59922	2.08293	1.8515	2.74702	2.41842	3.14186	1.37896	2.10286	2.02948	1.90198	1.17494	2.08342	3.17573	3.84974	2.05599	3.08767	4.37853	3.18514	3.64165	3.69835	2.01614	2.42598	4.50088	4.32945	3.59134	4.38566	2.76776	1.99249	2.06995	2.98864	2.94668	3.76617	2.11857	1.95521	1.91498	1.83775	2.69673	2.17108	1.92149	2.88715	1.38947	1.79146	2.73738	1.77396
	62	1.8512	1.70887	2.08268	1.88382	1.95487	1.84513	2.18399	2.57679	2.24853	1.32049	2.33911	1.76665	1.43062	1.59174	1.57504	1.71247	3.56409	2.42547	2.26959	3.21279	3.78472	2.25424	3.08818	3.22376	2.42153	2.03636	5.04278	3.31149	3.2013	3.2282	1.80682	1.87707	2.71015	2.6721	3.41522	1.92116	1.77302	1.73654	1.6665	2.44544	1.96877	1.74244	2.61812	1.26	1.62453	2.4823	1.60866	1.01441
	61	1.43281	1.84067	1.47693	1.28044	1.565	1.96698	1.85145	2.16517	0.854068	2.02432	1.77598	1.12547	1.08203	1.9284	1.17	1.7369	2.02936	2.41974	2.13425	2.50978	2.42076	1.72762	2.43278	3.49928	1.83697	2.06192	3.48583	2.66771	2.1296	1.90456	1.53832	2.22105	2.18987	2.79888	1.57445	1.45304	1.42315	1.36575	2.00412	1.61347	1.42799	2.14563	1.03261	1.33135	2.03432	1.31835	0.831338	1.82705
	60	2.64538	2.23741	1.72074	1.75707	2.8597	2.85822	2.6666	1.40967	2.24425	2.63451	1.93935	1.45909	2.24695	2.45539	2.03408	1.69519	3.47028	3.90031	2.85779	2.7516	3.18005	2.33283	4.52639	4.55014	3.18826	2.4431	4.81343	3.04189	2.1536	2.77944	3.12002	3.07621	3.93173	2.2117	2.04116	1.99916	1.91853	2.81528	2.26652	2.00596	3.01407	1.45055	1.87021	2.85771	1.85194	1.16782	2.56655	3.45484
	59	2.40163	1.94691	1.76356	2.39796	3.10358	3.07459	1.29667	2.76657	2.18141	2.14864	1.87779	2.263	2.13681	3.18825	1.48272	2.16506	4.17774	3.90059	2.34006	2.69969	3.20712	3.24174	4.39586	5.89824	2.82143	2.51963	4.09926	2.2975	2.34733	4.21032	3.22746	4.12504	2.32045	2.14152	2.09745	2.01286	2.9537	2.37796	2.10459	3.16227	1.52187	1.96217	2.99822	1.943	1.22524	2.69274	3.62471	1.3213
	58	1.99757	1.9073	2.30059	2.4876	3.19118	1.42908	2.4325	2.57043	1.70059	1.98863	2.78386	2.05709	2.65212	2.22146	1.81012	2.4914	3.99365	3.05298	2.19459	2.60251	4.25997	3.00931	5.44677	4.98924	2.78139	2.05109	2.95948	2.39366	3.39883	4.16309	4.13685	2.32709	2.14765	2.10346	2.01863	2.96216	2.38477	2.11062	3.17132	1.52623	1.96779	3.00681	1.94856	1.22875	2.70045	3.63509	1.32508	1.90722
	57	1.55572	1.97799	1.89729	2.03341	1.17917	2.13124	1.79668	1.59302	1.25125	2.34374	2.01174	2.02972	1.46904	2.15597	1.65591	1.89333	2.48495	2.27617	1.68184	2.74814	3.14377	2.96427	3.66274	3.91004	1.79997	1.1772	2.45119	2.75532	2.67168	4.24209	1.85528	1.71222	1.67699	1.60936	2.36159	1.90127	1.6827	2.52835	1.21679	1.56883	2.39719	1.5535	0.979625	2.15295	2.89809	1.05643	1.52054	2.19375
	56	2.02307	2.04547	1.9447	0.942161	2.2051	1.97391	1.39625	1.46975	1.84916	2.12377	2.48903	1.40979	1.78778	2.47313	1.57796	1.47724	2.32314	2.18732	2.22694	2.54307	3.88308	2.49954	3.59939	3.17293	1.2954	1.2226	3.53804	2.71584	3.41369	2.38559	1.71172	1.6765	1.60889	2.3609	1.90071	1.6822	2.52761	1.21644	1.56837	2.39649	1.55305	0.979338	2.15232	2.89724	1.05612	1.52009	2.1931	1.50258
	55	2.96756	2.97394	1.27812	2.49918	2.89696	2.1759	1.82727	3.08101	2.3768	3.72723	2.45226	2.43362	2.90897	3.34292	1.74638	1.95897	3.16667	4.10824	2.92312	4.45558	4.6445	3.4842	4.14312	3.23907	1.90836	2.50318	4.94668	4.92225	2.72308	3.12204	2.37737	2.28149	3.34788	2.69531	2.38545	3.58428	1.72497	2.22403	3.39834	2.2023	1.38875	3.0521	4.10844	1.49763	2.15557	3.10993	2.13074	1.88998
	54	1.66726	0.755293	1.31011	1.26874	1.23401	1.10038	1.48019	1.53029	1.61188	1.41901	1.6358	1.53017	1.51943	1.42966	0.894908	1.03186	2.29831	2.08381	1.97904	2.05935	2.50175	1.54976	1.63437	1.84391	1.50984	1.3524	3.46446	1.51727	1.3771	1.67558	1.25018	1.83453	1.47694	1.30715	1.96407	0.94523	1.21869	1.86218	1.20679	0.760992	1.67245	2.25129	0.820655	1.18118	1.70414	1.16758	1.03565	1.62034
	53	0.881597	1.61189	1.38474	1.12521	1.29929	1.85584	1.53068	2.16073	1.27767	1.97076	2.14142	1.66405	1.35292	1.52531	0.981418	1.55923	2.42714	2.93732	1.90444	2.30951	2.31681	1.27283	1.93711	3.03734	1.69836	1.97203	2.22341	1.59754	1.53878	1.83454	2.09298	1.68501	1.4913	2.24077	1.07839	1.39038	2.12453	1.3768	0.868201	1.90807	2.56846	0.936269	1.34759	1.94422	1.33206	1.18155	1.84862	0.926414
	52	1.38487	1.25405	0.903956	0.872045	1.61295	1.41262	1.59084	1.26068	1.30612	1.89899	1.71414	1.09063	1.06247	1.23126	1.0916	1.21203	2.5183	2.08056	1.57208	1.57429	1.40061	1.11044	2.3487	2.51484	1.82286	0.931568	1.72317	1.31396	1.2401	2.26067	1.41502	1.25235	1.88172	0.905599	1.1676	1.78411	1.15619	0.729085	1.60233	2.1569	0.786247	1.13166	1.63269	1.11862	0.992227	1.55241	0.777971	0.486523
	51	0.732676	0.556695	0.476406	0.736173	0.834892	0.998374	0.631182	0.876381	0.855851	1.03369	0.763976	0.582429	0.58322	0.931286	0.577021	0.855165	1.213	1.16792	0.728724	0.647193	0.830928	0.915568	1.32242	1.83552	0.585572	0.490961	0.963786	0.720088	1.03918	1.03934	0.715166	1.07458	0.517152	0.666769	1.01883	0.660256	0.416352	0.915028	1.23172	0.448995	0.646246	0.932367	0.638801	0.566622	0.886518	0.444269	0.277834	0.557037
	50	0.882892	0.796417	1.09172	1.03438	1.60174	1.07526	1.19107	1.55884	1.26462	1.2506	1.10749	0.867869	1.19745	1.33631	1.10515	1.11814	1.84836	1.46958	0.813217	1.04226	1.85974	1.39935	2.62006	1.60059	0.837734	0.745407	1.43377	1.638	1.29689	1.42592	1.66577	0.801667	1.0336	1.57935	1.0235	0.645411	1.41844	1.90936	0.696013	1.00178	1.44532	0.990243	0.878353	1.37424	0.688687	0.430687	0.863495	0.873047
	49	0.491004	0.709462	0.596305	0.771433	0.670605	0.788771	0.823568	0.8954	0.59476	0.704749	0.641513	0.692683	0.667938	0.994923	0.561722	0.662333	0.904111	0.637517	0.509098	0.906813	1.10495	1.07776	0.888146	0.890142	0.494432	0.431068	1.26783	0.79466	0.691668	1.29109	0.483085	0.622847	0.951719	0.616763	0.388926	0.854752	1.15059	0.419418	0.603676	0.870949	0.596722	0.529297	0.82812	0.415003	0.259532	0.520343	0.526099	0.287618
	48	0.872686	0.773161	0.887297	0.644403	0.981496	1.08817	0.943844	0.840202	0.668715	0.814487	1.02157	0.770897	0.99221	1.00896	0.663875	0.646394	0.782536	0.79629	0.88375	1.07496	1.69794	0.728921	0.985482	1.0482	0.570484	0.760522	1.22719	0.845588	1.24952	0.747053	0.748852	1.14426	0.741537	0.467607	1.02767	1.38335	0.504268	0.725802	1.04715	0.717441	0.636376	0.995653	0.498961	0.312037	0.625611	0.632532	0.345805	0.965703
	47	0.714888	0.864788	0.557143	0.708954	1.01783	0.937426	0.665741	0.710103	0.580938	0.974962	0.854616	0.860801	0.756358	0.89635	0.487018	0.42055	0.73472	1.03905	0.787483	1.24169	0.863217	0.607972	0.872314	0.909118	0.756569	0.553354	0.981588	1.14827	0.543471	0.870487	1.03413	0.670172	0.422605	0.92877	1.25022	0.455738	0.655951	0.946369	0.648395	0.575132	0.899832	0.450941	0.282007	0.565402	0.571657	0.312525	0.872764	0.615651
	46	0.710207	0.482298	0.544421	0.652996	0.778792	0.587286	0.499748	0.547921	0.617648	0.724429	0.847588	0.58282	0.596813	0.584043	0.281432	0.350706	0.851523	0.822352	0.807922	0.560681	0.639486	0.477986	0.671979	1.07086	0.488931	0.393122	1.18392	0.443593	0.562465	1.0677	0.537957	0.339231	0.745537	1.00357	0.365827	0.526542	0.759664	0.520476	0.461666	0.722308	0.361977	0.226371	0.453857	0.458877	0.250868	0.70058	0.494192	0.538892
	45	0.437374	0.52041	0.55372	0.551722	0.538761	0.486808	0.425804	0.643267	0.506771	0.793364	0.633693	0.507817	0.429406	0.37268	0.259156	0.448829	0.744181	0.93164	0.402843	0.458658	0.555169	0.406594	0.874039	0.764178	0.383561	0.523578	0.505039	0.50695	0.761808	0.613315	0.30069	0.660834	0.889551	0.324265	0.466719	0.673357	0.461343	0.409215	0.640244	0.320851	0.200652	0.402292	0.406743	0.222366	0.620985	0.438045	0.477667	0.282627
	44	0.324007	0.363389	0.321197	0.26204	0.306602	0.284766	0.343206	0.362354	0.38103	0.407228	0.379074	0.250847	0.188118	0.235611	0.227704	0.269299	0.578816	0.318923	0.226246	0.273373	0.324222	0.363084	0.428217	0.411578	0.350719	0.15334	0.396257	0.471398	0.300435	0.235357	0.402149	0.541335	0.19733	0.284021	0.40977	0.280749	0.249027	0.389619	0.195253	0.122106	0.244814	0.247522	0.13532	0.377899	0.266571	0.290683	0.171992	0.188054
	43	0.48755	0.454246	0.328742	0.321354	0.386495	0.494619	0.416614	0.587109	0.421466	0.524953	0.403517	0.236815	0.256288	0.44611	0.294416	0.451371	0.426989	0.385984	0.290592	0.344041	0.623916	0.383335	0.497004	0.810991	0.221346	0.259267	0.79403	0.400617	0.248445	0.678317	0.709902	0.258778	0.372463	0.537369	0.368173	0.326572	0.510944	0.256054	0.160129	0.321048	0.324599	0.177458	0.495574	0.34958	0.3812	0.225549	0.246612	0.205155
	42	0.294612	0.224744	0.194888	0.195823	0.324517	0.290243	0.326311	0.313931	0.262637	0.270129	0.184151	0.155962	0.234577	0.278833	0.238546	0.160961	0.249811	0.239654	0.176787	0.320041	0.318426	0.215073	0.473407	0.247423	0.180915	0.251141	0.326205	0.160148	0.346138	0.578836	0.164048	0.236117	0.340657	0.233397	0.207025	0.323905	0.162321	0.101512	0.203523	0.205774	0.112497	0.314161	0.221611	0.241655	0.142983	0.156336	0.130055	0.126033
	41	0.376029	0.34371	0.306365	0.424164	0.491253	0.586456	0.450114	0.504666	0.348645	0.318023	0.312866	0.368257	0.378237	0.582816	0.21945	0.242936	0.40013	0.37612	0.42425	0.42137	0.460884	0.528489	0.372593	0.521696	0.452086	0.266163	0.336403	0.575593	0.761987	0.345067	0.386142	0.557105	0.381694	0.338566	0.529709	0.265458	0.16601	0.332838	0.33652	0.183976	0.513775	0.362419	0.3952	0.233833	0.255669	0.212689	0.206112	0.361399
	40	0.294871	0.277047	0.340264	0.329236	0.50896	0.414793	0.371021	0.343507	0.210463	0.277044	0.37879	0.304464	0.405375	0.274917	0.169829	0.199521	0.321995	0.462811	0.286409	0.312718	0.580696	0.213276	0.402827	0.668453	0.245673	0.140741	0.619953	0.649711	0.232917	0.416472	0.467157	0.320067	0.283902	0.444184	0.222598	0.139207	0.2791	0.282187	0.154272	0.430823	0.303904	0.331392	0.196079	0.21439	0.178349	0.172834	0.303049	0.185017
	39	0.32728	0.423697	0.363676	0.469691	0.495686	0.470797	0.347741	0.285532	0.25246	0.461864	0.43123	0.449319	0.263301	0.292956	0.192059	0.221086	0.545573	0.430223	0.292686	0.542545	0.322686	0.317506	0.710718	0.500187	0.178878	0.357147	0.963583	0.273464	0.387088	0.693789	0.369567	0.327809	0.512879	0.257024	0.160736	0.322264	0.325829	0.17813	0.497452	0.350904	0.382644	0.226403	0.247546	0.205932	0.199564	0.349916	0.213631	0.39937
	38	0.450934	0.407987	0.467425	0.412122	0.506875	0.397542	0.260416	0.308577	0.379184	0.473715	0.57335	0.262931	0.252782	0.298482	0.191735	0.337487	0.456915	0.396096	0.457484	0.271619	0.432795	0.504688	0.479127	0.328114	0.408954	0.500115	0.365394	0.40945	0.580956	0.494482	0.341008	0.53353	0.267373	0.167208	0.33524	0.338948	0.185303	0.517481	0.365033	0.398051	0.235519	0.257514	0.214224	0.207599	0.364006	0.222233	0.415451	0.268289
	37	0.1247	0.150593	0.117785	0.121027	0.122917	0.0854984	0.0808238	0.133102	0.11169	0.18088	0.0963541	0.0724935	0.0739646	0.0855749	0.0840542	0.0811713	0.120811	0.177803	0.0657753	0.104622	0.197568	0.09771	0.0902622	0.215429	0.16446	0.0544634	0.157118	0.176481	0.118913	0.131034	0.159392	0.0798775	0.0499533	0.100153	0.10126	0.0553591	0.154597	0.109053	0.118917	0.0703612	0.0769321	0.0639992	0.06202	0.108746	0.0663919	0.124116	0.0801511	0.0653664
	36	0.290384	0.239402	0.218218	0.185158	0.166776	0.167407	0.21994	0.247341	0.269051	0.191773	0.167599	0.13382	0.133782	0.236674	0.127541	0.1354	0.342128	0.161276	0.159835	0.301303	0.241311	0.116129	0.37388	0.546557	0.11299	0.147745	0.427234	0.227891	0.198796	0.386394	0.150548	0.0941491	0.188762	0.19085	0.104338	0.291376	0.205538	0.224129	0.132613	0.144997	0.120622	0.116892	0.204959	0.125132	0.233926	0.151064	0.123199	0.100578
	35	0.206694	0.198593	0.14948	0.112485	0.146212	0.203973	0.182999	0.266776	0.127721	0.149356	0.138525	0.108375	0.165667	0.160795	0.0952573	0.171686	0.138948	0.175474	0.206104	0.164778	0.128414	0.215377	0.424713	0.168132	0.137241	0.179882	0.247019	0.170585	0.262475	0.163408	0.0794514	0.159294	0.161056	0.0880494	0.245889	0.173451	0.18914	0.111911	0.122362	0.101792	0.0986437	0.172963	0.105597	0.197408	0.127481	0.103966	0.0848765	0.0489396
	34	0.212441	0.168551	0.112515	0.122185	0.220728	0.210278	0.244555	0.15691	0.123246	0.152951	0.138999	0.166281	0.139455	0.148798	0.149654	0.0863922	0.187315	0.280351	0.139655	0.108644	0.295084	0.303136	0.161877	0.253027	0.207029	0.128863	0.229097	0.279059	0.137533	0.10685	0.166556	0.168398	0.0920634	0.257098	0.181358	0.197762	0.117012	0.12794	0.106432	0.103141	0.180848	0.110411	0.206407	0.133293	0.108706	0.0887459	0.0511706	0.165299
	33	0.197229	0.138779	0.133691	0.201771	0.24891	0.307388	0.157343	0.165626	0.138061	0.167881	0.233286	0.153111	0.141164	0.255714	0.0823752	0.127397	0.32736	0.207796	0.100723	0.273091	0.454309	0.126384	0.266482	0.417525	0.162232	0.130732	0.409958	0.159949	0.0983724	0.245019	0.192604	0.105296	0.294053	0.207426	0.226188	0.133831	0.14633	0.12173	0.117966	0.206842	0.126282	0.236076	0.152452	0.124331	0.101502	0.0585258	0.189059	0.159336
	32	0.0987656	0.10029	0.134271	0.138384	0.221297	0.120281	0.10101	0.11284	0.0921637	0.171364	0.130645	0.0942617	0.147544	0.0856054	0.0738788	0.13541	0.147571	0.091149	0.153982	0.255713	0.115198	0.126536	0.267438	0.198988	0.100099	0.142279	0.14291	0.0695803	0.137195	0.172323	0.0732453	0.204547	0.144288	0.157339	0.0930946	0.101788	0.084677	0.0820583	0.143882	0.0878428	0.164217	0.106047	0.0864859	0.0706059	0.0407112	0.131511	0.110836	0.0765407
	31	0.105693	0.149158	0.136369	0.182191	0.128232	0.114346	0.101908	0.111548	0.139312	0.142113	0.119106	0.145896	0.0731437	0.113693	0.116285	0.0903937	0.0958574	0.206349	0.213513	0.0960189	0.170796	0.188053	0.188746	0.181816	0.161325	0.0734474	0.0920618	0.143701	0.142887	0.097044	0.210702	0.14863	0.162074	0.095896	0.104851	0.0872251	0.0845277	0.148211	0.0904862	0.169158	0.109239	0.0890885	0.0727306	0.0419363	0.135469	0.114171	0.078844	0.139176
	30	0.223183	0.215083	0.254909	0.14989	0.17308	0.163793	0.143032	0.239395	0.164031	0.183949	0.261737	0.102689	0.137923	0.254076	0.110213	0.0833657	0.308106	0.406239	0.113829	0.202122	0.360386	0.188435	0.244854	0.416031	0.118239	0.0671765	0.269947	0.21249	0.114246	0.396353	0.217374	0.237035	0.14025	0.153347	0.127568	0.123623	0.216762	0.132338	0.247397	0.159763	0.130293	0.10637	0.0613325	0.198125	0.166977	0.115311	0.203547	0.105046
	29	0.112434	0.140459	0.0732666	0.0706806	0.0866154	0.0803145	0.107241	0.0984763	0.0741768	0.141223	0.064361	0.0676486	0.107681	0.0841299	0.0355108	0.0936136	0.211913	0.0756637	0.0837122	0.148998	0.126161	0.0854016	0.19574	0.106528	0.0377814	0.0688166	0.139455	0.0593562	0.163017	0.142856	0.121113	0.0716604	0.0783525	0.0651809	0.0631652	0.110754	0.0676178	0.126407	0.081631	0.0665733	0.0543495	0.0313378	0.101232	0.0853168	0.058918	0.104002	0.0536733	0.0206565
	28	0.148999	0.0819241	0.070109	0.0717776	0.0861856	0.122198	0.0895196	0.0903676	0.115562	0.0704701	0.0860396	0.107178	0.0723549	0.0550068	0.0809192	0.130658	0.0800946	0.112918	0.125226	0.105847	0.11603	0.138541	0.101708	0.0690748	0.0785407	0.0721422	0.0790499	0.171869	0.119231	0.161518	0.0743015	0.0812402	0.0675831	0.0654931	0.114836	0.0701099	0.131066	0.0846395	0.0690269	0.0563526	0.0324928	0.104963	0.0884611	0.0610894	0.107835	0.0556514	0.0214178	0.0771931
	27	0.136547	0.123174	0.111867	0.112219	0.206036	0.160273	0.129074	0.221208	0.0906055	0.14802	0.214182	0.113154	0.0743317	0.196946	0.177455	0.0775928	0.187809	0.265405	0.139776	0.152955	0.295748	0.113108	0.103622	0.225619	0.129369	0.0642533	0.359643	0.197511	0.211812	0.155692	0.132351	0.110102	0.106697	0.187084	0.114219	0.213524	0.137889	0.112454	0.0918061	0.0529351	0.170999	0.144115	0.0995229	0.175678	0.0906637	0.0348924	0.125758	0.0462308
	26	0.110559	0.10584	0.0941854	0.144471	0.145526	0.124446	0.170149	0.0933987	0.102488	0.198429	0.121773	0.0626006	0.14332	0.232587	0.0567513	0.0979799	0.23772	0.159532	0.108772	0.20995	0.130029	0.0620573	0.182268	0.20013	0.0620495	0.157423	0.222571	0.188954	0.109951	0.149348	0.0965951	0.0936079	0.164133	0.100206	0.18733	0.120973	0.0986586	0.0805435	0.0464412	0.150021	0.126436	0.0873137	0.154126	0.0795413	0.0306119	0.11033	0.0405593	0.0455742
	25	0.0550368	0.0516251	0.0702465	0.0591163	0.0654628	0.0950391	0.0416197	0.0612051	0.0795954	0.065359	0.0390292	0.0699266	0.0980562	0.0430927	0.0415166	0.0718482	0.0827817	0.0719224	0.0864973	0.0534767	0.0413304	0.0632384	0.093665	0.0556098	0.0880726	0.056441	0.123357	0.0568245	0.061103	0.0631477	0.0475776	0.0834229	0.0509314	0.0952131	0.0614865	0.0501447	0.0409374	0.0236044	0.0762504	0.0642627	0.0443785	0.0783369	0.040428	0.015559	0.0560771	0.0206148	0.0231638	0.0555842
	24	0.0684345	0.098155	0.0732763	0.0677907	0.127446	0.0592629	0.0695275	0.121176	0.0668341	0.0534016	0.111138	0.121961	0.0463131	0.0803638	0.0776088	0.0637816	0.0951397	0.1458	0.0561644	0.0433316	0.107366	0.0828436	0.0663478	0.201217	0.0804967	0.0797446	0.0945699	0.0805025	0.0658612	0.0792894	0.10809	0.0659912	0.123366	0.0796673	0.0649718	0.0530421	0.0305839	0.0987967	0.0832644	0.0575006	0.1015	0.0523821	0.0201595	0.0726583	0.0267104	0.030013	0.0720198	0.0649816
	23	0.105415	0.0829522	0.0680775	0.106925	0.0643847	0.0802079	0.111522	0.0824332	0.0442408	0.123198	0.157043	0.0466688	0.0699741	0.12171	0.0558171	0.0593881	0.156255	0.0766997	0.0368704	0.0911968	0.113952	0.0475428	0.194498	0.148997	0.0921428	0.0495298	0.108543	0.0702997	0.0669984	0.14594	0.0692728	0.129501	0.083629	0.0682028	0.0556798	0.0321048	0.10371	0.087405	0.06036	0.106548	0.054987	0.021162	0.0762715	0.0280387	0.0315055	0.0756012	0.0682131	0.0398615
	22	0.106991	0.0925542	0.128955	0.064873	0.104652	0.154508	0.091112	0.0655323	0.122575	0.209068	0.0721694	0.0846814	0.127272	0.105126	0.0624166	0.117138	0.0987181	0.0604698	0.0931926	0.116242	0.0785374	0.16738	0.172965	0.204828	0.0687314	0.0682725	0.113835	0.0858848	0.148099	0.112326	0.16326	0.10543	0.085982	0.0701945	0.0404739	0.130745	0.11019	0.0760948	0.134322	0.069321	0.0266786	0.0961541	0.0353478	0.0397184	0.095309	0.0859949	0.0502526	0.0521365
	21	0.153226	0.225034	0.100425	0.135345	0.258758	0.162024	0.0929705	0.233051	0.266994	0.123321	0.168086	0.197696	0.141102	0.15089	0.158021	0.0949901	0.0998981	0.196182	0.152469	0.102833	0.354904	0.191056	0.305201	0.19611	0.121605	0.0919039	0.178507	0.24368	0.14631	0.339792	0.170602	0.139132	0.113586	0.0654933	0.211566	0.178305	0.123133	0.217355	0.112172	0.0431702	0.155593	0.0571984	0.0642706	0.154225	0.139153	0.0813167	0.0843651	0.196617
	20	0.18235	0.0857769	0.102551	0.163799	0.132815	0.0809228	0.161831	0.248468	0.0770855	0.140584	0.192071	0.10728	0.0991292	0.18698	0.0627214	0.0470501	0.158635	0.157101	0.0660194	0.227451	0.198285	0.16501	0.143027	0.169831	0.0801234	0.0705397	0.247902	0.117832	0.216634	0.173795	0.110197	0.0899635	0.0518727	0.167567	0.141223	0.0975255	0.172152	0.0888441	0.0341921	0.123234	0.0453029	0.0509043	0.122151	0.110214	0.0644054	0.0668198	0.155727	0.0333735
	19	0.0294631	0.0371297	0.0526092	0.0356382	0.0281182	0.0597088	0.0731364	0.0304084	0.0372497	0.0680957	0.0441809	0.0319478	0.0520702	0.0314592	0.0131689	0.0316703	0.053848	0.0288351	0.0618982	0.0538665	0.0725922	0.0327787	0.052503	0.0474326	0.0260682	0.0415251	0.0508129	0.073955	0.0469682	0.0475858	0.0302037	0.0174154	0.0562577	0.0474131	0.0327425	0.0577971	0.0298279	0.0114794	0.0413738	0.0152097	0.0170903	0.0410101	0.0370024	0.021623	0.0224336	0.0522826	0.0112046	0.0667833
	18	0.078466	0.117191	0.0704233	0.0464204	0.127646	0.166021	0.055069	0.0904056	0.111009	0.0963705	0.0809483	0.103248	0.0539005	0.0406381	0.0545372	0.0661418	0.0608084	0.166333	0.0901905	0.121331	0.0887205	0.0740306	0.0902188	0.0949467	0.0944146	0.0523668	0.196214	0.0986498	0.0791215	0.0802451	0.0359731	0.116206	0.0979364	0.0676328	0.119385	0.0616123	0.0237119	0.0854615	0.031417	0.0353016	0.0847104	0.076432	0.0446644	0.0463387	0.107995	0.0231441	0.137947	0.0135265
	17	0.0723628	0.0458364	0.0268023	0.0615728	0.103703	0.0365256	0.0478377	0.0787211	0.0459032	0.0515915	0.0764378	0.0312281	0.0203441	0.0491743	0.0332795	0.0218238	0.10249	0.0708147	0.0593573	0.0433277	0.058547	0.0371694	0.0527668	0.100478	0.0347893	0.0590845	0.0764751	0.0485566	0.0389849	0.0279253	0.0701348	0.0591086	0.0408191	0.072054	0.0371856	0.0143111	0.0515795	0.0189615	0.0213059	0.0511262	0.0461299	0.0269568	0.0279673	0.0651792	0.0139684	0.0832568	0.00816377	3.75216e-06
	16	0.0868162	0.05351	0.109049	0.153442	0.0699835	0.0973261	0.127772	0.0998494	0.0753783	0.149433	0.0709157	0.0361544	0.0755115	0.0920432	0.0336823	0.112829	0.133843	0.142957	0.0650186	0.0877031	0.0901669	0.0666835	0.171285	0.113565	0.120402	0.070637	0.115462	0.073387	0.0416145	0.167002	0.109427	0.0755683	0.133393	0.0688414	0.026494	0.0954888	0.0351033	0.0394436	0.0946496	0.0854	0.0499049	0.0517758	0.120666	0.0258597	0.154133	0.0151135	6.94635e-06	0.165064
	15	0.0800064	0.171864	0.214524	0.0817424	0.147207	0.205208	0.127935	0.129434	0.172352	0.109441	0.0648123	0.105934	0.111575	0.0735387	0.137464	0.116314	0.213294	0.123614	0.103893	0.106625	0.127697	0.170874	0.152825	0.310264	0.11363	0.0841886	0.137756	0.0618397	0.196458	0.205691	0.110437	0.194944	0.100606	0.0387189	0.139549	0.0513007	0.0576437	0.138323	0.124805	0.0729322	0.0756662	0.176344	0.0377919	0.225253	0.0220873	1.01515e-05	0.241228	0.241228
	14	0.0653067	0.0859255	0.0290444	0.0436982	0.0788818	0.0522195	0.042148	0.0752146	0.03208	0.0254203	0.0482631	0.0397807	0.0226556	0.076276	0.0360153	0.0471084	0.0468733	0.0501998	0.0321007	0.0383773	0.0831616	0.0387469	0.106112	0.0744174	0.0344188	0.0255275	0.0295015	0.0741953	0.0614959	0.0527579	0.072405	0.0373667	0.0143808	0.0518308	0.0190538	0.0214097	0.0513752	0.0463546	0.0270881	0.0281036	0.0654968	0.0140365	0.0836625	0.00820354	3.77044e-06	0.0895958	0.0895958	0.0895958
	13	0.123301	0.043932	0.0586341	0.0884267	0.075803	0.0649667	0.0924915	0.0528678	0.0281387	0.0714842	0.0684422	0.0305036	0.0887398	0.0754669	0.0550838	0.0390947	0.0718837	0.0585734	0.0436317	0.0943819	0.0712121	0.101596	0.0961125	0.0851237	0.0394115	0.0206449	0.133667	0.0877049	0.0595649	0.130621	0.0524102	0.0201704	0.0726973	0.0267247	0.0300291	0.0720584	0.0650165	0.0379935	0.0394178	0.0918651	0.0196874	0.117344	0.0115062	5.28838e-06	0.125666	0.125666	0.125666	0.125666
	12	0.0784358	0.110346	0.147624	0.105726	0.117336	0.17738	0.080887	0.0576966	0.0984513	0.126127	0.0652968	0.148656	0.109238	0.143609	0.0568763	0.0745951	0.104356	0.099055	0.133507	0.100556	0.232318	0.114493	0.136787	0.121273	0.0396565	0.11638	0.196589	0.105695	0.183486	0.117638	0.0351992	0.126864	0.0466372	0.0524036	0.125749	0.11346	0.0663023	0.0687878	0.160313	0.0343564	0.204777	0.0200794	9.22872e-06	0.219299	0.219299	0.219299	0.219299	0.00126929
	11	0.0604531	0.0852499	0.0541608	0.0502177	0.0983048	0.0476004	0.0270873	0.0619436	0.0533024	0.0369236	0.0976455	0.0561524	0.0637865	0.0455007	0.0333007	0.0332296	0.0541529	0.0930052	0.0436468	0.100662	0.0803368	0.0500004	0.0597981	0.0374443	0.0685979	0.0525224	0.0726977	0.0999074	0.0507069	0.0242434	0.0679337	0.0249735	0.0280614	0.0673366	0.0607562	0.0355039	0.0368349	0.0858455	0.0183974	0.109655	0.0107522	4.94185e-06	0.117432	0.117432	0.117432	0.117432	0.000679688	0.117432
	10	0.0468639	0.0313836	0.0258133	0.0422164	0.0264706	0.0159949	0.0291807	0.0336515	0.0156576	0.0554047	0.0370101	0.0329007	0.0202791	0.0267314	0.0148851	0.0173027	0.0510194	0.0305097	0.0438424	0.0349285	0.0352039	0.0219331	0.0185264	0.0649928	0.0310641	0.0194889	0.0689518	0.0277041	0.0104857	0.0469493	0.0134187	0.0150779	0.0361811	0.0326453	0.0190769	0.019792	0.0461262	0.00988522	0.0589195	0.00577736	2.65534e-06	0.0630981	0.0630981	0.0630981	0.0630981	0.000365208	0.0630981	0.0630981
	9	0.0356941	0.0309463	0.0448968	0.023519	0.0184027	0.0356498	0.0327983	0.0204518	0.0486091	0.0434473	0.0448647	0.0216407	0.0246491	0.0247211	0.0160357	0.0337268	0.034627	0.0634056	0.0314742	0.0316668	0.0319495	0.0140589	0.0665301	0.060892	0.0238479	0.0382438	0.0395585	0.0118528	0.0420125	0.0191868	0.0167617	0.0402217	0.036291	0.0212073	0.0220023	0.0512775	0.0109892	0.0654994	0.00642256	2.95188e-06	0.0701446	0.0701446	0.0701446	0.0701446	0.000405993	0.0701446	0.0701446	0.0701446
	8	0.0774927	0.118506	0.0550695	0.0359994	0.0903062	0.0882211	0.0438872	0.139792	0.0839252	0.11596	0.0649726	0.057914	0.0501886	0.0586358	0.0688188	0.0503979	0.158439	0.100219	0.0628258	0.0632757	0.0450894	0.111157	0.137237	0.102923	0.103034	0.0483075	0.0372628	0.104559	0.0378017	0.0527677	0.0984459	0.0888253	0.0519066	0.0538525	0.125506	0.0268969	0.160315	0.0157197	7.22496e-06	0.171685	0.171685	0.171685	0.171685	0.000993702	0.171685	0.171685	0.171685	0.171685
	7	0.0631195	0.0309177	0.0179291	0.0375753	0.047534	0.025109	0.0638056	0.0513367	0.0476439	0.0357193	0.0369839	0.0250818	0.0253204	0.0535247	0.0218734	0.0490492	0.0532665	0.0425502	0.0267019	0.0189941	0.0758284	0.0487711	0.0493394	0.094583	0.0276826	0.00967878	0.069918	0.0200109	0.022113	0.0659203	0.0462429	0.0270228	0.0280359	0.065339	0.0140027	0.0834609	0.00818378	3.76135e-06	0.08938	0.08938	0.08938	0.08938	0.000517326	0.08938	0.08938	0.08938	0.08938	0.00130462
	6	0.0280277	0.0171322	0.031851	0.0336624	0.023026	0.0621309	0.0398806	0.049602	0.0249782	0.0346053	0.0272612	0.0215368	0.0393386	0.0289547	0.036232	0.028066	0.0384915	0.0307796	0.0136421	0.0543666	0.0566257	0.0298429	0.0771708	0.0432509	0.00943994	0.0309094	0.0227745	0.0199233	0.0470171	0.0527015	0.023944	0.0248416	0.0578945	0.0124073	0.0739517	0.00725135	3.3328e-06	0.0791964	0.0791964	0.0791964	0.0791964	0.000458384	0.0791964	0.0791964	0.0791964	0.0791964	0.00115598	0.0791964
	5	0.0416026	0.0815276	0.0764355	0.0436805	0.152625	0.104025	0.103219	0.0696597	0.0648229	0.0683287	0.0627042	0.0896311	0.057005	0.128477	0.0555353	0.0543274	0.0745855	0.042124	0.104598	0.108753	0.0928156	0.125034	0.0945287	0.0395082	0.0807548	0.0269699	0.0607396	0.113474	0.100691	0.0730976	0.0589621	0.137414	0.0294489	0.175526	0.0172113	7.91049e-06	0.187975	0.187975	0.187975	0.187975	0.00108799	0.187975	0.187975	0.187975	0.187975	0.00274375	0.187975	0.187975
	4	0.0756712	0.0747815	0.0379101	0.110665	0.0976728	0.10291	0.0554066	0.0690982	0.0489223	0.0600721	0.099745	0.0496444	0.0966798	0.0752695	0.041089	0.0402371	0.0390156	0.12345	0.0799745	0.0681346	0.148637	0.0585405	0.0330045	0.129182	0.0269324	0.0274929	0.132229	0.0928854	0.053381	0.0688015	0.124665	0.0267166	0.159241	0.0156144	7.17654e-06	0.170534	0.170534	0.170534	0.170534	0.000987042	0.170534	0.170534	0.170534	0.170534	0.00248918	0.170534	0.170534	0.170534
	3	0.111354	0.059503	0.154086	0.113618	0.155016	0.088622	0.0881722	0.0836625	0.0690019	0.153303	0.0886315	0.135076	0.0908689	0.0893431	0.0488223	0.0337672	0.183436	0.151427	0.0803824	0.175048	0.111645	0.0327907	0.173131	0.0691185	0.0440453	0.0960194	0.173645	0.0790005	0.0806057	0.233374	0.0388846	0.231766	0.0227259	1.04451e-05	0.248203	0.248203	0.248203	0.248203	0.00143659	0.248203	0.248203	0.248203	0.248203	0.00362287	0.248203	0.248203	0.248203	0.248203
	2	0.0826997	0.225737	0.147656	0.168307	0.124599	0.131633	0.0996436	0.110138	0.164359	0.127146	0.225086	0.118498	0.100673	0.0990847	0.038242	0.148182	0.210015	0.142058	0.192755	0.122723	0.0583698	0.160549	0.0864609	0.105505	0.14358	0.117692	0.137847	0.111343	0.255196	0.0679424	0.314848	0.0308725	1.41893e-05	0.337177	0.337177	0.337177	0.337177	0.00195156	0.337177	0.337177	0.337177	0.337177	0.00492156	0.337177	0.337177	0.337177	0.337177	4.48062e-05
	1	0.581645	0.401034	0.405508	0.250803	0.343107	0.275787	0.243191	0.486365	0.252718	0.598625	0.366078	0.243387	0.206989	0.143887	0.311122	0.314523	0.365263	0.631542	0.250532	0.11895	0.529827	0.148642	0.244675	0.637613	0.326267	0.173211	0.360182	0.653526	0.137738	1.01989	0.0777522	3.57358e-05	0.849179	0.849179	0.849179	0.849179	0.004915	0.849179	0.849179	0.849179	0.849179	0.0123949	0.849179	0.849179	0.849179	0.849179	0.000112844	0.849179
	0	0.287026	0.305924	0.167847	0.191837	0.199675	0.186964	0.298303	0.207725	0.330501	0.270436	0.208855	0.139002	0.0834923	0.325159	0.183432	0.151947	0.451051	0.228005	0.0674508	0.299913	0.136256	0.116842	0.410732	0.40246	0.133378	0.125714	0.587227	0.0979776	0.574318	0.0699603	2.49994e-05	0.594053	0.594053	0.594053	0.594053	0.00343835	0.594053	0.594053	0.594053	0.594053	0.00867102	0.594053	0.594053	0.594053	0.594053	7.89415e-05	0.594053	0.594053
Rate Upper		Year
		1988	1989	1990	1991	1992	1993	1994	1995	1996	1997	1998	1999	2000	2001	2002	2003	2004	2005	2006	2007	2008	2009	2010	2011	2012	2013	2014	2015	2016	2017	2018	2019	2020	2021	2022	2023	2024	2025	2026	2027	2028	2029	2030	2031	2032	2033	2034	2035
Age	84																																4.95259	10.1149	9.21972	6.87307	6.66024	9.32827	9.14146	10.7764	7.68924	9.90469	11.3109	10.78	8.64907	8.42177	8.14936	10.7929	10.2777
	83																																7.82457	7.57679	5.9412	5.56047	8.17461	7.85564	8.80421	6.4242	8.23893	9.79428	8.75286	6.91805	6.49495	6.46467	8.86724	8.59697	10.4875
	82																																7.53882	6.32108	5.47265	8.26422	7.74973	9.10713	6.19053	7.7527	9.36889	8.66859	7.03848	6.8792	6.73389	8.92349	8.35362	10.8079	8.75415
	81																																6.72516	6.42293	9.45709	8.45342	10.7354	7.23505	8.98227	10.7384	10.5178	7.86951	7.78014	7.55174	9.9426	9.43467	11.882	9.8921	10.0678
	80																																4.91036	7.94521	6.98565	8.5735	6.0265	7.60865	8.84406	8.13851	6.5271	6.29718	6.07169	8.2367	7.58352	9.78589	7.98103	8.29959	7.03967
	79																																9.61571	9.69262	11.4499	7.68123	9.95947	11.6913	11.1027	8.85936	8.51298	7.97008	11.3075	10.1089	12.3512	10.9236	10.7916	9.11206	6.93063
	78																																9.52628	12.1465	7.91002	10.4168	11.9892	11.5249	8.84908	8.37621	8.32796	10.982	10.4174	13.3168	11.0897	10.9167	9.23223	7.08523	7.17587
	77																																10.3404	7.3335	8.79872	10.0215	10.1144	7.98375	7.10051	6.93651	9.96679	8.889	11.3457	9.84797	9.62784	8.08131	5.86542	6.08911	8.6172
	76																																5.78238	7.76044	8.69333	7.9469	6.4876	6.17311	5.96142	8.4834	7.49674	9.3024	7.8673	7.88272	6.58952	5.05711	5.18266	7.30622	7.32086
	75																																6.78598	8.32355	7.75919	6.05637	5.76065	5.32852	7.70913	6.97453	8.56188	7.34817	7.65756	6.22169	4.62434	4.69739	6.9416	6.9376	9.08168
	74																																10.5813	11.091	8.2413	7.70149	7.52806	9.9471	9.05681	11.4733	9.53138	9.83838	8.04087	6.38419	6.1994	9.15705	8.627	12.286	6.93728
	73																																10.0765	8.0322	7.16221	6.87195	9.26811	9.03643	11.2734	9.41632	9.01144	7.73467	5.99719	5.94582	8.43289	8.66585	11.4465	6.63706	6.27553
	72																																7.91225	7.9418	7.16606	9.97229	9.27223	11.7202	9.96225	9.81298	7.99026	6.22117	6.12009	9.19711	8.88491	11.3675	6.753	6.54206	6.54127
	71																																5.05565	5.12798	6.54575	5.94437	7.28759	6.61649	6.14884	5.48816	3.81934	4.05181	5.9051	5.95443	7.4212	4.54481	4.16952	3.95799	4.01326
	70																																5.52292	8.2563	7.24381	8.95309	7.67321	7.38356	6.13935	4.7958	4.82795	6.75892	7.0687	9.12968	5.09441	4.68025	5.1017	4.70646	6.9558
	69																																10.8092	10.5012	12.7272	10.6384	10.5949	8.77979	6.72086	6.55413	9.91767	9.75886	12.7091	7.07927	6.77392	7.3046	6.52558	10.1174	7.82804
	68																																8.25597	10.4925	8.53968	8.40531	7.3409	5.31665	5.35961	7.77596	7.8534	9.86047	6.2736	5.59405	5.58801	5.29794	7.9239	6.57217	5.69563
	67																																6.49597	5.88783	5.35819	4.53926	3.43758	3.41215	5.0493	4.94589	6.46216	3.65673	3.70824	3.64904	3.36094	5.10271	4.15202	3.57807	5.32217
	66																																7.62618	7.52825	6.35021	4.65148	4.73703	7.04634	7.1237	9.13292	5.07963	4.73663	4.88448	4.48354	6.9283	5.2418	4.72969	7.29881	3.51742
	65																																6.03421	5.07176	3.82232	3.78288	5.76099	5.78439	7.06132	4.32527	3.79089	3.85055	3.84375	5.61881	4.45141	3.8937	6.11624	2.95969	3.81639
	64																																7.55488	5.82034	5.62505	8.49011	8.3829	10.8813	6.06379	5.59543	5.6915	5.37266	8.33597	6.52383	5.8499	8.51178	3.96934	5.3627	8.69617
	63																																3.85684	4.12752	5.83977	5.52488	7.92013	4.50343	3.95525	4.05078	3.78857	5.94705	4.4012	3.9229	6.28908	3.01661	3.80262	6	3.87359
	62																																3.4641	5.64585	5.13575	6.7982	3.97643	3.65686	3.58753	3.502	5.16395	4.04067	3.55374	5.57341	2.86035	3.51317	5.39274	3.36443	2.24134
	61																																4.30338	4.53516	5.32062	3.06093	2.95905	2.79519	2.81216	4.07326	3.22713	3.06008	4.24738	2.13499	2.89429	4.38508	2.85122	1.78725	3.90164
	60																																6.18365	8.18613	4.39178	4.33401	4.09627	3.89647	5.77976	4.75607	4.19324	6.08551	3.0518	4.08898	6.03042	3.83336	2.49533	5.50408	7.81628
	59																																7.95125	4.89967	4.22296	4.15234	4.32807	6.00356	4.72248	4.40245	6.22553	3.0642	4.06037	6.26874	3.94448	2.60107	5.82593	8.10872	2.85173
	58																																4.68047	4.41948	4.18818	3.98314	6.31383	4.85738	4.17833	6.20379	3.13081	3.86243	6.33278	4.11484	2.49148	5.68148	8.2095	2.8075	4.23734
	57																																3.37818	3.45043	3.2887	4.76316	4.01173	3.43823	4.93434	2.52354	3.23932	4.93597	3.27737	1.98034	4.3621	6.21926	2.2901	3.15704	4.96363
	56																																3.28215	3.22069	4.61639	3.7442	3.40372	4.80826	2.40532	3.25007	4.54822	3.06769	2.0141	4.33487	6.0018	2.18885	3.20145	4.70754	3.25679
	55																																4.38243	6.93857	5.45603	4.76107	7.18628	3.32127	4.44789	6.95535	4.49861	2.70929	6.18129	8.57655	3.01562	4.69693	6.39436	5.10616	4.2776
	54																																3.58502	3.03754	2.5748	3.70673	1.80212	2.37431	3.57347	2.43437	1.51635	3.17065	4.66337	1.5867	2.4239	3.36646	2.51196	2.31392	3.39374
	53																																3.20304	3.04916	4.28011	2.16411	2.78249	4.00328	2.6823	1.74518	3.71843	5.32486	1.86681	2.71785	4.0065	2.71771	2.56685	3.91384	2.00394
	52																																2.32621	3.74286	1.79557	2.25102	3.49865	2.19877	1.39087	3.07031	4.32458	1.51069	2.2861	3.24781	2.34429	2.03226	3.1359	1.65544	1.04985
	51																																2.0362	1.03127	1.29071	1.95804	1.28565	0.793341	1.70145	2.44547	0.888326	1.28396	1.90403	1.29525	1.17865	1.75119	0.982593	0.615517	1.27467
	50																																1.52175	1.97447	2.89066	1.88596	1.23948	2.59227	3.80425	1.29582	1.9117	2.78265	1.95473	1.7618	2.67855	1.37151	0.871009	1.87565	1.83131
	49																																1.16584	1.8058	1.15313	0.733676	1.62312	2.40423	0.803001	1.15566	1.76851	1.16226	1.0756	1.65014	0.865618	0.557443	1.12067	1.1659	0.626093
	48																																2.17171	1.44608	0.862382	1.93213	2.67418	0.970369	1.40171	2.06481	1.4122	1.28204	1.89467	0.989552	0.628452	1.32988	1.32788	0.699824	2.19536
	47																																1.25423	0.814635	1.77017	2.37427	0.88089	1.23294	1.85846	1.29207	1.18794	1.69577	0.926711	0.551371	1.13817	1.14958	0.640779	1.93234	1.38696
	46																																0.630556	1.38891	1.91327	0.676516	1.04912	1.44699	1.00001	0.898436	1.36064	0.732069	0.470689	0.937397	0.941714	0.484324	1.54811	1.08263	1.18137
	45																																1.19928	1.71188	0.605065	0.874871	1.2978	0.882335	0.779113	1.21646	0.611268	0.403975	0.797532	0.825675	0.443026	1.35281	0.95902	0.986345	0.585437
	44																																1.00441	0.387495	0.544288	0.775899	0.51951	0.479734	0.722933	0.386517	0.242474	0.497264	0.511788	0.270945	0.829146	0.575826	0.599489	0.389471	0.429278
	43																																0.464003	0.688499	1.02281	0.674283	0.642257	0.944204	0.499713	0.301899	0.643465	0.633403	0.33118	1.01408	0.709857	0.795022	0.466819	0.542934	0.438064
	42																																0.434421	0.647068	0.431364	0.393462	0.613065	0.31383	0.193892	0.409272	0.409175	0.220355	0.641757	0.471303	0.51146	0.294828	0.34394	0.301386	0.308759
	41																																0.988798	0.735076	0.634525	0.954875	0.504608	0.311607	0.640894	0.655695	0.351274	1.00668	0.717132	0.824045	0.460799	0.554197	0.44987	0.485574	0.7645
	40																																0.596341	0.553207	0.82127	0.404076	0.26913	0.541461	0.537859	0.287588	0.870546	0.56901	0.652843	0.389297	0.433345	0.372293	0.373447	0.642675	0.409356
	39																																0.60054	0.975719	0.489888	0.29066	0.64849	0.596218	0.325393	1.00203	0.687557	0.741998	0.452645	0.517548	0.449108	0.459644	0.783041	0.488495	0.924352
	38																																0.969578	0.491349	0.301418	0.607358	0.630097	0.33965	1.00005	0.67881	0.795186	0.453116	0.515574	0.435287	0.428327	0.730673	0.473207	0.867641	0.555772
	37																																0.145878	0.0942946	0.193448	0.182445	0.102934	0.302559	0.198401	0.222124	0.13311	0.157524	0.130442	0.133208	0.225595	0.149756	0.263456	0.175887	0.145157
	36																																0.172821	0.381502	0.361201	0.191483	0.562168	0.388342	0.423073	0.270803	0.29111	0.24593	0.243321	0.396284	0.257707	0.504756	0.318626	0.262402	0.224757
	35																																0.291562	0.304207	0.155011	0.446275	0.313376	0.364581	0.205095	0.236491	0.198898	0.198486	0.333825	0.214258	0.408659	0.255717	0.222965	0.186038	0.114154
	34																																0.305934	0.175597	0.483402	0.344827	0.384231	0.225028	0.250664	0.212282	0.224753	0.369773	0.232443	0.422928	0.286098	0.230818	0.20277	0.118195	0.376195
	33																																0.192047	0.594764	0.385605	0.420965	0.258477	0.302851	0.232272	0.244902	0.411896	0.263675	0.504563	0.32216	0.255538	0.215507	0.133345	0.412029	0.381933
	32																																0.379528	0.269125	0.293625	0.169053	0.196974	0.170499	0.160532	0.280755	0.176884	0.319821	0.213015	0.182089	0.152922	0.0896947	0.297594	0.245336	0.18785
	31																																0.262904	0.315356	0.178323	0.194901	0.16639	0.168904	0.270553	0.181815	0.343806	0.219914	0.180073	0.162999	0.0914578	0.293396	0.263743	0.19668	0.318493
	30																																0.427948	0.27045	0.292409	0.237771	0.250867	0.394835	0.253333	0.479546	0.31919	0.257724	0.220487	0.126486	0.411145	0.373086	0.263013	0.476054	0.24547
	29																																0.130053	0.155741	0.121392	0.12227	0.206009	0.129421	0.256151	0.164045	0.132191	0.119154	0.0660678	0.214412	0.187035	0.145147	0.237521	0.125354	0.0491505
	28																																0.155	0.135255	0.128974	0.208092	0.143213	0.257166	0.162621	0.139453	0.118966	0.06848	0.217919	0.191112	0.148984	0.253217	0.13295	0.0507994	0.194068
	27																																0.214607	0.228723	0.365804	0.223063	0.416544	0.271466	0.220182	0.194854	0.112531	0.357834	0.319703	0.238933	0.407807	0.211295	0.0810593	0.322885	0.114321
	26																																0.174131	0.313617	0.192112	0.350958	0.244802	0.196967	0.16807	0.0970123	0.325795	0.267934	0.197585	0.34173	0.184137	0.0703327	0.272444	0.0995164	0.12105
	25																																0.155512	0.101868	0.182199	0.120513	0.101099	0.0866891	0.0497456	0.159736	0.135487	0.103112	0.180715	0.0938369	0.035619	0.14211	0.0535236	0.0621246	0.15818
	24																																0.121823	0.237175	0.154327	0.122461	0.109171	0.0629328	0.200905	0.179192	0.132652	0.219877	0.123147	0.0458259	0.18711	0.0660655	0.0782121	0.19454	0.177203
	23																																0.241112	0.166894	0.133543	0.11496	0.065765	0.216501	0.181327	0.138415	0.242243	0.123143	0.048163	0.188777	0.0665382	0.080116	0.206944	0.180236	0.0997874
	22																																0.19722	0.174282	0.144567	0.0793943	0.282499	0.222493	0.165152	0.297897	0.168531	0.0599109	0.237522	0.0900545	0.101176	0.263076	0.227543	0.128783	0.153469
	21																																0.268558	0.244838	0.128583	0.415915	0.389002	0.268751	0.469188	0.245611	0.0934589	0.378712	0.14174	0.165817	0.415416	0.371562	0.204	0.260569	0.588623
	20																																0.180893	0.105758	0.33465	0.28336	0.204137	0.379955	0.191385	0.0748084	0.292176	0.109112	0.130025	0.334571	0.283425	0.157874	0.185361	0.435217	0.0939889
	19																																0.0343847	0.12154	0.0956984	0.0672611	0.130657	0.0699087	0.026666	0.101207	0.0350247	0.0409658	0.115669	0.0986547	0.0554922	0.0633337	0.143462	0.0316344	0.233266
	18																																0.22531	0.211771	0.149227	0.262186	0.140863	0.0532057	0.208315	0.0750264	0.0873659	0.216275	0.194283	0.121741	0.139695	0.294977	0.0649918	0.469822	0.0442501
	17																																0.123808	0.0897529	0.155321	0.0794711	0.0300951	0.126937	0.0429441	0.0539863	0.131575	0.119823	0.06863	0.078944	0.177616	0.0409081	0.277641	0.025011	2.45876e-05
	16																																0.162256	0.308558	0.146288	0.0556911	0.235947	0.0884336	0.101882	0.251078	0.210953	0.120351	0.15051	0.34246	0.073783	0.490545	0.0491053	4.75292e-05	0.335385
	15																																0.411584	0.22095	0.081605	0.32942	0.112787	0.148889	0.339293	0.319838	0.187713	0.217276	0.477936	0.104458	0.735963	0.0693516	6.80493e-05	0.485436	0.499626
	14																																0.0794214	0.0318943	0.123105	0.0418529	0.0514478	0.131096	0.112503	0.0625088	0.0724622	0.173444	0.0392644	0.277759	0.0259341	2.39255e-05	0.182013	0.189835	0.196067
	13																																0.0435752	0.175765	0.0612641	0.0706771	0.18019	0.159884	0.0928783	0.111569	0.242788	0.0534068	0.380937	0.0388751	3.4079e-05	0.248918	0.255125	0.262028	0.269583
	12																																0.299271	0.113815	0.129513	0.318725	0.277126	0.162679	0.18118	0.432187	0.0902362	0.637595	0.0631006	6.11152e-05	0.414147	0.423603	0.429386	0.445309	0.312992
	11																																0.0556889	0.0663676	0.1669	0.145711	0.0867173	0.101611	0.231114	0.0487438	0.353605	0.0342097	3.51717e-05	0.220169	0.222373	0.230797	0.236152	0.167757	0.250292
	10																																0.036551	0.0929624	0.0748715	0.0441948	0.0538064	0.116322	0.026628	0.198182	0.0176163	1.79493e-05	0.123327	0.125846	0.130144	0.134735	0.0980531	0.142993	0.148852
	9																																0.0956784	0.0887653	0.0534879	0.0564826	0.142237	0.0277579	0.19042	0.0202197	1.83639e-05	0.123891	0.127272	0.129004	0.135011	0.0889936	0.139772	0.144375	0.14966
	8																																0.202383	0.127325	0.140389	0.32297	0.0727422	0.470675	0.0482558	4.33738e-05	0.300908	0.306878	0.316246	0.318671	0.213808	0.343839	0.349749	0.367341	0.371829
	7																																0.0622094	0.0744383	0.169153	0.0358464	0.255548	0.0255009	2.36719e-05	0.158321	0.160793	0.161231	0.166633	0.126391	0.17545	0.182002	0.187571	0.193954	0.85585
	6																																0.0643326	0.15601	0.0326739	0.229232	0.0226902	2.08508e-05	0.135986	0.138549	0.140253	0.143	0.10362	0.152109	0.156792	0.161389	0.166417	0.814958	0.177941
	5																																0.350678	0.0828666	0.532538	0.0512502	5.3109e-05	0.317724	0.318204	0.328296	0.336457	0.257898	0.34576	0.354043	0.362802	0.374532	1.68729	0.396159	0.413194
	4																																0.0680903	0.511228	0.0456715	4.41694e-05	0.285405	0.288677	0.288468	0.298318	0.233892	0.30648	0.312774	0.320804	0.330259	1.50233	0.351428	0.357511	0.368386
	3																																0.707462	0.073042	6.35898e-05	0.402233	0.426705	0.421885	0.427192	0.348337	0.453767	0.454664	0.472771	0.483367	2.31066	0.503104	0.52093	0.531835	0.549745
	2																																0.0868031	9.30292e-05	0.535667	0.533926	0.553346	0.558499	0.432885	0.58622	0.595604	0.601206	0.617894	2.7666	0.640717	0.656038	0.675601	0.695763	0.137758
	1																																0.000210475	1.43888	1.37866	1.38076	1.41139	1.15192	1.46053	1.46614	1.49102	1.52325	7.29798	1.60599	1.61243	1.6879	1.75157	0.376831	1.82846
	0																																0.964298	1.05675	1.01663	1.00897	0.756677	1.05792	1.06997	1.09703	1.122	5.45502	1.20233	1.20927	1.21281	1.25612	0.280032	1.33103	1.37661
Rate Lower		Year
		1988	1989	1990	1991	1992	1993	1994	1995	1996	1997	1998	1999	2000	2001	2002	2003	2004	2005	2006	2007	2008	2009	2010	2011	2012	2013	2014	2015	2016	2017	2018	2019	2020	2021	2022	2023	2024	2025	2026	2027	2028	2029	2030	2031	2032	2033	2034	2035
Age	84																																1.34933	2.60839	2.46183	1.83558	1.6982	2.4031	2.24184	2.81728	1.89272	2.26744	2.57982	2.59458	2.0204	1.74704	1.67515	2.29303	2.09066
	83																																2.16682	2.06143	1.58807	1.46703	2.09404	1.9347	2.40935	1.60889	1.98625	2.30786	2.18581	1.75862	1.46924	1.4566	1.90712	1.84347	2.07759
	82																																2.09839	1.68204	1.56927	2.25553	1.98282	2.55203	1.63839	2.09874	2.30726	2.32653	1.87311	1.50992	1.48164	1.93321	1.83989	2.34787	1.90278
	81																																1.85616	1.83156	2.45377	2.34874	2.86177	1.86249	2.36745	2.63696	2.52506	1.93224	1.79882	1.80468	2.20708	2.146	2.56259	2.18859	2.17068
	80																																1.42304	2.08924	2.03348	2.33246	1.64496	2.01233	2.20154	2.1152	1.70055	1.54298	1.44941	1.88669	1.77142	2.08543	1.82738	1.84072	1.45206
	79																																2.76094	2.60041	3.19899	2.10558	2.74116	2.89826	2.77464	2.18499	2.10381	1.95717	2.60526	2.43887	2.87697	2.38703	2.46489	2.0062	1.35404
	78																																2.5845	3.28609	2.08929	2.66565	3.01492	2.89744	2.35348	2.06491	1.92945	2.58413	2.41623	2.89765	2.47544	2.4288	1.85041	1.35774	1.36113
	77																																2.74276	1.97191	2.40527	2.72209	2.5631	2.08325	1.79417	1.77034	2.22831	2.06159	2.66697	2.24142	2.09848	1.73386	1.17702	1.26775	1.85634
	76																																1.66713	2.0551	2.13429	2.26421	1.72971	1.4882	1.5346	2.03986	1.8047	2.25665	1.90508	1.89391	1.46582	1.06124	1.12183	1.63071	1.56458
	75																																1.90106	2.11165	1.98611	1.598	1.45424	1.39601	1.749	1.60849	2.03827	1.70277	1.81423	1.35126	0.977426	1.01395	1.44454	1.35248	1.768
	74																																2.74483	2.94505	2.11678	1.98438	2.00926	2.43961	2.31222	2.92142	2.31775	2.25343	1.86477	1.36117	1.38411	1.93993	1.94848	2.40611	1.39886
	73																																2.72398	2.17459	1.85712	1.88237	2.53767	2.25192	2.80335	2.42738	2.35928	1.8973	1.29993	1.32342	1.95282	1.77833	2.31809	1.29925	1.22375
	72																																2.14083	1.95313	1.73486	2.34775	2.28374	2.74652	2.49253	2.25632	1.91749	1.34411	1.36151	1.92287	1.7855	2.39234	1.33513	1.28834	1.2028
	71																																1.21618	1.29751	1.57202	1.47706	1.86301	1.60137	1.61475	1.2894	0.891229	0.898855	1.34364	1.262	1.59684	0.906391	0.829342	0.849914	0.775289
	70																																1.47581	1.90222	1.8013	2.12499	1.87304	1.85572	1.5167	1.01882	1.09096	1.58237	1.49995	2.00578	1.03077	0.971349	0.967949	0.895783	1.31773
	69																																2.78548	2.70519	3.20343	2.52483	2.75117	2.16449	1.46329	1.59295	2.42202	2.20015	2.77693	1.45109	1.52586	1.4897	1.32207	2.00338	1.62619
	68																																2.1096	2.57888	2.08979	2.18482	1.70056	1.16078	1.23495	1.85149	1.75741	2.14212	1.19468	1.15108	1.07194	1.04377	1.61918	1.27679	1.16425
	67																																1.67027	1.38831	1.37875	1.06944	0.798971	0.806471	1.23399	1.09702	1.45476	0.773944	0.742006	0.723566	0.671765	1.03131	0.857612	0.778481	1.15758
	66																																1.94442	1.9167	1.57382	1.09017	1.13726	1.63767	1.65096	2.05716	1.0634	1.03636	1.07908	0.895256	1.42635	1.24054	1.04113	1.65907	0.776093
	65																																1.61659	1.25647	0.908294	0.986941	1.38115	1.25265	1.69373	0.944977	0.875347	0.869246	0.772475	1.18572	0.963005	0.878307	1.33173	0.651541	0.811496
	64																																1.7631	1.27123	1.28578	2.01887	1.94613	2.45467	1.28142	1.22797	1.28153	1.12407	1.82778	1.48562	1.24631	1.97905	0.971893	1.16368	1.89381
	63																																0.876007	0.987676	1.45545	1.24189	1.62379	0.898754	0.876568	0.858308	0.772486	1.22697	1.01856	0.868711	1.43795	0.654447	0.810862	1.27265	0.812997
	62																																0.860863	1.25535	1.22707	1.58034	0.83774	0.807716	0.773412	0.712231	1.09938	0.905302	0.808978	1.26499	0.587934	0.767613	1.20925	0.742743	0.465371
	61																																1.03981	1.02699	1.18652	0.70126	0.639624	0.641456	0.571413	0.909706	0.746477	0.660034	1.00983	0.481767	0.622729	0.992007	0.630446	0.400889	0.878286
	60																																1.37008	1.76052	1.01003	0.92976	0.910858	0.830316	1.34333	1.02397	0.953096	1.44345	0.703852	0.878016	1.34795	0.90436	0.526657	1.22031	1.64628
	59																																1.88922	1.04141	0.997272	0.971615	0.879237	1.28918	1.08607	0.93038	1.59109	0.739696	0.936723	1.4696	0.972478	0.576746	1.25832	1.83008	0.618804
	58																																0.928159	0.925515	0.947289	0.875891	1.28582	1.15506	0.96041	1.47467	0.709874	0.884701	1.38447	0.896	0.574782	1.25331	1.71042	0.614771	0.894829
	57																																0.784053	0.778092	0.719495	1.07018	0.890355	0.812375	1.16591	0.585539	0.738975	1.1785	0.753967	0.458106	0.979414	1.47674	0.533312	0.762394	1.10521
	56																																0.776964	0.735043	1.1078	0.866449	0.88133	1.21407	0.59462	0.730875	1.24317	0.765115	0.481472	1.08787	1.48636	0.508488	0.765276	1.05826	0.755306
	55																																1.00378	1.51324	1.30384	1.1102	1.78092	0.876722	1.06171	1.68606	1.07301	0.664695	1.44941	2.07388	0.703312	1.12816	1.52845	1.03857	0.948226
	54																																0.816742	0.695948	0.61302	0.952187	0.464474	0.590897	0.84587	0.588897	0.390208	0.824607	1.10994	0.400019	0.575517	0.84513	0.603654	0.506094	0.800412
	53																																0.799229	0.738982	1.08159	0.522163	0.679121	1.05128	0.686215	0.429509	0.975387	1.32683	0.462245	0.706002	0.937421	0.672591	0.594721	0.880471	0.484379
	52																																0.571893	0.923204	0.426803	0.561102	0.870199	0.565371	0.36466	0.822801	1.09345	0.36622	0.594997	0.823225	0.566355	0.497564	0.747917	0.391069	0.243867
	51																																0.48219	0.256371	0.30432	0.478409	0.314471	0.203646	0.430895	0.584995	0.216582	0.29572	0.454641	0.319976	0.266773	0.409351	0.221904	0.136885	0.264848
	50																																0.39541	0.512169	0.774157	0.504071	0.324039	0.701619	0.934214	0.348301	0.504678	0.758314	0.507295	0.4305	0.683907	0.351227	0.214443	0.416182	0.417694
	49																																0.292748	0.448487	0.306997	0.192716	0.430451	0.55878	0.199473	0.293714	0.427332	0.302626	0.258201	0.405924	0.202608	0.131874	0.241852	0.260543	0.147973
	48																																0.528022	0.373043	0.238135	0.47984	0.70495	0.229423	0.347342	0.516714	0.37233	0.323018	0.478907	0.251586	0.155799	0.292871	0.30115	0.170855	0.468567
	47																																0.309932	0.205149	0.461914	0.605069	0.228176	0.338933	0.452511	0.326604	0.28474	0.448997	0.232489	0.139602	0.268804	0.292824	0.15826	0.436875	0.311885
	46																																0.168771	0.356594	0.4823	0.174455	0.249962	0.371018	0.247211	0.231049	0.335719	0.18099	0.113055	0.21237	0.224624	0.119563	0.33171	0.236005	0.265602
	45																																0.302086	0.445409	0.149545	0.238102	0.325275	0.23331	0.201475	0.305232	0.168701	0.0944709	0.193229	0.20323	0.112818	0.309708	0.215849	0.241788	0.131645
	44																																0.258288	0.0953401	0.140069	0.194966	0.13828	0.112357	0.181692	0.0950759	0.0609459	0.114658	0.118776	0.0653057	0.184611	0.12727	0.143096	0.0824326	0.0807673
	43																																0.121043	0.190981	0.26871	0.177603	0.169849	0.244376	0.13159	0.0820987	0.158195	0.165228	0.0928092	0.246101	0.182862	0.203531	0.113961	0.11603	0.104169
	42																																0.11228	0.170603	0.116353	0.10322	0.157279	0.0844583	0.0528027	0.100237	0.108721	0.0582822	0.16022	0.113727	0.1264	0.0695071	0.0776045	0.0637978	0.0646217
	41																																0.269713	0.201954	0.171281	0.259577	0.136963	0.08682	0.158357	0.176832	0.0955041	0.253329	0.182555	0.202711	0.109428	0.126775	0.102828	0.101598	0.17572
	40																																0.164134	0.135365	0.200908	0.108874	0.0670175	0.134616	0.141166	0.0740221	0.21848	0.149759	0.172024	0.0940201	0.107104	0.08761	0.0837635	0.138046	0.083222
	39																																0.160313	0.258013	0.132592	0.0801994	0.164002	0.162822	0.0928934	0.259094	0.185082	0.202787	0.111199	0.122642	0.106374	0.101565	0.169484	0.10289	0.182527
	38																																0.254201	0.142902	0.0847744	0.15872	0.169591	0.0958593	0.257415	0.177662	0.206005	0.110382	0.128829	0.105589	0.105461	0.167308	0.102497	0.195903	0.118556
	37																																0.0393923	0.0242937	0.0475843	0.0510328	0.0288112	0.0789854	0.0546599	0.0593276	0.0334912	0.036743	0.0323681	0.0300069	0.0517068	0.032078	0.0570761	0.036266	0.0296366
	36																																0.0449748	0.0934924	0.0961918	0.0503868	0.153588	0.102895	0.111636	0.0621525	0.0697014	0.0593197	0.0574924	0.0956554	0.0559725	0.102144	0.0678866	0.0566622	0.0430145
	35																																0.074554	0.0841	0.0440032	0.118513	0.0931005	0.0973687	0.0500812	0.0576285	0.0509444	0.046423	0.0842512	0.047819	0.0924364	0.0599426	0.0463177	0.038088	0.0210161
	34																																0.0853759	0.0488613	0.126689	0.0896726	0.0991739	0.0595702	0.0635013	0.0563265	0.0499548	0.0872015	0.0518692	0.0936889	0.0640371	0.0501806	0.0401391	0.0228872	0.0686094
	33																																0.0486207	0.14519	0.103498	0.113459	0.0650953	0.0707223	0.0560626	0.0549457	0.0983602	0.0578111	0.102942	0.0694056	0.0577773	0.0467566	0.0241217	0.0779565	0.0666224
	32																																0.101905	0.0678431	0.0767609	0.0440376	0.0465117	0.038835	0.0391391	0.0668062	0.0381719	0.0692384	0.0483571	0.0380322	0.0307228	0.0166512	0.0567489	0.0475537	0.0287404
	31																																0.0724209	0.0840413	0.046309	0.0504734	0.0444258	0.0424663	0.0693234	0.0425577	0.075814	0.0518778	0.0393747	0.0348653	0.0175309	0.0595054	0.0466161	0.0302448	0.0499974
	30																																0.117564	0.0669452	0.0741657	0.0614832	0.0599534	0.0995839	0.0609474	0.112819	0.0726637	0.0599902	0.0451193	0.0261266	0.0864067	0.0686928	0.0434698	0.072762	0.0381554
	29																																0.0329651	0.0392336	0.0312132	0.0307826	0.0545455	0.032669	0.0561233	0.03792	0.02931	0.0255118	0.0143405	0.0416808	0.0354708	0.0234751	0.036305	0.0196517	0.00684065
	28																																0.0393187	0.034302	0.0309642	0.0530976	0.0302397	0.0602207	0.0390808	0.0316205	0.0253107	0.0141487	0.0433414	0.0361001	0.0236325	0.0382744	0.0204682	0.00724102	0.0234716
	27																																0.0547871	0.0554392	0.0866082	0.0542354	0.0973489	0.0633102	0.05139	0.0421722	0.0230899	0.0739597	0.0620255	0.0379107	0.0651626	0.0343787	0.0118197	0.03944	0.0145712
	26																																0.0481963	0.0767217	0.048561	0.0860737	0.0551748	0.0447336	0.0365359	0.0214452	0.0627244	0.0529674	0.0334877	0.0539502	0.0304411	0.0105059	0.0333371	0.012783	0.0119489
	25																																0.0394889	0.0254234	0.044638	0.0278048	0.0236707	0.0179407	0.0102649	0.0330885	0.0274509	0.0175879	0.0282948	0.0149897	0.0055922	0.0170972	0.00635612	0.00610347	0.0125455
	24																																0.0293051	0.0547513	0.0348606	0.029226	0.0243553	0.0131629	0.0411927	0.0364799	0.022725	0.0352281	0.0194191	0.00689692	0.0223148	0.00767241	0.00785037	0.017095	0.0139109
	23																																0.0577995	0.0407973	0.0308942	0.0256293	0.0145913	0.0462095	0.0389985	0.0243822	0.0383139	0.0197012	0.00771096	0.0251706	0.00833509	0.0080049	0.0183454	0.0153602	0.0106965
	22																																0.0479383	0.0384222	0.03124	0.017521	0.0558153	0.0440734	0.0298621	0.0476001	0.0267749	0.00906713	0.0298846	0.0115364	0.0100554	0.0226418	0.0176216	0.0118459	0.0112766
	21																																0.0663491	0.0544353	0.0294258	0.0992793	0.0781063	0.0486209	0.0807614	0.0439938	0.0152609	0.0484042	0.0165027	0.0175054	0.035244	0.0290395	0.0203195	0.0155397	0.036268
	20																																0.0394101	0.0242318	0.0726053	0.0614674	0.0399384	0.0604093	0.0330391	0.011947	0.039101	0.0136251	0.0126748	0.0290327	0.0212965	0.0158603	0.0124116	0.0262715	0.00339154
	19																																0.00734952	0.0258902	0.0198532	0.0127228	0.0218822	0.0115903	0.00401755	0.0134227	0.00473143	0.00432153	0.00931601	0.00734989	0.00545312	0.00442811	0.00893528	0.00113904	1.10058e-06
	18																																0.0512565	0.0439616	0.0267227	0.0410539	0.0223264	0.00842913	0.0259788	0.00997279	0.00869285	0.0188184	0.016369	0.011725	0.00856623	0.018685	0.0022638	2.43977e-06	1.38636e-06
	17																																0.024038	0.0162178	0.0253589	0.0133088	0.00506749	0.0162633	0.00578404	0.00527635	0.0115317	0.00972497	0.00651916	0.00520991	0.0117002	0.0013424	1.32444e-06	8.17387e-07	1.00479e-06
	16																																0.0285696	0.0454385	0.0254134	0.00889409	0.0295747	0.0113315	0.0099938	0.0216898	0.0180329	0.0116424	0.0103675	0.0205847	0.00222642	2.66865e-06	1.48634e-06	1.72656e-06	0.0899204
	15																																0.0691513	0.0379241	0.0134621	0.0410871	0.0147919	0.0141989	0.03226	0.0258029	0.0202396	0.0132977	0.028404	0.00379442	3.91902e-06	2.29376e-06	2.64609e-06	0.133615	0.133615
	14																																0.0137004	0.00514438	0.016176	0.00540087	0.0061306	0.011574	0.00894433	0.00670365	0.00546991	0.0110268	0.00126356	1.51592e-06	8.63019e-07	9.56678e-07	0.0506024	0.0506024	0.0506024
	13																																0.006888	0.0208397	0.00748063	0.00771665	0.016984	0.0139835	0.00983075	0.0071476	0.0162164	0.00198367	2.02866e-06	1.10752e-06	1.34967e-06	0.0703903	0.0703903	0.0703903	0.0703903
	12																																0.0387316	0.0147256	0.0141791	0.0290572	0.022937	0.0168879	0.0129772	0.0275874	0.00331393	3.56053e-06	2.0911e-06	2.54063e-06	0.121701	0.121701	0.121701	0.121701	2.56841e-07
	11																																0.00728808	0.00760383	0.0157386	0.0120929	0.00860727	0.00701345	0.0147241	0.0018334	1.91724e-06	1.00208e-06	1.14598e-06	0.0630121	0.0628841	0.0628841	0.0628841	1.52219e-07	0.0628841
	10																																0.00393093	0.00845269	0.00666473	0.00460077	0.00360248	0.00833027	0.000958045	1.0043e-06	5.66469e-07	7.20125e-07	0.0364007	0.036468	0.0362869	0.036301	8.09744e-08	0.0362869	0.0362869
	9																																0.00911337	0.0082385	0.00544875	0.00406265	0.00898241	0.000982023	1.13701e-06	6.39863e-07	7.96879e-07	0.0390572	0.0390964	0.0390964	0.0390964	9.82191e-08	0.0390964	0.0390964	0.0390964
	8																																0.018663	0.013569	0.0103714	0.0211017	0.00239655	2.61218e-06	1.57793e-06	1.81227e-06	0.0928855	0.0928855	0.0934332	0.0928855	2.0705e-07	0.0928855	0.0928855	0.0928855	0.0928855
	7																																0.0065581	0.00507896	0.0108963	0.00134005	1.39618e-06	8.3741e-07	1.02353e-06	0.04931	0.0491214	0.0491281	0.0491281	9.98555e-08	0.0491281	0.0491281	0.0491281	0.0491281	7.9184e-09
	6																																0.00500161	0.00943709	0.00116602	1.16436e-06	7.46002e-07	8.92964e-07	0.0431945	0.0432219	0.0432219	0.0432219	9.11036e-08	0.0432219	0.0432219	0.0432219	0.0432219	9.59753e-09	0.0432219
	5																																0.022437	0.00294022	2.75662e-06	1.76209e-06	2.14218e-06	0.105656	0.105636	0.105656	0.105656	2.23679e-07	0.105656	0.105656	0.105656	0.105656	1.5882e-08	0.105656	0.105656
	4																																0.00247644	2.90005e-06	1.54809e-06	1.75181e-06	0.0972257	0.0974079	0.0968922	0.0970894	2.23165e-07	0.0968922	0.0968922	0.0972257	0.0968922	1.79692e-08	0.0971244	0.0968922	0.0968922
	3																																3.68534e-06	2.35737e-06	2.69033e-06	0.137219	0.138887	0.138977	0.138597	3.38903e-07	0.138887	0.138597	0.138597	0.138887	2.1682e-08	0.138597	0.138597	0.138597	0.138597
	2																																2.82217e-06	3.81346e-06	0.182329	0.182409	0.184535	0.184535	3.51184e-07	0.184535	0.184535	0.184493	0.184535	3.79597e-08	0.184535	0.184535	0.184535	0.184535	2.49865e-09
	1																																8.99166e-06	0.474881	0.459662	0.459623	0.467467	1.01558e-06	0.462722	0.464449	0.464155	0.462739	7.09411e-08	0.46313	0.462739	0.462739	0.462739	7.17537e-09	0.462739
	0																																0.307507	0.323457	0.320398	0.315272	8.05528e-07	0.322053	0.318568	0.320398	0.320398	5.81952e-08	0.320398	0.320398	0.320398	0.320398	4.26253e-09	0.320398	0.320398
[truncated: 5 more columns]

## Sheet: Sheet5
Pancreas
Rows are ages 84 backwards to 0 by 1 year intervals
Columns are years from 1988 to 2040 in 1 year intervals
Rate of Cancer		Year
		1988	1989	1990	1991	1992	1993	1994	1995	1996	1997	1998	1999	2000	2001	2002	2003	2004	2005	2006	2007	2008	2009	2010	2011	2012	2013	2014	2015	2016	2017	2018	2019	2020	2021	2022	2023	2024	2025	2026	2027	2028	2029	2030	2031	2032	2033	2034	2035
Age	84	38.1863	30.611	10.8364	25.5067	30.1584	18.6023	36.9913	12.7737	37.9241	17.305	25.4045	15.7906	28.0343	24.3598	12.706	26.1294	33.403	25.0932	42.7306	31.3782	31.4318	20.116	49.822	28.0158	29.5698	23.5873	44.2128	52.5105	31.57	31.4124	34.475	27.0599	36.8868	39.7066	23.8458	20.5345	35.0741	29.2877	41.6442	54.0064	42.1759	34.244	45.1089	29.7317	32.6055	33.5851	39.2574	27.166
	83	27.6184	14.2247	19.2744	40.9027	14.3332	26.5269	14.2152	37.3251	15.4688	22.4134	20.3329	16.8621	26.3923	12.94	23.3324	28.6603	23.3262	38.9895	37.9159	25.2144	21.2083	31.1817	30.8595	32.1226	29.1618	24.5048	42.7445	40.71	35.4037	25.547	25.3742	28.8912	41.9485	27.5656	18.1967	25.4006	28.905	42.0943	55.3029	38.6283	28.1886	39.1231	32.1769	32.4853	29.6418	33.5774	24.9969	39.9933
	82	11.742	23.1483	28.2785	17.7855	18.7	9.3265	38.0031	13.929	18.3303	16.4125	19.8651	14.5237	12.8267	21.7402	23.4147	18.3112	33.1599	31.6525	27.8753	15.5655	30.0776	17.6703	32.3724	28.9838	27.7182	21.6751	30.3189	41.7689	26.343	17.203	24.7862	30.06	26.6441	19.2455	20.5936	19.1518	38.0092	51.144	36.1898	23.6207	29.4646	25.5325	32.1653	27.0196	27.1134	19.5609	33.6687	32.6922
	81	25.2902	44.9497	16.2744	30.7111	8.70174	33.0001	18.7703	21.8458	17.7652	21.2227	22.6459	9.3422	28.5219	28.8752	19.7996	34.4525	35.6293	30.7991	22.7755	29.2168	22.5591	24.5338	38.6591	36.4618	32.4495	20.3482	41.1716	41.134	23.4781	22.241	34.1323	25.27	24.6203	28.827	20.5508	33.3317	61.1213	44.2962	29.2892	32.6778	25.4503	33.7808	35.409	32.7107	20.9054	34.8709	36.4264	37.8224
	80	37.1643	19.5768	21.2667	10.815	23.3007	12.3349	22.2784	16.0226	17.3844	18.309	11.0237	15.7209	28.6686	18.4782	28.192	28.0143	26.2363	19.0438	32.3521	16.5835	23.7032	22.1721	36.8045	32.3033	23.0537	20.9111	30.6841	27.7438	22.971	23.1781	21.7144	17.6712	27.9082	21.7702	27.0672	40.5628	40.0618	27.1302	30.6643	21.3605	25.4822	28.1424	32.4408	19.0867	28.2032	28.5508	31.8924	16.1187
	79	24.1763	38.2108	11.1862	43.2554	13.0088	21.8674	24.4062	23.4193	22.4014	13.3123	27.708	23.6023	27.4026	39.2988	34.2401	30.8124	24.2308	40.4053	27.4282	26.0263	31.9963	31.5287	48.7035	34.2791	35.3867	23.2778	30.912	40.5445	35.7563	22.0247	22.6808	29.9194	31.4807	42.828	49.1999	39.7114	36.6494	42.4256	29.9393	31.9451	31.7086	38.5114	28.2737	38.461	34.4908	37.337	20.3011	18.1891
	78	26.6162	11.3365	25.2352	13.6214	13.0081	13.5122	20.1211	17.0216	9.18704	18.8731	23.4636	12.7248	32.8717	26.9216	21.2419	16.051	28.9978	19.3217	24.2798	19.8161	25.6632	23.533	29.151	29.6785	22.2186	13.2272	25.4804	35.5973	19.1645	12.9757	21.6599	19.0361	34.9318	43.9096	27.1684	20.491	32.3262	23.3641	25.255	22.4211	24.4747	18.9318	32.1354	26.5301	25.4411	13.4055	12.9214	25.6412
	77	15.5316	50.3013	15.6301	26.7898	15.8094	21.9105	28.7643	13.7302	25.6177	31.4345	24.8809	30.0232	44.2913	32.8499	21.7644	37.7811	27.2739	33.6409	36.3601	31.261	37.6753	27.7042	49.6411	36.6516	24.8324	21.4448	44.0013	37.5264	22.2072	24.3729	27.1055	41.546	70.4415	47.6907	27.5732	35.5489	35.0147	38.7641	34.8638	34.0387	23.6644	42.3222	43.599	38.4899	17.9662	16.7823	35.8272	36.8605
	76	36.8114	16.6419	16.4202	17.3916	13.6934	16.731	12.3936	20.4507	22.7915	17.8052	31.3574	21.6083	28.8682	17.9785	27.3643	18.9812	25.3651	26.9101	30.6392	24.5142	23.6915	25.2	32.7462	21.8808	21.505	19.781	24.7772	23.2274	22.281	16.292	31.5992	44.7511	40.8667	25.8538	25.5515	20.5679	31.0311	28.5841	28.272	17.58	28.2578	30.671	33.7871	14.5189	12.0141	24.8554	27.5108	34.7233
	75	12.7067	18.2408	11.1218	15.7167	10.9095	7.52124	19.2599	18.983	13.4691	23.4124	23.5467	14.6943	16.4841	23.5841	14.3436	18.4179	21.1695	23.6588	25.0679	16.0834	22.484	17.3439	20.3965	19.7701	20.6963	11.6215	16.0008	24.3146	15.5392	19.8161	35.5121	27.0876	23.1146	24.9966	15.4243	19.0179	23.8736	24.1842	15.2345	21.9022	21.3661	24.7987	13.2973	10.1296	18.5646	19.913	27.0389	23.6148
	74	28.2048	25.0202	20.3537	25.3574	9.93168	23.6699	36.2044	22.7185	35.8662	35.6028	32.4269	16.9919	43.7903	25.0347	28.1854	31.1288	37.691	39.1997	33.3064	30.9107	31.3377	21.8771	37.3208	38.531	24.6238	15.1985	33.9202	34.3408	38.2756	45.0991	43.5304	31.0268	45.2576	30.5576	28.8821	29.6301	40.9049	26.3908	38.4367	33.5369	34.9844	19.7647	18.7877	31.6984	30.1197	39.6343	37.2393	34.8432
	73	14.0935	16.6806	11.963	8.40955	11.3862	16.2089	15.7843	22.0383	19.8689	17.8612	13.66	16.444	16.9337	17.9208	17.3539	20.1902	22.7498	18.9733	23.3189	15.6947	14.4	14.5826	26.4974	16.7003	11.7312	11.7373	17.4522	30.8144	31.7338	20.1389	18.1639	22.1306	20.1549	20.8445	16.3927	18.4944	16.261	24.2562	21.4404	20.0043	10.1575	10.173	21.4174	18.735	21.8391	19.8854	20.0164	13.3513
	72	22.8436	23.8359	9.64567	23.4399	18.9567	17.1808	37.2263	29.682	24.2341	18.2928	32.1396	15.4599	29.4709	26.826	27.3654	29.6282	26.771	32.2961	28.7858	17.5337	23.3364	25.1718	27.9217	19.3436	22.026	14.682	38.0734	62.1127	34.452	20.4304	31.4986	23.9611	33.4256	28.7633	24.8761	17.8746	36.3363	32.8953	31.0927	14.1208	12.7108	28.1949	30.7758	33.0266	26.6394	25.9863	18.6474	35.5454
	71	23.5433	13.8614	19.3909	28.1463	14.4923	29.2248	36.1616	26.1113	17.9011	31.0423	21.7933	19.4057	31.8181	30.51	28.9634	25.1463	32.8664	28.7543	23.1943	20.4941	29.0532	19.1309	23.3259	26.1947	19.8718	23.1014	55.3515	48.6357	25.208	25.5529	24.5973	28.6608	33.2666	31.4814	17.3405	28.8081	35.5415	34.4066	15.8299	12.7447	25.4083	29.221	39.1293	29.0559	25.1083	17.4606	35.8063	25.0238
	70	11.4775	23.3601	19.5194	18.0384	20.6655	23.7986	26.6676	16.169	25.4657	17.6457	22.9324	17.5636	30.3364	27.0703	20.6073	25.8801	24.5306	19.4226	22.7268	21.389	18.5105	13.3978	26.4799	19.8115	26.2115	28.1546	36.3335	29.832	26.4305	16.7278	24.6644	23.9122	30.5229	18.3965	23.4283	23.6217	31.1635	14.6847	11.977	21.3567	22.0751	31.1452	28.8586	22.9578	14.1427	28.1062	21.1316	31.0387
	69	20.4676	24.8826	13.2371	27.2182	17.8073	18.5712	17.474	24.3395	15.3176	19.6479	21.9626	17.7196	28.4817	20.3806	22.4421	20.4396	17.5333	20.138	25.0988	14.42	13.7173	16.094	21.192	27.6518	33.803	19.556	23.5823	33.0979	18.3087	17.7491	21.7748	23.2161	18.8738	26.3007	20.3278	21.9166	14.0741	11.7567	21.2377	19.6342	24.8972	24.3062	24.1281	13.6835	24.0896	17.552	27.7354	39.4886
	68	15.7398	12.1825	14.4201	16.9326	10.0323	8.78538	18.9903	10.5697	12.3135	13.5852	15.997	12.0107	15.4811	16.0241	12.7963	10.5473	13.1246	16.0563	12.2164	7.71491	11.8963	9.29893	21.3546	25.7454	16.9511	9.16371	18.8894	16.5525	14.0251	11.3129	15.2629	10.3642	19.4807	16.4751	13.6165	7.14597	8.13498	15.0507	14.0961	15.9872	14.0278	14.6716	10.3826	16.8271	10.8609	16.6319	25.475	14.7791
	67	12.876	22.1744	14.9891	15.9392	7.92979	15.953	13.7792	14.1969	14.2257	16.5334	18.1174	10.9081	20.3376	15.2663	11.0331	13.1919	17.4846	13.0579	10.9206	11.1793	11.4848	15.6565	33.2208	21.5717	13.2718	12.2643	15.7842	21.1863	14.9363	13.2494	11.3848	17.8741	20.3896	18.4394	7.41814	6.90143	17.4008	16.6913	19.1779	15.0506	14.1478	10.5487	21.3332	12.6762	17.1959	25.5249	15.9307	19.8581
	66	22.3238	21.9548	13.4397	12.0005	13.7156	11.0257	17.629	15.6226	16.4907	17.8356	15.6727	13.6495	18.4558	12.5377	13.1441	16.7397	13.5443	11.1186	15.0731	10.2801	18.4185	23.1997	26.5134	16.0875	16.919	9.7616	19.2435	21.4914	16.6625	9.41361	18.7018	17.8195	21.7368	9.56856	6.82406	14.0612	18.3812	21.6304	17.197	14.4586	9.68911	20.6453	15.3076	19.1168	25.1372	15.2039	20.3888	18.8331
	65	17.5314	15.614	8.02587	16.4635	7.51877	11.1887	15.3872	14.3645	14.1103	12.2379	15.5555	9.82472	12.0223	11.8474	13.2294	10.2853	9.14754	12.1724	10.994	13.0767	21.6478	14.6862	15.6834	16.2668	10.6812	9.43957	15.4833	19.0165	9.39006	12.2655	14.7886	15.068	8.94677	6.98176	11.028	11.7814	18.8937	15.3846	13.1037	7.85399	15.041	11.7501	18.3107	22.1655	11.8762	15.4342	15.3372	8.79435
	64	12.4643	9.32143	11.0073	9.02239	7.62757	9.76283	14.1436	12.2872	9.67882	12.1426	11.1931	6.39791	11.3568	11.9206	8.12601	6.94434	10.0114	8.87553	13.9805	15.3647	13.6995	8.68458	15.8533	10.2663	10.3257	7.59272	13.696	10.7133	12.231	9.69601	12.5012	6.19999	6.52605	11.2793	9.23711	12.1061	13.4339	11.7191	7.11581	12.1884	8.5578	14.0509	21.2243	10.469	12.0524	11.6066	7.15971	11.5179
	63	8.86876	15.237	7.18964	10.9091	7.93252	10.6956	14.4196	10.0454	11.446	10.4138	8.68758	7.20339	13.6195	8.72696	6.53911	9.05838	8.70043	13.4521	19.5783	11.5889	9.65546	10.463	11.925	11.8288	9.89902	8.00492	9.19641	16.6321	11.5239	9.76891	6.13078	5.39018	12.566	11.2603	11.3129	10.2594	12.1966	7.58493	13.1617	8.26537	12.197	19.4117	11.9478	12.6627	10.8024	6.45774	11.1762	17.6882
	62	17.9587	12.3288	10.7689	14.0543	10.7656	13.5081	14.6036	14.7162	12.1604	10.0127	12.1169	10.7013	12.3515	8.6996	10.5666	9.75193	16.3355	23.3366	18.2932	10.1183	14.4104	9.74973	17.0208	14.0478	12.9285	6.65848	17.6862	19.4124	14.3829	5.93479	6.60273	12.8572	15.5403	17.0838	11.8764	11.5386	9.77897	17.3793	11.0565	14.5932	20.874	13.5367	17.9021	14.0595	7.44547	12.4874	21.2618	10.2791
	61	7.83234	9.95356	7.47799	10.2809	7.32856	7.37388	11.5314	8.42718	6.30208	7.5273	9.70257	5.23108	6.63669	7.5772	6.13152	9.86909	15.2748	11.753	8.6089	8.13961	7.2378	7.5008	10.8954	9.88913	5.79642	6.90218	11.1266	13.0594	4.70978	3.44514	8.48907	8.57045	12.7083	9.66694	7.19963	4.98655	12.0773	7.86932	10.5221	13.4616	7.84603	10.9326	10.7138	5.2232	7.76033	12.8048	6.65987	9.8861
	60	12.1021	13.2283	10.4693	13.3944	7.65655	11.1437	12.6381	8.35854	9.06741	11.5357	9.07722	5.3794	11.063	8.41502	11.8759	17.6616	14.723	10.5856	13.2543	7.82431	10.657	9.18929	14.6793	8.4856	11.4996	8.31047	14.3257	8.1844	5.23256	8.47726	10.83	13.4135	13.7627	11.2157	5.95483	11.7866	10.4661	14.3328	18.5763	9.68392	12.1276	12.522	7.61765	10.4192	15.2297	7.6763	12.2588	12.8262
	59	13.4571	15.4953	11.4123	11.7085	9.68124	10.2186	10.488	10.0622	11.6266	9.02973	7.81014	7.50271	10.2797	13.6369	17.7821	14.2434	11.095	13.6361	10.6601	9.63909	10.9237	10.3587	10.5388	14.0854	11.5847	8.95248	7.51182	7.60789	10.7727	9.04875	14.1818	12.1541	13.36	7.76158	11.7766	8.54606	15.9493	21.1715	11.1809	12.5239	11.6222	7.4493	12.714	17.1085	7.63895	11.8221	13.3071	7.37768
	58	9.46811	10.1455	5.99196	8.89234	5.33224	5.09355	7.58357	7.74962	5.46638	4.66658	6.54275	4.18741	10.006	12.2645	8.6136	6.44712	8.58457	6.58738	7.88806	5.9346	7.39627	4.46696	10.5074	8.52293	7.49584	2.81961	4.19411	9.40792	6.9068	7.11718	7.71843	7.08665	5.55323	9.21974	5.12881	7.82241	14.1508	7.654	8.68527	7.20892	4.15285	7.46786	12.5394	5.15431	7.06635	7.70813	4.59751	8.3204
	57	8.2774	7.11257	6.07632	6.53961	3.54891	4.91766	7.79861	4.86502	3.77207	5.21984	4.87578	5.44228	12.0158	7.93249	5.20586	6.66058	5.5373	6.50844	6.48459	5.36525	4.25868	5.94665	8.48931	7.36344	3.15227	2.10204	6.9251	8.0538	7.25359	5.17204	6.00903	3.93313	8.80788	5.36132	6.26827	9.26694	6.83083	7.93871	6.67531	3.43942	5.55883	9.83435	5.0442	6.36632	6.15183	3.55587	6.92314	5.56882
	56	7.96539	9.90054	6.13391	5.97445	4.7032	6.94165	6.7202	4.60814	5.79161	5.33951	8.69843	8.97084	10.6677	6.58078	7.38244	5.8973	7.50971	7.34429	8.04714	4.24046	7.78209	6.59492	10.0676	4.25054	3.22578	4.76417	8.13755	11.6101	7.23549	5.52711	4.57786	8.56297	7.03048	8.99421	10.1931	6.14031	9.72513	8.37526	4.37167	6.31951	10.0483	5.43027	8.55207	7.6078	3.89549	7.35	6.36037	6.67897
	55	9.9322	8.95285	5.01984	7.09254	5.94708	5.35837	5.70202	6.33797	5.30701	8.53304	12.844	7.13441	7.92767	8.35971	5.85526	7.16446	7.59106	8.16423	5.69732	6.94128	7.73107	7.00597	5.20588	3.89639	6.54919	5.01489	10.5084	10.3743	6.92644	3.77192	8.928	6.12271	10.5653	13.1016	6.05012	7.83102	9.19073	4.91338	7.19534	10.2329	4.97022	8.2472	9.15477	4.31542	7.2129	6.04885	6.83338	8.14317
	54	6.73696	5.49579	4.47002	6.72711	3.44342	3.41033	5.88261	4.35629	6.36163	9.45101	7.66196	3.97693	7.55397	4.9734	5.33572	5.43224	6.32971	4.33571	6.99542	5.17249	6.16048	2.7174	3.57955	5.93377	5.17104	4.85758	7.04326	7.44932	3.5456	5.51786	4.7884	6.90172	11.5441	5.83313	5.78773	5.55123	4.04435	6.06597	8.73944	3.79663	5.66209	6.62215	3.89518	5.99358	4.45258	4.87463	6.24936	4.94953
	53	5.13106	6.07191	5.26031	4.8327	2.71912	4.36528	5.01663	6.47904	8.74214	6.9951	5.29914	4.70168	5.57587	5.6231	5.01953	5.61999	4.17065	6.60508	6.46768	5.11386	2.96466	2.31826	6.76351	5.81294	6.21458	4.03954	6.2749	4.7312	6.43536	3.67182	6.69698	9.35646	6.37694	6.92343	5.09043	3.03083	6.19503	9.1413	4.02306	5.36629	5.64085	3.49586	6.71222	4.59054	4.452	5.53117	4.71282	4.26938
	52	4.81807	6.07291	3.21176	3.24339	2.95812	3.16391	6.34127	7.56712	5.49926	4.11178	5.32452	2.94959	5.35803	4.4959	4.41357	3.14721	5.39998	5.19019	5.43461	2.09161	2.14959	3.72287	5.63129	5.93746	4.39233	3.05869	3.38714	7.29836	3.63961	4.36456	7.7162	4.39271	6.43283	5.17532	2.3621	3.94573	7.93453	3.57645	4.83285	4.54373	2.53087	5.11992	4.36932	3.90102	4.2934	3.54514	3.45503	2.77237
	51	3.99108	3.07096	1.78524	2.92234	1.77571	3.31233	6.13396	3.94242	2.67723	3.42177	2.76652	2.34746	3.54806	3.27407	2.04704	3.37489	3.51433	3.61201	1.84096	1.25605	2.859	2.56719	4.76385	3.47559	2.7545	1.36744	4.32745	3.41863	3.5831	4.16495	3.00034	3.67002	3.98257	1.98896	2.54688	4.18554	2.57105	3.55831	3.38912	1.68843	3.0699	2.7603	3.0752	3.11579	2.2791	2.15253	1.85816	3.87152
	50	3.32562	2.81276	2.65054	2.89063	3.06328	5.27963	5.26596	3.16263	3.67122	2.9296	3.62807	2.56147	4.25763	2.50224	3.61713	3.61922	4.03007	2.01618	1.82169	2.75277	3.24862	3.5786	4.59505	3.59155	2.02917	2.87879	3.34012	5.54576	5.63421	2.66858	4.13057	3.74398	2.52207	3.5338	4.45181	2.23483	4.21509	4.1118	2.07521	3.37475	2.72723	3.20125	4.04733	2.72543	2.28025	1.90759	4.27581	4.16203
	49	2.28971	3.1392	1.97081	3.74849	3.67033	3.40713	3.1755	3.26003	2.36275	2.88802	2.97588	2.31055	2.44601	3.32366	2.91587	3.11985	1.691	1.49971	3.00115	2.35128	3.40411	2.59474	3.56938	1.98887	3.21123	1.67028	4.07306	6.55518	2.71365	2.76166	3.16756	1.78228	3.36838	4.64321	1.78681	2.75417	3.66137	1.89259	3.11796	2.25366	2.37758	3.16712	2.66124	2.04977	1.51904	3.29966	3.45535	4.05552
	48	3.34679	3.05698	3.34711	5.88216	3.10208	2.69083	4.28695	2.74784	3.0505	3.10243	3.51564	1.73847	4.25508	3.509	3.29193	1.71446	1.64734	3.23582	3.35726	3.22679	3.23256	2.63973	2.58869	4.12213	2.44014	2.66754	6.30532	4.13492	3.67794	2.77362	1.97483	3.11748	5.79644	2.44075	2.88395	3.13321	2.20714	3.72415	2.72696	2.57314	3.08065	2.72736	2.6213	1.78835	3.44124	3.49225	4.40956	4.40089
	47	1.25954	2.00644	2.02983	1.92129	0.946802	1.40388	1.39645	1.37105	1.26643	1.41644	1.02227	1.16876	1.73613	1.53099	0.699119	0.64547	1.37363	1.39891	1.78057	1.18419	1.27093	0.739869	2.0735	1.21052	1.50606	1.5959	1.53708	2.16584	1.42755	0.668285	1.33495	2.07325	1.17754	1.52244	1.26793	0.729936	1.67846	1.25876	1.20327	1.28848	1.02525	1.0382	0.883837	1.56569	1.40754	1.72233	1.84926	1.5012
	46	2.17865	3.20671	1.74727	1.5454	1.30181	1.20518	1.83625	1.50006	1.52378	1.08543	1.8112	1.25674	1.99625	0.856875	0.693656	1.41842	1.56501	1.95527	1.72209	1.22698	0.93877	1.56179	1.60471	1.969	2.37455	1.02527	2.12178	2.21542	0.906458	1.19053	2.33968	1.10996	1.93568	1.76397	0.778456	1.46288	1.4951	1.46376	1.5879	1.13008	1.02852	0.922534	2.03925	1.6877	1.82943	1.90354	1.66242	1.8292
	45	2.62366	2.07992	1.059	1.6011	0.842085	1.19411	1.51382	1.35999	0.879858	1.44908	1.46748	1.08884	0.841875	0.640615	1.14857	1.2177	1.64825	1.42492	1.34449	0.682912	1.49318	0.910758	1.96679	2.33921	1.14948	1.06642	1.63537	1.05999	1.21678	1.57224	0.943845	1.37485	1.68995	0.816051	1.17556	0.981872	1.31004	1.45552	1.04939	0.85424	0.68865	1.60386	1.65632	1.65286	1.52352	1.28941	1.52633	0.871397
	44	1.82896	1.35485	1.17919	1.11311	0.896725	1.05803	1.47507	0.843988	1.26244	1.26185	1.36648	0.493522	0.676454	1.14005	1.05975	1.37834	1.29097	1.19565	0.804258	1.16743	0.935848	1.1997	2.51127	1.21703	1.285	0.8834	0.840954	1.52924	1.72704	0.681668	1.25649	1.29004	0.840251	1.32446	0.848011	0.924656	1.40004	1.03382	0.852551	0.614719	1.28675	1.40008	1.7434	1.47938	1.10914	1.27236	0.781473	2.25324
	43	1.17103	1.48285	0.805784	1.16509	0.78096	1.01333	0.899768	1.19029	1.08055	1.15493	0.608783	0.389776	1.18326	1.03392	1.17907	1.06112	1.06475	0.703006	1.35138	0.719183	1.2117	1.50566	1.28423	1.33727	1.04628	0.446509	1.19252	2.13345	0.735995	0.891966	1.15884	0.630461	1.34044	0.939103	0.784955	0.971302	0.977431	0.825551	0.603025	1.12899	1.10407	1.44852	1.53377	1.05862	1.07578	0.640317	1.9862	0.473238
	42	1.21114	0.957534	0.797005	0.958845	0.706814	0.584107	1.19914	0.962739	0.934578	0.486225	0.454352	0.644286	1.01407	1.08703	0.85777	0.827026	0.591593	1.11625	0.786699	0.879931	1.43704	0.727607	1.33347	1.02893	0.499737	0.598336	1.57215	0.859166	0.910062	0.777385	0.53518	0.950424	0.89814	0.821442	0.779183	0.640797	0.737576	0.551798	1.04657	0.915408	1.07942	1.20422	1.03714	0.970276	0.511598	1.53789	0.3942	0.680647
	41	0.888756	1.07628	0.745386	0.986178	0.462994	0.884629	1.10218	0.946256	0.447123	0.412379	0.853466	0.627472	1.21158	0.898677	0.759721	0.522186	1.06747	0.738454	1.09382	1.18591	0.789167	0.858553	1.16595	0.558483	0.761004	0.896402	0.719478	1.20727	0.901341	0.407982	0.916831	0.723676	0.892767	0.926622	0.584166	0.549504	0.560239	1.08829	0.964327	1.01704	1.01977	0.925369	1.08025	0.524362	1.39633	0.346856	0.644302	0.682478
	40	1.06178	1.06986	0.814835	0.686606	0.745291	0.864227	1.15142	0.481173	0.403059	0.823327	0.883453	0.79682	1.06462	0.845997	0.509849	1.00147	0.750584	1.0913	1.56687	0.692206	0.989738	0.797893	0.672642	0.903935	1.21179	0.436022	1.07455	1.27088	0.502778	0.742869	0.74199	0.764575	1.0704	0.738381	0.532437	0.443628	1.17441	1.06581	1.13875	1.02125	0.832899	1.02443	0.620501	1.52115	0.33473	0.602563	0.686653	0.397255
	39	0.785739	0.870677	0.422339	0.822805	0.542041	0.672124	0.435881	0.322911	0.599079	0.634467	0.835198	0.521248	0.746105	0.422664	0.727941	0.524231	0.825771	1.16378	0.680857	0.646289	0.684759	0.342681	0.810495	1.07156	0.438805	0.484793	0.842103	0.527752	0.681533	0.447569	0.583597	0.682444	0.634984	0.501017	0.320004	0.692317	0.85624	0.936967	0.851258	0.620956	0.686438	0.438067	1.34006	0.271468	0.432901	0.478069	0.297549	0.267984
	38	0.67088	0.473464	0.530994	0.62783	0.442274	0.266944	0.306893	0.503542	0.484349	0.629294	0.573207	0.383254	0.391079	0.633124	0.399776	0.605092	0.923897	0.530556	0.666938	0.469118	0.308547	0.433206	1.00802	0.407099	0.511868	0.398597	0.366885	0.750548	0.430798	0.36933	0.54651	0.42474	0.452036	0.315921	0.523938	0.529565	0.789727	0.734845	0.543038	0.536918	0.307961	0.992568	0.250904	0.368341	0.360342	0.217345	0.210589	0.280974
	37	0.400715	0.653847	0.445036	0.562681	0.192941	0.206443	0.525656	0.447169	0.527672	0.474391	0.46293	0.220655	0.643456	0.381918	0.506847	0.743612	0.462642	0.570849	0.531744	0.232181	0.428437	0.591798	0.420641	0.521611	0.46227	0.190748	0.573112	0.521106	0.39047	0.379892	0.373607	0.332119	0.313083	0.568151	0.440205	0.53649	0.680314	0.514903	0.515749	0.264584	0.766437	0.204129	0.373939	0.336773	0.179943	0.168961	0.242524	0.224678
	36	0.550399	0.545048	0.396706	0.244144	0.148408	0.351696	0.464291	0.48454	0.395639	0.38106	0.26509	0.361094	0.386059	0.481596	0.619519	0.370357	0.495095	0.452679	0.261758	0.32066	0.582127	0.245624	0.536058	0.468531	0.220026	0.296361	0.395767	0.469779	0.399472	0.258303	0.290562	0.228788	0.560012	0.474779	0.443558	0.459671	0.474124	0.486392	0.252782	0.654933	0.156774	0.302587	0.340048	0.167267	0.139131	0.193535	0.192886	0.304337
	35	0.297434	0.314965	0.111585	0.12174	0.1639	0.201377	0.326139	0.235516	0.206021	0.141458	0.281226	0.140446	0.315588	0.381606	0.200025	0.256932	0.254514	0.144458	0.234354	0.282443	0.156628	0.20292	0.312146	0.144568	0.221611	0.132671	0.231293	0.311564	0.17608	0.130229	0.129758	0.265293	0.303375	0.310128	0.246371	0.207675	0.29034	0.154543	0.405634	0.0868459	0.150652	0.17838	0.109488	0.0838406	0.103312	0.099784	0.169375	0.145212
	34	0.520592	0.268337	0.168529	0.407226	0.28425	0.428452	0.480145	0.371459	0.231645	0.454535	0.331302	0.347741	0.757411	0.373184	0.420301	0.400056	0.246005	0.391737	0.625226	0.230177	0.391925	0.35789	0.291723	0.441029	0.300487	0.234843	0.464616	0.415958	0.268886	0.17615	0.455727	0.435299	0.600218	0.521748	0.337137	0.385193	0.279415	0.751132	0.162917	0.252772	0.268997	0.173961	0.166223	0.188565	0.161336	0.265393	0.244781	0.363328
	33	0.194251	0.177498	0.246901	0.309318	0.264874	0.276261	0.331673	0.182924	0.325995	0.234521	0.359267	0.365522	0.324405	0.343437	0.286623	0.169355	0.292175	0.457727	0.223159	0.252256	0.302744	0.14649	0.389774	0.261908	0.232956	0.206613	0.271672	0.278198	0.15929	0.270957	0.327502	0.377193	0.442258	0.312697	0.273872	0.162356	0.59479	0.132128	0.207679	0.197674	0.114895	0.115671	0.163736	0.12897	0.187935	0.167982	0.268238	0.174024
	32	0.18283	0.370011	0.266848	0.410124	0.243012	0.271536	0.232403	0.366294	0.23933	0.361865	0.537337	0.222762	0.424798	0.333249	0.172647	0.2862	0.485765	0.232464	0.34799	0.277259	0.176322	0.278499	0.329356	0.288914	0.291625	0.171901	0.258536	0.234502	0.348642	0.277064	0.403795	0.395459	0.377147	0.36144	0.164251	0.49176	0.148872	0.239658	0.231092	0.120136	0.108704	0.162124	0.159347	0.213764	0.169259	0.261926	0.18281	0.368388
	31	0.243653	0.255658	0.226192	0.240551	0.152701	0.121636	0.297512	0.171918	0.236084	0.346004	0.209352	0.186484	0.263517	0.128328	0.186524	0.304199	0.157717	0.231746	0.244521	0.103234	0.214301	0.150446	0.232268	0.231219	0.155114	0.104583	0.139321	0.328126	0.22791	0.21839	0.270647	0.215596	0.278694	0.138581	0.318053	0.0786879	0.17263	0.170486	0.089787	0.0726644	0.0974031	0.100867	0.168848	0.123079	0.168722	0.11412	0.247402	0.128344
	30	0.425074	0.547169	0.334979	0.381653	0.172713	0.393165	0.352568	0.42819	0.569966	0.340377	0.442512	0.292088	0.256218	0.350062	0.500576	0.249378	0.396994	0.411157	0.229878	0.316802	0.2923	0.267887	0.469346	0.310525	0.238275	0.1423	0.49222	0.541593	0.45359	0.369591	0.372554	0.402259	0.269799	0.677547	0.128499	0.230387	0.31007	0.16725	0.137122	0.164398	0.153011	0.269867	0.245467	0.309779	0.185611	0.389952	0.217631	0.133673
	29	0.266597	0.237459	0.155742	0.126497	0.163592	0.136534	0.257328	0.302933	0.164307	0.210831	0.203108	0.0832229	0.204814	0.275301	0.120254	0.183946	0.206399	0.113271	0.206725	0.126625	0.152521	0.158629	0.184712	0.139783	0.095006	0.147324	0.238078	0.315864	0.224947	0.149086	0.203696	0.114116	0.38655	0.0802175	0.11025	0.121263	0.0891383	0.0748494	0.0909101	0.0756793	0.119964	0.114967	0.181045	0.0998646	0.185858	0.100521	0.0664229	0.339222
	28	0.129484	0.123559	0.0577714	0.134095	0.0635805	0.111527	0.203748	0.0977346	0.1139	0.108301	0.0647666	0.0744541	0.180268	0.0740172	0.0992719	0.107031	0.0636374	0.114001	0.0924741	0.073946	0.101078	0.0698682	0.0930563	0.0623763	0.110082	0.0797496	0.155397	0.175313	0.101552	0.0912272	0.0646723	0.182981	0.0512189	0.0770268	0.064945	0.0390147	0.0446459	0.0555377	0.0468367	0.0664046	0.0571967	0.0948996	0.0653193	0.111914	0.0536196	0.034336	0.188648	0.0645187
	27	0.112425	0.0764787	0.10219	0.0869633	0.0866613	0.147349	0.109687	0.113052	0.09763	0.0576258	0.0966847	0.109347	0.0808731	0.101958	0.0963843	0.0550651	0.106872	0.0850936	0.0901106	0.0817715	0.074287	0.0587344	0.0692905	0.1206	0.0994335	0.0868585	0.143918	0.132064	0.103691	0.0483305	0.173037	0.0404569	0.0820662	0.075713	0.0348663	0.0326068	0.0552767	0.0477445	0.0685756	0.0528299	0.0787811	0.0571322	0.122145	0.053875	0.0305616	0.162722	0.0598708	0.0680588
	26	0.141462	0.275007	0.134722	0.24096	0.232756	0.161257	0.257926	0.196991	0.105603	0.174877	0.28866	0.0997246	0.226465	0.201238	0.100805	0.187991	0.162166	0.168563	0.202568	0.122171	0.12695	0.0889056	0.272338	0.221448	0.220153	0.163529	0.220392	0.274121	0.111672	0.262877	0.0777741	0.131776	0.163984	0.0826304	0.0592372	0.0820686	0.0966022	0.142107	0.110907	0.147924	0.0964155	0.217182	0.119533	0.0624236	0.294428	0.104983	0.128387	0.120604
	25	0.19716	0.140525	0.144686	0.25084	0.0987298	0.146972	0.174196	0.0825881	0.124214	0.202366	0.102037	0.108237	0.173247	0.0815759	0.133388	0.110563	0.124509	0.14687	0.117305	0.080922	0.0744814	0.135438	0.193825	0.190038	0.160651	0.0970625	0.177309	0.114426	0.235425	0.0457956	0.0981871	0.102059	0.0693662	0.0544132	0.0577883	0.0555902	0.111444	0.0890804	0.120364	0.0701684	0.142058	0.0823781	0.0536816	0.233093	0.0736256	0.0872572	0.0881813	0.260077
	24	0.0939006	0.140663	0.140384	0.0991714	0.0838699	0.0925165	0.0680692	0.0905421	0.133973	0.066673	0.103222	0.077176	0.0654575	0.100609	0.0731195	0.0791211	0.101115	0.0792717	0.0724192	0.0442508	0.105755	0.0898428	0.155032	0.129253	0.0888754	0.0727825	0.0689848	0.224839	0.0382265	0.0538869	0.0708776	0.040238	0.0425749	0.0494756	0.036484	0.0597733	0.0651123	0.0901072	0.0532156	0.096361	0.0502222	0.0344819	0.18683	0.0543274	0.0570365	0.0558594	0.177238	0.0897619
	23	0.137286	0.199344	0.081066	0.123048	0.0771119	0.0528034	0.108997	0.142636	0.0644702	0.0985134	0.1075	0.0425899	0.117915	0.0805536	0.0764269	0.0938506	0.0797134	0.0714806	0.0578415	0.0917708	0.102465	0.10496	0.154011	0.104441	0.0973392	0.0413601	0.197985	0.0533232	0.0656986	0.0568158	0.0408157	0.0360722	0.056542	0.045623	0.0572983	0.051009	0.0961992	0.0581879	0.106741	0.0497579	0.0307047	0.175284	0.0636015	0.0614716	0.053331	0.163987	0.0893467	0.0503056
	22	0.188006	0.111236	0.0971963	0.109323	0.0425291	0.081705	0.165926	0.0663273	0.0920505	0.0991412	0.0573265	0.0741373	0.0912296	0.0813618	0.0876018	0.0714948	0.0694581	0.055169	0.115916	0.0859212	0.115674	0.100758	0.120255	0.110534	0.0534521	0.114705	0.045373	0.0885583	0.0669366	0.0316162	0.0353578	0.0462927	0.0503832	0.0692382	0.0472502	0.0728244	0.0600298	0.112783	0.0532614	0.0293964	0.150827	0.0576615	0.0695417	0.0555422	0.151291	0.0798825	0.0483866	0.0479348
	21	0.0736099	0.093579	0.060591	0.0423057	0.0461737	0.0872709	0.0541378	0.066448	0.0649991	0.0370956	0.0700176	0.0402464	0.0646536	0.0654348	0.0468244	0.0437107	0.0376142	0.0775752	0.0761487	0.068059	0.0779134	0.0552014	0.0893002	0.0425888	0.104013	0.0184446	0.0528729	0.063308	0.0261352	0.0192172	0.0318381	0.0289434	0.05365	0.0400617	0.0473321	0.0318856	0.0816397	0.0394867	0.0220783	0.101319	0.0348132	0.044237	0.0440875	0.110555	0.0517105	0.0303543	0.0323505	0.0491338
	20	0.0588902	0.0554767	0.0222982	0.0436798	0.0469017	0.0270788	0.0515779	0.0446207	0.0231286	0.0430872	0.0361469	0.0271242	0.0494487	0.0332615	0.0272245	0.0225108	0.0502983	0.0484634	0.0573616	0.0435947	0.0405936	0.0389829	0.0327208	0.078812	0.0159055	0.0204399	0.0359448	0.0235068	0.0151071	0.016456	0.0189303	0.0293094	0.0295207	0.0381641	0.0197082	0.0412385	0.0271819	0.015566	0.0723663	0.0222397	0.0253991	0.0266704	0.0834537	0.035935	0.0186862	0.0192997	0.0315343	0.0198101
	19	0.0682682	0.0399222	0.0450188	0.0867598	0.0284572	0.0504471	0.0677269	0.0310471	0.0525313	0.0434966	0.047637	0.0405661	0.0491508	0.0378157	0.0274161	0.058862	0.0614452	0.0713865	0.0718477	0.0444143	0.0560564	0.0279312	0.118403	0.0235666	0.0344667	0.0271722	0.0260985	0.02657	0.0252964	0.0191328	0.0374851	0.031536	0.0549915	0.0310734	0.0498423	0.0268488	0.0209532	0.0997679	0.0310612	0.0317282	0.0299437	0.0987193	0.0530428	0.0253923	0.0232324	0.0367871	0.0248618	0.38881
	18	0.0328393	0.0538779	0.0597727	0.0351879	0.0354381	0.0442797	0.0315005	0.047137	0.0354484	0.0383178	0.0476235	0.0269532	0.0373536	0.025456	0.0479205	0.0480663	0.0605008	0.0597694	0.0489298	0.0409979	0.026848	0.0675616	0.0236668	0.0341366	0.030628	0.0131879	0.0197189	0.02974	0.01966	0.0253251	0.0269606	0.0392688	0.0299296	0.0525306	0.0216916	0.0138346	0.0897708	0.0286249	0.0296214	0.0250036	0.0740882	0.0419426	0.0250544	0.0211031	0.0296013	0.0193872	0.326178	0.0555673
	17	0.0528483	0.0853023	0.028908	0.0522531	0.037092	0.0245585	0.0570294	0.0379298	0.0372377	0.0456791	0.037732	0.024426	0.0299841	0.0530574	0.0466625	0.0564358	0.0604039	0.0485378	0.0538583	0.0234147	0.0774397	0.0161034	0.0408793	0.0361725	0.0177259	0.0118819	0.0263193	0.0275618	0.031031	0.0217202	0.0400323	0.0254855	0.0603344	0.0272613	0.0133283	0.0706792	0.0307135	0.0325516	0.0278359	0.0737715	0.0375355	0.0236239	0.0248295	0.032063	0.0186025	0.303305	0.0555877	6.96116e-05
	16	0.0348637	0.0171897	0.0178867	0.0227885	0.00857177	0.0185258	0.019121	0.016602	0.0184966	0.0150799	0.0142477	0.00816966	0.02604	0.0215271	0.0228284	0.0234775	0.020439	0.0222614	0.0128166	0.0281406	0.00769082	0.0115897	0.0180491	0.00872293	0.00665444	0.00660797	0.0101633	0.0181265	0.0110892	0.0134381	0.0108256	0.0214067	0.0130464	0.00697946	0.0283721	0.0100758	0.0145529	0.0127457	0.0342202	0.0155731	0.00880913	0.00975508	0.0157188	0.00839574	0.121263	0.0215375	2.90158e-05	0.0933146
	15	0.0711146	0.107661	0.0789604	0.0533067	0.0654517	0.0628731	0.0847162	0.0834731	0.0618088	0.0576383	0.0482362	0.0718174	0.106944	0.106603	0.0961276	0.0804123	0.0948872	0.0536228	0.155917	0.0282891	0.0560282	0.0517966	0.0440571	0.0331468	0.0374603	0.0258287	0.0676574	0.0655684	0.0694468	0.0367835	0.0920414	0.0468547	0.0338099	0.150389	0.0409407	0.0483255	0.0576792	0.158606	0.0731216	0.0369949	0.0368203	0.0625112	0.041663	0.553977	0.0871607	0.000113796	0.393712	0.411213
	14	0.0175747	0.0187533	0.00728814	0.016061	0.00876496	0.0109916	0.0168072	0.0110064	0.00932187	0.0076998	0.0167317	0.0116382	0.0208969	0.0177126	0.0129915	0.0147303	0.00901873	0.0257402	0.00618473	0.00813193	0.00988042	0.00498888	0.00660595	0.00736279	0.0057776	0.00678463	0.0096569	0.0162027	0.00750082	0.0123403	0.00794927	0.00479122	0.0287461	0.00856288	0.00774808	0.00755763	0.0283214	0.0133728	0.00685415	0.00610151	0.00931014	0.00653777	0.108474	0.0157118	1.81716e-05	0.0609274	0.06846	0.0715033
	13	0.0423304	0.0239348	0.0303636	0.0297404	0.021188	0.0301532	0.0306434	0.0229532	0.0172193	0.036931	0.0374922	0.0314453	0.0480109	0.0331008	0.0329074	0.0193595	0.0598621	0.0141183	0.0245833	0.0198293	0.0131589	0.0103435	0.0202899	0.0157023	0.0209853	0.0133904	0.0329969	0.0241984	0.0347958	0.0147372	0.01124	0.0563283	0.0226322	0.022408	0.0167551	0.0513128	0.0330189	0.017333	0.0156312	0.0213329	0.0134639	0.235368	0.0425404	4.52942e-05	0.134531	0.146493	0.164604	0.171921
	12	0.00950893	0.0175506	0.00989587	0.0126536	0.0102304	0.00967618	0.0112477	0.00746248	0.0145363	0.0145653	0.0178294	0.0127157	0.0157915	0.0147571	0.00761208	0.0226166	0.00577897	0.00987709	0.0105507	0.00464815	0.00480189	0.00559165	0.00761603	0.0100382	0.0072897	0.00805298	0.00867366	0.0197576	0.0073138	0.00366759	0.023258	0.00780553	0.0104241	0.00852874	0.0200224	0.0105293	0.00753255	0.00695733	0.00961908	0.00542992	0.0853134	0.0162462	2.15847e-05	0.05902	0.0569316	0.0619935	0.0696579	0.0171967
	11	0.0223527	0.018337	0.0134976	0.0195862	0.0105244	0.0113858	0.011723	0.0201956	0.0183789	0.022205	0.0231131	0.0134079	0.0225694	0.0109432	0.0285084	0.00699942	0.0129608	0.0135896	0.00792846	0.0054376	0.00832187	0.00672858	0.0156084	0.0111786	0.0140543	0.00678611	0.022703	0.0133133	0.00583503	0.0243289	0.010332	0.0115252	0.0127191	0.0326729	0.0131712	0.00770045	0.00969271	0.0137252	0.00784896	0.1103	0.0188781	2.64261e-05	0.0901651	0.0800691	0.0772359	0.0841031	0.0223369	0.0987019
	10	0.0433242	0.0463977	0.0387575	0.0373783	0.0229731	0.0220142	0.0588539	0.047368	0.0519774	0.0533994	0.0452107	0.0355485	0.0310476	0.0760289	0.016367	0.0291211	0.0330805	0.0189442	0.017206	0.0174815	0.0185767	0.025581	0.0322443	0.0399807	0.0219703	0.0329508	0.0283791	0.0197037	0.0718042	0.0200492	0.0283004	0.0260873	0.0903902	0.0398715	0.0178692	0.0183816	0.0354719	0.0207759	0.295772	0.0452771	5.69642e-05	0.204781	0.226918	0.201509	0.194379	0.0500297	0.23783	0.248402
	9	0.0401933	0.0488486	0.0271195	0.0299157	0.0162861	0.0405226	0.0506127	0.0491175	0.0458306	0.0382979	0.0439499	0.0179302	0.0790893	0.0160042	0.0249673	0.0272523	0.0169083	0.0150739	0.0202819	0.0143081	0.0258951	0.0193761	0.0422836	0.0229158	0.0391144	0.0151021	0.0153999	0.088902	0.0216961	0.0201356	0.0234872	0.0679754	0.0404439	0.0198334	0.0156397	0.0246648	0.0196872	0.287053	0.0445162	5.00932e-05	0.161851	0.188962	0.209389	0.185943	0.0423957	0.195311	0.219458	0.229214
	8	0.0279898	0.0226083	0.0143566	0.0140277	0.019829	0.0230501	0.0347138	0.0286463	0.0217413	0.0246253	0.0146627	0.030211	0.0110119	0.0161482	0.0154546	0.00921345	0.00889894	0.0117528	0.01098	0.0131924	0.0129735	0.0168065	0.0160305	0.0269852	0.0118577	0.0054206	0.0459592	0.0177678	0.0144124	0.0110533	0.0404803	0.0201175	0.0133069	0.0114818	0.0138808	0.00905455	0.179918	0.0285767	3.25768e-05	0.0941416	0.0987849	0.115332	0.1278	0.0268252	0.109474	0.119208	0.133945	0.1399
	7	0.0251195	0.0232078	0.0130537	0.0331181	0.0218711	0.0306556	0.0392581	0.0263507	0.0271074	0.0159306	0.0479058	0.00815653	0.0215452	0.0193824	0.0101315	0.00940276	0.013454	0.0123376	0.0196308	0.0128162	0.0218204	0.0123551	0.0366043	0.0158629	0.00825287	0.0313687	0.017811	0.0228868	0.0153412	0.0369403	0.0232306	0.0128349	0.0149378	0.0197602	0.00988093	0.160455	0.0347313	4.05507e-05	0.118715	0.111417	0.116913	0.136497	0.035751	0.134316	0.129564	0.141083	0.158526	1.18542
	6	0.051472	0.0421221	0.0615189	0.0729172	0.0580634	0.069204	0.0720855	0.0655828	0.0350052	0.103897	0.025818	0.0318557	0.051621	0.0253639	0.0206395	0.0283768	0.0281926	0.0440314	0.0380687	0.0430287	0.0320204	0.0563154	0.0429521	0.0220386	0.095334	0.0242665	0.0457968	0.0486297	0.102344	0.0423166	0.0295852	0.0287605	0.0513171	0.0280783	0.349526	0.0618294	9.83787e-05	0.294979	0.280461	0.26322	0.276203	0.0762212	0.357329	0.317318	0.30609	0.333305	2.68132	0.391161
	5	0.0196743	0.0418058	0.028525	0.0407675	0.0276043	0.026761	0.0377831	0.0178356	0.0480789	0.011792	0.0212352	0.0160737	0.0142261	0.0108817	0.0131178	0.0125228	0.0211894	0.0179823	0.0269165	0.0132976	0.030737	0.0139165	0.0125672	0.0536141	0.0155314	0.0131403	0.020493	0.0683215	0.0246903	0.0113496	0.0139615	0.0208078	0.0153566	0.209172	0.0283643	3.68831e-05	0.150711	0.146761	0.139537	0.13096	0.0324813	0.160438	0.177782	0.157875	0.152289	1.18725	0.186331	0.194614
	4	0.0694069	0.0689017	0.0566873	0.0688914	0.0379423	0.0498573	0.0365234	0.0870735	0.0193962	0.0344747	0.0380857	0.0157454	0.0216942	0.0245828	0.0205766	0.0334549	0.0307594	0.0451932	0.0295673	0.0453717	0.0269986	0.0144731	0.10867	0.0310469	0.0298942	0.0209003	0.102338	0.0585865	0.0235381	0.0190375	0.0359034	0.0221326	0.406634	0.0603357	6.01425e-05	0.200839	0.266527	0.25954	0.246766	0.0547418	0.24302	0.283728	0.314399	0.279195	1.92817	0.293261	0.329518	0.344166
	3	0.0264248	0.0316305	0.0221285	0.021874	0.0163292	0.0111332	0.0411894	0.00811456	0.0130992	0.0142831	0.00861818	0.00554659	0.0113213	0.0089076	0.0126984	0.0112185	0.0178575	0.0114678	0.0233044	0.00920621	0.00648614	0.02891	0.0145367	0.0138042	0.0109837	0.0241101	0.0202718	0.012902	0.0091205	0.0113092	0.00882184	0.135381	0.027095	2.95528e-05	0.0756518	0.0820464	0.108881	0.106027	0.0238278	0.0946114	0.0992779	0.115908	0.128438	0.816587	0.11002	0.119803	0.134614	0.140598
	2	0.0303266	0.030868	0.0175651	0.0235346	0.00911573	0.0313883	0.00959622	0.0137002	0.0135675	0.00807998	0.00758968	0.00723626	0.0102556	0.0137427	0.0106453	0.0162822	0.0113283	0.0225966	0.0118214	0.0055292	0.0323899	0.00966808	0.0161582	0.0126797	0.0316761	0.0119396	0.0111606	0.012498	0.0135449	0.00694689	0.134903	0.0225517	3.3178e-05	0.0929334	0.0772619	0.0837927	0.111198	0.0255946	0.102954	0.0966251	0.101391	0.118375	0.939123	0.116484	0.112362	0.122352	0.137479	0.00444136
	1	0.0465423	0.0385326	0.0297201	0.0206611	0.0404169	0.0115002	0.0254791	0.0223154	0.0120701	0.0111902	0.0155716	0.0103086	0.0248824	0.0181177	0.0242974	0.0162435	0.0351034	0.0180259	0.0111654	0.0434217	0.0170342	0.0169001	0.0233405	0.0575058	0.0246686	0.0103373	0.0170017	0.0291889	0.0130844	0.16706	0.0353397	4.34272e-05	0.164076	0.149259	0.124089	0.134578	0.0422136	0.173912	0.165353	0.155188	0.162842	1.36116	0.210672	0.187083	0.180463	0.196508	0.00682959	0.230618
	0	0.0580159	0.0651038	0.0260541	0.091475	0.0147869	0.0304906	0.041442	0.0198241	0.0166924	0.022926	0.0221512	0.0249753	0.0327569	0.0412936	0.0242049	0.0502621	0.0279628	0.0170011	0.087558	0.0228033	0.0297337	0.0243773	0.105705	0.0447202	0.0213275	0.015725	0.0396505	0.0281564	0.314207	0.0437013	6.79553e-05	0.214454	0.263142	0.239379	0.199012	0.0510161	0.286426	0.278917	0.26519	0.248888	1.86981	0.304912	0.337873	0.30004	0.289424	0.00974803	0.35412	0.369862
Rate Upper		Year
		1988	1989	1990	1991	1992	1993	1994	1995	1996	1997	1998	1999	2000	2001	2002	2003	2004	2005	2006	2007	2008	2009	2010	2011	2012	2013	2014	2015	2016	2017	2018	2019	2020	2021	2022	2023	2024	2025	2026	2027	2028	2029	2030	2031	2032	2033	2034	2035
Age	84																																45.3163	49.327	57.7547	42.3169	34.52	46.0323	39.0036	60.3764	83.7268	63.9046	45.0923	56.0406	41.9939	49.3378	48.9577	48.6399	32.6681
	83																																50.8465	60.003	41.6144	32.9473	43.9183	38.2423	57.719	79.8987	61.7415	43.1985	52.1141	41.1341	46.1063	47.438	48.2211	33.5649	51.7756
	82																																51.7684	36.4835	28.055	37.4296	35.1649	50.9675	69.2226	53.068	39.0925	47.0243	35.678	40.7546	40.1955	40.8603	29.0892	45.7714	42.3476
	81																																43.1368	33.227	43.1799	37.9806	57.94	80.0295	58.8809	42.6027	49.6745	39.3367	47.1738	45.3132	45.4891	31.4964	48.9201	46.9783	48.1045
	80																																31.2162	38.9423	33.5532	50.6948	70.1638	52.2992	37.3328	45.4618	34.4253	41.4613	38.7284	38.7168	28.1463	42.5963	42.5559	43.988	21.7555
	79																																50.7862	42.8557	64.5205	92.3883	67.5188	48.97	57.3528	42.4043	50.3781	48.3552	49.974	34.7259	54.8641	51.3262	54.1045	27.2996	23.6696
	78																																33.5867	47.6625	66.7003	47.6709	34.8866	43.4223	31.0328	36.1903	36.9652	37.5467	25.6414	40.2933	38.4838	38.455	19.6349	17.1897	33.0465
	77																																70.7273	99.7151	73.3518	51.701	60.5417	46.1153	54.6007	53.1429	51.2735	36.0635	57.4025	55.3313	55.2395	29.429	24.8026	50.2906	46.3398
	76																																77.6164	55.5375	38.8796	46.9019	35.7698	40.5282	38.7882	39.6361	27.2279	41.9107	42.512	42.74	20.8452	18.5896	36.9392	35.7933	47.0704
	75																																45.6148	32.2132	37.7964	27.732	33.1669	32.5385	32.0721	22.3927	34.3248	33.0444	32.8723	16.7717	14.9034	29.1716	29.8624	37.8928	30.596
	74																																54.8071	63.5618	46.3335	54.5003	52.3687	51.394	36.1174	55.5385	53.0055	53.3572	27.7544	23.8811	45.3299	45.0139	57.5858	48.7667	45.7769
	73																																37.4457	27.2934	30.6669	30.0629	31.2572	21.4118	32.2071	32.1725	31.4022	15.9033	14.4295	27.5804	27.3868	34.4858	27.899	27.4193	17.8808
	72																																41.8413	46.9381	45.7026	46.8168	32.3921	48.9777	46.1846	45.5514	23.1161	19.7794	39.9765	38.6181	52.4602	40.6269	41.0982	25.2738	47.3074
	71																																48.1513	49.119	46.8173	32.2517	50.3115	46.1936	46.571	23.9949	21.1052	40.901	41.9399	50.8171	42.433	41.5149	25.2018	50.5312	32.5235
	70																																41.4074	41.4327	28.6973	42.7499	41.1151	41.6934	20.171	17.9635	34.8247	35.4888	45.4372	36.6782	34.5701	22.6371	42.6305	28.0541	42.6947
	69																																41.2744	26.1768	38.5934	37.7761	38.0032	19.2696	17.0853	32.6527	32.154	40.3238	33.2152	31.5253	20.8435	39.0402	26.2196	39.4972	49.7426
	68																																18.2412	26.8783	24.5256	24.7606	12.1258	11.543	21.2598	20.2543	27.3457	21.5992	21.5221	13.1625	25.1647	16.2221	24.6665	33.0384	18.7003
	67																																32.0195	29.2895	29.8172	14.0997	12.535	24.095	22.5781	29.7246	24.1776	23.2305	14.8229	28.584	18.8435	28.5625	38.178	21.0002	26.1555
	66																																31.8975	30.0927	14.6945	12.7344	24.7324	25.3821	32.0403	25.1579	23.6942	15.6724	29.7102	19.0052	29.0306	39.2494	21.7305	27.4689	24.9796
	65																																25.7923	12.833	10.7962	20.4577	21.2961	27.6043	21.772	20.1699	13.286	23.9162	16.1031	24.6748	32.221	18.6381	22.8163	19.9461	11.8132
	64																																10.6905	8.9682	17.824	17.8	22.0241	17.6942	16.9687	11.1018	19.7534	13.2319	21.3583	27.1019	15.6018	18.822	17.4553	10.1266	14.6217
	63																																10.1115	18.1201	16.8687	22.3438	18.2679	17.1971	10.6282	20.0969	13.4379	19.8737	27.3839	15.8233	18.5244	16.6537	9.93909	14.5336	22.4024
	62																																23.5582	21.8146	27.8622	21.5049	22.441	13.1256	25.2599	16.495	24.0001	33.0144	18.3634	23.4599	20.6008	11.5363	17.8699	28.0903	12.8943
	61																																15.057	18.6665	14.6202	14.0924	9.18682	17.0595	11.2208	16.4485	22.1769	12.0676	15.3162	13.7373	8.01699	12.2981	18.7144	9.11757	12.8244
	60																																24.3301	20.2452	17.4773	11.5015	22.5104	14.2504	20.0145	27.2542	15.5845	19.634	16.8009	9.83867	15.4189	24.4644	11.1033	16.6704	17.9797
	59																																21.5268	18.8581	11.8581	22.343	15.3557	22.7727	30.2424	16.4627	20.864	18.3647	10.746	15.654	23.8742	11.773	17.1468	18.2056	9.04057
	58																																12.9081	8.03747	14.9294	9.53844	14.4005	20.0962	10.6254	13.1501	12.017	6.90868	9.93229	16.2596	7.67438	11.06	11.7865	6.11982	10.737
	57																																7.361	13.1723	8.55486	12.9137	17.5066	9.57173	11.8099	10.297	6.01848	9.31987	13.7116	6.30846	9.52351	10.0331	5.11742	9.43247	7.46921
	56																																17.0977	10.4369	14.748	20.539	11.1731	13.5333	11.9773	6.61608	10.5701	15.3809	7.89176	11.2017	11.6692	5.89621	10.7367	8.48993	8.58419
	55																																11.121	15.2674	20.0363	11.8277	14.0911	12.6459	6.87555	11.039	16.4604	7.85655	11.8783	12.2223	6.23088	11.6595	8.92683	9.21558	10.9081
	54																																12.5794	16.6367	9.38227	11.1902	10.0859	5.75913	8.84036	12.7608	6.19378	9.09976	9.33369	4.87508	9.15158	6.83082	7.12824	8.45303	6.4811
	53																																16.9204	9.27392	10.9479	9.93941	5.62765	8.43669	12.7799	6.1204	8.70822	9.21777	4.80949	8.64484	6.68985	6.87785	8.04443	6.43816	5.9799
	52																																7.8451	9.56657	7.81446	4.58753	6.96252	10.8385	4.85797	7.25263	7.44006	4.05305	6.97927	5.64979	5.52585	6.48713	5.04423	4.69409	3.54489
	51																																6.5606	5.78552	3.10957	4.84534	7.69687	3.51965	5.08754	5.00867	2.66863	4.93243	3.90498	3.73625	4.40958	3.39066	3.10178	2.50851	5.1375
	50																																6.80347	3.73318	5.54198	8.78531	4.12029	5.92284	5.91457	3.12175	5.54259	4.42802	4.33702	4.98649	3.85045	3.52969	2.74399	5.57785	5.66533
	49																																3.25546	4.68675	7.01522	3.38929	5.09122	5.27694	2.47451	4.66999	3.62677	3.67475	4.26092	3.45632	3.11412	2.2143	4.81038	4.64827	5.1097
	48																																5.58984	8.59214	3.80369	5.72919	5.61344	2.98774	5.32907	4.25987	4.02315	4.77908	3.84414	3.35567	2.55167	5.44749	5.1983	6.01777	5.70261
	47																																3.7215	1.71821	2.27743	2.47547	1.25849	2.34667	1.81647	1.78092	2.07152	1.59101	1.50095	1.12792	2.27451	2.1947	2.49675	2.38672	1.93206
	46																																1.96558	2.70263	2.70219	1.44583	2.64773	2.02536	2.00457	2.31076	1.76889	1.62755	1.27267	2.59985	2.47368	2.82717	2.77454	2.17494	2.41155
	45																																2.43267	2.46027	1.22633	2.2088	1.76052	1.66149	1.97915	1.54471	1.39935	1.04153	2.18282	2.1387	2.27301	2.26787	1.77879	1.98799	1.06334
	44																																2.29717	1.16328	1.99398	1.67723	1.64272	1.93077	1.44933	1.26248	0.964514	1.942	2.01875	2.2476	2.14665	1.66676	1.83711	0.974483	2.89456
	43																																1.14846	1.94229	1.52483	1.46583	1.66411	1.31072	1.18278	0.904715	1.86493	1.7772	2.02602	2.02822	1.55353	1.7074	0.904288	2.57262	0.575047
	42																																1.7117	1.29032	1.21418	1.50908	1.10956	1.02077	0.771764	1.56743	1.53641	1.69853	1.66694	1.30492	1.46708	0.758711	2.14628	0.497661	0.854196
	41																																1.30996	1.23273	1.42908	1.15699	1.00599	0.769223	1.50394	1.49938	1.68163	1.63846	1.25029	1.39027	0.73653	2.15991	0.48825	0.809538	0.862335
	40																																1.32694	1.50221	1.11032	1.01136	0.774728	1.58017	1.45876	1.58852	1.58227	1.2819	1.47338	0.765761	2.07873	0.473869	0.8336	0.852891	0.485182
	39																																1.13824	0.907615	0.78841	0.59077	1.18573	1.18214	1.32807	1.2725	0.987888	1.10079	0.566282	1.60122	0.379879	0.622642	0.636689	0.381374	0.32722
	38																																0.775337	0.644847	0.483425	0.992137	0.910807	1.06149	1.02427	0.794856	0.865727	0.467923	1.38806	0.304543	0.510592	0.55102	0.329796	0.270923	0.353321
	37																																0.597944	0.444541	0.889119	0.867074	0.989577	0.915463	0.708738	0.795763	0.412386	1.20513	0.271691	0.453198	0.46914	0.278707	0.236764	0.315518	0.286501
	36																																0.399904	0.794332	0.752022	0.82381	0.825214	0.650288	0.717803	0.369646	1.05838	0.234305	0.401853	0.42612	0.246253	0.207419	0.275013	0.255338	0.406857
	35																																0.474583	0.448215	0.471005	0.489347	0.368368	0.414073	0.215091	0.594478	0.140894	0.237107	0.236727	0.138106	0.116743	0.157697	0.148124	0.229919	0.196551
	34																																0.783684	0.851961	0.816995	0.654973	0.688794	0.362981	1.06064	0.230621	0.417992	0.387681	0.239821	0.208288	0.273808	0.241422	0.38716	0.34408	0.491122
	33																																0.656746	0.642627	0.483373	0.518371	0.279645	0.823592	0.182648	0.309798	0.311053	0.184916	0.153284	0.203198	0.18402	0.287107	0.25412	0.357085	0.220322
	32																																0.730458	0.546537	0.554895	0.306439	0.885792	0.191415	0.325691	0.329327	0.191769	0.165585	0.212704	0.195401	0.300772	0.266414	0.384881	0.23632	0.490571
	31																																0.389993	0.398625	0.215182	0.622139	0.138308	0.23082	0.229431	0.134586	0.111698	0.148061	0.136149	0.210548	0.185661	0.265943	0.164764	0.342942	0.172835
	30																																0.733527	0.374419	1.09705	0.230532	0.395683	0.399391	0.23722	0.197966	0.257883	0.22925	0.362581	0.311703	0.456564	0.281322	0.595757	0.282145	0.170691
	29																																0.200711	0.532998	0.113157	0.201752	0.203536	0.120764	0.0982511	0.129704	0.118304	0.188405	0.161256	0.232977	0.14124	0.303593	0.145401	0.0863685	0.455258
	28																																0.332039	0.0727793	0.121175	0.115967	0.0694062	0.0599028	0.0763163	0.0694618	0.110468	0.0955353	0.133714	0.0805197	0.166924	0.0843373	0.0516217	0.268313	0.0873757
	27																																0.0696321	0.118132	0.108822	0.0668072	0.0585713	0.0705178	0.0625425	0.10101	0.0888265	0.125823	0.0782907	0.162416	0.0782857	0.047739	0.245705	0.0820701	0.0912927
	26																																0.239273	0.233163	0.126091	0.111309	0.142058	0.127664	0.19701	0.169857	0.247083	0.148835	0.300056	0.149826	0.093127	0.459118	0.156394	0.176344	0.178354
	25																																0.177154	0.095872	0.0814906	0.106389	0.0964591	0.150517	0.125208	0.190733	0.114606	0.23035	0.115139	0.0705195	0.370311	0.119117	0.132992	0.12731	0.386135
	24																																0.0709466	0.0589699	0.0763559	0.0700705	0.107411	0.0905064	0.128072	0.0785566	0.154816	0.0796905	0.0488444	0.245212	0.079035	0.0935094	0.0889157	0.252139	0.129443
	23																																0.0607932	0.0764172	0.0714088	0.10857	0.0949691	0.133598	0.0814731	0.170308	0.0819565	0.0479229	0.248218	0.0852648	0.0897438	0.0926913	0.255414	0.128457	0.0686554
	22																																0.082462	0.0708424	0.105547	0.0922304	0.131467	0.0834925	0.162215	0.0826705	0.0500786	0.255241	0.0826359	0.101617	0.0939518	0.244808	0.130811	0.0680567	0.0717567
	21																																0.051289	0.076566	0.0660561	0.0937119	0.0585481	0.116775	0.0579724	0.0353851	0.17842	0.0557608	0.0657875	0.0623339	0.18117	0.091384	0.0507754	0.0498188	0.0753678
	20																																0.0519016	0.0453539	0.0597321	0.0380897	0.0721138	0.0376444	0.0219483	0.112355	0.0375445	0.0407061	0.0395673	0.118793	0.0594994	0.0308543	0.0327653	0.048509	0.03292
	19																																0.0569336	0.0834577	0.0505027	0.100207	0.0508394	0.0315971	0.143396	0.0505548	0.0559424	0.0530911	0.158616	0.0782845	0.0406462	0.0454155	0.0663592	0.0411584	0.695449
	18																																0.0711651	0.0428162	0.083425	0.0436454	0.0252126	0.131166	0.0398889	0.0468185	0.0467648	0.130223	0.0639843	0.0347085	0.0380999	0.0552773	0.0374972	0.591231	0.100261
	17																																0.0465014	0.091921	0.0432244	0.0260068	0.140513	0.0434111	0.0469032	0.0476114	0.134446	0.0662801	0.0377824	0.041651	0.0584945	0.0385869	0.614639	0.112966	0.000197168
	16																																0.0400187	0.0184353	0.0111236	0.0575894	0.0189015	0.0210074	0.0205257	0.0589673	0.0290198	0.0160163	0.0168471	0.0239844	0.0155913	0.255467	0.0477063	8.35439e-05	0.110064
	15																																0.0888322	0.0517909	0.237669	0.0809524	0.0907819	0.0905947	0.269256	0.122968	0.0685116	0.0706498	0.106914	0.0701514	1.1076	0.205469	0.000358653	0.465369	0.484239
	14																																0.00942355	0.0430445	0.0136864	0.0158875	0.0149791	0.0436633	0.0206985	0.0118289	0.0119961	0.018244	0.0125301	0.190497	0.0357714	6.29599e-05	0.0806075	0.0833408	0.0858239
	13																																0.104828	0.0334614	0.037994	0.036261	0.0998351	0.0505421	0.0271356	0.0295691	0.0444808	0.0279993	0.460356	0.0852616	0.000147254	0.185346	0.189366	0.197503	0.203558
	12																																0.0144527	0.0158075	0.0154979	0.0428673	0.0226698	0.0120255	0.0115374	0.0189799	0.0113947	0.193864	0.0323247	5.7879e-05	0.0795853	0.0815723	0.0845037	0.0868221	0.120122
	11																																0.0225685	0.020974	0.0566916	0.0285713	0.0164331	0.0167364	0.0245196	0.0160106	0.257536	0.0466202	8.64677e-05	0.10468	0.105852	0.110316	0.112746	0.153121	0.119327
	10																																0.0540182	0.143901	0.0732663	0.0385381	0.0409528	0.0605225	0.042195	0.622453	0.120192	0.000190666	0.256123	0.264014	0.269525	0.277341	0.406611	0.298796	0.306407
	9																																0.145042	0.0686566	0.0357339	0.0385028	0.0573453	0.0377091	0.574704	0.109545	0.000187642	0.232031	0.239276	0.242133	0.248193	0.330264	0.262703	0.272186	0.283083
	8																																0.0411623	0.0210919	0.02117	0.0325641	0.0222144	0.345955	0.0614742	0.000113612	0.132072	0.13566	0.138798	0.143091	0.230699	0.153044	0.157888	0.161608	0.165911
	7																																0.0270763	0.0267093	0.0400375	0.0270415	0.423164	0.0757771	0.000131482	0.154312	0.1603	0.160987	0.165236	0.254063	0.172794	0.178498	0.184368	0.19178	0.581928
	6																																0.0633646	0.0907465	0.058214	0.938321	0.184051	0.00032246	0.343089	0.365529	0.361065	0.374406	0.586984	0.402854	0.407291	0.422607	0.439708	1.22953	0.462948
	5																																0.0485057	0.0304349	0.468009	0.0855835	0.000155797	0.18236	0.181935	0.184746	0.189814	0.332583	0.202803	0.202821	0.205397	0.215828	0.580276	0.233151	0.238038
	4																																0.0542587	0.835936	0.14263	0.000293981	0.315534	0.31612	0.318065	0.330735	0.510848	0.345751	0.351933	0.357864	0.365617	1.11312	0.397565	0.405357	0.416747
	3																																0.34299	0.062445	0.000107796	0.127996	0.12839	0.130478	0.13127	0.210831	0.137874	0.142327	0.148535	0.150535	0.430399	0.155409	0.162669	0.170396	0.17144
	2																																0.0703084	0.000124195	0.129436	0.137524	0.138307	0.142936	0.185415	0.145188	0.146451	0.150366	0.15692	0.390082	0.162557	0.165055	0.170777	0.17696	0.0592469
	1																																0.000200348	0.213342	0.210933	0.215276	0.224906	0.274063	0.227677	0.231406	0.233242	0.239502	0.646071	0.246563	0.250502	0.258744	0.263459	0.102511	0.28577
	0																																0.366001	0.360575	0.344527	0.35703	0.565727	0.371105	0.373901	0.376732	0.38437	1.27574	0.412513	0.419524	0.427989	0.44722	0.176061	0.477867	0.493581
Rate Lower		Year
		1988	1989	1990	1991	1992	1993	1994	1995	1996	1997	1998	1999	2000	2001	2002	2003	2004	2005	2006	2007	2008	2009	2010	2011	2012	2013	2014	2015	2016	2017	2018	2019	2020	2021	2022	2023	2024	2025	2026	2027	2028	2029	2030	2031	2032	2033	2034	2035
Age	84																																13.4387	14.4136	17.2007	12.2434	10.7873	12.595	10.9822	15.3413	21.8728	15.3949	10.6386	13.2945	9.8711	10.8525	10.5556	10.8394	7.16999
	83																																13.5783	15.8164	11.3893	9.61037	11.8415	10.4475	15.2716	21.2385	15.1061	10.4177	13.154	9.35882	10.704	9.66325	10.3234	6.31364	10.8896
	82																																14.4378	10.3114	8.21345	10.7967	8.75397	12.9065	19.0476	13.2082	8.99487	11.2855	8.05044	8.93691	8.85438	8.6689	5.53538	9.41696	8.33076
	81																																12.3568	10.1279	11.5311	11.1277	15.1169	21.7284	15.2219	11.0349	13.6162	9.59815	10.6879	10.1796	10.8761	6.91614	10.8312	9.96021	9.59469
	80																																8.97769	10.8857	9.19972	13.6607	20.2021	13.0736	9.65229	11.5262	8.13483	9.34534	9.03546	9.36492	6.08156	9.60746	8.12246	8.63505	4.092
	79																																14.1108	12.1516	17.9777	25.1717	17.3879	12.6243	14.8454	11.5934	12.5367	11.6273	12.28	7.71719	12.7422	11.5556	11.6754	5.35346	4.4005
	78																																9.72393	13.0195	19.2601	13.4799	9.29963	11.3323	8.49922	9.22103	8.65769	9.1615	5.92872	9.65457	8.37318	8.17715	3.98306	3.33955	6.82494
	77																																19.6982	26.2687	18.2597	13.6502	16.4242	11.8845	12.9614	12.4484	13.3015	8.81576	14.3001	12.0602	12.0875	5.74351	4.75336	9.17962	9.59653
	76																																21.984	15.5355	10.4636	13.8213	9.66827	10.7203	9.93555	10.5212	6.80406	11.4929	10.0695	10.3037	4.65788	3.86861	7.68767	7.48369	9.17749
	75																																12.3276	8.80685	10.2024	7.448	8.95529	8.23109	8.31352	5.45124	9.21908	7.75073	7.63966	3.80287	2.96169	6.16815	5.79961	7.04487	5.75036
	74																																13.957	17.7567	11.9407	14.2495	13.6612	13.4241	8.83539	14.6342	12.44	12.2499	5.79773	5.15072	9.83644	10.2096	11.3073	9.51047	8.47995
	73																																10.9095	7.60332	8.54908	8.078	8.16994	5.22353	8.49347	7.39634	7.79588	3.64291	2.93401	6.09233	6.15537	7.03814	5.81704	5.28077	3.17275
	72																																10.8198	12.4037	11.2252	11.9425	7.6127	12.9981	10.3511	10.8017	5.56328	4.43093	8.70558	8.69214	10.0169	8.2536	7.6722	4.59374	7.72678
	71																																13.1774	12.523	12.7896	7.99179	12.7877	11.7142	11.4861	5.72453	4.316	9.05567	9.02956	10.4729	9.28463	7.84916	5.04201	8.69051	6.24226
	70																																11.4879	11.3264	7.30183	11.9643	10.6498	10.7336	5.02736	4.15872	8.39621	8.15876	9.82358	8.42459	7.26275	4.17596	7.71592	5.47043	7.56217
	69																																10.6964	7.17963	10.9712	10.236	9.64309	4.54451	3.82691	7.36472	7.47079	8.87761	7.63561	6.43303	4.07037	7.73815	5.13061	6.76872	9.19802
	68																																4.75591	7.31198	6.62601	6.67329	3.12927	2.56582	5.08872	5.10437	6.1799	5.22882	4.28095	2.80027	4.89674	3.37425	4.52835	6.59148	3.76408
	67																																8.80473	7.17542	7.07266	3.61071	2.93531	5.46178	5.98326	6.69089	5.97173	4.89725	3.20397	5.6636	3.85471	5.30166	7.2083	4.3033	4.98227
	66																																7.98992	7.68478	3.7412	3.10676	6.02506	5.69507	6.97978	5.82502	5.26303	3.30044	5.93716	4.29282	5.55106	7.80223	4.48753	5.23	4.42431
	65																																6.79678	3.28117	2.74708	5.42495	5.23124	6.25194	5.3361	4.46901	2.77367	5.21787	3.65373	4.96983	6.61418	3.8204	4.4425	3.79078	2.28487
	64																																2.79678	2.27036	4.62572	4.3568	5.16109	4.50593	3.8658	2.52709	4.22139	2.88949	4.16019	5.97377	3.32603	3.79307	3.3149	1.84161	3.09325
	63																																2.28125	4.79199	4.59733	5.42417	4.48303	3.95841	2.40459	4.3674	2.9335	4.12169	5.70802	3.26125	4.09582	3.23204	1.89535	3.19584	4.55143
	62																																5.72565	5.65946	6.71741	5.54314	4.72893	3.05102	5.3811	3.7652	5.40517	7.24794	4.16654	4.89542	4.13	2.31402	3.86419	5.49231	2.6108
	61																																3.78178	4.39958	3.80786	3.48237	2.23728	3.71459	2.62367	3.61018	4.86623	2.8811	3.31193	2.91361	1.61643	2.79611	4.01889	1.74424	2.44042
	60																																5.64829	4.73958	3.99615	2.71698	5.00162	3.40589	4.70884	6.39228	3.82582	4.30893	3.70189	2.00863	3.2641	5.03165	2.19261	3.16386	3.08198
	59																																5.58746	4.6409	2.78801	5.21676	3.55249	5.10142	6.68509	3.95243	4.77865	3.99474	2.2184	3.80723	5.50397	2.60475	3.34407	3.67551	1.87589
	58																																3.08081	1.90916	3.31747	2.34767	3.25119	4.35475	2.34601	2.95332	2.54013	1.39585	2.3975	3.56891	1.68807	2.21247	2.33456	1.16063	1.95182
	57																																1.67237	3.08839	1.9846	2.8119	3.83449	2.28136	2.55939	2.19883	1.2528	2.12287	2.85582	1.40072	2.03204	1.97645	0.976863	1.69471	1.32978
	56																																3.63997	2.42247	3.13464	4.58147	2.69958	2.99376	2.82444	1.5523	2.6111	3.78113	1.66567	2.4187	2.48201	1.29384	2.28336	1.69781	1.74744
	55																																2.70673	3.62112	4.78413	2.76887	3.35193	2.93474	1.56456	2.69916	3.87682	1.85268	2.60672	2.65207	1.33669	2.37366	1.85711	1.92685	2.10199
	54																																2.92842	3.9476	2.11772	2.70452	2.28104	1.2837	2.15987	3.2367	1.33617	1.99303	2.10289	1.06935	1.93997	1.42008	1.4153	1.55315	1.2474
	53																																3.88452	2.20625	2.68995	2.19393	1.23262	2.06347	3.10207	1.34931	1.95094	2.00367	1.05548	1.94666	1.3717	1.43099	1.5671	1.24358	1.04009
	52																																1.93904	2.27773	2.05184	1.10435	1.82077	2.59317	1.25172	1.6597	1.71795	0.898603	1.67685	1.1931	1.27294	1.37703	1.05599	0.941297	0.7177
	51																																1.56002	1.34885	0.748423	1.29983	1.85387	0.857287	1.15412	1.26904	0.641746	1.11358	0.892268	0.922565	0.955295	0.747702	0.66184	0.521269	0.987868
	50																																1.50988	0.82321	1.41262	2.13113	0.998376	1.34305	1.42415	0.727217	1.31553	0.964062	1.03051	1.16924	0.865777	0.774868	0.586377	1.11052	0.983053
	49																																0.764626	1.27248	1.7202	0.819193	1.15275	1.21557	0.62578	1.11583	0.822522	0.855242	0.988664	0.729678	0.652911	0.505815	0.943014	0.827692	0.97393
	48																																1.50406	2.10394	0.961111	1.39819	1.44016	0.772595	1.27004	0.992668	1.04144	1.11883	0.879712	0.749918	0.6025	1.10405	1.02311	1.17904	1.15917
	47																																0.912033	0.417667	0.57601	0.601756	0.298397	0.554058	0.41616	0.435157	0.484932	0.37235	0.322231	0.24915	0.449255	0.437806	0.49759	0.498219	0.390796
	46																																0.481804	0.676438	0.679524	0.363185	0.66336	0.497039	0.51978	0.572905	0.439256	0.386511	0.306536	0.572418	0.491988	0.579507	0.580911	0.459736	0.459617
	45																																0.600677	0.611308	0.320498	0.574881	0.442829	0.446716	0.492142	0.382925	0.324222	0.274922	0.500049	0.449888	0.49936	0.510227	0.413959	0.408525	0.237933
	44																																0.603104	0.283148	0.507256	0.394246	0.385496	0.442044	0.353532	0.313009	0.243266	0.457535	0.377251	0.466417	0.484909	0.358735	0.36677	0.227042	0.578897
	43																																0.269904	0.48445	0.349836	0.371419	0.39942	0.323886	0.287683	0.2237	0.411374	0.374111	0.436076	0.426961	0.341221	0.359078	0.202056	0.548794	0.11964
	42																																0.434856	0.293588	0.333593	0.378885	0.279624	0.259682	0.202908	0.38935	0.338216	0.39175	0.396864	0.298597	0.304956	0.187045	0.492509	0.108383	0.187885
	41																																0.325698	0.335579	0.352788	0.264948	0.249313	0.195637	0.383887	0.329372	0.36392	0.38556	0.303815	0.308363	0.181648	0.480218	0.110593	0.186222	0.184402
	40																																0.343171	0.38712	0.28714	0.270131	0.207833	0.380791	0.310221	0.403238	0.396102	0.299568	0.319351	0.187538	0.499702	0.113196	0.190215	0.187951	0.101313
	39																																0.309642	0.224612	0.203825	0.159353	0.304515	0.269226	0.320487	0.314579	0.247783	0.25647	0.146963	0.392925	0.0920431	0.151226	0.157547	0.0843278	0.0711924
	38																																0.185281	0.167495	0.124197	0.234171	0.203891	0.250836	0.243389	0.20292	0.199955	0.123036	0.325703	0.071401	0.126937	0.119176	0.0675372	0.0538226	0.0732882
	37																																0.15277	0.11609	0.223436	0.201142	0.239114	0.227001	0.189754	0.180074	0.110832	0.293678	0.0645771	0.115466	0.114327	0.0627863	0.0505517	0.0657243	0.0607819
	36																																0.103972	0.197252	0.178747	0.217232	0.214808	0.163803	0.167005	0.100625	0.275228	0.0608147	0.100141	0.103004	0.0563088	0.0440191	0.0611244	0.0531703	0.0791395
	35																																0.115521	0.0968483	0.117172	0.120913	0.0949652	0.101059	0.0581605	0.154678	0.0345652	0.0602137	0.0565951	0.0320982	0.0254203	0.0341046	0.031823	0.0435636	0.037771
	34																																0.187479	0.206722	0.204164	0.166978	0.181223	0.101209	0.262294	0.0634038	0.0996863	0.104951	0.0578073	0.0467207	0.0606821	0.0546862	0.0797083	0.066794	0.0943424
	33																																0.163708	0.165846	0.119715	0.131586	0.076869	0.213528	0.0470689	0.0800873	0.0813285	0.0462225	0.036571	0.0497133	0.0428667	0.0600731	0.0533887	0.0734009	0.044436
	32																																0.165493	0.129222	0.134218	0.0846655	0.226066	0.0508034	0.0848271	0.0851431	0.046894	0.0375304	0.0524203	0.0470541	0.066603	0.0544481	0.0783902	0.0463864	0.0894074
	31																																0.102608	0.100687	0.0610012	0.163684	0.0350461	0.0613216	0.0624872	0.0355302	0.0283668	0.0383728	0.0322148	0.0479091	0.0401744	0.0559454	0.0324642	0.0662743	0.0305256
	30																																0.182458	0.100461	0.274172	0.0615216	0.107968	0.109812	0.060352	0.050266	0.067471	0.0579363	0.086006	0.0666213	0.096092	0.0561878	0.112237	0.054791	0.0308273
	29																																0.0558226	0.149611	0.0317155	0.0536524	0.0575704	0.0317873	0.0241341	0.0351134	0.0295235	0.042481	0.0350939	0.0518979	0.030029	0.0552851	0.029411	0.0164045	0.0767875
	28																																0.0847064	0.0193748	0.0319746	0.0324995	0.0177272	0.015331	0.0187921	0.0179766	0.0253549	0.0207904	0.0298337	0.0175552	0.0319233	0.0168624	0.00943398	0.0442556	0.0148255
	27																																0.0187389	0.0297721	0.0297712	0.0161355	0.0140795	0.0183714	0.016827	0.023238	0.0209461	0.0276633	0.0162907	0.0331619	0.0154556	0.00881329	0.0451525	0.0135284	0.0146878
	26																																0.0646963	0.0618334	0.032566	0.0292197	0.0394732	0.0343135	0.0476645	0.0413725	0.0582906	0.0353006	0.0673233	0.0305103	0.0178972	0.0861362	0.0277578	0.0287666	0.0246508
	25																																0.0479208	0.0241364	0.0211536	0.0286108	0.0257374	0.0360756	0.0299349	0.0423267	0.0240412	0.0486291	0.0225074	0.0139564	0.0628027	0.0207405	0.0210867	0.0184889	0.0467754
	24																																0.0188932	0.0146983	0.0190553	0.0178313	0.0269108	0.0207071	0.0302735	0.0183086	0.0350845	0.0174086	0.00986764	0.0469965	0.0151002	0.0143316	0.0132401	0.0344465	0.0150852
	23																																0.0164202	0.0199955	0.0177277	0.0266866	0.0220436	0.0320577	0.0175472	0.0367473	0.0180718	0.00970705	0.04851	0.0154909	0.0150225	0.0131961	0.0347515	0.0170014	0.00844209
	22																																0.0208292	0.0186234	0.0265752	0.0224062	0.0322863	0.0188699	0.0352365	0.0174206	0.0102193	0.047174	0.0161216	0.0156996	0.0136773	0.0337649	0.0171128	0.00820408	0.00644023
	21																																0.0125098	0.0195935	0.015365	0.0224302	0.0133755	0.0258733	0.0126281	0.00722055	0.0344592	0.0108618	0.0112435	0.00996456	0.0238513	0.0123275	0.00596193	0.00489918	0.00413426
	20																																0.0130704	0.0112109	0.0146711	0.0089557	0.0165215	0.00834428	0.0045905	0.0236996	0.00721068	0.00775232	0.00636978	0.01661	0.00747155	0.00395708	0.0031719	0.00290924	0.0013546
	19																																0.01422	0.0183323	0.0118178	0.0235288	0.0107996	0.00638768	0.0306829	0.0100709	0.00941029	0.00838367	0.0206407	0.00963238	0.00520775	0.00403146	0.00329167	0.00191836	3.06445e-05
	18																																0.0180867	0.0100887	0.0181797	0.00887055	0.00530096	0.0257543	0.00866683	0.00850283	0.00767625	0.0194299	0.00901669	0.00461123	0.00339874	0.00262619	0.00159781	2.75852e-05	2.0472e-05
	17																																0.0108301	0.0206157	0.00960866	0.00586625	0.0270809	0.0096081	0.00851431	0.00775499	0.0194188	0.00845762	0.00453419	0.00392885	0.00287809	0.00168735	2.58265e-05	2.30588e-05	1.08484e-05
	16																																0.0087386	0.00419733	0.00235989	0.0119731	0.00410447	0.00369797	0.00328788	0.00872982	0.00395623	0.00208383	0.00161417	0.0014513	0.000729188	1.17712e-05	1.02409e-05	4.99721e-06	0.0296285
	15																																0.0198028	0.0104146	0.0530825	0.0179755	0.0167482	0.0149446	0.035609	0.0181817	0.00888984	0.00716818	0.00568594	0.00315238	5.09601e-05	4.40448e-05	2.08495e-05	0.133385	0.132999
	14																																0.00194129	0.00878264	0.00289965	0.00313342	0.00250154	0.00614951	0.00316952	0.00156147	0.00130434	0.000984503	0.000578515	8.12397e-06	7.31349e-06	3.60651e-06	0.0229881	0.0229881	0.0229311
	13																																0.0204476	0.00689127	0.00662758	0.00623456	0.0148893	0.00744427	0.00379921	0.00315089	0.00238152	0.00135659	2.1717e-05	1.73684e-05	9.0184e-06	0.0537911	0.053979	0.053979	0.0539543
	12																																0.00316408	0.00278679	0.00252385	0.006575	0.00316684	0.00153159	0.001274	0.000976095	0.000533008	8.73324e-06	7.00125e-06	3.6375e-06	0.0234329	0.0233989	0.0234268	0.0234329	9.2387e-06
	11																																0.00420633	0.00322511	0.0085546	0.00446504	0.00206085	0.00172854	0.00132817	0.000783598	1.2429e-05	1.08658e-05	5.63758e-06	0.032816	0.0327732	0.0327949	0.032807	1.38131e-05	0.032811
	10																																0.00955406	0.02222	0.0106938	0.00559773	0.00438718	0.00334694	0.00178756	2.63313e-05	2.45025e-05	1.28454e-05	0.0777465	0.0777465	0.0777465	0.0777465	3.22084e-05	0.0777465	0.0777465
	9																																0.020358	0.00953201	0.00475614	0.00397886	0.00360303	0.00172245	2.70094e-05	2.19097e-05	1.14061e-05	0.0733387	0.0725801	0.0733387	0.0733387	3.28696e-05	0.0733387	0.0733387	0.0733387
	8																																0.00583602	0.00299954	0.00230446	0.00209028	0.00113928	1.73148e-05	1.39074e-05	7.27748e-06	0.0455412	0.0455412	0.0455412	0.0455412	2.17078e-05	0.0455412	0.0455412	0.0455412	0.0455412
	7																																0.00376872	0.00296527	0.00223485	0.00119714	2.00369e-05	1.7015e-05	8.62867e-06	0.0537097	0.0537097	0.0536823	0.0532958	2.25233e-05	0.0538469	0.0539119	0.0537791	0.0539259	1.50435e-05
	6																																0.00715401	0.00562037	0.00276291	4.54688e-05	3.54828e-05	2.0256e-05	0.128076	0.128076	0.128076	0.127519	5.58567e-05	0.127035	0.127209	0.126859	0.127005	4.07481e-05	0.126957
	5																																0.0026291	0.00124814	2.38694e-05	1.98312e-05	9.90035e-06	0.061935	0.0615582	0.0617801	0.0623636	2.55335e-05	0.0617316	0.062056	0.0624287	0.0621995	1.98052e-05	0.0618973	0.0622657
	4																																0.002641	4.20646e-05	3.17725e-05	1.81519e-05	0.111242	0.111242	0.110633	0.111717	4.70428e-05	0.111242	0.111378	0.111717	0.111717	3.06382e-05	0.111717	0.111717	0.111717
	3																																1.60981e-05	1.30312e-05	6.76906e-06	0.0430098	0.0435382	0.0430098	0.0433776	1.66142e-05	0.0431647	0.0432946	0.0432788	0.0432345	1.37653e-05	0.0432653	0.0432536	0.0432635	0.0432619
	2																																1.38489e-05	6.75404e-06	0.041091	0.0419614	0.0421223	0.0417273	1.78734e-05	0.0425029	0.0421223	0.0422115	0.0422115	1.08262e-05	0.0422115	0.0425029	0.0425029	0.0425029	1.09584e-05
	1																																1.09508e-05	0.0631999	0.0621715	0.0648808	0.0654716	2.75999e-05	0.0654716	0.0654716	0.0657659	0.0658227	2.02141e-05	0.0658175	0.0658273	0.0658431	0.0654716	1.95782e-05	0.0658359
	0																																0.107953	0.108129	0.104497	0.107953	5.35692e-05	0.109237	0.109049	0.109049	0.109256	3.03373e-05	0.109049	0.109256	0.109256	0.109256	2.80888e-05	0.109256	0.109256
[truncated: 5 more columns]

## Sheet: Sheet6
Lung and Bronchus
Rows are ages 84 backwards to 0 by 1 year intervals
Columns are years from 1988 to 2040 in 1 year intervals
Rate of Cancer		Year
		1988	1989	1990	1991	1992	1993	1994	1995	1996	1997	1998	1999	2000	2001	2002	2003	2004	2005	2006	2007	2008	2009	2010	2011	2012	2013	2014	2015	2016	2017	2018	2019	2020	2021	2022	2023	2024	2025	2026	2027	2028	2029	2030	2031	2032	2033	2034	2035
Age	84	105.177	125.488	43.8605	111.925	135.204	84.2476	151.193	63.7402	86.7604	64.9516	154.58	93.8163	136.347	106.895	73.859	155.623	147.148	177.32	126.822	182.598	152.888	131.366	156.106	126.051	172.256	144.783	153.961	140.521	154.07	135.529	113.051	97.2063	93.6499	102.083	109.117	78.3824	88.2061	81.2128	96.4052	70.2592	77.7145	71.4682	73.3666	49.5568	69.3019	46.1639	54.6877	38.0306
	83	154.542	50.9734	117.5	172.487	89.2057	135.913	76.4568	112.936	61.561	190.154	100.211	129.066	110.037	86.9986	169.749	131.019	234.841	136.342	195.666	147.287	157.22	153.972	142.753	213.572	198.632	133.345	145.61	191.569	174.325	128.916	109.232	105.236	114.713	122.617	88.0795	99.1186	91.2601	108.332	78.9514	87.329	80.3099	82.4432	55.6877	77.8756	51.875	61.4535	42.7356	40.3103
	82	45.4125	98.7859	130.995	82.328	104.107	49.7197	97.9992	57.9701	130.379	89.1767	99.7315	75.3513	64.7854	144.644	103.384	151.265	130.626	152.172	114.174	109.568	133.306	101.858	174.972	178.158	132.341	91.2315	143.602	156.801	119.956	90.1089	85.5471	93.2509	99.6764	71.6006	80.5743	74.1861	88.064	64.1803	70.9905	65.2846	67.0188	45.269	63.3057	42.1697	49.9561	34.7402	32.7686	55.2701
	81	131.745	164.861	93.5951	143.828	57.0108	95.3988	75.3011	183.787	91.5296	132.855	87.1606	66.4107	161.24	131.873	178.676	125.951	218.245	132.921	127.144	139.071	132.011	186.889	218.492	177.688	135.541	134.686	175.952	161.518	125.513	105.64	113.476	121.295	87.1298	98.0499	90.2761	107.164	78.1001	86.3874	79.444	81.5543	55.0873	77.0359	51.3157	60.7909	42.2748	39.8756	67.2575	36.4005
	80	143.507	76.8833	106.725	51.4086	71.3983	47.8451	155.821	84.2139	89.003	75.7848	50.1398	107.882	95.9498	148.759	97.1058	137.351	124.429	96.6136	105.333	89.8897	158.094	152.324	142.235	118.782	130.606	107.714	118.299	110.307	96.0434	91.4627	96.3403	69.2042	77.8776	71.7032	85.1166	62.0322	68.6145	63.0996	64.7757	43.7539	61.187	40.7583	48.2841	33.5774	31.6718	53.4203	28.9117	27.449
	79	123.277	161.486	70.2667	118.593	65.9591	182.371	131.519	150.841	93.5192	80.3041	150.033	118.253	199.372	148.921	195.06	144.245	166.593	147.434	125.41	198.294	237.352	182.654	175.142	210.831	192.4	133.398	148.819	155.48	153.17	143.035	101.249	113.939	104.905	124.53	90.7561	100.386	92.3178	94.77	64.0141	89.5195	59.6313	70.6419	49.1254	46.3374	78.1564	42.2992	40.1592	35.5685
	78	136.657	56.1136	85.5499	57.822	132.69	81.239	124.329	83.6493	52.3001	126.821	86.7957	129.683	105.338	157.879	108.114	101.926	134.173	92.6431	146.008	157.12	150.211	118.703	164.067	163.917	125.756	88.5673	110.707	130.867	126.421	79.3361	87.9785	81.0032	96.1564	70.0779	77.514	71.2838	73.1773	49.4289	69.123	46.0447	54.5466	37.9325	35.7797	60.349	32.6616	31.0092	27.4645	28.9312
	77	72.5346	104.357	63.714	177.681	90.2881	117.308	105.316	71.4572	126.164	112.068	145.394	104.66	170.583	133.667	116.694	125.393	128.783	164.755	176.719	151.888	149.112	169.853	194.846	163.655	127.537	100.641	142.335	164.989	107.11	105.302	95.5409	113.414	82.6548	91.4254	84.0771	86.3104	58.2999	81.5285	54.3084	64.3361	44.7402	42.2011	71.1798	38.5234	36.5744	32.3935	34.1235	62.7588
	76	105.597	60.8402	153.263	94.6425	102.059	77.7873	70.4264	134.938	87.2738	146.956	91.8553	132.675	113.055	112.939	112.381	94.2162	179.284	156.099	133.73	118.03	167.026	157.907	152.284	129.925	113.446	101.289	140.473	109.426	111.289	89.5172	104.715	76.3151	84.413	77.6283	79.6903	53.8282	75.2753	50.1429	59.4015	41.3086	38.9643	65.7203	35.5686	33.7691	29.9089	31.5062	57.9451	41.0269
	75	65.8516	156.544	87.3226	114.432	72.3891	55.6406	142.255	99.8449	122.414	99.3083	124.553	94.0557	102.177	116.341	90.3207	140.298	181.697	126.354	111.158	141.418	166.094	132.01	129.318	123.62	122.13	106.927	99.6557	121.615	101.196	104.947	75.3696	83.3672	76.6665	78.703	53.1613	74.3426	49.5216	58.6655	40.7968	38.4815	64.906	35.1279	33.3507	29.5384	31.1159	57.2272	40.5186	40.1523
	74	214.675	113.005	133.77	102.835	65.6033	142.395	133.361	177.437	104.81	170.61	111.872	107.701	133.355	118.466	170.405	180.146	186.34	133.067	168.741	178.173	175.925	142.03	155.893	168.614	163.35	96.1099	140.326	140.11	150.313	95.7032	104.316	95.9315	98.4797	66.5198	93.0236	61.9656	73.4071	51.0484	48.1512	81.2158	43.9549	41.7312	36.9608	38.9348	71.6074	50.7002	50.2419	45.9339
	73	103.22	115.306	80.0712	62.0752	111.828	88.9155	157.859	101.19	119.935	102.069	85.3251	93.6267	90.4477	148.873	145.741	123.057	130.71	134.548	141.607	125.702	126.074	114.044	141.63	150.214	97.7961	90.1421	107.682	138.619	91.3014	88.2277	79.9541	82.0779	55.4409	77.5305	51.6452	61.1811	42.5463	40.1316	67.6893	36.6342	34.7808	30.805	32.4502	59.6812	42.2561	41.8741	38.2836	55.5887
	72	127.978	83.8653	58.7308	128.575	84.8494	127.889	109.39	140.7	87.1862	94.5944	90.1304	77.1615	138.111	154.713	120.97	104.888	160.594	137.2	121.394	109.459	123.007	125.896	153.315	109.277	111.454	84.0515	129.453	102.31	102.275	82.1689	83.1224	56.1465	78.5172	52.3025	61.9598	43.0877	40.6424	68.5507	37.1005	35.2235	31.197	32.8632	60.4407	42.7938	42.407	38.7709	56.2962	30.9337
	71	105.971	70.0315	138.493	111.065	138.94	100.893	173.163	116.444	91.9899	113.758	84.5658	134.139	163.404	146.199	117.386	146.713	186.435	133.902	120.346	121.585	154.594	155.155	126.977	141.783	118.314	115.037	108.775	130.477	108.441	97.2541	64.7347	90.5273	60.3027	71.4372	49.6785	46.8591	79.0363	42.7754	40.6113	35.969	37.89	69.6858	49.3396	48.8937	44.7013	64.9074	35.6654	20.8868
	70	68.0033	126.907	91.9344	139.761	84.2338	122.736	110.132	94.4154	85.0136	82.0233	112.975	121.961	118.662	109.022	126.18	130.887	139.828	102.012	102.728	117.429	146.413	98.7499	126.605	115.663	124.439	74.2823	106.604	106.314	98.6338	58.2048	80.2095	53.4297	63.2952	44.0164	41.5184	70.0282	37.9001	35.9827	31.8694	33.5715	61.7434	43.7162	43.321	39.6065	57.5096	31.6005	18.5063	34.5182
	69	151.389	103.492	142.121	104.092	125.883	95.8958	109.7	107.192	75.3034	134.615	126.188	108.803	108.707	143.966	138.29	120.596	130.867	106.975	121.886	136.625	114.478	120.958	126.88	149.447	98.7137	89.4338	106.709	118.793	72.5183	88.5968	58.1568	68.8951	47.9107	45.1916	76.2238	41.2532	39.1661	34.689	36.5416	67.206	47.5839	47.1537	43.1106	62.5976	34.3962	20.1436	37.5721	27.7609
	68	118.889	154.069	101.933	149.804	94.7156	91.9857	119.937	91.4353	119.014	144.796	108.408	95.9864	138.237	151.945	122.702	108.692	132.156	122.229	136.564	102.872	135.034	116.735	157.875	114.165	114.451	86.2095	114.823	84.1085	106.3	61.8612	72.2156	50.2198	47.3697	79.8975	43.2415	41.0538	36.3609	38.3028	70.4451	49.8773	49.4264	45.1884	65.6146	36.054	21.1144	39.383	29.0988	29.5867
	67	150.458	93.9376	124.707	95.8177	77.2343	85.4936	86.9705	122.847	108.825	105.748	81.3017	103.764	124.028	114.609	94.012	93.3082	128.364	116.419	87.4121	103.155	110.785	123.478	102.524	112.524	93.7866	78.8591	69.1108	104.808	63.0959	65.3006	44.7493	42.2096	71.1942	38.5311	36.5818	32.4001	34.1304	62.7714	44.4441	44.0423	40.2659	58.4671	32.1266	18.8144	35.0929	25.9291	26.3637	25.1302
	66	89.5915	112.238	77.9002	76.3064	70.1051	60.5452	114.117	109.704	77.619	77.4521	85.835	90.922	91.3644	85.7578	78.8194	88.5126	119.405	72.7756	85.6031	82.6518	114.444	78.3124	98.6878	90.0518	83.7846	46.3547	84.1058	60.7558	65.0469	39.5183	36.7324	61.9558	33.5312	31.8348	28.1957	29.7016	54.626	38.6769	38.3273	35.0409	50.8803	27.9578	16.373	30.5392	22.5644	22.9427	21.8692	19.7552
	65	138.693	90.8395	80.3783	89.74	64.3252	102.93	132.036	101.379	73.6574	105.946	97.4475	86.7783	88.5766	93.1556	96.8733	106.676	96.7093	92.3397	88.8665	110.624	94.0416	97.6679	102.329	104.232	63.8104	73.0902	63.1693	81.1519	51.0027	42.0288	69.8562	37.807	35.8943	31.7912	33.489	61.5917	43.6088	43.2146	39.5092	57.3683	31.5228	18.4608	34.4334	25.4418	25.8683	24.6579	22.2743	10.706
	64	76.9176	64.2264	64.7742	56.4229	74.9346	81.6061	83.6094	65.9225	69.0406	82.4191	63.7311	57.6489	65.9315	78.4545	80.0026	59.2042	84.0833	65.6864	81.5033	62.2896	80.3674	69.3943	81.1603	54.3959	68.9437	37.6164	57.8169	43.6017	37.1689	54.7698	29.2101	27.7323	24.5622	25.874	47.5865	33.6927	33.3881	30.5253	44.3234	24.3549	14.263	26.6036	19.6566	19.9861	19.051	17.2094	8.27157	12.439
	63	75.9209	72.2559	56.855	91.76	82.9391	72.1412	75.8994	86.2619	74.9801	75.2498	59.1056	59.9048	77.5173	90.4513	61.985	71.8606	83.5013	84.1026	64.0672	74.3142	79.7165	76.8364	59.1297	82.0477	49.5347	48.0643	43.3667	44.3595	67.6193	31.9717	29.9119	26.4926	27.9075	51.3265	36.3407	36.0122	32.9244	47.807	26.269	15.384	28.6945	21.2015	21.5569	20.5482	18.562	8.92166	13.4166	15.4341
	62	78.0292	57.9397	84.47	92.7826	66.9817	59.8278	90.7318	85.5847	62.5402	63.7556	56.1093	64.3433	81.6453	64.0226	68.7322	65.1944	97.6705	60.3957	69.8279	67.3405	80.6358	51.1406	81.4783	53.8539	57.8218	32.9352	40.3066	73.7248	36.0605	29.9098	26.1047	27.4989	50.5749	35.8086	35.4849	32.4423	47.1069	25.8844	15.1588	28.2744	20.891	21.2413	20.2474	18.2902	8.79103	13.2201	15.2081	23.1607
	61	74.0399	101.863	101.07	88.6685	65.7328	84.6311	106.523	84.4726	62.7016	71.6195	71.3153	80.1942	68.3842	84.0066	73.7881	90.2374	82.9978	77.8942	74.8755	80.605	63.5086	83.3889	63.2848	74.3884	46.8852	36.2232	79.27	46.5244	39.9195	30.8883	32.0638	58.9706	41.753	41.3756	37.8278	54.9269	30.1813	17.6752	32.968	24.3591	24.7674	23.6085	21.3264	10.2504	15.4147	17.7327	27.0054	17.9539
	60	99.6488	93.3041	73.9419	66.6133	71.1828	76.0641	80.4875	64.8337	53.9209	69.6859	68.0437	51.4201	68.6914	69.0407	78.1859	58.7023	81.9466	63.9413	68.6106	48.5996	79.2758	49.5828	66.9196	46.1759	39.4754	54.5363	38.295	39.4276	31.5596	29.044	52.6383	37.2695	36.9326	33.7658	49.0288	26.9404	15.7772	29.4279	21.7433	22.1078	21.0734	19.0364	9.14967	13.7595	15.8286	24.1056	16.0259	17.6143
	59	94.8669	70.946	57.7351	74.9742	66.494	59.7342	64.2054	57.9479	54.5292	69.1047	45.3457	53.6831	58.6748	76.0335	52.8634	60.239	69.9142	60.8963	42.9952	63.052	48.9916	54.4933	43.1738	40.4077	61.7709	27.3827	33.7302	32.397	30.8427	49.5565	34.5762	34.2636	31.3257	45.4857	24.9936	14.6371	27.3013	20.1721	20.5102	19.5505	17.6607	8.48847	12.7652	14.6847	22.3636	14.8678	16.3414	13.106
	58	71.1775	54.6611	64.1198	69.1068	51.526	47.0183	56.6251	57.8243	53.3572	45.442	46.7134	45.2468	63.7607	50.7263	53.5278	50.7124	65.7016	37.6548	55.0411	38.4486	53.1294	34.6906	37.2796	62.3911	30.6038	23.7988	27.348	31.2411	51.9275	32.1201	31.366	28.6765	41.639	22.8798	13.3992	24.9924	18.4661	18.7757	17.8971	16.1671	7.7706	11.6856	13.4428	20.4723	13.6105	14.9594	11.9977	16.7802
	57	39.1988	43.392	42.2455	38.2776	28.9901	29.6404	40.3889	40.444	25.0797	33.4612	28.1431	35.1454	30.4061	36.7144	32.2103	34.0646	29.0392	34.4562	23.991	29.8039	24.1759	21.4112	41.1442	22.095	19.0122	13.7924	18.8506	37.5968	24.0577	20.8275	18.7642	27.2461	14.9712	8.76765	16.3536	12.0831	12.2857	11.7108	10.5788	5.08463	7.64637	8.7962	13.3959	8.90589	9.78857	7.85057	10.98	8.81513
	56	57.1552	52.5109	42.9789	39.5567	33.5675	38.8319	51.8868	34.9168	33.9202	37.0275	40.1517	30.7842	40.4218	40.5792	39.7408	27.6544	48.8072	27.5855	34.158	24.91	27.4072	43.4041	26.7628	25.2118	20.2381	17.4619	41.6679	31.9933	28.6527	22.8856	32.7462	17.9934	10.5375	19.6548	14.5223	14.7658	14.0749	12.7143	6.11104	9.18992	10.5719	16.1	10.7037	11.7646	9.43534	13.1965	10.5946	8.63547
	55	70.7042	54.6103	45.4026	46.8207	44.9544	50.9956	45.7917	48.2748	38.3698	54.0014	35.9511	41.8342	45.6701	51.1793	32.9796	47.513	39.9435	40.1489	29.1838	28.8672	56.7941	28.8605	31.217	27.4341	26.1922	39.4564	36.2459	38.9512	32.1839	40.8264	22.1065	12.9463	24.1476	17.8419	18.141	17.2922	15.6206	7.50794	11.2906	12.9884	19.7803	13.1504	14.4538	11.5921	16.213	13.0164	10.6094	9.33286
	54	52.6316	41.293	38.4658	44.8816	42.2565	32.2136	45.3158	39.0866	40.0542	34.6091	34.9698	33.8318	41.2287	30.4005	40.5574	27.8325	41.6118	24.5527	24.2075	42.8173	27.0304	24.0957	24.3139	25.4137	42.3618	24.567	31.5862	31.3163	41.0956	19.7277	11.3848	21.2352	15.69	15.9531	15.2066	13.7367	6.60242	9.92886	11.4219	17.3946	11.5643	12.7105	10.194	14.2576	11.4465	9.32983	8.20724	9.42527
	53	28.7853	25.3042	26.6703	30.5148	19.3073	23.0581	26.5387	29.5127	18.5676	24.3497	20.4554	22.091	17.7136	27.0413	17.1843	20.9722	18.4062	14.7309	25.9709	14.7398	16.3234	13.5745	16.2912	29.7298	19.0779	15.485	18.3683	28.9233	14.3632	7.34863	13.507	9.97994	10.1472	9.67245	8.73747	4.19959	6.31544	7.26513	11.0642	7.35572	8.08477	6.4841	9.0688	7.28076	5.93442	5.22037	5.99512	5.61355
	52	27.045	26.8996	27.8017	21.3767	21.1889	20.704	30.7228	20.9757	20.029	21.8378	20.4785	14.552	24.1577	17.5667	19.8529	14.223	16.9315	24.2308	13.7075	13.6474	14.0992	13.9452	29.2199	20.5281	18.4371	13.8065	26.0105	15.4991	8.20319	13.3672	9.73269	9.89585	9.43282	8.521	4.09555	6.15898	7.08514	10.7901	7.17349	7.88447	6.32345	8.84412	7.10038	5.78739	5.09104	5.84659	5.47448	4.62197
	51	26.1402	25.4952	17.708	21.3302	17.2985	21.7924	19.8535	20.5726	16.3321	19.8778	12.2653	18.0443	14.2688	18.4523	12.2417	11.8957	25.3222	11.6281	11.5395	10.7178	13.1694	22.7415	18.3445	18.0376	14.9463	17.776	12.6729	8.04834	13.5671	8.75753	8.77459	8.36403	7.55552	3.6315	5.46113	6.28235	9.56748	6.36069	6.99112	5.60697	7.84203	6.29587	5.13165	4.5142	5.18414	4.85419	4.09828	5.76357
	50	30.2471	19.8252	21.5717	21.2596	22.2289	17.1926	23.7723	20.4802	18.1495	14.5348	18.5675	13.0116	18.2982	13.8909	12.4998	21.72	14.8356	11.9508	11.0637	12.2218	26.2193	17.4303	19.6787	17.8518	23.4932	10.5736	8.03408	16.2506	10.8515	9.63911	9.05421	8.17899	3.93116	5.91177	6.80076	10.357	6.88556	7.56801	6.06965	8.48914	6.81539	5.5551	4.8867	5.61193	5.25474	4.43646	6.23917	8.31904
	49	17.3451	17.8102	15.8555	20.1466	12.9327	15.1814	17.4522	16.7838	9.78673	16.2263	9.87372	12.3052	10.1583	10.4598	16.8308	9.38418	11.2441	8.44982	9.30395	17.9442	14.8198	13.789	14.3626	20.6931	10.3054	4.94329	11.9629	9.58533	8.80802	7.33491	6.52934	3.13827	4.7194	5.42909	8.26803	5.49679	6.04159	4.84544	6.77693	5.44077	4.43467	3.90108	4.48004	4.1949	3.54165	4.98077	6.64114	3.82559
	48	23.916	20.092	23.0614	17.9901	17.5275	17.1061	21.9516	13.8907	16.7691	13.2436	14.3318	10.4849	11.7403	21.6167	11.161	10.9164	12.2022	10.9062	20.9661	15.5671	17.9941	15.4465	25.5528	13.9319	7.3947	11.2973	10.8301	11.9415	10.2872	8.11847	3.84522	5.78253	6.65208	10.1305	6.73503	7.40255	5.93695	8.30355	6.66639	5.43365	4.77986	5.48924	5.13986	4.33947	6.10277	8.13716	4.68737	7.50733
	47	13.0599	14.1458	9.96818	11.8021	9.55998	10.4151	8.79423	11.5211	6.62512	9.30511	5.91111	5.86564	11.7446	6.93876	6.28467	5.73439	7.6236	11.8965	8.80432	9.14933	9.75715	13.3024	8.32755	4.83906	8.18043	4.95073	6.53099	6.75107	5.51153	2.31431	3.4296	3.94533	6.0084	3.99453	4.39044	3.52119	4.92482	3.95382	3.22269	2.83493	3.25565	3.04844	2.57373	3.61954	4.82613	2.78007	4.45258	2.60977
	46	14.5446	9.67194	10.3442	10.1825	9.20718	6.60013	11.5378	7.20004	7.36319	6.07085	5.23093	9.28182	5.96333	6.18044	5.22213	5.66719	13.1542	7.90235	8.18534	7.84768	13.2917	6.85752	4.57538	8.46788	5.67059	4.72252	5.84052	5.72145	2.4853	3.26515	3.70142	5.63694	3.74757	4.119	3.3035	4.62034	3.70938	3.02345	2.65966	3.05438	2.85997	2.41461	3.39576	4.52776	2.60819	4.1773	2.44842	3.63455
	45	7.5097	7.57934	6.73952	7.40558	4.40606	6.53904	5.44504	6.04285	3.62768	4.0569	6.25074	3.55893	4.01108	3.87811	3.89729	7.38426	6.59836	5.54795	5.3018	8.07299	5.17432	2.8452	6.0461	4.43263	4.08477	3.1892	3.73784	1.94826	2.64785	2.66111	3.99358	2.65503	2.91818	2.34042	3.27336	2.62797	2.14201	1.88428	2.16392	2.0262	1.71067	2.40578	3.20777	1.84782	2.95948	1.73462	2.57496	3.38165
	44	9.94537	8.34529	8.2835	5.98912	7.37721	5.21519	7.72304	5.03136	4.09689	8.1927	4.0504	4.0455	4.25346	4.8912	8.58188	6.25977	7.82874	6.07294	9.21716	5.31113	3.62809	6.35391	5.34863	5.39611	4.66182	3.44929	2.15101	3.50787	3.64698	4.85218	3.17884	3.4939	2.80216	3.91916	3.14645	2.56461	2.25603	2.59084	2.42595	2.04817	2.88042	3.84063	2.21237	3.54336	2.07685	3.08297	4.04882	1.83191
	43	8.75245	8.19833	5.35447	8.015	4.7027	5.9123	5.13961	4.5416	6.6128	4.24319	3.68001	3.42887	4.28781	8.60862	5.81477	5.93626	6.84948	8.43862	4.84672	2.97653	6.47598	4.49269	5.20428	4.92229	4.02998	1.58654	3.09554	3.86172	5.31504	3.08704	3.34356	2.68158	3.75052	3.01105	2.45425	2.15895	2.47936	2.32156	1.96004	2.75648	3.67537	2.11718	3.39088	1.98748	2.95031	3.87459	1.75309	2.86505
	42	8.85174	5.45561	7.37687	5.25986	5.48844	4.05055	4.77605	7.54666	3.52586	3.96879	3.21102	3.55845	7.76908	6.0048	5.67678	5.3468	9.79816	4.56812	2.79632	5.46957	4.71397	4.50028	4.88723	4.38056	1.90826	2.3505	3.50824	5.79388	3.48118	3.3427	2.64183	3.69492	2.96641	2.41787	2.12694	2.4426	2.28714	1.93098	2.71561	3.62088	2.08579	3.34061	1.95802	2.90657	3.81715	1.7271	2.82258	2.04123
	41	5.31199	6.77813	4.3657	5.53588	3.39092	3.3944	7.15692	3.62866	2.97402	3.12294	3.00514	5.8144	4.88704	5.28664	4.61099	6.89751	4.78324	2.37677	4.63384	3.59042	4.25825	3.81112	3.92226	1.87058	2.54952	2.40228	4.74667	3.42216	3.39933	2.38179	3.28268	2.63546	2.14811	1.88965	2.17009	2.03197	1.71554	2.41264	3.21691	1.85308	2.96791	1.73957	2.58229	3.39128	1.53441	2.50767	1.8135	2.00169
	40	5.53953	3.36698	3.85669	2.8708	2.38515	4.26943	2.88846	2.56905	1.96425	2.4532	4.12152	3.06994	3.6114	3.6043	4.99277	2.8263	2.08892	3.3059	2.55318	2.72232	3.02686	2.56729	1.40582	2.09771	2.18712	2.72818	2.35325	2.80489	2.03305	2.48415	1.9653	1.60188	1.40914	1.61827	1.51527	1.27931	1.79914	2.3989	1.38187	2.21322	1.29722	1.92566	2.52893	1.14423	1.87001	1.35235	1.49269	0.513521
	39	3.58147	3.87132	2.60309	2.62821	3.90463	2.24269	2.66165	2.20844	2.00828	4.3791	2.83231	2.95269	3.2046	5.07955	2.66272	1.60648	3.78165	2.37077	2.51961	2.51859	2.65383	1.19765	2.05191	2.34216	3.2328	1.7604	2.5104	2.18338	2.75982	1.93569	1.55475	1.36768	1.57066	1.47069	1.24167	1.74621	2.32832	1.34122	2.1481	1.25906	1.869	2.45453	1.11057	1.81499	1.31257	1.44877	0.498413	1.32016
	38	3.28401	2.08381	1.90051	3.43121	1.63569	1.64807	1.82468	1.80068	2.85891	2.39989	2.17246	2.08949	3.60166	2.1604	1.207	2.31931	2.16274	1.86579	1.85899	1.76101	0.987301	1.39405	1.82706	2.76088	1.66356	1.49764	1.5584	2.36366	1.71499	1.22121	1.05862	1.21573	1.13835	0.961084	1.35161	1.80218	1.03814	1.66269	0.974542	1.44666	1.89987	0.859608	1.40485	1.01596	1.12139	0.385784	1.02183	1.20153
	37	2.62418	2.25854	3.68339	2.13383	1.78443	1.67727	2.20866	3.80541	2.32593	2.73271	2.28226	3.48626	2.27406	1.4538	2.58691	1.96912	2.52679	2.04361	1.92961	0.972588	1.70605	1.84274	3.19723	2.10911	2.10101	1.38018	2.50452	2.1805	1.60623	1.23441	1.39695	1.30804	1.10435	1.55309	2.07082	1.19289	1.91054	1.11981	1.6623	2.18307	0.987747	1.61427	1.1674	1.28855	0.443292	1.17416	1.38064	0.400291
	36	1.47389	2.26833	1.18703	1.20631	0.941081	1.05207	2.41877	1.60435	1.37246	1.48767	1.97326	1.14066	0.792999	1.61465	1.13813	1.19217	1.43418	1.09924	0.552252	0.870906	1.16863	1.67103	1.26569	1.38034	1.00335	1.14942	1.19728	1.05829	0.841351	0.844116	0.778874	0.657585	0.924788	1.23307	0.710305	1.13763	0.666793	0.989819	1.29991	0.588154	0.961215	0.695131	0.767266	0.263958	0.699151	0.8221	0.238353	0.388062
	35	1.54822	0.764556	0.701857	0.665387	0.617387	1.20503	1.06655	0.990125	0.78145	1.34529	0.675261	0.416024	0.921162	0.742987	0.72069	0.707719	0.806838	0.32904	0.517212	0.623943	1.10837	0.691873	0.866369	0.68945	0.873956	0.574701	0.607761	0.579778	0.60174	0.49224	0.409531	0.57594	0.767933	0.442364	0.708493	0.415265	0.61644	0.809559	0.36629	0.598625	0.432914	0.477838	0.164388	0.435417	0.511987	0.148442	0.241677	0.898531
	34	0.919251	0.796338	0.68197	0.768964	1.2457	0.936022	1.1595	0.9931	1.24483	0.810967	0.433843	0.8513	0.746688	0.828775	0.753654	0.701366	0.425445	0.54285	0.652745	1.04245	0.808404	0.834265	0.76229	1.05789	0.769754	0.5139	0.586532	0.730455	0.618135	0.455929	0.631847	0.842478	0.485305	0.777268	0.455576	0.676279	0.888145	0.401847	0.656735	0.474938	0.524223	0.180345	0.477684	0.561687	0.162851	0.265137	0.985753	0.271254
	33	0.583297	0.47139	0.480135	0.94521	0.589477	0.619932	0.708503	0.96376	0.457157	0.317417	0.540834	0.42039	0.507413	0.527992	0.455012	0.225304	0.427605	0.417371	0.664387	0.463196	0.593845	0.447186	0.712562	0.567633	0.419329	0.302137	0.450184	0.457125	0.348795	0.428538	0.563068	0.324352	0.519485	0.304483	0.451989	0.593589	0.268573	0.438927	0.317423	0.350363	0.120533	0.319259	0.375402	0.108841	0.177204	0.658826	0.181292	0.233273
	32	0.732664	0.704224	1.25233	0.949106	0.828434	0.803797	1.45898	0.751028	0.379687	0.839643	0.566717	0.606187	0.685937	0.676411	0.310155	0.480507	0.697616	0.90143	0.626415	0.722007	0.675444	0.886999	0.811305	0.656151	0.523134	0.49208	0.597812	0.547337	0.695657	0.810345	0.459993	0.736728	0.431815	0.641007	0.841823	0.380888	0.622482	0.450167	0.496881	0.170939	0.45277	0.532392	0.154357	0.251309	0.93434	0.257106	0.330826	0.204301
	31	0.583676	0.979495	0.670565	0.711282	0.572791	0.882656	0.606281	0.332623	0.535582	0.469173	0.43577	0.436985	0.468602	0.245869	0.352734	0.418033	0.803457	0.45322	0.520686	0.43792	0.714432	0.538544	0.500099	0.436514	0.45434	0.348454	0.381699	0.582124	0.701476	0.353018	0.557158	0.326564	0.484767	0.636637	0.28805	0.470758	0.340443	0.375771	0.129275	0.342412	0.402626	0.116734	0.190055	0.706604	0.194439	0.25019	0.154505	0.151546
	30	0.776589	0.50171	0.480724	0.470445	0.601685	0.350868	0.256861	0.448829	0.286281	0.345106	0.3005	0.285571	0.162939	0.267485	0.293552	0.460558	0.386428	0.360372	0.302104	0.443092	0.414941	0.317557	0.318257	0.362655	0.307765	0.212828	0.388338	0.561514	0.292326	0.409027	0.236248	0.350697	0.460565	0.208385	0.340562	0.246288	0.271846	0.0935216	0.247712	0.291274	0.0844496	0.137492	0.511181	0.140664	0.180996	0.111774	0.109634	0.0958605
	29	0.45392	0.410436	0.362827	0.563921	0.272935	0.169631	0.395516	0.273769	0.240297	0.271567	0.224094	0.113311	0.202282	0.254024	0.36906	0.252771	0.350628	0.238599	0.348813	0.293668	0.279206	0.230611	0.301725	0.28033	0.214506	0.247091	0.427457	0.267026	0.38651	0.197915	0.289513	0.380213	0.17203	0.281147	0.20332	0.224419	0.0772055	0.204496	0.240457	0.0697162	0.113505	0.421999	0.116123	0.149419	0.0922735	0.0905066	0.0791364	0.0547185
	28	0.483762	0.403561	0.566591	0.333248	0.171902	0.340275	0.314288	0.299365	0.246339	0.263829	0.115837	0.183259	0.250261	0.416051	0.263876	0.29879	0.30243	0.358893	0.301173	0.257427	0.264146	0.284822	0.303842	0.254537	0.324435	0.354323	0.264816	0.459945	0.243639	0.315966	0.408906	0.185012	0.302364	0.218663	0.241354	0.0830318	0.219928	0.258603	0.0749774	0.12207	0.453845	0.124886	0.160695	0.0992369	0.0973367	0.0851084	0.0588478	0.0986808
	27	0.315655	0.418212	0.222196	0.139286	0.228835	0.179437	0.228066	0.203659	0.158816	0.0905017	0.124325	0.150459	0.272008	0.197409	0.206993	0.171026	0.301883	0.205639	0.175199	0.161618	0.216498	0.190338	0.183082	0.255478	0.308735	0.145669	0.302701	0.192402	0.258122	0.29615	0.132042	0.215796	0.156059	0.172254	0.0592594	0.156962	0.184564	0.053511	0.0871211	0.323907	0.0891309	0.114687	0.070825	0.0694688	0.0607415	0.0419994	0.0704281	0.0687952
	26	0.34893	0.174945	0.0990635	0.197782	0.128719	0.138894	0.165501	0.140057	0.0581124	0.103611	0.10888	0.17444	0.13767	0.165181	0.126383	0.182101	0.184509	0.127602	0.117329	0.141299	0.154328	0.122338	0.196014	0.25933	0.135393	0.177614	0.135069	0.217433	0.258068	0.102009	0.164284	0.118807	0.131135	0.0451138	0.119494	0.140507	0.0407376	0.0663247	0.246588	0.0678547	0.0873106	0.0539186	0.0528861	0.0462421	0.0319739	0.0536164	0.0523733	0.0679919
	25	0.291591	0.155815	0.281013	0.222248	0.199042	0.201352	0.22737	0.102378	0.132907	0.181271	0.252178	0.176374	0.230126	0.201477	0.268827	0.222343	0.228719	0.170713	0.204921	0.201216	0.198159	0.26166	0.397482	0.227191	0.329787	0.158325	0.304933	0.434278	0.17758	0.253544	0.180686	0.199436	0.0686108	0.181731	0.213689	0.0619553	0.100869	0.375021	0.103196	0.132785	0.0820015	0.0804313	0.0703268	0.0486271	0.0815419	0.0796514	0.103405	0.0676488
	24	0.150836	0.25671	0.183399	0.199601	0.167586	0.16066	0.0965293	0.135991	0.135049	0.243841	0.148087	0.17123	0.163024	0.248903	0.190635	0.160077	0.177717	0.173167	0.169484	0.150055	0.246154	0.308167	0.202245	0.321404	0.170737	0.207596	0.353725	0.173559	0.256347	0.161958	0.17616	0.0606033	0.160521	0.18875	0.0547246	0.0890968	0.331253	0.0911522	0.117288	0.0724312	0.0710442	0.062119	0.0429519	0.0720252	0.0703553	0.0913364	0.0597536	0.0974339
	23	0.195763	0.13198	0.129752	0.132388	0.105338	0.0537313	0.101007	0.108854	0.143108	0.112801	0.113255	0.0955566	0.158654	0.139045	0.108119	0.0979828	0.142011	0.112824	0.0995661	0.146838	0.228376	0.123521	0.225388	0.131081	0.176356	0.189703	0.111363	0.197367	0.128995	0.124388	0.0421691	0.111694	0.131336	0.0380785	0.0619954	0.230493	0.0634256	0.0816116	0.0503991	0.0494341	0.0432237	0.0298868	0.0501167	0.0489547	0.0635538	0.0415778	0.0677966	0.0610753
	22	0.134521	0.124802	0.115026	0.111222	0.0470866	0.0751476	0.108065	0.154175	0.0884837	0.115304	0.0844756	0.124295	0.118459	0.105402	0.088454	0.10465	0.123667	0.0885889	0.130225	0.182086	0.122349	0.183988	0.122861	0.180966	0.215397	0.0798257	0.169263	0.132743	0.132417	0.0397979	0.103878	0.122145	0.0354137	0.0576569	0.214363	0.058987	0.0759003	0.0468721	0.0459746	0.0401989	0.0277953	0.0466094	0.0455288	0.0591063	0.0386681	0.0630521	0.0568012	0.0385281
	21	0.23926	0.208098	0.181762	0.0935126	0.123866	0.151222	0.287885	0.179299	0.170124	0.161766	0.206676	0.174558	0.1689	0.162192	0.177694	0.17141	0.182641	0.217936	0.303738	0.183482	0.342779	0.188642	0.319034	0.415732	0.170481	0.228208	0.214125	0.256302	0.0796878	0.184398	0.213666	0.0619485	0.100858	0.37498	0.103185	0.132771	0.0819925	0.0804225	0.0703191	0.0486218	0.081533	0.0796427	0.103393	0.0676414	0.110296	0.0993612	0.0673964	0.453686
	20	0.10349	0.0853014	0.0396428	0.0638125	0.0646595	0.104503	0.086849	0.0894253	0.0619136	0.102666	0.0752935	0.0645623	0.0674204	0.0845211	0.0755009	0.0656691	0.116554	0.13186	0.0793953	0.133348	0.0911683	0.12707	0.190123	0.0853551	0.126428	0.0748888	0.107247	0.0400111	0.0957782	0.0983895	0.0281106	0.0457667	0.170156	0.0468225	0.0602479	0.037206	0.0364936	0.0319089	0.0220633	0.0369975	0.0361397	0.0469172	0.0306939	0.0500493	0.0450875	0.0305827	0.205871	0.0174741
	19	0.0311247	0.0136501	0.0198482	0.0244402	0.0327844	0.023131	0.0317809	0.0238782	0.0288301	0.0274418	0.0204323	0.0189087	0.0257779	0.026349	0.0212225	0.0307476	0.0517409	0.0252889	0.042336	0.0260218	0.0450576	0.0555596	0.0286398	0.0464428	0.0304404	0.0275205	0.0122839	0.0352838	0.0374955	0.00949739	0.0152373	0.0566509	0.0155889	0.0200586	0.0123872	0.01215	0.0106236	0.00734564	0.0123178	0.0120322	0.0156204	0.0102191	0.0166632	0.0150112	0.0101821	0.0685416	0.00581773	0.00805963
	18	0.0515	0.0706665	0.0786032	0.128133	0.0750333	0.087522	0.0877463	0.114969	0.0796807	0.0770006	0.0618759	0.0747548	0.0830936	0.0765825	0.102747	0.141136	0.102605	0.139433	0.0854241	0.132979	0.203707	0.08654	0.161131	0.115623	0.115667	0.0325931	0.112008	0.142827	0.0374245	0.053231	0.195024	0.0536654	0.0690529	0.0426435	0.0418269	0.0365723	0.0252877	0.0424045	0.0414214	0.0537739	0.0351796	0.0573637	0.0516768	0.0350522	0.235958	0.0200278	0.0277457	0.0247815
	17	0.0427284	0.0448504	0.0660433	0.0469981	0.0454998	0.0387269	0.0677084	0.050924	0.0358317	0.0373707	0.0392041	0.0386182	0.0387049	0.0594201	0.0755834	0.0448546	0.090665	0.0450889	0.0699614	0.0963505	0.0508507	0.0780296	0.0642895	0.0704105	0.021954	0.0476293	0.0726637	0.0228465	0.0336163	0.109188	0.0296079	0.0380974	0.023527	0.0230765	0.0201774	0.0139516	0.0233951	0.0228527	0.0296678	0.0194091	0.0316483	0.0285108	0.0193388	0.130181	0.0110496	0.0153077	0.0136723	0.000179795
	16	0.0894321	0.124274	0.0798863	0.0939852	0.0663939	0.0985484	0.0989023	0.0755198	0.0573492	0.0780843	0.0667894	0.0593217	0.0990359	0.14415	0.0792172	0.130707	0.0966867	0.121779	0.167168	0.0793172	0.151204	0.10267	0.129109	0.0440721	0.1058	0.101898	0.038331	0.0676761	0.227396	0.0546663	0.0693157	0.0428058	0.0419862	0.0367115	0.025384	0.0425659	0.0415791	0.0539786	0.0353135	0.0575821	0.0518735	0.0351857	0.236856	0.0201041	0.0278513	0.0248759	0.000327125	0.257531
	15	0.0988097	0.0599399	0.0637008	0.0546855	0.0673688	0.0573994	0.0584841	0.0481964	0.0477809	0.0530438	0.0409094	0.0605249	0.0958009	0.0602425	0.0920463	0.0555803	0.104127	0.116027	0.0548733	0.0940432	0.0793304	0.0822152	0.0322237	0.0846896	0.0902547	0.0214334	0.0452753	0.182542	0.0453964	0.0510314	0.0310551	0.0304605	0.0266338	0.0184158	0.0308811	0.0301651	0.0391609	0.0256196	0.0417752	0.0376337	0.0255268	0.171836	0.0145853	0.0202058	0.0180472	0.000237326	0.186836	0.186836
	14	0.0221563	0.0222203	0.0172313	0.0257966	0.0182422	0.0157797	0.0173521	0.0186682	0.0150899	0.0151046	0.0194046	0.027219	0.018613	0.0325424	0.0181965	0.0278276	0.0461223	0.0177063	0.0302469	0.0229385	0.0295332	0.00953965	0.0287874	0.0335872	0.00882586	0.0117696	0.056774	0.0169419	0.0197015	0.0106292	0.0102737	0.00898304	0.00621128	0.0104156	0.0101741	0.0132082	0.00864098	0.0140899	0.0126931	0.00860968	0.057957	0.00491932	0.00681502	0.00608695	8.00453e-05	0.0630159	0.0630159	0.0630159
	13	0.0588632	0.0430761	0.0582536	0.0500605	0.0359404	0.0335527	0.0481675	0.0422519	0.0307946	0.0513458	0.0625397	0.0378994	0.0720572	0.0461047	0.0652916	0.0883363	0.0504421	0.0699459	0.0528728	0.0611996	0.0245586	0.0610764	0.0818203	0.0235383	0.034733	0.105771	0.0377626	0.0526931	0.0294087	0.0252004	0.0217134	0.0150136	0.0251761	0.0245924	0.0319263	0.0208866	0.0340576	0.0306812	0.020811	0.140091	0.0118908	0.016473	0.0147131	0.000193482	0.152319	0.152319	0.152319	0.152319
	12	0.0153251	0.0195575	0.0151819	0.0132456	0.0102632	0.0125084	0.014641	0.01158	0.0140586	0.0222243	0.0116947	0.0197045	0.0137102	0.022217	0.027835	0.0129746	0.0267608	0.0164204	0.0189447	0.00683462	0.0211162	0.0233133	0.00770076	0.0124403	0.0419194	0.00944819	0.0157734	0.0105633	0.00936387	0.00715286	0.00487374	0.00817269	0.0079832	0.0103639	0.00678022	0.0110558	0.00995975	0.00675567	0.0454765	0.00385999	0.00534747	0.00477618	6.28083e-05	0.049446	0.049446	0.049446	0.049446	0.00188666
	11	0.0399494	0.0292649	0.023064	0.0217172	0.0219678	0.0218297	0.0230389	0.0303533	0.0349378	0.0238612	0.0349101	0.021526	0.0379329	0.0543816	0.0234734	0.0395211	0.0360705	0.033781	0.0121474	0.033741	0.0462783	0.0125982	0.023368	0.0862059	0.0214996	0.0226591	0.0181553	0.0193113	0.0152601	0.00921817	0.0152325	0.0148794	0.0193167	0.0126372	0.0206062	0.0185633	0.0125915	0.0847607	0.00719439	0.0099668	0.00890202	0.000117064	0.0921593	0.0921593	0.0921593	0.0921593	0.00351643	0.0921593
	10	0.042135	0.0313368	0.0266541	0.0327647	0.0270229	0.0242124	0.0425656	0.0531689	0.0264398	0.0502058	0.0268811	0.0419791	0.0654456	0.0323247	0.0503978	0.0375475	0.0523043	0.0152675	0.0422695	0.0521216	0.0176271	0.0269459	0.114136	0.0311638	0.0363432	0.0183832	0.0233945	0.0221827	0.0138619	0.0203073	0.0195475	0.0253768	0.0166019	0.027071	0.0243872	0.0165418	0.111353	0.00945148	0.0130937	0.0116948	0.000153791	0.121072	0.121072	0.121072	0.121072	0.00461964	0.121072	0.121072
	9	0.0164197	0.0131795	0.0146346	0.0146679	0.0109078	0.0162798	0.0271347	0.0146432	0.0202458	0.0140691	0.019078	0.026358	0.0141572	0.0252572	0.0174252	0.0198145	0.00860297	0.0193341	0.023763	0.00722495	0.0137208	0.0478973	0.015016	0.0191716	0.0107304	0.00862075	0.0097798	0.00733319	0.0111134	0.0094839	0.0121327	0.00793741	0.0129427	0.0116596	0.00790866	0.053238	0.00451878	0.00626012	0.00559134	7.35278e-05	0.057885	0.057885	0.057885	0.057885	0.00220866	0.057885	0.057885	0.057885
	8	0.0185222	0.0194088	0.0175722	0.0158802	0.0196713	0.0278355	0.0200441	0.0300743	0.015217	0.0267814	0.0321289	0.015293	0.0296696	0.0234226	0.0246639	0.00874128	0.0292205	0.0291529	0.0088349	0.0150841	0.0654157	0.0169014	0.0247767	0.0151822	0.0134966	0.00966594	0.00867145	0.0157688	0.0139207	0.0157884	0.0101785	0.016597	0.0149516	0.0101416	0.0682693	0.00579461	0.00802761	0.00717	9.42877e-05	0.0742283	0.0742283	0.0742283	0.0742283	0.00283226	0.0742283	0.0742283	0.0742283	0.0742283
	7	0.0229786	0.0196324	0.0160267	0.0241257	0.0283343	0.0173217	0.0346797	0.0190423	0.0244021	0.0379949	0.0157039	0.0269995	0.0231788	0.0279285	0.00916611	0.0250118	0.0371172	0.00913086	0.0155387	0.0605828	0.0194457	0.0234933	0.0165291	0.0160868	0.0127483	0.00721998	0.0157082	0.0166397	0.0195228	0.0111581	0.0179293	0.0161518	0.0109557	0.0737495	0.00625977	0.00867202	0.00774556	0.000101857	0.0801869	0.0801869	0.0801869	0.0801869	0.00305961	0.0801869	0.0801869	0.0801869	0.0801869	0.000684479
	6	0.0193265	0.0148884	0.0202453	0.0288945	0.0146608	0.0249193	0.0182581	0.0253906	0.0287856	0.0154416	0.0230529	0.0175385	0.0229806	0.00863033	0.0218077	0.0264173	0.00966633	0.0133531	0.0518923	0.0149743	0.022475	0.0130318	0.0145627	0.0126344	0.00791772	0.010875	0.0137826	0.0194036	0.0114724	0.0163428	0.0145081	0.0098408	0.0662444	0.00562274	0.00778951	0.00695733	9.14911e-05	0.0720267	0.0720267	0.0720267	0.0720267	0.00274825	0.0720267	0.0720267	0.0720267	0.0720267	0.000614823	0.0720267
	5	0.0169255	0.0217191	0.028001	0.0172653	0.0243567	0.0151506	0.0281141	0.0345888	0.01351	0.0261773	0.0172932	0.0200805	0.00820075	0.0237119	0.0265991	0.00794489	0.0163247	0.051497	0.014812	0.0199865	0.0143971	0.013259	0.0132081	0.00906186	0.0137723	0.011019	0.0185601	0.0131676	0.0194045	0.0152717	0.0102078	0.0687152	0.00583246	0.00808004	0.00721683	9.49035e-05	0.0747131	0.0747131	0.0747131	0.0747131	0.00285076	0.0747131	0.0747131	0.0747131	0.0747131	0.000637754	0.0747131	0.0747131
	4	0.0257522	0.0313307	0.0174507	0.0299167	0.0154451	0.024332	0.0399452	0.0169315	0.0238874	0.0204811	0.0206508	0.00747391	0.0235003	0.030165	0.00834347	0.0139943	0.0656637	0.0153311	0.0206198	0.0133534	0.0152778	0.0125427	0.00988057	0.01644	0.0145546	0.0154765	0.0131366	0.0232292	0.0189123	0.0112071	0.0743422	0.00631008	0.00874171	0.00780781	0.000102675	0.0808313	0.0808313	0.0808313	0.0808313	0.0030842	0.0808313	0.0808313	0.0808313	0.0808313	0.00068998	0.0808313	0.0808313	0.0808313
	3	0.0548222	0.0288153	0.0446237	0.0279963	0.036606	0.051019	0.0288561	0.0441795	0.027581	0.0360936	0.0113429	0.0316068	0.0441187	0.0139636	0.0216882	0.0830701	0.0288489	0.031496	0.0203306	0.0209118	0.0213281	0.0138466	0.0264534	0.0256396	0.0301679	0.0161655	0.0342	0.033411	0.0204814	0.12045	0.0100747	0.013957	0.012466	0.000163931	0.129055	0.129055	0.129055	0.129055	0.00492424	0.129055	0.129055	0.129055	0.129055	0.00110162	0.129055	0.129055	0.129055	0.129055
	2	0.0383134	0.0559909	0.0317318	0.0504201	0.0583242	0.0280057	0.0572145	0.0387619	0.0369342	0.0150646	0.03645	0.0450891	0.0155188	0.0275813	0.097827	0.0277326	0.0450354	0.0235975	0.0241932	0.0221833	0.0178916	0.0281699	0.0313496	0.0403828	0.0239443	0.0319797	0.0373785	0.0274946	0.16727	0.0124035	0.0169329	0.0151239	0.000198884	0.156572	0.156572	0.156572	0.156572	0.00597417	0.156572	0.156572	0.156572	0.156572	0.00133651	0.156572	0.156572	0.156572	0.156572	0.000684011
	1	0.0572042	0.0305934	0.0439116	0.0617281	0.0246006	0.0426675	0.0385721	0.0398846	0.0118451	0.0371975	0.039955	0.0121868	0.0235536	0.0955944	0.025095	0.0332658	0.0259266	0.0215769	0.0197201	0.0142989	0.0279687	0.0256518	0.0379402	0.0246284	0.0363973	0.0268567	0.0236354	0.172539	0.0132354	0.0160187	0.0140989	0.000185405	0.14596	0.14596	0.14596	0.14596	0.00556927	0.14596	0.14596	0.14596	0.14596	0.00124592	0.14596	0.14596	0.14596	0.14596	0.000637652	0.14596
	0	0.0334053	0.0452471	0.057456	0.0278264	0.0400565	0.0307426	0.042418	0.0136707	0.0312588	0.0435778	0.0115416	0.0197682	0.0872474	0.0262082	0.0321715	0.0204676	0.0253365	0.0187967	0.0135852	0.0238893	0.0272196	0.0331789	0.0247296	0.0400111	0.0326682	0.0181498	0.158518	0.0145909	0.0182682	0.0142547	0.000184722	0.145423	0.145423	0.145423	0.145423	0.00554876	0.145423	0.145423	0.145423	0.145423	0.00124134	0.145423	0.145423	0.145423	0.145423	0.000635303	0.145423	0.145423
Rate Upper		Year
		1988	1989	1990	1991	1992	1993	1994	1995	1996	1997	1998	1999	2000	2001	2002	2003	2004	2005	2006	2007	2008	2009	2010	2011	2012	2013	2014	2015	2016	2017	2018	2019	2020	2021	2022	2023	2024	2025	2026	2027	2028	2029	2030	2031	2032	2033	2034	2035
Age	84																																162.523	153.012	175.105	190.085	134.826	154.748	143.513	176.041	130.498	147.506	142.727	141.644	102.37	147.33	101.212	123.282	85.7009
	83																																177.33	187.905	208.233	149.075	174.881	158.493	193.814	148.034	160.639	154.468	164.895	108.009	162.345	113.211	132.568	92.0169	92.7639
	82																																156.466	166.273	121.797	141.383	127.313	158.385	118.905	133.536	123.611	128.72	89.0574	129.2	87.0316	107.46	76.0172	74.2047	131.771
	81																																207.217	146.54	172.515	158.517	190.22	145.31	161.945	152.891	162.676	112.306	151.713	108.851	131.582	90.06	89.2143	158.066	82.8302
	80																																117.291	126.962	117.67	147.693	108.619	120.056	111.107	118.84	84.6088	122.219	82.1815	97.8868	70.0574	68.2297	121.51	63.6232	64.2059
	79																																192.477	179.274	207.974	155.842	176.028	161.381	173.035	117.519	167.036	119.412	136.319	98.9677	97.7155	167.335	90.466	87.3982	81.8013
	78																																137.689	157.444	119.568	133.65	125.134	131.436	90.3062	124.537	88.2528	107.88	73.4501	70.7477	125.869	69.3502	66.7693	63.0044	66.628
	77																																188.096	140.649	153.733	145.538	151.265	107.066	151.652	106.607	123.313	88.0018	86.1053	155.279	77.5034	79.5761	71.1692	77.7084	152.698
	76																																134.12	140.951	135.354	140.541	97.3767	138.172	94.6024	112.46	78.3553	79.0765	136.912	73.736	71.9329	63.7497	71.5275	144.679	99.8512
	75																																144.602	131.211	136.169	95.785	131.631	94.6421	110.021	79.0533	74.9258	128.286	70.7474	67.5065	63.5066	68.087	131.458	96.7203	92.8068
	74																																163.378	166.695	113.048	161.027	112.596	128.985	92.3223	89.6632	160.23	86.0069	86.9451	74.8289	86.1387	158.647	118.119	110.337	108.731
	73																																142.708	94.8237	134.771	90.5404	108.415	77.6277	75.2796	131.712	69.9342	68.9032	62.152	69.1399	129.455	94.5462	90.3018	88.1464	126.673
	72																																99.6813	133.755	89.8984	110.084	76.2604	73.925	128.654	69.9543	70.6455	62.7123	68.9585	126.95	92.4258	91.4793	90.8588	128.329	72.1984
	71																																158.669	102.699	122.365	86.783	82.5963	144.53	78.6917	75.3586	68.9809	74.2269	143.968	101.007	105.551	98.3526	145.96	79.0136	47.4051
	70																																94.629	107.972	74.3249	74.3343	128.122	70.2229	65.8716	60.4961	68.0535	123.43	92.3729	91.9788	84.1823	124.117	69.1495	41.1622	79.7462
	69																																116.158	80.8798	76.4578	135.64	71.7905	70.9576	66.2139	72.6415	137.439	94.2446	93.4386	94.906	134.406	74.6445	45.7169	87.6104	66.3178
	68																																88.7192	82.9029	140.936	73.4596	76.534	69.3264	71.8817	135.025	101.105	97.5916	94.3559	141.648	79.2653	47.3427	89.8399	71.1913	72.6383
	67																																74.1648	123.987	66.6234	64.5726	58.8212	62.9666	119.143	83.9445	84.5534	80.2308	115.279	66.6834	39.7595	75.7613	59.9887	60.0157	56.8483
	66																																109.248	57.3213	56.9229	51.2253	53.2967	100.943	73.5893	73.8802	71.192	101.989	57.0126	35.2729	65.2503	52.9348	52.0431	48.6782	48.9271
	65																																66.2137	60.0208	54.5263	58.8128	111.375	82.7664	82.7337	76.4255	109.254	61.4018	37.1697	73.7719	56.0772	56.6027	53.7375	54.0213	26.9197
	64																																48.9224	42.9656	45.6391	85.1997	62.7217	62.1682	60.1601	87.1724	46.9827	28.9871	53.7496	41.2586	41.9967	41.1295	40.482	19.9703	29.3835
	63																																46.7017	49.3936	92.2757	66.0709	68.7417	64.2525	87.8105	51.7876	29.9869	59.8273	45.6421	46.7366	44.1432	42.4589	20.8169	31.7115	37.9217
	62																																47.3966	87.0758	63.8604	64.1207	59.3672	86.7503	49.3091	29.6167	56.3451	43.196	44.0915	41.641	41.8413	20.36	30.9606	36.2019	57.0059
	61																																105.238	73.8049	70.5626	71.4673	97.8987	56.607	34.5912	64.5029	49.8229	50.23	47.1644	46.0949	23.0224	34.3542	40.6823	61.5178	44.3309
	60																																64.7512	65.6516	62.0338	88.713	49.6545	28.7475	56.2904	43.3759	43.7265	41.9844	40.1001	19.8986	29.5386	34.8995	53.6943	38.6126	44.2492
	59																																61.472	56.8832	80.4261	47.483	27.6805	52.266	39.912	39.2512	38.9283	37.091	18.5118	27.6899	31.437	50.8667	34.9144	40.4079	33.8425
	58																																51.4924	71.2511	41.8311	24.1224	46.2629	34.7561	35.0867	35.2123	32.6209	16.5064	24.697	29.2258	43.9092	31.3855	35.7244	28.879	40.5489
	57																																47.7048	26.099	15.1362	30.0085	22.8036	22.4431	22.063	21.1204	10.4486	15.7791	18.5393	27.8461	20.0515	21.6307	18.6212	27.8193	21.994
	56																																32.5881	18.4139	35.2402	26.5129	27.4602	26.7863	24.3959	12.3446	18.7705	22.1526	33.75	23.6948	26.7763	21.404	30.4903	26.3307	21.705
	55																																23.8782	43.0749	32.3546	33.0437	32.205	30.622	15.1209	22.5763	26.6957	41.3586	28.781	32.2563	26.2833	37.1329	33.648	25.7026	22.205
	54																																38.7757	28.3589	28.1522	27.07	25.0834	12.9551	19.2054	22.5403	35.2166	23.5425	27.0494	21.8627	32.0187	27.3938	21.9045	19.0932	23.7027
	53																																17.7063	17.8898	17.1226	15.7836	8.0486	11.8854	13.7947	22.3366	15.3322	17.462	13.81	19.7389	16.4875	14.1484	11.5737	14.1673	13.2406
	52																																17.3578	16.6904	15.1267	7.67405	11.5351	13.4281	20.821	14.392	16.2104	13.3105	18.3714	15.5932	12.8136	11.1314	13.4877	12.3672	10.5955
	51																																15.4463	14.081	6.93806	10.009	11.9618	18.6442	12.737	14.6071	11.4977	16.5391	14.6173	11.588	9.98948	12.3941	11.0183	9.68523	14.2534
	50																																15.2977	7.41471	10.922	12.4114	19.4589	13.1007	15.0865	12.3374	17.6284	15.1509	12.6184	10.2947	12.3481	11.6826	9.7539	14.6375	20.8209
	49																																5.98966	8.70503	10.0859	15.4511	10.7996	11.772	9.44298	13.9903	11.742	9.67612	8.02991	10.0591	9.29379	7.82389	11.7525	16.8924	9.1904
	48																																10.4407	12.2119	18.0788	12.5143	14.2772	11.4293	16.9312	13.5479	11.1933	9.63243	11.736	10.9453	8.97375	13.4473	19.1678	10.8595	18.1367
	47																																7.28495	11.0423	7.41903	8.36115	7.07592	9.81477	8.14444	6.53628	5.82995	7.19418	6.35331	5.35938	8.05264	10.811	6.38654	10.3457	6.20536
	46																																10.6855	7.06887	7.67749	6.29812	9.26068	7.52654	6.0642	5.3476	6.53832	5.76219	4.86135	7.47766	10.3232	6.10128	9.60688	5.61142	8.92229
	45																																4.9729	5.42355	4.20631	6.18191	4.99108	4.18288	3.69218	4.39207	3.84086	3.30735	4.95952	6.75042	3.90802	6.42948	3.90894	5.93434	8.05637
	44																																6.53682	4.98458	7.39438	6.0816	5.04045	4.29544	5.13782	4.67893	4.04201	5.88739	8.29574	4.65809	7.59328	4.52564	7.00119	9.65592	4.40864
	43																																5.0127	7.13555	5.83981	4.70533	4.17646	4.84347	4.38525	3.92381	5.61505	7.98619	4.29397	7.50547	4.12063	6.54421	9.0419	4.02223	6.64303
	42																																6.91538	5.65464	4.61918	4.00268	4.83456	4.38677	3.70478	5.48547	7.32102	4.1618	7.00667	4.06823	6.30497	8.46619	3.93476	6.55999	4.76409
	41																																4.88768	4.18145	3.47081	4.10373	3.66512	3.19504	4.6346	6.32253	3.78809	6.04558	3.56776	5.38889	7.24582	3.39555	5.62138	4.21517	4.75071
	40																																3.18156	2.60073	3.06236	2.80454	2.41263	3.44812	4.5538	2.74848	4.57903	2.55382	3.99874	5.43015	2.53601	4.10606	3.09842	3.5187	1.21624
	39																																2.50256	2.8891	2.58257	2.18487	3.39659	4.4585	2.60595	4.19749	2.4655	3.89168	5.18762	2.36091	4.06321	3.0184	3.41667	1.17891	3.3031
	38																																2.27429	1.99897	1.71353	2.50219	3.35582	1.95863	3.20723	1.80676	2.82775	3.74664	1.70964	2.84502	2.21791	2.57035	0.843038	2.34916	2.8223
	37																																2.28782	1.97262	2.79819	3.75042	2.24258	3.54982	2.09269	3.26677	4.25705	1.97297	3.22313	2.49515	2.83354	0.980381	2.7245	3.26129	0.927334
	36																																1.15938	1.71134	2.20562	1.29386	2.17214	1.21523	1.86543	2.5187	1.17375	1.97315	1.46908	1.63269	0.566152	1.6002	1.91347	0.567951	0.961364
	35																																1.03669	1.36552	0.794635	1.32736	0.738972	1.1513	1.48856	0.672691	1.15861	0.86608	0.983803	0.345891	0.945518	1.1419	0.335021	0.576149	2.21055
	34																																1.5629	0.858573	1.40563	0.795967	1.25564	1.70895	0.757226	1.25159	0.957849	1.05366	0.36216	1.00274	1.22681	0.345043	0.607084	2.39925	0.625575
	33																																0.549997	0.904864	0.521746	0.810832	1.08249	0.47772	0.804433	0.626606	0.688174	0.236741	0.652112	0.765003	0.229712	0.402103	1.53905	0.403621	0.541069
	32																																1.32015	0.74746	1.13825	1.51714	0.714193	1.13788	0.842429	0.989819	0.341534	0.922179	1.11637	0.318546	0.557996	2.21355	0.580437	0.818149	0.50589
	31																																0.564718	0.84569	1.11687	0.522661	0.839262	0.624483	0.729878	0.241601	0.676438	0.817409	0.235241	0.415212	1.60797	0.429681	0.588918	0.380183	0.373061
	30																																0.615864	0.789615	0.368637	0.596391	0.446501	0.516767	0.170411	0.471585	0.573126	0.166316	0.291638	1.16126	0.294458	0.402362	0.254113	0.258238	0.227319
	29																																0.686422	0.301799	0.496383	0.378944	0.424236	0.145135	0.40066	0.468074	0.139864	0.24315	0.935159	0.246948	0.321989	0.215113	0.222784	0.197687	0.137591
	28																																0.332292	0.520261	0.395324	0.452207	0.149377	0.409106	0.506049	0.146914	0.253975	0.993483	0.25953	0.3562	0.230138	0.229133	0.2032	0.146117	0.252813
	27																																0.377828	0.279229	0.308821	0.105443	0.295229	0.354749	0.100574	0.179285	0.681454	0.184311	0.250246	0.159407	0.15405	0.141746	0.101303	0.177157	0.173314
	26																																0.215276	0.234364	0.0786967	0.215275	0.27144	0.0744294	0.129487	0.512692	0.132507	0.185252	0.116133	0.119647	0.104704	0.0741281	0.1294	0.129505	0.167697
	25																																0.363641	0.119639	0.314606	0.380797	0.111014	0.199893	0.769039	0.197509	0.273219	0.171737	0.168454	0.151658	0.110101	0.186794	0.186452	0.249812	0.170574
	24																																0.11019	0.295717	0.353543	0.095781	0.159809	0.653186	0.168199	0.221742	0.146573	0.141718	0.132322	0.0942533	0.164575	0.164062	0.216874	0.148889	0.242124
	23																																0.199944	0.231669	0.0686413	0.111899	0.437896	0.118976	0.159619	0.0972696	0.100058	0.0917439	0.0628759	0.113659	0.109496	0.152967	0.1023	0.16683	0.162093
	22																																0.221426	0.0623172	0.105567	0.425525	0.111562	0.145251	0.0934541	0.093639	0.0840917	0.0606459	0.103709	0.102408	0.137477	0.0942478	0.155664	0.144375	0.106053
	21																																0.11132	0.182302	0.715163	0.196242	0.250874	0.163621	0.157042	0.144535	0.104094	0.175805	0.168529	0.235666	0.164442	0.264166	0.254525	0.191662	1.29153
	20																																0.0837881	0.322044	0.0829947	0.113865	0.0723334	0.0704335	0.063174	0.0458902	0.0773909	0.0788197	0.104634	0.0709125	0.11839	0.112227	0.0826714	0.557888	0.0467676
	19																																0.104613	0.0280861	0.0352452	0.0231181	0.0233969	0.0210497	0.0148575	0.0252192	0.0250686	0.0333101	0.0224742	0.0393862	0.0356732	0.0264063	0.181897	0.0158203	0.0242394
	18																																0.0968605	0.124539	0.0769426	0.0793678	0.0700581	0.0529555	0.0868894	0.0824546	0.114312	0.0769242	0.131392	0.121151	0.0840707	0.597707	0.0535638	0.0784037	0.0877288
	17																																0.0687975	0.0423294	0.0424725	0.0378539	0.0267103	0.0459561	0.044109	0.0645429	0.0405748	0.069571	0.0666685	0.0486113	0.320302	0.028888	0.0441608	0.0461126	0.00084383
	16																																0.0794096	0.0766339	0.0681605	0.0487934	0.0831268	0.0841996	0.111451	0.0748976	0.125411	0.117034	0.0859412	0.571447	0.0501228	0.077105	0.0847526	0.00155043	0.585871
	15																																0.0567889	0.050601	0.0349333	0.0592049	0.0586676	0.0786064	0.0533285	0.0884593	0.0854099	0.0613077	0.422411	0.0368921	0.0571664	0.0578258	0.00108403	0.421486	0.433657
	14																																0.0164999	0.0116219	0.0198405	0.0201856	0.0264997	0.0175516	0.0293601	0.0279103	0.0199807	0.136007	0.0119062	0.0178899	0.0187649	0.000337167	0.137284	0.140586	0.143956
	13																																0.028207	0.0455372	0.0458834	0.0613811	0.0420446	0.071426	0.0649283	0.0461862	0.306995	0.0292916	0.0425224	0.0463549	0.000872245	0.318906	0.330302	0.335889	0.346316
	12																																0.0148195	0.0151825	0.0204855	0.0134128	0.0220626	0.0207238	0.0145592	0.101759	0.00898868	0.0138323	0.0136218	0.000262747	0.097683	0.100707	0.103544	0.106858	0.0173897
	11																																0.0280594	0.0375036	0.0240071	0.0412622	0.0393029	0.0273228	0.183141	0.0170399	0.0264114	0.0256819	0.000496785	0.19013	0.195625	0.200776	0.205571	0.0321752	0.218937
	10																																0.0476455	0.0321935	0.0535845	0.0491882	0.0348076	0.251016	0.0218946	0.0335077	0.0348728	0.000634858	0.235898	0.242525	0.249336	0.256336	0.0438715	0.272541	0.280696
	9																																0.0160447	0.0250232	0.024342	0.017144	0.12004	0.0107565	0.0156269	0.0161657	0.000316468	0.110912	0.114329	0.118663	0.122221	0.0209591	0.129499	0.13328	0.137172
	8																																0.0336193	0.0304948	0.021392	0.151984	0.0131099	0.01998	0.0211295	0.00038516	0.136519	0.140356	0.144321	0.14857	0.026726	0.157323	0.161518	0.16622	0.170878
	7																																0.0321109	0.0235562	0.155113	0.0138955	0.0218168	0.0226257	0.000399438	0.144118	0.148226	0.152452	0.157191	0.0268078	0.167092	0.171359	0.175735	0.181059	0.0123391
	6																																0.0204912	0.140665	0.0124582	0.0190036	0.0188055	0.000367988	0.127785	0.131903	0.134508	0.139201	0.0257386	0.146975	0.151494	0.154844	0.159122	0.0112776	0.167462
	5																																0.145311	0.0129373	0.0190598	0.0195938	0.000386576	0.128469	0.131182	0.135179	0.139845	0.0254902	0.146734	0.15243	0.156492	0.160417	0.0109264	0.169736	0.174362
	4																																0.0142487	0.0217429	0.0203079	0.000379929	0.137356	0.141894	0.145209	0.1491	0.0282015	0.157546	0.160797	0.16504	0.170043	0.0125781	0.180446	0.185895	0.192153
	3																																0.034187	0.0336166	0.000620559	0.211512	0.215689	0.221791	0.228126	0.0427854	0.240114	0.246927	0.252726	0.259278	0.0176449	0.273081	0.280753	0.28864	0.296749
	2																																0.0409926	0.000751032	0.261106	0.267689	0.274336	0.283008	0.0464139	0.292907	0.300843	0.310299	0.317714	0.0231281	0.335562	0.348558	0.354148	0.373617	0.0205881
	1																																0.000725229	0.231641	0.235118	0.242549	0.247108	0.0489437	0.262119	0.269792	0.275539	0.28404	0.0212115	0.29628	0.306397	0.313358	0.323489	0.0192523	0.341535
	0																																0.244226	0.242017	0.24221	0.24739	0.0451817	0.260159	0.265337	0.272176	0.277757	0.020256	0.288999	0.298389	0.308085	0.31707	0.0178748	0.334564	0.34559
Rate Lower		Year
		1988	1989	1990	1991	1992	1993	1994	1995	1996	1997	1998	1999	2000	2001	2002	2003	2004	2005	2006	2007	2008	2009	2010	2011	2012	2013	2014	2015	2016	2017	2018	2019	2020	2021	2022	2023	2024	2025	2026	2027	2028	2029	2030	2031	2032	2033	2034	2035
Age	84																																57.8647	55.659	61.6517	64.4972	46.2389	51.0551	46.0809	54.9967	41.4631	41.9842	40.52	42.4939	28.3226	36.5524	26.6231	28.4526	19.511
	83																																62.6296	69.3732	75.1783	54.5166	60.3018	53.1228	65.5227	48.4394	49.7022	48.1305	48.2592	32.5595	44.4548	31.041	36.408	24.0987	23.6068
	82																																55.3632	59.9115	41.8294	48.4732	41.7393	52.4065	38.783	40.4722	37.4332	37.4571	26.6567	35.2781	23.8836	27.289	19.2522	18.6256	31.2472
	81																																72.6464	51.3559	57.7665	51.6144	60.2667	45.7497	48.7237	47.5808	46.8085	32.3069	41.99	29.1726	33.5617	23.8243	22.4283	37.372	19.7335
	80																																42.5833	46.3256	41.6566	49.9695	37.0575	39.8132	37.9841	37.579	26.4918	35.2614	24.1112	26.8654	18.8636	18.0516	30.4145	16.006	14.5871
	79																																69.5873	59.4956	73.8503	53.4497	56.706	53.8048	54.8514	36.7794	51.1296	34.643	40.3601	27.6237	25.8284	43.9923	23.9058	21.8768	19.7141
	78																																48.1136	55.5318	42.9849	43.0898	41.8049	43.2054	29.3215	38.0241	25.523	30.8671	21.2231	20.0108	33.9719	18.4949	16.599	15.1182	15.7992
	77																																66.6367	49.3423	52.6461	49.1611	49.8199	34.2751	45.6482	31.614	35.541	25.3535	24.0234	38.6389	21.406	19.5394	17.7902	18.7114	33.8291
	76																																46.5468	50.2292	47.6372	46.7746	32.1655	42.8672	29.8152	34.6101	23.7821	22.5584	36.6641	20.1411	18.8444	16.7111	17.7823	32.2331	21.9103
	75																																48.8819	47.4724	46.7407	31.9595	44.3299	30.1013	33.034	22.6035	22.9401	37.1793	19.964	19.1937	16.4448	17.5886	32.789	22.7984	22.812
	74																																57.5142	56.0655	39.7786	52.2314	36.6782	40.8774	28.9795	27.5084	47.9963	24.7352	22.6971	20.3336	21.7165	41.4498	28.0948	27.5548	24.6894
	73																																47.9337	33.7982	43.3932	31.0247	35.4195	23.9153	22.0223	39.4704	20.4842	19.6073	17.1751	17.6355	32.6551	23.5567	22.7412	19.7434	29.8542
	72																																34.1009	45.5776	30.88	34.5359	25.3192	23.2889	40.1696	21.2514	20.4824	17.7215	18.643	33.8454	24.1131	22.6183	21.0865	29.7658	16.2716
	71																																52.9539	34.8566	41.2579	29.0204	26.9201	46.719	24.9964	22.4016	20.4613	21.1551	39.3665	27.3497	27.8183	24.4333	34.334	18.3562	10.8866
	70																																32.1807	34.9951	24.8376	23.7001	39.0709	21.2315	19.2046	18.1591	17.792	34.683	22.9307	24.1821	21.8434	31.0246	16.8288	9.43515	18.3923
[truncated: 70 more rows]
[truncated: 5 more columns]

## Sheet: Sheet7
Melanoma of the Skin
Rows are ages 84 backwards to 0 by 1 year intervals
Columns are years from 1988 to 2040 in 1 year intervals
[truncated: 261 more rows]
[truncated: 5 more columns]

## Sheet: Sheet8
Breast
[truncated: 263 more rows]
[truncated: 5 more columns]

[truncated: 6 more sheets: Sheet9, Sheet10, Sheet11, Sheet12, Sheet13, Sheet14]
