# Supplementary material for: Future trends in incidence and long-term survival of metastatic cancer in the United States
Source: Commun Med (Lond). 2023 May 27;3:76. doi: 10.1038/s43856-023-00304-x (PMC10224927; doi:10.1038/s43856-023-00304-x)
Supplement: Supplementary file 4 — Supplementary Data 3 [file 43856_2023_304_MOESM4_ESM.xlsx]

## Sheet: Lung Met
Lung Mets Attempt 2
Esophagus
	00 years	00 years	00 years	00 years	00 years	00 years	01 years	01 years	01 years	01 years	01 years	01 years	02 years	02 years	02 years	02 years	02 years	02 years	03 years	03 years	03 years	03 years	03 years	03 years	04 years	04 years	04 years	04 years	04 years	04 years	05 years	05 years	05 years	05 years	05 years	05 years	06 years	06 years	06 years	06 years	06 years	06 years	07 years	07 years	07 years	07 years	07 years	07 years	08 years
	Rate	SE	Lower CI	Upper CI	Count	Pop	Rate	SE	Lower CI	Upper CI	Count	Pop	Rate	SE	Lower CI	Upper CI	Count	Pop	Rate	SE	Lower CI	Upper CI	Count	Pop	Rate	SE	Lower CI	Upper CI	Count	Pop	Rate	SE	Lower CI	Upper CI	Count	Pop	Rate	SE	Lower CI	Upper CI	Count	Pop	Rate	SE	Lower CI	Upper CI	Count	Pop	Rate
2010	0	~	0	0.9696	0	380450	0	~	0	0.9707	0	380021	0	~	0	0.9434	0	391006	0	~	0	0.9428	0	391270	0	~	0	0.95	0	388301	0	~	0	0.9513	0	387773	0	~	0	0.9505	0	388084	0	~	0	0.9585	0	384857	0
2011	0	~	0	0.9728	0	379185	0	~	0	0.9661	0	381848	0	~	0	0.9671	0	381425	0	~	0	0.9403	0	392298	0	~	0	0.9392	0	392772	0	~	0	0.9472	0	389469	0	~	0	0.9486	0	388878	0	~	0	0.9474	0	389380	0
2012	0	~	0	0.9833	0	375144	0	~	0	0.9708	0	379980	0	~	0	0.9625	0	383256	0	~	0	0.9638	0	382730	0	~	0	0.937	0	393705	0	~	0	0.9365	0	393884	0	~	0	0.9444	0	390613	0	~	0	0.9451	0	390317	0
2013	0	~	0	0.9786	0	376960	0	~	0	0.9797	0	376513	0	~	0	0.9664	0	381702	0	~	0	0.9599	0	384310	0	~	0	0.96	0	384258	0	~	0	0.9345	0	394726	0	~	0	0.933	0	395360	0	~	0	0.9412	0	391931	0
2014	0	~	0	0.9752	0	378265	0	~	0	0.9764	0	377804	0	~	0	0.9777	0	377290	0	~	0	0.9643	0	382540	0	~	0	0.9578	0	385137	0	~	0	0.9574	0	385297	0	~	0	0.9331	0	395352	0	~	0	0.931	0	396230	0
2015	0	~	0	0.9717	0	379630	0	~	0	0.9736	0	378883	0	~	0	0.9733	0	379003	0	~	0	0.9737	0	378841	0	~	0	0.9619	0	383519	0	~	0	0.9556	0	386033	0	~	0	0.9555	0	386083	0	~	0	0.93	0	396641	0
2016	0	~	0	0.9759	0	378001	0	~	0	0.9677	0	381208	0	~	0	0.9692	0	380612	0	~	0	0.9688	0	380776	0	~	0	0.97	0	380279	0	~	0	0.9586	0	384813	0	~	0	0.9533	0	386968	0	~	0	0.9525	0	387266	0
2017	0	~	0	0.9868	0	373832	0	~	0	0.9742	0	378675	0	~	0	0.9658	0	381938	0	~	0	0.9663	0	381752	0	~	0	0.9654	0	382092	0	~	0	0.9672	0	381382	0	~	0	0.9567	0	385591	0	~	0	0.9509	0	387942	0
2018	0	~	0	1.0113	0	364762	0	~	0	0.9892	0	372903	0	~	0	0.9722	0	379420	0	~	0	0.9637	0	382764	0	~	0	0.9641	0	382636	0	~	0	0.9647	0	382392	0	~	0	0.9675	0	381264	0	~	0	0.9564	0	385687	0
	Rates are per 100,000 and age-adjusted to the 2000 US Std Population (single ages to 84 - Census P25-1130) standard; Confidence intervals (Tiwari mod) are 95% for rates.
~	Statistic could not be calculated.
Lung Mets Attempt 2
Stomach
	00 years	00 years	00 years	00 years	00 years	00 years	01 years	01 years	01 years	01 years	01 years	01 years	02 years	02 years	02 years	02 years	02 years	02 years	03 years	03 years	03 years	03 years	03 years	03 years	04 years	04 years	04 years	04 years	04 years	04 years	05 years	05 years	05 years	05 years	05 years	05 years	06 years	06 years	06 years	06 years	06 years	06 years	07 years	07 years	07 years	07 years	07 years	07 years	08 years
	Rate	SE	Lower CI	Upper CI	Count	Pop	Rate	SE	Lower CI	Upper CI	Count	Pop	Rate	SE	Lower CI	Upper CI	Count	Pop	Rate	SE	Lower CI	Upper CI	Count	Pop	Rate	SE	Lower CI	Upper CI	Count	Pop	Rate	SE	Lower CI	Upper CI	Count	Pop	Rate	SE	Lower CI	Upper CI	Count	Pop	Rate	SE	Lower CI	Upper CI	Count	Pop	Rate
2010	0	~	0	0.9696	0	380450	0	~	0	0.9707	0	380021	0	~	0	0.9434	0	391006	0	~	0	0.9428	0	391270	0	~	0	0.95	0	388301	0	~	0	0.9513	0	387773	0	~	0	0.9505	0	388084	0	~	0	0.9585	0	384857	0
2011	0	~	0	0.9728	0	379185	0	~	0	0.9661	0	381848	0	~	0	0.9671	0	381425	0	~	0	0.9403	0	392298	0	~	0	0.9392	0	392772	0	~	0	0.9472	0	389469	0	~	0	0.9486	0	388878	0	~	0	0.9474	0	389380	0
2012	0	~	0	0.9833	0	375144	0	~	0	0.9708	0	379980	0	~	0	0.9625	0	383256	0	~	0	0.9638	0	382730	0	~	0	0.937	0	393705	0	~	0	0.9365	0	393884	0	~	0	0.9444	0	390613	0	~	0	0.9451	0	390317	0
2013	0	~	0	0.9786	0	376960	0	~	0	0.9797	0	376513	0	~	0	0.9664	0	381702	0	~	0	0.9599	0	384310	0	~	0	0.96	0	384258	0	~	0	0.9345	0	394726	0	~	0	0.933	0	395360	0	~	0	0.9412	0	391931	0
2014	0	~	0	0.9752	0	378265	0	~	0	0.9764	0	377804	0	~	0	0.9777	0	377290	0	~	0	0.9643	0	382540	0	~	0	0.9578	0	385137	0	~	0	0.9574	0	385297	0	~	0	0.9331	0	395352	0	~	0	0.931	0	396230	0
2015	0	~	0	0.9717	0	379630	0	~	0	0.9736	0	378883	0	~	0	0.9733	0	379003	0	~	0	0.9737	0	378841	0	~	0	0.9619	0	383519	0	~	0	0.9556	0	386033	0	~	0	0.9555	0	386083	0	~	0	0.93	0	396641	0
2016	0	~	0	0.9759	0	378001	0	~	0	0.9677	0	381208	0	~	0	0.9692	0	380612	0	~	0	0.9688	0	380776	0	~	0	0.97	0	380279	0	~	0	0.9586	0	384813	0	~	0	0.9533	0	386968	0	~	0	0.9525	0	387266	0
2017	0	~	0	0.9868	0	373832	0	~	0	0.9742	0	378675	0	~	0	0.9658	0	381938	0	~	0	0.9663	0	381752	0	~	0	0.9654	0	382092	0	~	0	0.9672	0	381382	0	~	0	0.9567	0	385591	0	~	0	0.9509	0	387942	0
2018	0	~	0	1.0113	0	364762	0	~	0	0.9892	0	372903	0	~	0	0.9722	0	379420	0	~	0	0.9637	0	382764	0	~	0	0.9641	0	382636	0	~	0	0.9647	0	382392	0	~	0	0.9675	0	381264	0	~	0	0.9564	0	385687	0
	Rates are per 100,000 and age-adjusted to the 2000 US Std Population (single ages to 84 - Census P25-1130) standard; Confidence intervals (Tiwari mod) are 95% for rates.
~	Statistic could not be calculated.
Lung Mets Attempt 2
Colon and Rectum
	00 years	00 years	00 years	00 years	00 years	00 years	01 years	01 years	01 years	01 years	01 years	01 years	02 years	02 years	02 years	02 years	02 years	02 years	03 years	03 years	03 years	03 years	03 years	03 years	04 years	04 years	04 years	04 years	04 years	04 years	05 years	05 years	05 years	05 years	05 years	05 years	06 years	06 years	06 years	06 years	06 years	06 years	07 years	07 years	07 years	07 years	07 years	07 years	08 years
	Rate	SE	Lower CI	Upper CI	Count	Pop	Rate	SE	Lower CI	Upper CI	Count	Pop	Rate	SE	Lower CI	Upper CI	Count	Pop	Rate	SE	Lower CI	Upper CI	Count	Pop	Rate	SE	Lower CI	Upper CI	Count	Pop	Rate	SE	Lower CI	Upper CI	Count	Pop	Rate	SE	Lower CI	Upper CI	Count	Pop	Rate	SE	Lower CI	Upper CI	Count	Pop	Rate
2010	0	~	0	0.9696	0	380450	0	~	0	0.9707	0	380021	0	~	0	0.9434	0	391006	0	~	0	0.9428	0	391270	0	~	0	0.95	0	388301	0	~	0	0.9513	0	387773	0	~	0	0.9505	0	388084	0	~	0	0.9585	0	384857	0
2011	0	~	0	0.9728	0	379185	0	~	0	0.9661	0	381848	0	~	0	0.9671	0	381425	0	~	0	0.9403	0	392298	0	~	0	0.9392	0	392772	0	~	0	0.9472	0	389469	0	~	0	0.9486	0	388878	0	~	0	0.9474	0	389380	0
2012	0	~	0	0.9833	0	375144	0	~	0	0.9708	0	379980	0	~	0	0.9625	0	383256	0	~	0	0.9638	0	382730	0	~	0	0.937	0	393705	0	~	0	0.9365	0	393884	0	~	0	0.9444	0	390613	0	~	0	0.9451	0	390317	0
2013	0	~	0	0.9786	0	376960	0	~	0	0.9797	0	376513	0	~	0	0.9664	0	381702	0	~	0	0.9599	0	384310	0	~	0	0.96	0	384258	0	~	0	0.9345	0	394726	0	~	0	0.933	0	395360	0	~	0	0.9412	0	391931	0
2014	0	~	0	0.9752	0	378265	0	~	0	0.9764	0	377804	0	~	0	0.9777	0	377290	0	~	0	0.9643	0	382540	0	~	0	0.9578	0	385137	0	~	0	0.9574	0	385297	0	~	0	0.9331	0	395352	0	~	0	0.931	0	396230	0
2015	0	~	0	0.9717	0	379630	0	~	0	0.9736	0	378883	0	~	0	0.9733	0	379003	0	~	0	0.9737	0	378841	0	~	0	0.9619	0	383519	0	~	0	0.9556	0	386033	0	~	0	0.9555	0	386083	0	~	0	0.93	0	396641	0
2016	0	~	0	0.9759	0	378001	0	~	0	0.9677	0	381208	0	~	0	0.9692	0	380612	0	~	0	0.9688	0	380776	0	~	0	0.97	0	380279	0	~	0	0.9586	0	384813	0	~	0	0.9533	0	386968	0	~	0	0.9525	0	387266	0
2017	0	~	0	0.9868	0	373832	0	~	0	0.9742	0	378675	0	~	0	0.9658	0	381938	0	~	0	0.9663	0	381752	0	~	0	0.9654	0	382092	0	~	0	0.9672	0	381382	0	~	0	0.9567	0	385591	0	~	0	0.9509	0	387942	0
2018	0	~	0	1.0113	0	364762	0	~	0	0.9892	0	372903	0	~	0	0.9722	0	379420	0	~	0	0.9637	0	382764	0	~	0	0.9641	0	382636	0	~	0	0.9647	0	382392	0	~	0	0.9675	0	381264	0	~	0	0.9564	0	385687	0
	Rates are per 100,000 and age-adjusted to the 2000 US Std Population (single ages to 84 - Census P25-1130) standard; Confidence intervals (Tiwari mod) are 95% for rates.
~	Statistic could not be calculated.
Lung Mets Attempt 2
Liver and Intrahepatic Bile Duct
	00 years	00 years	00 years	00 years	00 years	00 years	01 years	01 years	01 years	01 years	01 years	01 years	02 years	02 years	02 years	02 years	02 years	02 years	03 years	03 years	03 years	03 years	03 years	03 years	04 years	04 years	04 years	04 years	04 years	04 years	05 years	05 years	05 years	05 years	05 years	05 years	06 years	06 years	06 years	06 years	06 years	06 years	07 years	07 years	07 years	07 years	07 years	07 years	08 years
	Rate	SE	Lower CI	Upper CI	Count	Pop	Rate	SE	Lower CI	Upper CI	Count	Pop	Rate	SE	Lower CI	Upper CI	Count	Pop	Rate	SE	Lower CI	Upper CI	Count	Pop	Rate	SE	Lower CI	Upper CI	Count	Pop	Rate	SE	Lower CI	Upper CI	Count	Pop	Rate	SE	Lower CI	Upper CI	Count	Pop	Rate	SE	Lower CI	Upper CI	Count	Pop	Rate
2010	0	~	0	0.9696	0	380450	0	~	0	0.9707	0	380021	0.2558	0.2558	0.0065	1.425	1	391006	0.2556	0.2556	0.0065	1.424	1	391270	0	~	0	0.95	0	388301	0	~	0	0.9513	0	387773	0	~	0	0.9505	0	388084	0	~	0	0.9585	0	384857	0
2011	0.5274	0.373	0.0639	1.9053	2	379185	1.0475	0.5238	0.2854	2.6821	4	381848	0	~	0	0.9671	0	381425	0	~	0	0.9403	0	392298	0	~	0	0.9392	0	392772	0	~	0	0.9472	0	389469	0	~	0	0.9486	0	388878	0	~	0	0.9474	0	389380	0
2012	0	~	0	0.9833	0	375144	0.2632	0.2632	0.0067	1.4663	1	379980	0.2609	0.2609	0.0066	1.4538	1	383256	0	~	0	0.9638	0	382730	0	~	0	0.937	0	393705	0	~	0	0.9365	0	393884	0	~	0	0.9444	0	390613	0	~	0	0.9451	0	390317	0.2561
2013	0	~	0	0.9786	0	376960	0	~	0	0.9797	0	376513	0.262	0.262	0.0066	1.4597	1	381702	0	~	0	0.9599	0	384310	0	~	0	0.96	0	384258	0	~	0	0.9345	0	394726	0	~	0	0.933	0	395360	0	~	0	0.9412	0	391931	0
2014	0	~	0	0.9752	0	378265	0.5294	0.3743	0.0641	1.9123	2	377804	0	~	0	0.9777	0	377290	0	~	0	0.9643	0	382540	0	~	0	0.9578	0	385137	0	~	0	0.9574	0	385297	0	~	0	0.9331	0	395352	0	~	0	0.931	0	396230	0.2547
2015	0	~	0	0.9717	0	379630	0.2639	0.2639	0.0067	1.4705	1	378883	0	~	0	0.9733	0	379003	0	~	0	0.9737	0	378841	0	~	0	0.9619	0	383519	0	~	0	0.9556	0	386033	0	~	0	0.9555	0	386083	0	~	0	0.93	0	396641	0
2016	0.5291	0.3741	0.0641	1.9113	2	378001	0.2623	0.2623	0.0066	1.4616	1	381208	0.2627	0.2627	0.0067	1.4639	1	380612	0	~	0	0.9688	0	380776	0	~	0	0.97	0	380279	0	~	0	0.9586	0	384813	0	~	0	0.9533	0	386968	0	~	0	0.9525	0	387266	0
2017	0.2675	0.2675	0.0068	1.4904	1	373832	0.5282	0.3735	0.064	1.9079	2	378675	0	~	0	0.9658	0	381938	0.262	0.262	0.0066	1.4595	1	381752	0	~	0	0.9654	0	382092	0	~	0	0.9672	0	381382	0	~	0	0.9567	0	385591	0	~	0	0.9509	0	387942	0
2018	0.2742	0.2742	0.0069	1.5275	1	364762	0	~	0	0.9892	0	372903	0	~	0	0.9722	0	379420	0	~	0	0.9637	0	382764	0	~	0	0.9641	0	382636	0	~	0	0.9647	0	382392	0	~	0	0.9675	0	381264	0	~	0	0.9564	0	385687	0
	Rates are per 100,000 and age-adjusted to the 2000 US Std Population (single ages to 84 - Census P25-1130) standard; Confidence intervals (Tiwari mod) are 95% for rates.
~	Statistic could not be calculated.
Lung Mets Attempt 2
Pancreas
	00 years	00 years	00 years	00 years	00 years	00 years	01 years	01 years	01 years	01 years	01 years	01 years	02 years	02 years	02 years	02 years	02 years	02 years	03 years	03 years	03 years	03 years	03 years	03 years	04 years	04 years	04 years	04 years	04 years	04 years	05 years	05 years	05 years	05 years	05 years	05 years	06 years	06 years	06 years	06 years	06 years	06 years	07 years	07 years	07 years	07 years	07 years	07 years	08 years
	Rate	SE	Lower CI	Upper CI	Count	Pop	Rate	SE	Lower CI	Upper CI	Count	Pop	Rate	SE	Lower CI	Upper CI	Count	Pop	Rate	SE	Lower CI	Upper CI	Count	Pop	Rate	SE	Lower CI	Upper CI	Count	Pop	Rate	SE	Lower CI	Upper CI	Count	Pop	Rate	SE	Lower CI	Upper CI	Count	Pop	Rate	SE	Lower CI	Upper CI	Count	Pop	Rate
2010	0	~	0	0.9696	0	380450	0	~	0	0.9707	0	380021	0	~	0	0.9434	0	391006	0	~	0	0.9428	0	391270	0	~	0	0.95	0	388301	0	~	0	0.9513	0	387773	0	~	0	0.9505	0	388084	0	~	0	0.9585	0	384857	0
2011	0	~	0	0.9728	0	379185	0	~	0	0.9661	0	381848	0	~	0	0.9671	0	381425	0	~	0	0.9403	0	392298	0	~	0	0.9392	0	392772	0	~	0	0.9472	0	389469	0	~	0	0.9486	0	388878	0	~	0	0.9474	0	389380	0
2012	0	~	0	0.9833	0	375144	0	~	0	0.9708	0	379980	0	~	0	0.9625	0	383256	0	~	0	0.9638	0	382730	0	~	0	0.937	0	393705	0	~	0	0.9365	0	393884	0	~	0	0.9444	0	390613	0	~	0	0.9451	0	390317	0
2013	0	~	0	0.9786	0	376960	0	~	0	0.9797	0	376513	0	~	0	0.9664	0	381702	0	~	0	0.9599	0	384310	0	~	0	0.96	0	384258	0	~	0	0.9345	0	394726	0	~	0	0.933	0	395360	0	~	0	0.9412	0	391931	0
2014	0	~	0	0.9752	0	378265	0	~	0	0.9764	0	377804	0	~	0	0.9777	0	377290	0	~	0	0.9643	0	382540	0	~	0	0.9578	0	385137	0	~	0	0.9574	0	385297	0	~	0	0.9331	0	395352	0	~	0	0.931	0	396230	0
2015	0	~	0	0.9717	0	379630	0	~	0	0.9736	0	378883	0	~	0	0.9733	0	379003	0	~	0	0.9737	0	378841	0	~	0	0.9619	0	383519	0	~	0	0.9556	0	386033	0	~	0	0.9555	0	386083	0	~	0	0.93	0	396641	0
2016	0	~	0	0.9759	0	378001	0	~	0	0.9677	0	381208	0	~	0	0.9692	0	380612	0	~	0	0.9688	0	380776	0	~	0	0.97	0	380279	0	~	0	0.9586	0	384813	0	~	0	0.9533	0	386968	0	~	0	0.9525	0	387266	0
2017	0	~	0	0.9868	0	373832	0	~	0	0.9742	0	378675	0	~	0	0.9658	0	381938	0	~	0	0.9663	0	381752	0	~	0	0.9654	0	382092	0	~	0	0.9672	0	381382	0	~	0	0.9567	0	385591	0	~	0	0.9509	0	387942	0
2018	0	~	0	1.0113	0	364762	0	~	0	0.9892	0	372903	0	~	0	0.9722	0	379420	0	~	0	0.9637	0	382764	0	~	0	0.9641	0	382636	0	~	0	0.9647	0	382392	0	~	0	0.9675	0	381264	0	~	0	0.9564	0	385687	0
	Rates are per 100,000 and age-adjusted to the 2000 US Std Population (single ages to 84 - Census P25-1130) standard; Confidence intervals (Tiwari mod) are 95% for rates.
~	Statistic could not be calculated.
Lung Mets Attempt 2
Lung and Bronchus
	00 years	00 years	00 years	00 years	00 years	00 years	01 years	01 years	01 years	01 years	01 years	01 years	02 years	02 years	02 years	02 years	02 years	02 years	03 years	03 years	03 years	03 years	03 years	03 years	04 years	04 years	04 years	04 years	04 years	04 years	05 years	05 years	05 years	05 years	05 years	05 years	06 years	06 years	06 years	06 years	06 years	06 years	07 years	07 years	07 years	07 years	07 years	07 years	08 years
	Rate	SE	Lower CI	Upper CI	Count	Pop	Rate	SE	Lower CI	Upper CI	Count	Pop	Rate	SE	Lower CI	Upper CI	Count	Pop	Rate	SE	Lower CI	Upper CI	Count	Pop	Rate	SE	Lower CI	Upper CI	Count	Pop	Rate	SE	Lower CI	Upper CI	Count	Pop	Rate	SE	Lower CI	Upper CI	Count	Pop	Rate	SE	Lower CI	Upper CI	Count	Pop	Rate
2010	0	~	0	0.9696	0	380450	0	~	0	0.9707	0	380021	0	~	0	0.9434	0	391006	0	~	0	0.9428	0	391270	0	~	0	0.95	0	388301	0	~	0	0.9513	0	387773	0	~	0	0.9505	0	388084	0	~	0	0.9585	0	384857	0
2011	0	~	0	0.9728	0	379185	0	~	0	0.9661	0	381848	0	~	0	0.9671	0	381425	0	~	0	0.9403	0	392298	0	~	0	0.9392	0	392772	0	~	0	0.9472	0	389469	0	~	0	0.9486	0	388878	0	~	0	0.9474	0	389380	0
2012	0	~	0	0.9833	0	375144	0	~	0	0.9708	0	379980	0	~	0	0.9625	0	383256	0	~	0	0.9638	0	382730	0	~	0	0.937	0	393705	0	~	0	0.9365	0	393884	0	~	0	0.9444	0	390613	0	~	0	0.9451	0	390317	0
2013	0	~	0	0.9786	0	376960	0	~	0	0.9797	0	376513	0	~	0	0.9664	0	381702	0	~	0	0.9599	0	384310	0	~	0	0.96	0	384258	0	~	0	0.9345	0	394726	0	~	0	0.933	0	395360	0	~	0	0.9412	0	391931	0
2014	0	~	0	0.9752	0	378265	0	~	0	0.9764	0	377804	0	~	0	0.9777	0	377290	0	~	0	0.9643	0	382540	0	~	0	0.9578	0	385137	0	~	0	0.9574	0	385297	0	~	0	0.9331	0	395352	0	~	0	0.931	0	396230	0
2015	0	~	0	0.9717	0	379630	0	~	0	0.9736	0	378883	0	~	0	0.9733	0	379003	0	~	0	0.9737	0	378841	0	~	0	0.9619	0	383519	0	~	0	0.9556	0	386033	0	~	0	0.9555	0	386083	0	~	0	0.93	0	396641	0
2016	0	~	0	0.9759	0	378001	0	~	0	0.9677	0	381208	0	~	0	0.9692	0	380612	0	~	0	0.9688	0	380776	0	~	0	0.97	0	380279	0	~	0	0.9586	0	384813	0	~	0	0.9533	0	386968	0	~	0	0.9525	0	387266	0
2017	0	~	0	0.9868	0	373832	0	~	0	0.9742	0	378675	0	~	0	0.9658	0	381938	0	~	0	0.9663	0	381752	0	~	0	0.9654	0	382092	0	~	0	0.9672	0	381382	0	~	0	0.9567	0	385591	0	~	0	0.9509	0	387942	0
2018	0	~	0	1.0113	0	364762	0	~	0	0.9892	0	372903	0	~	0	0.9722	0	379420	0	~	0	0.9637	0	382764	0	~	0	0.9641	0	382636	0	~	0	0.9647	0	382392	0	~	0	0.9675	0	381264	0	~	0	0.9564	0	385687	0
	Rates are per 100,000 and age-adjusted to the 2000 US Std Population (single ages to 84 - Census P25-1130) standard; Confidence intervals (Tiwari mod) are 95% for rates.
~	Statistic could not be calculated.
Lung Mets Attempt 2
Melanoma of the Skin
	00 years	00 years	00 years	00 years	00 years	00 years	01 years	01 years	01 years	01 years	01 years	01 years	02 years	02 years	02 years	02 years	02 years	02 years	03 years	03 years	03 years	03 years	03 years	03 years	04 years	04 years	04 years	04 years	04 years	04 years	05 years	05 years	05 years	05 years	05 years	05 years	06 years	06 years	06 years	06 years	06 years	06 years	07 years	07 years	07 years	07 years	07 years	07 years	08 years
	Rate	SE	Lower CI	Upper CI	Count	Pop	Rate	SE	Lower CI	Upper CI	Count	Pop	Rate	SE	Lower CI	Upper CI	Count	Pop	Rate	SE	Lower CI	Upper CI	Count	Pop	Rate	SE	Lower CI	Upper CI	Count	Pop	Rate	SE	Lower CI	Upper CI	Count	Pop	Rate	SE	Lower CI	Upper CI	Count	Pop	Rate	SE	Lower CI	Upper CI	Count	Pop	Rate
2010	0	~	0	0.9696	0	380450	0	~	0	0.9707	0	380021	0	~	0	0.9434	0	391006	0	~	0	0.9428	0	391270	0	~	0	0.95	0	388301	0	~	0	0.9513	0	387773	0	~	0	0.9505	0	388084	0	~	0	0.9585	0	384857	0
2011	0	~	0	0.9728	0	379185	0	~	0	0.9661	0	381848	0	~	0	0.9671	0	381425	0	~	0	0.9403	0	392298	0	~	0	0.9392	0	392772	0	~	0	0.9472	0	389469	0	~	0	0.9486	0	388878	0	~	0	0.9474	0	389380	0
2012	0	~	0	0.9833	0	375144	0	~	0	0.9708	0	379980	0	~	0	0.9625	0	383256	0	~	0	0.9638	0	382730	0	~	0	0.937	0	393705	0	~	0	0.9365	0	393884	0	~	0	0.9444	0	390613	0	~	0	0.9451	0	390317	0
2013	0	~	0	0.9786	0	376960	0	~	0	0.9797	0	376513	0	~	0	0.9664	0	381702	0	~	0	0.9599	0	384310	0	~	0	0.96	0	384258	0	~	0	0.9345	0	394726	0	~	0	0.933	0	395360	0	~	0	0.9412	0	391931	0
2014	0	~	0	0.9752	0	378265	0	~	0	0.9764	0	377804	0	~	0	0.9777	0	377290	0	~	0	0.9643	0	382540	0	~	0	0.9578	0	385137	0	~	0	0.9574	0	385297	0	~	0	0.9331	0	395352	0	~	0	0.931	0	396230	0
2015	0	~	0	0.9717	0	379630	0	~	0	0.9736	0	378883	0	~	0	0.9733	0	379003	0	~	0	0.9737	0	378841	0	~	0	0.9619	0	383519	0.259	0.259	0.0066	1.4433	1	386033	0	~	0	0.9555	0	386083	0	~	0	0.93	0	396641	0
2016	0	~	0	0.9759	0	378001	0	~	0	0.9677	0	381208	0	~	0	0.9692	0	380612	0	~	0	0.9688	0	380776	0	~	0	0.97	0	380279	0	~	0	0.9586	0	384813	0	~	0	0.9533	0	386968	0	~	0	0.9525	0	387266	0
2017	0	~	0	0.9868	0	373832	0	~	0	0.9742	0	378675	0	~	0	0.9658	0	381938	0	~	0	0.9663	0	381752	0	~	0	0.9654	0	382092	0	~	0	0.9672	0	381382	0	~	0	0.9567	0	385591	0	~	0	0.9509	0	387942	0
2018	0	~	0	1.0113	0	364762	0	~	0	0.9892	0	372903	0	~	0	0.9722	0	379420	0	~	0	0.9637	0	382764	0	~	0	0.9641	0	382636	0	~	0	0.9647	0	382392	0	~	0	0.9675	0	381264	0	~	0	0.9564	0	385687	0
	Rates are per 100,000 and age-adjusted to the 2000 US Std Population (single ages to 84 - Census P25-1130) standard; Confidence intervals (Tiwari mod) are 95% for rates.
~	Statistic could not be calculated.
Lung Mets Attempt 2
Breast
	00 years	00 years	00 years	00 years	00 years	00 years	01 years	01 years	01 years	01 years	01 years	01 years	02 years	02 years	02 years	02 years	02 years	02 years	03 years	03 years	03 years	03 years	03 years	03 years	04 years	04 years	04 years	04 years	04 years	04 years	05 years	05 years	05 years	05 years	05 years	05 years	06 years	06 years	06 years	06 years	06 years	06 years	07 years	07 years	07 years	07 years	07 years	07 years	08 years
	Rate	SE	Lower CI	Upper CI	Count	Pop	Rate	SE	Lower CI	Upper CI	Count	Pop	Rate	SE	Lower CI	Upper CI	Count	Pop	Rate	SE	Lower CI	Upper CI	Count	Pop	Rate	SE	Lower CI	Upper CI	Count	Pop	Rate	SE	Lower CI	Upper CI	Count	Pop	Rate	SE	Lower CI	Upper CI	Count	Pop	Rate	SE	Lower CI	Upper CI	Count	Pop	Rate
2010	0	~	0	0.9696	0	380450	0	~	0	0.9707	0	380021	0	~	0	0.9434	0	391006	0	~	0	0.9428	0	391270	0	~	0	0.95	0	388301	0	~	0	0.9513	0	387773	0	~	0	0.9505	0	388084	0	~	0	0.9585	0	384857	0
2011	0	~	0	0.9728	0	379185	0	~	0	0.9661	0	381848	0	~	0	0.9671	0	381425	0	~	0	0.9403	0	392298	0	~	0	0.9392	0	392772	0	~	0	0.9472	0	389469	0	~	0	0.9486	0	388878	0	~	0	0.9474	0	389380	0
2012	0	~	0	0.9833	0	375144	0	~	0	0.9708	0	379980	0	~	0	0.9625	0	383256	0	~	0	0.9638	0	382730	0	~	0	0.937	0	393705	0	~	0	0.9365	0	393884	0	~	0	0.9444	0	390613	0	~	0	0.9451	0	390317	0
2013	0	~	0	0.9786	0	376960	0	~	0	0.9797	0	376513	0	~	0	0.9664	0	381702	0	~	0	0.9599	0	384310	0	~	0	0.96	0	384258	0	~	0	0.9345	0	394726	0	~	0	0.933	0	395360	0	~	0	0.9412	0	391931	0
2014	0	~	0	0.9752	0	378265	0	~	0	0.9764	0	377804	0	~	0	0.9777	0	377290	0	~	0	0.9643	0	382540	0	~	0	0.9578	0	385137	0	~	0	0.9574	0	385297	0	~	0	0.9331	0	395352	0	~	0	0.931	0	396230	0
2015	0	~	0	0.9717	0	379630	0	~	0	0.9736	0	378883	0	~	0	0.9733	0	379003	0	~	0	0.9737	0	378841	0	~	0	0.9619	0	383519	0	~	0	0.9556	0	386033	0	~	0	0.9555	0	386083	0	~	0	0.93	0	396641	0
2016	0	~	0	0.9759	0	378001	0	~	0	0.9677	0	381208	0	~	0	0.9692	0	380612	0	~	0	0.9688	0	380776	0	~	0	0.97	0	380279	0	~	0	0.9586	0	384813	0	~	0	0.9533	0	386968	0	~	0	0.9525	0	387266	0
2017	0	~	0	0.9868	0	373832	0	~	0	0.9742	0	378675	0	~	0	0.9658	0	381938	0	~	0	0.9663	0	381752	0	~	0	0.9654	0	382092	0	~	0	0.9672	0	381382	0	~	0	0.9567	0	385591	0	~	0	0.9509	0	387942	0
2018	0	~	0	1.0113	0	364762	0	~	0	0.9892	0	372903	0	~	0	0.9722	0	379420	0	~	0	0.9637	0	382764	0	~	0	0.9641	0	382636	0	~	0	0.9647	0	382392	0	~	0	0.9675	0	381264	0	~	0	0.9564	0	385687	0
	Rates are per 100,000 and age-adjusted to the 2000 US Std Population (single ages to 84 - Census P25-1130) standard; Confidence intervals (Tiwari mod) are 95% for rates.
~	Statistic could not be calculated.
Lung Mets Attempt 2
Corpus Uteri
	00 years	00 years	00 years	00 years	00 years	00 years	01 years	01 years	01 years	01 years	01 years	01 years	02 years	02 years	02 years	02 years	02 years	02 years	03 years	03 years	03 years	03 years	03 years	03 years	04 years	04 years	04 years	04 years	04 years	04 years	05 years	05 years	05 years	05 years	05 years	05 years	06 years	06 years	06 years	06 years	06 years	06 years	07 years	07 years	07 years	07 years	07 years	07 years	08 years
	Rate	SE	Lower CI	Upper CI	Count	Pop	Rate	SE	Lower CI	Upper CI	Count	Pop	Rate	SE	Lower CI	Upper CI	Count	Pop	Rate	SE	Lower CI	Upper CI	Count	Pop	Rate	SE	Lower CI	Upper CI	Count	Pop	Rate	SE	Lower CI	Upper CI	Count	Pop	Rate	SE	Lower CI	Upper CI	Count	Pop	Rate	SE	Lower CI	Upper CI	Count	Pop	Rate
2010	0	~	0	0.9696	0	380450	0	~	0	0.9707	0	380021	0	~	0	0.9434	0	391006	0	~	0	0.9428	0	391270	0	~	0	0.95	0	388301	0	~	0	0.9513	0	387773	0	~	0	0.9505	0	388084	0	~	0	0.9585	0	384857	0
2011	0	~	0	0.9728	0	379185	0	~	0	0.9661	0	381848	0	~	0	0.9671	0	381425	0	~	0	0.9403	0	392298	0	~	0	0.9392	0	392772	0	~	0	0.9472	0	389469	0	~	0	0.9486	0	388878	0	~	0	0.9474	0	389380	0
2012	0	~	0	0.9833	0	375144	0	~	0	0.9708	0	379980	0	~	0	0.9625	0	383256	0	~	0	0.9638	0	382730	0	~	0	0.937	0	393705	0	~	0	0.9365	0	393884	0	~	0	0.9444	0	390613	0	~	0	0.9451	0	390317	0
2013	0	~	0	0.9786	0	376960	0	~	0	0.9797	0	376513	0	~	0	0.9664	0	381702	0	~	0	0.9599	0	384310	0	~	0	0.96	0	384258	0	~	0	0.9345	0	394726	0	~	0	0.933	0	395360	0	~	0	0.9412	0	391931	0
2014	0	~	0	0.9752	0	378265	0	~	0	0.9764	0	377804	0	~	0	0.9777	0	377290	0	~	0	0.9643	0	382540	0	~	0	0.9578	0	385137	0	~	0	0.9574	0	385297	0	~	0	0.9331	0	395352	0	~	0	0.931	0	396230	0
2015	0	~	0	0.9717	0	379630	0	~	0	0.9736	0	378883	0	~	0	0.9733	0	379003	0	~	0	0.9737	0	378841	0	~	0	0.9619	0	383519	0	~	0	0.9556	0	386033	0	~	0	0.9555	0	386083	0	~	0	0.93	0	396641	0
2016	0	~	0	0.9759	0	378001	0	~	0	0.9677	0	381208	0	~	0	0.9692	0	380612	0	~	0	0.9688	0	380776	0	~	0	0.97	0	380279	0	~	0	0.9586	0	384813	0	~	0	0.9533	0	386968	0	~	0	0.9525	0	387266	0
2017	0	~	0	0.9868	0	373832	0	~	0	0.9742	0	378675	0	~	0	0.9658	0	381938	0	~	0	0.9663	0	381752	0	~	0	0.9654	0	382092	0	~	0	0.9672	0	381382	0	~	0	0.9567	0	385591	0	~	0	0.9509	0	387942	0
2018	0	~	0	1.0113	0	364762	0	~	0	0.9892	0	372903	0	~	0	0.9722	0	379420	0	~	0	0.9637	0	382764	0	~	0	0.9641	0	382636	0	~	0	0.9647	0	382392	0	~	0	0.9675	0	381264	0	~	0	0.9564	0	385687	0
	Rates are per 100,000 and age-adjusted to the 2000 US Std Population (single ages to 84 - Census P25-1130) standard; Confidence intervals (Tiwari mod) are 95% for rates.
~	Statistic could not be calculated.
Lung Mets Attempt 2
Ovary
	00 years	00 years	00 years	00 years	00 years	00 years	01 years	01 years	01 years	01 years	01 years	01 years	02 years	02 years	02 years	02 years	02 years	02 years	03 years	03 years	03 years	03 years	03 years	03 years	04 years	04 years	04 years	04 years	04 years	04 years	05 years	05 years	05 years	05 years	05 years	05 years	06 years	06 years	06 years	06 years	06 years	06 years	07 years	07 years	07 years	07 years	07 years	07 years	08 years
	Rate	SE	Lower CI	Upper CI	Count	Pop	Rate	SE	Lower CI	Upper CI	Count	Pop	Rate	SE	Lower CI	Upper CI	Count	Pop	Rate	SE	Lower CI	Upper CI	Count	Pop	Rate	SE	Lower CI	Upper CI	Count	Pop	Rate	SE	Lower CI	Upper CI	Count	Pop	Rate	SE	Lower CI	Upper CI	Count	Pop	Rate	SE	Lower CI	Upper CI	Count	Pop	Rate
2010	0	~	0	0.9696	0	380450	0	~	0	0.9707	0	380021	0	~	0	0.9434	0	391006	0	~	0	0.9428	0	391270	0	~	0	0.95	0	388301	0	~	0	0.9513	0	387773	0	~	0	0.9505	0	388084	0	~	0	0.9585	0	384857	0
2011	0	~	0	0.9728	0	379185	0	~	0	0.9661	0	381848	0	~	0	0.9671	0	381425	0	~	0	0.9403	0	392298	0	~	0	0.9392	0	392772	0	~	0	0.9472	0	389469	0	~	0	0.9486	0	388878	0	~	0	0.9474	0	389380	0
2012	0	~	0	0.9833	0	375144	0	~	0	0.9708	0	379980	0	~	0	0.9625	0	383256	0	~	0	0.9638	0	382730	0	~	0	0.937	0	393705	0	~	0	0.9365	0	393884	0	~	0	0.9444	0	390613	0	~	0	0.9451	0	390317	0
2013	0	~	0	0.9786	0	376960	0	~	0	0.9797	0	376513	0	~	0	0.9664	0	381702	0	~	0	0.9599	0	384310	0	~	0	0.96	0	384258	0	~	0	0.9345	0	394726	0	~	0	0.933	0	395360	0	~	0	0.9412	0	391931	0
2014	0	~	0	0.9752	0	378265	0	~	0	0.9764	0	377804	0	~	0	0.9777	0	377290	0	~	0	0.9643	0	382540	0	~	0	0.9578	0	385137	0	~	0	0.9574	0	385297	0	~	0	0.9331	0	395352	0	~	0	0.931	0	396230	0
2015	0	~	0	0.9717	0	379630	0	~	0	0.9736	0	378883	0	~	0	0.9733	0	379003	0	~	0	0.9737	0	378841	0	~	0	0.9619	0	383519	0	~	0	0.9556	0	386033	0	~	0	0.9555	0	386083	0	~	0	0.93	0	396641	0
2016	0	~	0	0.9759	0	378001	0	~	0	0.9677	0	381208	0	~	0	0.9692	0	380612	0	~	0	0.9688	0	380776	0	~	0	0.97	0	380279	0	~	0	0.9586	0	384813	0	~	0	0.9533	0	386968	0	~	0	0.9525	0	387266	0
2017	0	~	0	0.9868	0	373832	0	~	0	0.9742	0	378675	0	~	0	0.9658	0	381938	0	~	0	0.9663	0	381752	0	~	0	0.9654	0	382092	0	~	0	0.9672	0	381382	0	~	0	0.9567	0	385591	0	~	0	0.9509	0	387942	0
2018	0	~	0	1.0113	0	364762	0	~	0	0.9892	0	372903	0	~	0	0.9722	0	379420	0	~	0	0.9637	0	382764	0	~	0	0.9641	0	382636	0	~	0	0.9647	0	382392	0	~	0	0.9675	0	381264	0	~	0	0.9564	0	385687	0
	Rates are per 100,000 and age-adjusted to the 2000 US Std Population (single ages to 84 - Census P25-1130) standard; Confidence intervals (Tiwari mod) are 95% for rates.
~	Statistic could not be calculated.
Lung Mets Attempt 2
Prostate
	00 years	00 years	00 years	00 years	00 years	00 years	01 years	01 years	01 years	01 years	01 years	01 years	02 years	02 years	02 years	02 years	02 years	02 years	03 years	03 years	03 years	03 years	03 years	03 years	04 years	04 years	04 years	04 years	04 years	04 years	05 years	05 years	05 years	05 years	05 years	05 years	06 years	06 years	06 years	06 years	06 years	06 years	07 years	07 years	07 years	07 years	07 years	07 years	08 years
	Rate	SE	Lower CI	Upper CI	Count	Pop	Rate	SE	Lower CI	Upper CI	Count	Pop	Rate	SE	Lower CI	Upper CI	Count	Pop	Rate	SE	Lower CI	Upper CI	Count	Pop	Rate	SE	Lower CI	Upper CI	Count	Pop	Rate	SE	Lower CI	Upper CI	Count	Pop	Rate	SE	Lower CI	Upper CI	Count	Pop	Rate	SE	Lower CI	Upper CI	Count	Pop	Rate
2010	0	~	0	0.9696	0	380450	0	~	0	0.9707	0	380021	0	~	0	0.9434	0	391006	0	~	0	0.9428	0	391270	0	~	0	0.95	0	388301	0	~	0	0.9513	0	387773	0	~	0	0.9505	0	388084	0	~	0	0.9585	0	384857	0
2011	0	~	0	0.9728	0	379185	0	~	0	0.9661	0	381848	0	~	0	0.9671	0	381425	0	~	0	0.9403	0	392298	0	~	0	0.9392	0	392772	0	~	0	0.9472	0	389469	0	~	0	0.9486	0	388878	0	~	0	0.9474	0	389380	0
2012	0	~	0	0.9833	0	375144	0	~	0	0.9708	0	379980	0	~	0	0.9625	0	383256	0	~	0	0.9638	0	382730	0	~	0	0.937	0	393705	0	~	0	0.9365	0	393884	0	~	0	0.9444	0	390613	0	~	0	0.9451	0	390317	0
2013	0	~	0	0.9786	0	376960	0	~	0	0.9797	0	376513	0	~	0	0.9664	0	381702	0	~	0	0.9599	0	384310	0	~	0	0.96	0	384258	0	~	0	0.9345	0	394726	0	~	0	0.933	0	395360	0	~	0	0.9412	0	391931	0
2014	0	~	0	0.9752	0	378265	0	~	0	0.9764	0	377804	0	~	0	0.9777	0	377290	0	~	0	0.9643	0	382540	0	~	0	0.9578	0	385137	0	~	0	0.9574	0	385297	0	~	0	0.9331	0	395352	0	~	0	0.931	0	396230	0
2015	0	~	0	0.9717	0	379630	0	~	0	0.9736	0	378883	0	~	0	0.9733	0	379003	0	~	0	0.9737	0	378841	0	~	0	0.9619	0	383519	0	~	0	0.9556	0	386033	0	~	0	0.9555	0	386083	0	~	0	0.93	0	396641	0
2016	0	~	0	0.9759	0	378001	0	~	0	0.9677	0	381208	0	~	0	0.9692	0	380612	0	~	0	0.9688	0	380776	0	~	0	0.97	0	380279	0	~	0	0.9586	0	384813	0	~	0	0.9533	0	386968	0	~	0	0.9525	0	387266	0
2017	0	~	0	0.9868	0	373832	0	~	0	0.9742	0	378675	0	~	0	0.9658	0	381938	0	~	0	0.9663	0	381752	0	~	0	0.9654	0	382092	0	~	0	0.9672	0	381382	0	~	0	0.9567	0	385591	0	~	0	0.9509	0	387942	0
2018	0	~	0	1.0113	0	364762	0	~	0	0.9892	0	372903	0	~	0	0.9722	0	379420	0	~	0	0.9637	0	382764	0	~	0	0.9641	0	382636	0	~	0	0.9647	0	382392	0	~	0	0.9675	0	381264	0	~	0	0.9564	0	385687	0
	Rates are per 100,000 and age-adjusted to the 2000 US Std Population (single ages to 84 - Census P25-1130) standard; Confidence intervals (Tiwari mod) are 95% for rates.
~	Statistic could not be calculated.
Lung Mets Attempt 2
Urinary Bladder
	00 years	00 years	00 years	00 years	00 years	00 years	01 years	01 years	01 years	01 years	01 years	01 years	02 years	02 years	02 years	02 years	02 years	02 years	03 years	03 years	03 years	03 years	03 years	03 years	04 years	04 years	04 years	04 years	04 years	04 years	05 years	05 years	05 years	05 years	05 years	05 years	06 years	06 years	06 years	06 years	06 years	06 years	07 years	07 years	07 years	07 years	07 years	07 years	08 years
	Rate	SE	Lower CI	Upper CI	Count	Pop	Rate	SE	Lower CI	Upper CI	Count	Pop	Rate	SE	Lower CI	Upper CI	Count	Pop	Rate	SE	Lower CI	Upper CI	Count	Pop	Rate	SE	Lower CI	Upper CI	Count	Pop	Rate	SE	Lower CI	Upper CI	Count	Pop	Rate	SE	Lower CI	Upper CI	Count	Pop	Rate	SE	Lower CI	Upper CI	Count	Pop	Rate
2010	0	~	0	0.9696	0	380450	0	~	0	0.9707	0	380021	0	~	0	0.9434	0	391006	0	~	0	0.9428	0	391270	0	~	0	0.95	0	388301	0	~	0	0.9513	0	387773	0	~	0	0.9505	0	388084	0	~	0	0.9585	0	384857	0
2011	0	~	0	0.9728	0	379185	0	~	0	0.9661	0	381848	0	~	0	0.9671	0	381425	0	~	0	0.9403	0	392298	0	~	0	0.9392	0	392772	0	~	0	0.9472	0	389469	0	~	0	0.9486	0	388878	0	~	0	0.9474	0	389380	0
2012	0	~	0	0.9833	0	375144	0	~	0	0.9708	0	379980	0	~	0	0.9625	0	383256	0	~	0	0.9638	0	382730	0	~	0	0.937	0	393705	0	~	0	0.9365	0	393884	0	~	0	0.9444	0	390613	0	~	0	0.9451	0	390317	0
2013	0	~	0	0.9786	0	376960	0	~	0	0.9797	0	376513	0	~	0	0.9664	0	381702	0	~	0	0.9599	0	384310	0	~	0	0.96	0	384258	0	~	0	0.9345	0	394726	0	~	0	0.933	0	395360	0	~	0	0.9412	0	391931	0
2014	0	~	0	0.9752	0	378265	0	~	0	0.9764	0	377804	0	~	0	0.9777	0	377290	0	~	0	0.9643	0	382540	0	~	0	0.9578	0	385137	0	~	0	0.9574	0	385297	0	~	0	0.9331	0	395352	0	~	0	0.931	0	396230	0
2015	0	~	0	0.9717	0	379630	0	~	0	0.9736	0	378883	0	~	0	0.9733	0	379003	0	~	0	0.9737	0	378841	0	~	0	0.9619	0	383519	0	~	0	0.9556	0	386033	0	~	0	0.9555	0	386083	0	~	0	0.93	0	396641	0
2016	0	~	0	0.9759	0	378001	0	~	0	0.9677	0	381208	0	~	0	0.9692	0	380612	0	~	0	0.9688	0	380776	0.263	0.263	0.0067	1.4651	1	380279	0	~	0	0.9586	0	384813	0	~	0	0.9533	0	386968	0	~	0	0.9525	0	387266	0
2017	0	~	0	0.9868	0	373832	0	~	0	0.9742	0	378675	0	~	0	0.9658	0	381938	0	~	0	0.9663	0	381752	0	~	0	0.9654	0	382092	0	~	0	0.9672	0	381382	0	~	0	0.9567	0	385591	0	~	0	0.9509	0	387942	0
2018	0	~	0	1.0113	0	364762	0	~	0	0.9892	0	372903	0	~	0	0.9722	0	379420	0	~	0	0.9637	0	382764	0	~	0	0.9641	0	382636	0	~	0	0.9647	0	382392	0	~	0	0.9675	0	381264	0	~	0	0.9564	0	385687	0
	Rates are per 100,000 and age-adjusted to the 2000 US Std Population (single ages to 84 - Census P25-1130) standard; Confidence intervals (Tiwari mod) are 95% for rates.
~	Statistic could not be calculated.
Lung Mets Attempt 2
Kidney and Renal Pelvis
	00 years	00 years	00 years	00 years	00 years	00 years	01 years	01 years	01 years	01 years	01 years	01 years	02 years	02 years	02 years	02 years	02 years	02 years	03 years	03 years	03 years	03 years	03 years	03 years	04 years	04 years	04 years	04 years	04 years	04 years	05 years	05 years	05 years	05 years	05 years	05 years	06 years	06 years	06 years	06 years	06 years	06 years	07 years	07 years	07 years	07 years	07 years	07 years	08 years
	Rate	SE	Lower CI	Upper CI	Count	Pop	Rate	SE	Lower CI	Upper CI	Count	Pop	Rate	SE	Lower CI	Upper CI	Count	Pop	Rate	SE	Lower CI	Upper CI	Count	Pop	Rate	SE	Lower CI	Upper CI	Count	Pop	Rate	SE	Lower CI	Upper CI	Count	Pop	Rate	SE	Lower CI	Upper CI	Count	Pop	Rate	SE	Lower CI	Upper CI	Count	Pop	Rate
2010	0	~	0	0.9696	0	380450	0	~	0	0.9707	0	380021	0.5115	0.3617	0.0619	1.8477	2	391006	0	~	0	0.9428	0	391270	0.2575	0.2575	0.0065	1.4349	1	388301	0.5158	0.3647	0.0625	1.8631	2	387773	0	~	0	0.9505	0	388084	0	~	0	0.9585	0	384857	0
2011	0	~	0	0.9728	0	379185	0.5238	0.3704	0.0634	1.892	2	381848	0.2622	0.2622	0.0066	1.4607	1	381425	0.2549	0.2549	0.0065	1.4203	1	392298	0	~	0	0.9392	0	392772	0.2568	0.2568	0.0065	1.4306	1	389469	0.2572	0.2572	0.0065	1.4327	1	388878	0.2568	0.2568	0.0065	1.4309	1	389380	0
2012	0.2666	0.2666	0.0067	1.4852	1	375144	0	~	0	0.9708	0	379980	0.5218	0.369	0.0632	1.8851	2	383256	0.5226	0.3695	0.0633	1.8877	2	382730	0.508	0.3592	0.0615	1.8351	2	393705	0.7616	0.4397	0.1571	2.2259	3	393884	0	~	0	0.9444	0	390613	0.2562	0.2562	0.0065	1.4275	1	390317	0.2561
2013	0	~	0	0.9786	0	376960	0	~	0	0.9797	0	376513	0.524	0.3705	0.0635	1.8928	2	381702	0.2602	0.2602	0.0066	1.4498	1	384310	0	~	0	0.96	0	384258	0.5067	0.3583	0.0614	1.8303	2	394726	0.2529	0.2529	0.0064	1.4093	1	395360	0.2551	0.2551	0.0065	1.4216	1	391931	0.2553
2014	0	~	0	0.9752	0	378265	0	~	0	0.9764	0	377804	1.0602	0.5301	0.2889	2.7145	4	377290	0	~	0	0.9643	0	382540	0	~	0	0.9578	0	385137	0	~	0	0.9574	0	385297	0.2529	0.2529	0.0064	1.4093	1	395352	0.2524	0.2524	0.0064	1.4062	1	396230	0
2015	0	~	0	0.9717	0	379630	0.2639	0.2639	0.0067	1.4705	1	378883	0.7916	0.457	0.1632	2.3132	3	379003	0.264	0.264	0.0067	1.4707	1	378841	0	~	0	0.9619	0	383519	0	~	0	0.9556	0	386033	0.518	0.3663	0.0627	1.8713	2	386083	0.2521	0.2521	0.0064	1.4047	1	396641	0
2016	0	~	0	0.9759	0	378001	0.2623	0.2623	0.0066	1.4616	1	381208	0.2627	0.2627	0.0067	1.4639	1	380612	0	~	0	0.9688	0	380776	0.7889	0.4555	0.1627	2.3055	3	380279	0	~	0	0.9586	0	384813	0.2584	0.2584	0.0065	1.4398	1	386968	0	~	0	0.9525	0	387266	0.2514
2017	0.2675	0.2675	0.0068	1.4904	1	373832	0.5282	0.3735	0.064	1.9079	2	378675	0.2618	0.2618	0.0066	1.4588	1	381938	1.0478	0.5239	0.2855	2.6828	4	381752	0.5234	0.3701	0.0634	1.8908	2	382092	0	~	0	0.9672	0	381382	0.2593	0.2593	0.0066	1.445	1	385591	0.5155	0.3645	0.0624	1.8623	2	387942	0
2018	0	~	0	1.0113	0	364762	0	~	0	0.9892	0	372903	0.2636	0.2636	0.0067	1.4685	1	379420	0.2613	0.2613	0.0066	1.4556	1	382764	0.2613	0.2613	0.0066	1.4561	1	382636	0.2615	0.2615	0.0066	1.4571	1	382392	0	~	0	0.9675	0	381264	0	~	0	0.9564	0	385687	0.2578
	Rates are per 100,000 and age-adjusted to the 2000 US Std Population (single ages to 84 - Census P25-1130) standard; Confidence intervals (Tiwari mod) are 95% for rates.
~	Statistic could not be calculated.
Lung Mets Attempt 2
All Sites
	00 years	00 years	00 years	00 years	00 years	00 years	01 years	01 years	01 years	01 years	01 years	01 years	02 years	02 years	02 years	02 years	02 years	02 years	03 years	03 years	03 years	03 years	03 years	03 years	04 years	04 years	04 years	04 years	04 years	04 years	05 years	05 years	05 years	05 years	05 years	05 years	06 years	06 years	06 years	06 years	06 years	06 years	07 years	07 years	07 years	07 years	07 years	07 years	08 years
	Rate	SE	Lower CI	Upper CI	Count	Pop	Rate	SE	Lower CI	Upper CI	Count	Pop	Rate	SE	Lower CI	Upper CI	Count	Pop	Rate	SE	Lower CI	Upper CI	Count	Pop	Rate	SE	Lower CI	Upper CI	Count	Pop	Rate	SE	Lower CI	Upper CI	Count	Pop	Rate	SE	Lower CI	Upper CI	Count	Pop	Rate	SE	Lower CI	Upper CI	Count	Pop	Rate
2010	0	~	0	0.9696	0	380450	0	~	0	0.9707	0	380021	0.7673	0.443	0.1582	2.2422	3	391006	0.2556	0.2556	0.0065	1.424	1	391270	0.2575	0.2575	0.0065	1.4349	1	388301	0.5158	0.3647	0.0625	1.8631	2	387773	0	~	0	0.9505	0	388084	0	~	0	0.9585	0	384857	0
2011	0.5274	0.373	0.0639	1.9053	2	379185	1.5713	0.6415	0.5766	3.4201	6	381848	0.2622	0.2622	0.0066	1.4607	1	381425	0.2549	0.2549	0.0065	1.4203	1	392298	0	~	0	0.9392	0	392772	0.2568	0.2568	0.0065	1.4306	1	389469	0.2572	0.2572	0.0065	1.4327	1	388878	0.2568	0.2568	0.0065	1.4309	1	389380	0
2012	0.2666	0.2666	0.0067	1.4852	1	375144	0.2632	0.2632	0.0067	1.4663	1	379980	0.7828	0.4519	0.1614	2.2876	3	383256	0.5226	0.3695	0.0633	1.8877	2	382730	0.508	0.3592	0.0615	1.8351	2	393705	0.7616	0.4397	0.1571	2.2259	3	393884	0	~	0	0.9444	0	390613	0.2562	0.2562	0.0065	1.4275	1	390317	0.5122
2013	0	~	0	0.9786	0	376960	0	~	0	0.9797	0	376513	0.786	0.4538	0.1621	2.2969	3	381702	0.2602	0.2602	0.0066	1.4498	1	384310	0	~	0	0.96	0	384258	0.5067	0.3583	0.0614	1.8303	2	394726	0.2529	0.2529	0.0064	1.4093	1	395360	0.2551	0.2551	0.0065	1.4216	1	391931	0.2553
2014	0	~	0	0.9752	0	378265	0.5294	0.3743	0.0641	1.9123	2	377804	1.0602	0.5301	0.2889	2.7145	4	377290	0	~	0	0.9643	0	382540	0	~	0	0.9578	0	385137	0	~	0	0.9574	0	385297	0.2529	0.2529	0.0064	1.4093	1	395352	0.2524	0.2524	0.0064	1.4062	1	396230	0.2547
2015	0	~	0	0.9717	0	379630	0.5279	0.3733	0.0639	1.9068	2	378883	0.7916	0.457	0.1632	2.3132	3	379003	0.264	0.264	0.0067	1.4707	1	378841	0	~	0	0.9619	0	383519	0.259	0.259	0.0066	1.4433	1	386033	0.518	0.3663	0.0627	1.8713	2	386083	0.2521	0.2521	0.0064	1.4047	1	396641	0
2016	0.5291	0.3741	0.0641	1.9113	2	378001	0.5246	0.371	0.0635	1.8952	2	381208	0.5255	0.3716	0.0636	1.8982	2	380612	0	~	0	0.9688	0	380776	1.0519	0.5259	0.2866	2.6932	4	380279	0	~	0	0.9586	0	384813	0.2584	0.2584	0.0065	1.4398	1	386968	0	~	0	0.9525	0	387266	0.2514
2017	0.535	0.3783	0.0648	1.9326	2	373832	1.0563	0.5282	0.2878	2.7046	4	378675	0.2618	0.2618	0.0066	1.4588	1	381938	1.3098	0.5857	0.4253	3.0565	5	381752	0.5234	0.3701	0.0634	1.8908	2	382092	0	~	0	0.9672	0	381382	0.2593	0.2593	0.0066	1.445	1	385591	0.5155	0.3645	0.0624	1.8623	2	387942	0
2018	0.2742	0.2742	0.0069	1.5275	1	364762	0	~	0	0.9892	0	372903	0.2636	0.2636	0.0067	1.4685	1	379420	0.2613	0.2613	0.0066	1.4556	1	382764	0.2613	0.2613	0.0066	1.4561	1	382636	0.2615	0.2615	0.0066	1.4571	1	382392	0	~	0	0.9675	0	381264	0	~	0	0.9564	0	385687	0.2578
	Rates are per 100,000 and age-adjusted to the 2000 US Std Population (single ages to 84 - Census P25-1130) standard; Confidence intervals (Tiwari mod) are 95% for rates.
~	Statistic could not be calculated.
[truncated: 461 more columns]

## Sheet: Lung Info
Filename:	Rate Session-1 Matrix-1
SEER*Stat Version:	8.4.0
Date:	2022-05-01
Session Type: Rate
SUGGESTED CITATION
Software: Surveillance Research Program, National Cancer Institute SEER*Stat software (www.seer.cancer.gov/seerstat) version 8.4.0.
Data: Surveillance, Epidemiology, and End Results (SEER) Program (www.seer.cancer.gov) SEER*Stat Database: Incidence - SEER Research Data, 9
	Registries, Nov 2020 Sub (1975-2018) - Linked To County Attributes - Time Dependent (1990-2018) Income/Rurality, 1969-2019 Counties, National Cancer
	Institute, DCCPS, Surveillance Research Program, released April 2021, based on the November 2020 submission.
DATA
Database: Incidence - SEER Research Data, 9 Registries, Nov 2020 Sub (1975-2018) - Linked To County Attributes - Time Dependent (1990-2018) Income/Rurality,
	1969-2019 Counties
STATISTIC
Statistic: Age-Adjusted Rates (Age recode with single ages and 85+) (2000 US Std Population (single ages to 84 - Census P25-1130) standard)
P-Values: .05
Options: Display Confidence Intervals (Tiwari mod) and Standard Errors
SELECTION
Select Only: Malignant Behavior, Known Age
Pop/Case: {Race, Sex, Year Dx.Year of diagnosis} = '2010', '2011', '2012', '2013', '2014', '2015', '2016', '2017', '2018'
Case Only: {Extent of Disease.SEER Combined Mets at DX-lung (2010+)} = 'Yes'
TABLE
Page: Sites Corrected [Site recode ICD-O-3/WHO 2008]
Row: Year of diagnosis 10-18 [Year of diagnosis]
Column: Age recode with single ages 0-84 [Age recode with single ages and 85+]
USER DEFINITIONS
	Sites Corrected [Site recode ICD-O-3/WHO 2008]
	Description: Subject to change based on evolving ICD-O-3 coding rules. For more information, see https://seer.cancer.gov/siterecode.
	Esophagus = Esophagus
	Stomach = Stomach
	Colon and Rectum = Cecum, Appendix, Ascending Colon, Hepatic Flexure, Transverse Colon, Splenic Flexure, Descending Colon, Sigmoid Colon, Large
	Intestine, NOS, Rectosigmoid Junction, Rectum
	Liver and Intrahepatic Bile Duct = Liver, Intrahepatic Bile Duct
	Pancreas = Pancreas
	Lung and Bronchus = Lung and Bronchus
	Melanoma of the Skin = Melanoma of the Skin
	Breast = Breast
	Corpus Uteri = Corpus Uteri
	Ovary = Ovary
	Prostate = Prostate
	Urinary Bladder = Urinary Bladder
	Kidney and Renal Pelvis = Kidney and Renal Pelvis
	All Sites = Esophagus, Stomach, Cecum, Appendix, Ascending Colon, Hepatic Flexure, Transverse Colon, Splenic Flexure, Descending Colon, Sigmoid
	Colon, Large Intestine, NOS, Rectosigmoid Junction, Rectum, Liver, Intrahepatic Bile Duct, Pancreas, Lung and Bronchus, Melanoma of the Skin, Breast,
	Corpus Uteri, Ovary, Prostate, Urinary Bladder, Kidney and Renal Pelvis
	Age recode with single ages 0-84 [Age recode with single ages and 85+]
	00 years = 00 years
	01 years = 01 years
	02 years = 02 years
	03 years = 03 years
	04 years = 04 years
	05 years = 05 years
	06 years = 06 years
	07 years = 07 years
	08 years = 08 years
	09 years = 09 years
	10 years = 10 years
	11 years = 11 years
	12 years = 12 years
	13 years = 13 years
	14 years = 14 years
	15 years = 15 years
	16 years = 16 years
	17 years = 17 years
	18 years = 18 years
	19 years = 19 years
	20 years = 20 years
	21 years = 21 years
	22 years = 22 years
	23 years = 23 years
	24 years = 24 years
	25 years = 25 years
	26 years = 26 years
	27 years = 27 years
	28 years = 28 years
	29 years = 29 years
	30 years = 30 years
	31 years = 31 years
	32 years = 32 years
	33 years = 33 years
	34 years = 34 years
	35 years = 35 years
	36 years = 36 years
	37 years = 37 years
	38 years = 38 years
	39 years = 39 years
	40 years = 40 years
	41 years = 41 years
	42 years = 42 years
	43 years = 43 years
	44 years = 44 years
	45 years = 45 years
	46 years = 46 years
	47 years = 47 years
	48 years = 48 years
	49 years = 49 years
	50 years = 50 years
	51 years = 51 years
	52 years = 52 years
	53 years = 53 years
	54 years = 54 years
	55 years = 55 years
	56 years = 56 years
	57 years = 57 years
	58 years = 58 years
	59 years = 59 years
	60 years = 60 years
	61 years = 61 years
	62 years = 62 years
	63 years = 63 years
	64 years = 64 years
	65 years = 65 years
	66 years = 66 years
	67 years = 67 years
	68 years = 68 years
	69 years = 69 years
	70 years = 70 years
	71 years = 71 years
	72 years = 72 years
	73 years = 73 years
	74 years = 74 years
	75 years = 75 years
	76 years = 76 years
	77 years = 77 years
	78 years = 78 years
	79 years = 79 years
	80 years = 80 years
	81 years = 81 years
	82 years = 82 years
	83 years = 83 years
	84 years = 84 years
	Year of diagnosis 10-18 [Year of diagnosis]
	Description: NAACCR Name=Date of Diagnosis--Year, Item #=390
	2010 = 2010
	2011 = 2011
	2012 = 2012
	2013 = 2013
	2014 = 2014
	2015 = 2015
	2016 = 2016
	2017 = 2017
	2018 = 2018
OUTPUT
Title: Lung Mets Attempt 2
Display Rates as: Cases per 100,000
Precision: 4 decimal places (default)

## Sheet: Liver Met
Liver Mets Attempt 2
Esophagus
	00 years	00 years	00 years	00 years	00 years	00 years	01 years	01 years	01 years	01 years	01 years	01 years	02 years	02 years	02 years	02 years	02 years	02 years	03 years	03 years	03 years	03 years	03 years	03 years	04 years	04 years	04 years	04 years	04 years	04 years	05 years	05 years	05 years	05 years	05 years	05 years	06 years	06 years	06 years	06 years	06 years	06 years	07 years	07 years	07 years	07 years	07 years	07 years	08 years
	Rate	SE	Lower CI	Upper CI	Count	Pop	Rate	SE	Lower CI	Upper CI	Count	Pop	Rate	SE	Lower CI	Upper CI	Count	Pop	Rate	SE	Lower CI	Upper CI	Count	Pop	Rate	SE	Lower CI	Upper CI	Count	Pop	Rate	SE	Lower CI	Upper CI	Count	Pop	Rate	SE	Lower CI	Upper CI	Count	Pop	Rate	SE	Lower CI	Upper CI	Count	Pop	Rate
2010	0	~	0	0.9696	0	380450	0	~	0	0.9707	0	380021	0	~	0	0.9434	0	391006	0	~	0	0.9428	0	391270	0	~	0	0.95	0	388301	0	~	0	0.9513	0	387773	0	~	0	0.9505	0	388084	0	~	0	0.9585	0	384857	0
2011	0	~	0	0.9728	0	379185	0	~	0	0.9661	0	381848	0	~	0	0.9671	0	381425	0	~	0	0.9403	0	392298	0	~	0	0.9392	0	392772	0	~	0	0.9472	0	389469	0	~	0	0.9486	0	388878	0	~	0	0.9474	0	389380	0
2012	0	~	0	0.9833	0	375144	0	~	0	0.9708	0	379980	0	~	0	0.9625	0	383256	0	~	0	0.9638	0	382730	0	~	0	0.937	0	393705	0	~	0	0.9365	0	393884	0	~	0	0.9444	0	390613	0	~	0	0.9451	0	390317	0
2013	0	~	0	0.9786	0	376960	0	~	0	0.9797	0	376513	0	~	0	0.9664	0	381702	0	~	0	0.9599	0	384310	0	~	0	0.96	0	384258	0	~	0	0.9345	0	394726	0	~	0	0.933	0	395360	0	~	0	0.9412	0	391931	0
2014	0	~	0	0.9752	0	378265	0	~	0	0.9764	0	377804	0	~	0	0.9777	0	377290	0	~	0	0.9643	0	382540	0	~	0	0.9578	0	385137	0	~	0	0.9574	0	385297	0	~	0	0.9331	0	395352	0	~	0	0.931	0	396230	0
2015	0	~	0	0.9717	0	379630	0	~	0	0.9736	0	378883	0	~	0	0.9733	0	379003	0	~	0	0.9737	0	378841	0	~	0	0.9619	0	383519	0	~	0	0.9556	0	386033	0	~	0	0.9555	0	386083	0	~	0	0.93	0	396641	0
2016	0	~	0	0.9759	0	378001	0	~	0	0.9677	0	381208	0	~	0	0.9692	0	380612	0	~	0	0.9688	0	380776	0	~	0	0.97	0	380279	0	~	0	0.9586	0	384813	0	~	0	0.9533	0	386968	0	~	0	0.9525	0	387266	0
2017	0	~	0	0.9868	0	373832	0	~	0	0.9742	0	378675	0	~	0	0.9658	0	381938	0	~	0	0.9663	0	381752	0	~	0	0.9654	0	382092	0	~	0	0.9672	0	381382	0	~	0	0.9567	0	385591	0	~	0	0.9509	0	387942	0
2018	0	~	0	1.0113	0	364762	0	~	0	0.9892	0	372903	0	~	0	0.9722	0	379420	0	~	0	0.9637	0	382764	0	~	0	0.9641	0	382636	0	~	0	0.9647	0	382392	0	~	0	0.9675	0	381264	0	~	0	0.9564	0	385687	0
	Rates are per 100,000 and age-adjusted to the 2000 US Std Population (single ages to 84 - Census P25-1130) standard; Confidence intervals (Tiwari mod) are 95% for rates.
~	Statistic could not be calculated.
Liver Mets Attempt 2
Stomach
	00 years	00 years	00 years	00 years	00 years	00 years	01 years	01 years	01 years	01 years	01 years	01 years	02 years	02 years	02 years	02 years	02 years	02 years	03 years	03 years	03 years	03 years	03 years	03 years	04 years	04 years	04 years	04 years	04 years	04 years	05 years	05 years	05 years	05 years	05 years	05 years	06 years	06 years	06 years	06 years	06 years	06 years	07 years	07 years	07 years	07 years	07 years	07 years	08 years
	Rate	SE	Lower CI	Upper CI	Count	Pop	Rate	SE	Lower CI	Upper CI	Count	Pop	Rate	SE	Lower CI	Upper CI	Count	Pop	Rate	SE	Lower CI	Upper CI	Count	Pop	Rate	SE	Lower CI	Upper CI	Count	Pop	Rate	SE	Lower CI	Upper CI	Count	Pop	Rate	SE	Lower CI	Upper CI	Count	Pop	Rate	SE	Lower CI	Upper CI	Count	Pop	Rate
2010	0	~	0	0.9696	0	380450	0	~	0	0.9707	0	380021	0	~	0	0.9434	0	391006	0	~	0	0.9428	0	391270	0	~	0	0.95	0	388301	0	~	0	0.9513	0	387773	0	~	0	0.9505	0	388084	0	~	0	0.9585	0	384857	0
2011	0	~	0	0.9728	0	379185	0	~	0	0.9661	0	381848	0	~	0	0.9671	0	381425	0	~	0	0.9403	0	392298	0	~	0	0.9392	0	392772	0	~	0	0.9472	0	389469	0	~	0	0.9486	0	388878	0	~	0	0.9474	0	389380	0
2012	0	~	0	0.9833	0	375144	0	~	0	0.9708	0	379980	0	~	0	0.9625	0	383256	0	~	0	0.9638	0	382730	0	~	0	0.937	0	393705	0	~	0	0.9365	0	393884	0	~	0	0.9444	0	390613	0	~	0	0.9451	0	390317	0
2013	0	~	0	0.9786	0	376960	0	~	0	0.9797	0	376513	0	~	0	0.9664	0	381702	0	~	0	0.9599	0	384310	0	~	0	0.96	0	384258	0	~	0	0.9345	0	394726	0	~	0	0.933	0	395360	0	~	0	0.9412	0	391931	0
2014	0	~	0	0.9752	0	378265	0	~	0	0.9764	0	377804	0	~	0	0.9777	0	377290	0	~	0	0.9643	0	382540	0	~	0	0.9578	0	385137	0	~	0	0.9574	0	385297	0	~	0	0.9331	0	395352	0	~	0	0.931	0	396230	0
2015	0	~	0	0.9717	0	379630	0	~	0	0.9736	0	378883	0	~	0	0.9733	0	379003	0	~	0	0.9737	0	378841	0	~	0	0.9619	0	383519	0	~	0	0.9556	0	386033	0	~	0	0.9555	0	386083	0	~	0	0.93	0	396641	0
2016	0	~	0	0.9759	0	378001	0	~	0	0.9677	0	381208	0	~	0	0.9692	0	380612	0	~	0	0.9688	0	380776	0	~	0	0.97	0	380279	0	~	0	0.9586	0	384813	0	~	0	0.9533	0	386968	0	~	0	0.9525	0	387266	0
2017	0	~	0	0.9868	0	373832	0	~	0	0.9742	0	378675	0	~	0	0.9658	0	381938	0	~	0	0.9663	0	381752	0	~	0	0.9654	0	382092	0	~	0	0.9672	0	381382	0	~	0	0.9567	0	385591	0	~	0	0.9509	0	387942	0
2018	0	~	0	1.0113	0	364762	0	~	0	0.9892	0	372903	0	~	0	0.9722	0	379420	0	~	0	0.9637	0	382764	0	~	0	0.9641	0	382636	0	~	0	0.9647	0	382392	0	~	0	0.9675	0	381264	0	~	0	0.9564	0	385687	0
	Rates are per 100,000 and age-adjusted to the 2000 US Std Population (single ages to 84 - Census P25-1130) standard; Confidence intervals (Tiwari mod) are 95% for rates.
~	Statistic could not be calculated.
Liver Mets Attempt 2
Colon and Rectum
	00 years	00 years	00 years	00 years	00 years	00 years	01 years	01 years	01 years	01 years	01 years	01 years	02 years	02 years	02 years	02 years	02 years	02 years	03 years	03 years	03 years	03 years	03 years	03 years	04 years	04 years	04 years	04 years	04 years	04 years	05 years	05 years	05 years	05 years	05 years	05 years	06 years	06 years	06 years	06 years	06 years	06 years	07 years	07 years	07 years	07 years	07 years	07 years	08 years
	Rate	SE	Lower CI	Upper CI	Count	Pop	Rate	SE	Lower CI	Upper CI	Count	Pop	Rate	SE	Lower CI	Upper CI	Count	Pop	Rate	SE	Lower CI	Upper CI	Count	Pop	Rate	SE	Lower CI	Upper CI	Count	Pop	Rate	SE	Lower CI	Upper CI	Count	Pop	Rate	SE	Lower CI	Upper CI	Count	Pop	Rate	SE	Lower CI	Upper CI	Count	Pop	Rate
2010	0	~	0	0.9696	0	380450	0	~	0	0.9707	0	380021	0	~	0	0.9434	0	391006	0	~	0	0.9428	0	391270	0	~	0	0.95	0	388301	0	~	0	0.9513	0	387773	0	~	0	0.9505	0	388084	0	~	0	0.9585	0	384857	0
2011	0	~	0	0.9728	0	379185	0	~	0	0.9661	0	381848	0	~	0	0.9671	0	381425	0	~	0	0.9403	0	392298	0	~	0	0.9392	0	392772	0	~	0	0.9472	0	389469	0	~	0	0.9486	0	388878	0	~	0	0.9474	0	389380	0
2012	0	~	0	0.9833	0	375144	0	~	0	0.9708	0	379980	0	~	0	0.9625	0	383256	0	~	0	0.9638	0	382730	0	~	0	0.937	0	393705	0	~	0	0.9365	0	393884	0	~	0	0.9444	0	390613	0	~	0	0.9451	0	390317	0
2013	0	~	0	0.9786	0	376960	0	~	0	0.9797	0	376513	0	~	0	0.9664	0	381702	0	~	0	0.9599	0	384310	0	~	0	0.96	0	384258	0	~	0	0.9345	0	394726	0	~	0	0.933	0	395360	0	~	0	0.9412	0	391931	0
2014	0	~	0	0.9752	0	378265	0	~	0	0.9764	0	377804	0	~	0	0.9777	0	377290	0	~	0	0.9643	0	382540	0	~	0	0.9578	0	385137	0	~	0	0.9574	0	385297	0	~	0	0.9331	0	395352	0	~	0	0.931	0	396230	0
2015	0	~	0	0.9717	0	379630	0	~	0	0.9736	0	378883	0	~	0	0.9733	0	379003	0	~	0	0.9737	0	378841	0	~	0	0.9619	0	383519	0	~	0	0.9556	0	386033	0	~	0	0.9555	0	386083	0	~	0	0.93	0	396641	0
2016	0	~	0	0.9759	0	378001	0	~	0	0.9677	0	381208	0	~	0	0.9692	0	380612	0	~	0	0.9688	0	380776	0	~	0	0.97	0	380279	0	~	0	0.9586	0	384813	0	~	0	0.9533	0	386968	0	~	0	0.9525	0	387266	0
2017	0	~	0	0.9868	0	373832	0	~	0	0.9742	0	378675	0	~	0	0.9658	0	381938	0	~	0	0.9663	0	381752	0	~	0	0.9654	0	382092	0	~	0	0.9672	0	381382	0	~	0	0.9567	0	385591	0	~	0	0.9509	0	387942	0
2018	0	~	0	1.0113	0	364762	0	~	0	0.9892	0	372903	0	~	0	0.9722	0	379420	0	~	0	0.9637	0	382764	0	~	0	0.9641	0	382636	0	~	0	0.9647	0	382392	0	~	0	0.9675	0	381264	0	~	0	0.9564	0	385687	0
	Rates are per 100,000 and age-adjusted to the 2000 US Std Population (single ages to 84 - Census P25-1130) standard; Confidence intervals (Tiwari mod) are 95% for rates.
~	Statistic could not be calculated.
Liver Mets Attempt 2
Liver and Intrahepatic Bile Duct
	00 years	00 years	00 years	00 years	00 years	00 years	01 years	01 years	01 years	01 years	01 years	01 years	02 years	02 years	02 years	02 years	02 years	02 years	03 years	03 years	03 years	03 years	03 years	03 years	04 years	04 years	04 years	04 years	04 years	04 years	05 years	05 years	05 years	05 years	05 years	05 years	06 years	06 years	06 years	06 years	06 years	06 years	07 years	07 years	07 years	07 years	07 years	07 years	08 years
	Rate	SE	Lower CI	Upper CI	Count	Pop	Rate	SE	Lower CI	Upper CI	Count	Pop	Rate	SE	Lower CI	Upper CI	Count	Pop	Rate	SE	Lower CI	Upper CI	Count	Pop	Rate	SE	Lower CI	Upper CI	Count	Pop	Rate	SE	Lower CI	Upper CI	Count	Pop	Rate	SE	Lower CI	Upper CI	Count	Pop	Rate	SE	Lower CI	Upper CI	Count	Pop	Rate
2010	0	~	0	0.9696	0	380450	0	~	0	0.9707	0	380021	0	~	0	0.9434	0	391006	0	~	0	0.9428	0	391270	0	~	0	0.95	0	388301	0	~	0	0.9513	0	387773	0	~	0	0.9505	0	388084	0	~	0	0.9585	0	384857	0
2011	0	~	0	0.9728	0	379185	0	~	0	0.9661	0	381848	0	~	0	0.9671	0	381425	0	~	0	0.9403	0	392298	0	~	0	0.9392	0	392772	0	~	0	0.9472	0	389469	0	~	0	0.9486	0	388878	0	~	0	0.9474	0	389380	0
2012	0	~	0	0.9833	0	375144	0	~	0	0.9708	0	379980	0	~	0	0.9625	0	383256	0	~	0	0.9638	0	382730	0	~	0	0.937	0	393705	0	~	0	0.9365	0	393884	0	~	0	0.9444	0	390613	0	~	0	0.9451	0	390317	0
2013	0	~	0	0.9786	0	376960	0	~	0	0.9797	0	376513	0	~	0	0.9664	0	381702	0	~	0	0.9599	0	384310	0	~	0	0.96	0	384258	0	~	0	0.9345	0	394726	0	~	0	0.933	0	395360	0	~	0	0.9412	0	391931	0
2014	0	~	0	0.9752	0	378265	0	~	0	0.9764	0	377804	0	~	0	0.9777	0	377290	0	~	0	0.9643	0	382540	0	~	0	0.9578	0	385137	0	~	0	0.9574	0	385297	0	~	0	0.9331	0	395352	0	~	0	0.931	0	396230	0.2547
2015	0	~	0	0.9717	0	379630	0	~	0	0.9736	0	378883	0	~	0	0.9733	0	379003	0	~	0	0.9737	0	378841	0	~	0	0.9619	0	383519	0	~	0	0.9556	0	386033	0	~	0	0.9555	0	386083	0	~	0	0.93	0	396641	0
2016	0	~	0	0.9759	0	378001	0	~	0	0.9677	0	381208	0	~	0	0.9692	0	380612	0	~	0	0.9688	0	380776	0	~	0	0.97	0	380279	0	~	0	0.9586	0	384813	0	~	0	0.9533	0	386968	0	~	0	0.9525	0	387266	0
2017	0	~	0	0.9868	0	373832	0	~	0	0.9742	0	378675	0	~	0	0.9658	0	381938	0	~	0	0.9663	0	381752	0	~	0	0.9654	0	382092	0	~	0	0.9672	0	381382	0	~	0	0.9567	0	385591	0	~	0	0.9509	0	387942	0
2018	0	~	0	1.0113	0	364762	0	~	0	0.9892	0	372903	0	~	0	0.9722	0	379420	0	~	0	0.9637	0	382764	0	~	0	0.9641	0	382636	0	~	0	0.9647	0	382392	0	~	0	0.9675	0	381264	0	~	0	0.9564	0	385687	0
	Rates are per 100,000 and age-adjusted to the 2000 US Std Population (single ages to 84 - Census P25-1130) standard; Confidence intervals (Tiwari mod) are 95% for rates.
~	Statistic could not be calculated.
Liver Mets Attempt 2
Pancreas
	00 years	00 years	00 years	00 years	00 years	00 years	01 years	01 years	01 years	01 years	01 years	01 years	02 years	02 years	02 years	02 years	02 years	02 years	03 years	03 years	03 years	03 years	03 years	03 years	04 years	04 years	04 years	04 years	04 years	04 years	05 years	05 years	05 years	05 years	05 years	05 years	06 years	06 years	06 years	06 years	06 years	06 years	07 years	07 years	07 years	07 years	07 years	07 years	08 years
	Rate	SE	Lower CI	Upper CI	Count	Pop	Rate	SE	Lower CI	Upper CI	Count	Pop	Rate	SE	Lower CI	Upper CI	Count	Pop	Rate	SE	Lower CI	Upper CI	Count	Pop	Rate	SE	Lower CI	Upper CI	Count	Pop	Rate	SE	Lower CI	Upper CI	Count	Pop	Rate	SE	Lower CI	Upper CI	Count	Pop	Rate	SE	Lower CI	Upper CI	Count	Pop	Rate
2010	0	~	0	0.9696	0	380450	0	~	0	0.9707	0	380021	0	~	0	0.9434	0	391006	0	~	0	0.9428	0	391270	0	~	0	0.95	0	388301	0	~	0	0.9513	0	387773	0	~	0	0.9505	0	388084	0	~	0	0.9585	0	384857	0
2011	0	~	0	0.9728	0	379185	0	~	0	0.9661	0	381848	0	~	0	0.9671	0	381425	0	~	0	0.9403	0	392298	0	~	0	0.9392	0	392772	0	~	0	0.9472	0	389469	0	~	0	0.9486	0	388878	0	~	0	0.9474	0	389380	0
2012	0	~	0	0.9833	0	375144	0	~	0	0.9708	0	379980	0	~	0	0.9625	0	383256	0	~	0	0.9638	0	382730	0	~	0	0.937	0	393705	0	~	0	0.9365	0	393884	0	~	0	0.9444	0	390613	0	~	0	0.9451	0	390317	0
2013	0	~	0	0.9786	0	376960	0	~	0	0.9797	0	376513	0	~	0	0.9664	0	381702	0	~	0	0.9599	0	384310	0	~	0	0.96	0	384258	0	~	0	0.9345	0	394726	0	~	0	0.933	0	395360	0	~	0	0.9412	0	391931	0
2014	0	~	0	0.9752	0	378265	0	~	0	0.9764	0	377804	0	~	0	0.9777	0	377290	0	~	0	0.9643	0	382540	0	~	0	0.9578	0	385137	0	~	0	0.9574	0	385297	0	~	0	0.9331	0	395352	0	~	0	0.931	0	396230	0
2015	0	~	0	0.9717	0	379630	0	~	0	0.9736	0	378883	0	~	0	0.9733	0	379003	0	~	0	0.9737	0	378841	0	~	0	0.9619	0	383519	0	~	0	0.9556	0	386033	0	~	0	0.9555	0	386083	0	~	0	0.93	0	396641	0
2016	0	~	0	0.9759	0	378001	0	~	0	0.9677	0	381208	0	~	0	0.9692	0	380612	0	~	0	0.9688	0	380776	0	~	0	0.97	0	380279	0	~	0	0.9586	0	384813	0	~	0	0.9533	0	386968	0	~	0	0.9525	0	387266	0
2017	0	~	0	0.9868	0	373832	0	~	0	0.9742	0	378675	0	~	0	0.9658	0	381938	0	~	0	0.9663	0	381752	0	~	0	0.9654	0	382092	0	~	0	0.9672	0	381382	0	~	0	0.9567	0	385591	0	~	0	0.9509	0	387942	0
2018	0	~	0	1.0113	0	364762	0	~	0	0.9892	0	372903	0	~	0	0.9722	0	379420	0	~	0	0.9637	0	382764	0	~	0	0.9641	0	382636	0	~	0	0.9647	0	382392	0	~	0	0.9675	0	381264	0	~	0	0.9564	0	385687	0
	Rates are per 100,000 and age-adjusted to the 2000 US Std Population (single ages to 84 - Census P25-1130) standard; Confidence intervals (Tiwari mod) are 95% for rates.
~	Statistic could not be calculated.
Liver Mets Attempt 2
Lung and Bronchus
	00 years	00 years	00 years	00 years	00 years	00 years	01 years	01 years	01 years	01 years	01 years	01 years	02 years	02 years	02 years	02 years	02 years	02 years	03 years	03 years	03 years	03 years	03 years	03 years	04 years	04 years	04 years	04 years	04 years	04 years	05 years	05 years	05 years	05 years	05 years	05 years	06 years	06 years	06 years	06 years	06 years	06 years	07 years	07 years	07 years	07 years	07 years	07 years	08 years
	Rate	SE	Lower CI	Upper CI	Count	Pop	Rate	SE	Lower CI	Upper CI	Count	Pop	Rate	SE	Lower CI	Upper CI	Count	Pop	Rate	SE	Lower CI	Upper CI	Count	Pop	Rate	SE	Lower CI	Upper CI	Count	Pop	Rate	SE	Lower CI	Upper CI	Count	Pop	Rate	SE	Lower CI	Upper CI	Count	Pop	Rate	SE	Lower CI	Upper CI	Count	Pop	Rate
2010	0	~	0	0.9696	0	380450	0	~	0	0.9707	0	380021	0	~	0	0.9434	0	391006	0	~	0	0.9428	0	391270	0	~	0	0.95	0	388301	0	~	0	0.9513	0	387773	0	~	0	0.9505	0	388084	0	~	0	0.9585	0	384857	0
2011	0	~	0	0.9728	0	379185	0	~	0	0.9661	0	381848	0	~	0	0.9671	0	381425	0	~	0	0.9403	0	392298	0	~	0	0.9392	0	392772	0	~	0	0.9472	0	389469	0	~	0	0.9486	0	388878	0	~	0	0.9474	0	389380	0
2012	0	~	0	0.9833	0	375144	0	~	0	0.9708	0	379980	0	~	0	0.9625	0	383256	0	~	0	0.9638	0	382730	0	~	0	0.937	0	393705	0	~	0	0.9365	0	393884	0	~	0	0.9444	0	390613	0	~	0	0.9451	0	390317	0
2013	0	~	0	0.9786	0	376960	0	~	0	0.9797	0	376513	0	~	0	0.9664	0	381702	0	~	0	0.9599	0	384310	0	~	0	0.96	0	384258	0	~	0	0.9345	0	394726	0	~	0	0.933	0	395360	0	~	0	0.9412	0	391931	0
2014	0	~	0	0.9752	0	378265	0	~	0	0.9764	0	377804	0	~	0	0.9777	0	377290	0	~	0	0.9643	0	382540	0	~	0	0.9578	0	385137	0	~	0	0.9574	0	385297	0	~	0	0.9331	0	395352	0	~	0	0.931	0	396230	0
2015	0	~	0	0.9717	0	379630	0	~	0	0.9736	0	378883	0	~	0	0.9733	0	379003	0	~	0	0.9737	0	378841	0	~	0	0.9619	0	383519	0	~	0	0.9556	0	386033	0	~	0	0.9555	0	386083	0	~	0	0.93	0	396641	0
2016	0	~	0	0.9759	0	378001	0	~	0	0.9677	0	381208	0	~	0	0.9692	0	380612	0	~	0	0.9688	0	380776	0	~	0	0.97	0	380279	0	~	0	0.9586	0	384813	0	~	0	0.9533	0	386968	0	~	0	0.9525	0	387266	0
2017	0	~	0	0.9868	0	373832	0	~	0	0.9742	0	378675	0	~	0	0.9658	0	381938	0	~	0	0.9663	0	381752	0	~	0	0.9654	0	382092	0	~	0	0.9672	0	381382	0	~	0	0.9567	0	385591	0	~	0	0.9509	0	387942	0
2018	0	~	0	1.0113	0	364762	0	~	0	0.9892	0	372903	0	~	0	0.9722	0	379420	0	~	0	0.9637	0	382764	0	~	0	0.9641	0	382636	0	~	0	0.9647	0	382392	0	~	0	0.9675	0	381264	0	~	0	0.9564	0	385687	0
	Rates are per 100,000 and age-adjusted to the 2000 US Std Population (single ages to 84 - Census P25-1130) standard; Confidence intervals (Tiwari mod) are 95% for rates.
~	Statistic could not be calculated.
Liver Mets Attempt 2
Melanoma of the Skin
	00 years	00 years	00 years	00 years	00 years	00 years	01 years	01 years	01 years	01 years	01 years	01 years	02 years	02 years	02 years	02 years	02 years	02 years	03 years	03 years	03 years	03 years	03 years	03 years	04 years	04 years	04 years	04 years	04 years	04 years	05 years	05 years	05 years	05 years	05 years	05 years	06 years	06 years	06 years	06 years	06 years	06 years	07 years	07 years	07 years	07 years	07 years	07 years	08 years
	Rate	SE	Lower CI	Upper CI	Count	Pop	Rate	SE	Lower CI	Upper CI	Count	Pop	Rate	SE	Lower CI	Upper CI	Count	Pop	Rate	SE	Lower CI	Upper CI	Count	Pop	Rate	SE	Lower CI	Upper CI	Count	Pop	Rate	SE	Lower CI	Upper CI	Count	Pop	Rate	SE	Lower CI	Upper CI	Count	Pop	Rate	SE	Lower CI	Upper CI	Count	Pop	Rate
2010	0	~	0	0.9696	0	380450	0	~	0	0.9707	0	380021	0	~	0	0.9434	0	391006	0	~	0	0.9428	0	391270	0	~	0	0.95	0	388301	0	~	0	0.9513	0	387773	0	~	0	0.9505	0	388084	0	~	0	0.9585	0	384857	0
2011	0	~	0	0.9728	0	379185	0	~	0	0.9661	0	381848	0	~	0	0.9671	0	381425	0	~	0	0.9403	0	392298	0	~	0	0.9392	0	392772	0	~	0	0.9472	0	389469	0	~	0	0.9486	0	388878	0	~	0	0.9474	0	389380	0
2012	0	~	0	0.9833	0	375144	0	~	0	0.9708	0	379980	0	~	0	0.9625	0	383256	0	~	0	0.9638	0	382730	0	~	0	0.937	0	393705	0	~	0	0.9365	0	393884	0	~	0	0.9444	0	390613	0	~	0	0.9451	0	390317	0
2013	0	~	0	0.9786	0	376960	0	~	0	0.9797	0	376513	0	~	0	0.9664	0	381702	0	~	0	0.9599	0	384310	0	~	0	0.96	0	384258	0	~	0	0.9345	0	394726	0	~	0	0.933	0	395360	0	~	0	0.9412	0	391931	0
2014	0	~	0	0.9752	0	378265	0	~	0	0.9764	0	377804	0	~	0	0.9777	0	377290	0	~	0	0.9643	0	382540	0	~	0	0.9578	0	385137	0	~	0	0.9574	0	385297	0	~	0	0.9331	0	395352	0	~	0	0.931	0	396230	0
2015	0	~	0	0.9717	0	379630	0	~	0	0.9736	0	378883	0	~	0	0.9733	0	379003	0	~	0	0.9737	0	378841	0	~	0	0.9619	0	383519	0	~	0	0.9556	0	386033	0	~	0	0.9555	0	386083	0	~	0	0.93	0	396641	0
2016	0	~	0	0.9759	0	378001	0	~	0	0.9677	0	381208	0	~	0	0.9692	0	380612	0	~	0	0.9688	0	380776	0	~	0	0.97	0	380279	0	~	0	0.9586	0	384813	0	~	0	0.9533	0	386968	0	~	0	0.9525	0	387266	0
2017	0	~	0	0.9868	0	373832	0	~	0	0.9742	0	378675	0	~	0	0.9658	0	381938	0	~	0	0.9663	0	381752	0	~	0	0.9654	0	382092	0	~	0	0.9672	0	381382	0	~	0	0.9567	0	385591	0	~	0	0.9509	0	387942	0
2018	0	~	0	1.0113	0	364762	0	~	0	0.9892	0	372903	0	~	0	0.9722	0	379420	0	~	0	0.9637	0	382764	0	~	0	0.9641	0	382636	0	~	0	0.9647	0	382392	0	~	0	0.9675	0	381264	0	~	0	0.9564	0	385687	0
	Rates are per 100,000 and age-adjusted to the 2000 US Std Population (single ages to 84 - Census P25-1130) standard; Confidence intervals (Tiwari mod) are 95% for rates.
~	Statistic could not be calculated.
Liver Mets Attempt 2
Breast
	00 years	00 years	00 years	00 years	00 years	00 years	01 years	01 years	01 years	01 years	01 years	01 years	02 years	02 years	02 years	02 years	02 years	02 years	03 years	03 years	03 years	03 years	03 years	03 years	04 years	04 years	04 years	04 years	04 years	04 years	05 years	05 years	05 years	05 years	05 years	05 years	06 years	06 years	06 years	06 years	06 years	06 years	07 years	07 years	07 years	07 years	07 years	07 years	08 years
	Rate	SE	Lower CI	Upper CI	Count	Pop	Rate	SE	Lower CI	Upper CI	Count	Pop	Rate	SE	Lower CI	Upper CI	Count	Pop	Rate	SE	Lower CI	Upper CI	Count	Pop	Rate	SE	Lower CI	Upper CI	Count	Pop	Rate	SE	Lower CI	Upper CI	Count	Pop	Rate	SE	Lower CI	Upper CI	Count	Pop	Rate	SE	Lower CI	Upper CI	Count	Pop	Rate
2010	0	~	0	0.9696	0	380450	0	~	0	0.9707	0	380021	0	~	0	0.9434	0	391006	0	~	0	0.9428	0	391270	0	~	0	0.95	0	388301	0	~	0	0.9513	0	387773	0	~	0	0.9505	0	388084	0	~	0	0.9585	0	384857	0
2011	0	~	0	0.9728	0	379185	0	~	0	0.9661	0	381848	0	~	0	0.9671	0	381425	0	~	0	0.9403	0	392298	0	~	0	0.9392	0	392772	0	~	0	0.9472	0	389469	0	~	0	0.9486	0	388878	0	~	0	0.9474	0	389380	0
2012	0	~	0	0.9833	0	375144	0	~	0	0.9708	0	379980	0	~	0	0.9625	0	383256	0	~	0	0.9638	0	382730	0	~	0	0.937	0	393705	0	~	0	0.9365	0	393884	0	~	0	0.9444	0	390613	0	~	0	0.9451	0	390317	0
2013	0	~	0	0.9786	0	376960	0	~	0	0.9797	0	376513	0	~	0	0.9664	0	381702	0	~	0	0.9599	0	384310	0	~	0	0.96	0	384258	0	~	0	0.9345	0	394726	0	~	0	0.933	0	395360	0	~	0	0.9412	0	391931	0
2014	0	~	0	0.9752	0	378265	0	~	0	0.9764	0	377804	0	~	0	0.9777	0	377290	0	~	0	0.9643	0	382540	0	~	0	0.9578	0	385137	0	~	0	0.9574	0	385297	0	~	0	0.9331	0	395352	0	~	0	0.931	0	396230	0
2015	0	~	0	0.9717	0	379630	0	~	0	0.9736	0	378883	0	~	0	0.9733	0	379003	0	~	0	0.9737	0	378841	0	~	0	0.9619	0	383519	0	~	0	0.9556	0	386033	0	~	0	0.9555	0	386083	0	~	0	0.93	0	396641	0
2016	0	~	0	0.9759	0	378001	0	~	0	0.9677	0	381208	0	~	0	0.9692	0	380612	0	~	0	0.9688	0	380776	0	~	0	0.97	0	380279	0	~	0	0.9586	0	384813	0	~	0	0.9533	0	386968	0	~	0	0.9525	0	387266	0
2017	0	~	0	0.9868	0	373832	0	~	0	0.9742	0	378675	0	~	0	0.9658	0	381938	0	~	0	0.9663	0	381752	0	~	0	0.9654	0	382092	0	~	0	0.9672	0	381382	0	~	0	0.9567	0	385591	0	~	0	0.9509	0	387942	0
2018	0	~	0	1.0113	0	364762	0	~	0	0.9892	0	372903	0	~	0	0.9722	0	379420	0	~	0	0.9637	0	382764	0	~	0	0.9641	0	382636	0	~	0	0.9647	0	382392	0	~	0	0.9675	0	381264	0	~	0	0.9564	0	385687	0
	Rates are per 100,000 and age-adjusted to the 2000 US Std Population (single ages to 84 - Census P25-1130) standard; Confidence intervals (Tiwari mod) are 95% for rates.
~	Statistic could not be calculated.
Liver Mets Attempt 2
Corpus Uteri
	00 years	00 years	00 years	00 years	00 years	00 years	01 years	01 years	01 years	01 years	01 years	01 years	02 years	02 years	02 years	02 years	02 years	02 years	03 years	03 years	03 years	03 years	03 years	03 years	04 years	04 years	04 years	04 years	04 years	04 years	05 years	05 years	05 years	05 years	05 years	05 years	06 years	06 years	06 years	06 years	06 years	06 years	07 years	07 years	07 years	07 years	07 years	07 years	08 years
	Rate	SE	Lower CI	Upper CI	Count	Pop	Rate	SE	Lower CI	Upper CI	Count	Pop	Rate	SE	Lower CI	Upper CI	Count	Pop	Rate	SE	Lower CI	Upper CI	Count	Pop	Rate	SE	Lower CI	Upper CI	Count	Pop	Rate	SE	Lower CI	Upper CI	Count	Pop	Rate	SE	Lower CI	Upper CI	Count	Pop	Rate	SE	Lower CI	Upper CI	Count	Pop	Rate
2010	0	~	0	0.9696	0	380450	0	~	0	0.9707	0	380021	0	~	0	0.9434	0	391006	0	~	0	0.9428	0	391270	0	~	0	0.95	0	388301	0	~	0	0.9513	0	387773	0	~	0	0.9505	0	388084	0	~	0	0.9585	0	384857	0
2011	0	~	0	0.9728	0	379185	0	~	0	0.9661	0	381848	0	~	0	0.9671	0	381425	0	~	0	0.9403	0	392298	0	~	0	0.9392	0	392772	0	~	0	0.9472	0	389469	0	~	0	0.9486	0	388878	0	~	0	0.9474	0	389380	0
2012	0	~	0	0.9833	0	375144	0	~	0	0.9708	0	379980	0	~	0	0.9625	0	383256	0	~	0	0.9638	0	382730	0	~	0	0.937	0	393705	0	~	0	0.9365	0	393884	0	~	0	0.9444	0	390613	0	~	0	0.9451	0	390317	0
2013	0	~	0	0.9786	0	376960	0	~	0	0.9797	0	376513	0	~	0	0.9664	0	381702	0	~	0	0.9599	0	384310	0	~	0	0.96	0	384258	0	~	0	0.9345	0	394726	0	~	0	0.933	0	395360	0	~	0	0.9412	0	391931	0
2014	0	~	0	0.9752	0	378265	0	~	0	0.9764	0	377804	0	~	0	0.9777	0	377290	0	~	0	0.9643	0	382540	0	~	0	0.9578	0	385137	0	~	0	0.9574	0	385297	0	~	0	0.9331	0	395352	0	~	0	0.931	0	396230	0
2015	0	~	0	0.9717	0	379630	0	~	0	0.9736	0	378883	0	~	0	0.9733	0	379003	0	~	0	0.9737	0	378841	0	~	0	0.9619	0	383519	0	~	0	0.9556	0	386033	0	~	0	0.9555	0	386083	0	~	0	0.93	0	396641	0
2016	0	~	0	0.9759	0	378001	0	~	0	0.9677	0	381208	0	~	0	0.9692	0	380612	0	~	0	0.9688	0	380776	0	~	0	0.97	0	380279	0	~	0	0.9586	0	384813	0	~	0	0.9533	0	386968	0	~	0	0.9525	0	387266	0
2017	0	~	0	0.9868	0	373832	0	~	0	0.9742	0	378675	0	~	0	0.9658	0	381938	0	~	0	0.9663	0	381752	0	~	0	0.9654	0	382092	0	~	0	0.9672	0	381382	0	~	0	0.9567	0	385591	0	~	0	0.9509	0	387942	0
2018	0	~	0	1.0113	0	364762	0	~	0	0.9892	0	372903	0	~	0	0.9722	0	379420	0	~	0	0.9637	0	382764	0	~	0	0.9641	0	382636	0	~	0	0.9647	0	382392	0	~	0	0.9675	0	381264	0	~	0	0.9564	0	385687	0
	Rates are per 100,000 and age-adjusted to the 2000 US Std Population (single ages to 84 - Census P25-1130) standard; Confidence intervals (Tiwari mod) are 95% for rates.
~	Statistic could not be calculated.
Liver Mets Attempt 2
Ovary
	00 years	00 years	00 years	00 years	00 years	00 years	01 years	01 years	01 years	01 years	01 years	01 years	02 years	02 years	02 years	02 years	02 years	02 years	03 years	03 years	03 years	03 years	03 years	03 years	04 years	04 years	04 years	04 years	04 years	04 years	05 years	05 years	05 years	05 years	05 years	05 years	06 years	06 years	06 years	06 years	06 years	06 years	07 years	07 years	07 years	07 years	07 years	07 years	08 years
	Rate	SE	Lower CI	Upper CI	Count	Pop	Rate	SE	Lower CI	Upper CI	Count	Pop	Rate	SE	Lower CI	Upper CI	Count	Pop	Rate	SE	Lower CI	Upper CI	Count	Pop	Rate	SE	Lower CI	Upper CI	Count	Pop	Rate	SE	Lower CI	Upper CI	Count	Pop	Rate	SE	Lower CI	Upper CI	Count	Pop	Rate	SE	Lower CI	Upper CI	Count	Pop	Rate
2010	0	~	0	0.9696	0	380450	0	~	0	0.9707	0	380021	0	~	0	0.9434	0	391006	0	~	0	0.9428	0	391270	0	~	0	0.95	0	388301	0	~	0	0.9513	0	387773	0	~	0	0.9505	0	388084	0	~	0	0.9585	0	384857	0
2011	0	~	0	0.9728	0	379185	0	~	0	0.9661	0	381848	0	~	0	0.9671	0	381425	0	~	0	0.9403	0	392298	0	~	0	0.9392	0	392772	0	~	0	0.9472	0	389469	0	~	0	0.9486	0	388878	0	~	0	0.9474	0	389380	0
2012	0	~	0	0.9833	0	375144	0	~	0	0.9708	0	379980	0	~	0	0.9625	0	383256	0	~	0	0.9638	0	382730	0	~	0	0.937	0	393705	0	~	0	0.9365	0	393884	0	~	0	0.9444	0	390613	0	~	0	0.9451	0	390317	0
2013	0	~	0	0.9786	0	376960	0	~	0	0.9797	0	376513	0	~	0	0.9664	0	381702	0	~	0	0.9599	0	384310	0	~	0	0.96	0	384258	0	~	0	0.9345	0	394726	0	~	0	0.933	0	395360	0	~	0	0.9412	0	391931	0
2014	0	~	0	0.9752	0	378265	0	~	0	0.9764	0	377804	0	~	0	0.9777	0	377290	0	~	0	0.9643	0	382540	0	~	0	0.9578	0	385137	0	~	0	0.9574	0	385297	0	~	0	0.9331	0	395352	0	~	0	0.931	0	396230	0
2015	0	~	0	0.9717	0	379630	0	~	0	0.9736	0	378883	0	~	0	0.9733	0	379003	0	~	0	0.9737	0	378841	0	~	0	0.9619	0	383519	0	~	0	0.9556	0	386033	0	~	0	0.9555	0	386083	0	~	0	0.93	0	396641	0
2016	0	~	0	0.9759	0	378001	0	~	0	0.9677	0	381208	0	~	0	0.9692	0	380612	0	~	0	0.9688	0	380776	0	~	0	0.97	0	380279	0	~	0	0.9586	0	384813	0	~	0	0.9533	0	386968	0	~	0	0.9525	0	387266	0
2017	0	~	0	0.9868	0	373832	0	~	0	0.9742	0	378675	0	~	0	0.9658	0	381938	0	~	0	0.9663	0	381752	0	~	0	0.9654	0	382092	0	~	0	0.9672	0	381382	0	~	0	0.9567	0	385591	0	~	0	0.9509	0	387942	0
2018	0	~	0	1.0113	0	364762	0	~	0	0.9892	0	372903	0	~	0	0.9722	0	379420	0	~	0	0.9637	0	382764	0	~	0	0.9641	0	382636	0	~	0	0.9647	0	382392	0	~	0	0.9675	0	381264	0	~	0	0.9564	0	385687	0
	Rates are per 100,000 and age-adjusted to the 2000 US Std Population (single ages to 84 - Census P25-1130) standard; Confidence intervals (Tiwari mod) are 95% for rates.
~	Statistic could not be calculated.
Liver Mets Attempt 2
Prostate
	00 years	00 years	00 years	00 years	00 years	00 years	01 years	01 years	01 years	01 years	01 years	01 years	02 years	02 years	02 years	02 years	02 years	02 years	03 years	03 years	03 years	03 years	03 years	03 years	04 years	04 years	04 years	04 years	04 years	04 years	05 years	05 years	05 years	05 years	05 years	05 years	06 years	06 years	06 years	06 years	06 years	06 years	07 years	07 years	07 years	07 years	07 years	07 years	08 years
	Rate	SE	Lower CI	Upper CI	Count	Pop	Rate	SE	Lower CI	Upper CI	Count	Pop	Rate	SE	Lower CI	Upper CI	Count	Pop	Rate	SE	Lower CI	Upper CI	Count	Pop	Rate	SE	Lower CI	Upper CI	Count	Pop	Rate	SE	Lower CI	Upper CI	Count	Pop	Rate	SE	Lower CI	Upper CI	Count	Pop	Rate	SE	Lower CI	Upper CI	Count	Pop	Rate
2010	0	~	0	0.9696	0	380450	0	~	0	0.9707	0	380021	0	~	0	0.9434	0	391006	0	~	0	0.9428	0	391270	0	~	0	0.95	0	388301	0	~	0	0.9513	0	387773	0	~	0	0.9505	0	388084	0	~	0	0.9585	0	384857	0
2011	0	~	0	0.9728	0	379185	0	~	0	0.9661	0	381848	0	~	0	0.9671	0	381425	0	~	0	0.9403	0	392298	0	~	0	0.9392	0	392772	0	~	0	0.9472	0	389469	0	~	0	0.9486	0	388878	0	~	0	0.9474	0	389380	0
2012	0	~	0	0.9833	0	375144	0	~	0	0.9708	0	379980	0	~	0	0.9625	0	383256	0	~	0	0.9638	0	382730	0	~	0	0.937	0	393705	0	~	0	0.9365	0	393884	0	~	0	0.9444	0	390613	0	~	0	0.9451	0	390317	0
2013	0	~	0	0.9786	0	376960	0	~	0	0.9797	0	376513	0	~	0	0.9664	0	381702	0	~	0	0.9599	0	384310	0	~	0	0.96	0	384258	0	~	0	0.9345	0	394726	0	~	0	0.933	0	395360	0	~	0	0.9412	0	391931	0
2014	0	~	0	0.9752	0	378265	0	~	0	0.9764	0	377804	0	~	0	0.9777	0	377290	0	~	0	0.9643	0	382540	0	~	0	0.9578	0	385137	0	~	0	0.9574	0	385297	0	~	0	0.9331	0	395352	0	~	0	0.931	0	396230	0
2015	0	~	0	0.9717	0	379630	0	~	0	0.9736	0	378883	0	~	0	0.9733	0	379003	0	~	0	0.9737	0	378841	0	~	0	0.9619	0	383519	0	~	0	0.9556	0	386033	0	~	0	0.9555	0	386083	0	~	0	0.93	0	396641	0
2016	0	~	0	0.9759	0	378001	0	~	0	0.9677	0	381208	0	~	0	0.9692	0	380612	0	~	0	0.9688	0	380776	0	~	0	0.97	0	380279	0	~	0	0.9586	0	384813	0	~	0	0.9533	0	386968	0	~	0	0.9525	0	387266	0
2017	0	~	0	0.9868	0	373832	0	~	0	0.9742	0	378675	0	~	0	0.9658	0	381938	0	~	0	0.9663	0	381752	0	~	0	0.9654	0	382092	0	~	0	0.9672	0	381382	0	~	0	0.9567	0	385591	0	~	0	0.9509	0	387942	0
2018	0	~	0	1.0113	0	364762	0	~	0	0.9892	0	372903	0	~	0	0.9722	0	379420	0	~	0	0.9637	0	382764	0	~	0	0.9641	0	382636	0	~	0	0.9647	0	382392	0	~	0	0.9675	0	381264	0	~	0	0.9564	0	385687	0
	Rates are per 100,000 and age-adjusted to the 2000 US Std Population (single ages to 84 - Census P25-1130) standard; Confidence intervals (Tiwari mod) are 95% for rates.
~	Statistic could not be calculated.
Liver Mets Attempt 2
Urinary Bladder
	00 years	00 years	00 years	00 years	00 years	00 years	01 years	01 years	01 years	01 years	01 years	01 years	02 years	02 years	02 years	02 years	02 years	02 years	03 years	03 years	03 years	03 years	03 years	03 years	04 years	04 years	04 years	04 years	04 years	04 years	05 years	05 years	05 years	05 years	05 years	05 years	06 years	06 years	06 years	06 years	06 years	06 years	07 years	07 years	07 years	07 years	07 years	07 years	08 years
	Rate	SE	Lower CI	Upper CI	Count	Pop	Rate	SE	Lower CI	Upper CI	Count	Pop	Rate	SE	Lower CI	Upper CI	Count	Pop	Rate	SE	Lower CI	Upper CI	Count	Pop	Rate	SE	Lower CI	Upper CI	Count	Pop	Rate	SE	Lower CI	Upper CI	Count	Pop	Rate	SE	Lower CI	Upper CI	Count	Pop	Rate	SE	Lower CI	Upper CI	Count	Pop	Rate
2010	0	~	0	0.9696	0	380450	0	~	0	0.9707	0	380021	0	~	0	0.9434	0	391006	0	~	0	0.9428	0	391270	0	~	0	0.95	0	388301	0	~	0	0.9513	0	387773	0	~	0	0.9505	0	388084	0	~	0	0.9585	0	384857	0
2011	0	~	0	0.9728	0	379185	0	~	0	0.9661	0	381848	0	~	0	0.9671	0	381425	0	~	0	0.9403	0	392298	0	~	0	0.9392	0	392772	0	~	0	0.9472	0	389469	0	~	0	0.9486	0	388878	0	~	0	0.9474	0	389380	0
2012	0	~	0	0.9833	0	375144	0	~	0	0.9708	0	379980	0	~	0	0.9625	0	383256	0	~	0	0.9638	0	382730	0	~	0	0.937	0	393705	0.2539	0.2539	0.0064	1.4145	1	393884	0	~	0	0.9444	0	390613	0	~	0	0.9451	0	390317	0
2013	0	~	0	0.9786	0	376960	0	~	0	0.9797	0	376513	0	~	0	0.9664	0	381702	0	~	0	0.9599	0	384310	0	~	0	0.96	0	384258	0	~	0	0.9345	0	394726	0	~	0	0.933	0	395360	0	~	0	0.9412	0	391931	0
2014	0	~	0	0.9752	0	378265	0	~	0	0.9764	0	377804	0	~	0	0.9777	0	377290	0	~	0	0.9643	0	382540	0	~	0	0.9578	0	385137	0	~	0	0.9574	0	385297	0	~	0	0.9331	0	395352	0	~	0	0.931	0	396230	0
2015	0	~	0	0.9717	0	379630	0	~	0	0.9736	0	378883	0	~	0	0.9733	0	379003	0	~	0	0.9737	0	378841	0	~	0	0.9619	0	383519	0	~	0	0.9556	0	386033	0	~	0	0.9555	0	386083	0	~	0	0.93	0	396641	0
2016	0	~	0	0.9759	0	378001	0	~	0	0.9677	0	381208	0	~	0	0.9692	0	380612	0	~	0	0.9688	0	380776	0	~	0	0.97	0	380279	0	~	0	0.9586	0	384813	0	~	0	0.9533	0	386968	0	~	0	0.9525	0	387266	0
2017	0	~	0	0.9868	0	373832	0	~	0	0.9742	0	378675	0	~	0	0.9658	0	381938	0	~	0	0.9663	0	381752	0	~	0	0.9654	0	382092	0	~	0	0.9672	0	381382	0	~	0	0.9567	0	385591	0	~	0	0.9509	0	387942	0
2018	0	~	0	1.0113	0	364762	0	~	0	0.9892	0	372903	0	~	0	0.9722	0	379420	0	~	0	0.9637	0	382764	0	~	0	0.9641	0	382636	0	~	0	0.9647	0	382392	0	~	0	0.9675	0	381264	0	~	0	0.9564	0	385687	0
	Rates are per 100,000 and age-adjusted to the 2000 US Std Population (single ages to 84 - Census P25-1130) standard; Confidence intervals (Tiwari mod) are 95% for rates.
~	Statistic could not be calculated.
Liver Mets Attempt 2
Kidney and Renal Pelvis
	00 years	00 years	00 years	00 years	00 years	00 years	01 years	01 years	01 years	01 years	01 years	01 years	02 years	02 years	02 years	02 years	02 years	02 years	03 years	03 years	03 years	03 years	03 years	03 years	04 years	04 years	04 years	04 years	04 years	04 years	05 years	05 years	05 years	05 years	05 years	05 years	06 years	06 years	06 years	06 years	06 years	06 years	07 years	07 years	07 years	07 years	07 years	07 years	08 years
	Rate	SE	Lower CI	Upper CI	Count	Pop	Rate	SE	Lower CI	Upper CI	Count	Pop	Rate	SE	Lower CI	Upper CI	Count	Pop	Rate	SE	Lower CI	Upper CI	Count	Pop	Rate	SE	Lower CI	Upper CI	Count	Pop	Rate	SE	Lower CI	Upper CI	Count	Pop	Rate	SE	Lower CI	Upper CI	Count	Pop	Rate	SE	Lower CI	Upper CI	Count	Pop	Rate
2010	0	~	0	0.9696	0	380450	0	~	0	0.9707	0	380021	0	~	0	0.9434	0	391006	0	~	0	0.9428	0	391270	0	~	0	0.95	0	388301	0	~	0	0.9513	0	387773	0	~	0	0.9505	0	388084	0	~	0	0.9585	0	384857	0
2011	0.2637	0.2637	0.0067	1.4694	1	379185	0	~	0	0.9661	0	381848	0	~	0	0.9671	0	381425	0	~	0	0.9403	0	392298	0	~	0	0.9392	0	392772	0	~	0	0.9472	0	389469	0	~	0	0.9486	0	388878	0	~	0	0.9474	0	389380	0
2012	0.2666	0.2666	0.0067	1.4852	1	375144	0	~	0	0.9708	0	379980	0	~	0	0.9625	0	383256	0	~	0	0.9638	0	382730	0	~	0	0.937	0	393705	0	~	0	0.9365	0	393884	0	~	0	0.9444	0	390613	0	~	0	0.9451	0	390317	0
2013	0	~	0	0.9786	0	376960	0	~	0	0.9797	0	376513	0.262	0.262	0.0066	1.4597	1	381702	0	~	0	0.9599	0	384310	0	~	0	0.96	0	384258	0	~	0	0.9345	0	394726	0	~	0	0.933	0	395360	0.2551	0.2551	0.0065	1.4216	1	391931	0
2014	0	~	0	0.9752	0	378265	0	~	0	0.9764	0	377804	0.265	0.265	0.0067	1.4768	1	377290	0	~	0	0.9643	0	382540	0	~	0	0.9578	0	385137	0	~	0	0.9574	0	385297	0	~	0	0.9331	0	395352	0	~	0	0.931	0	396230	0
2015	0	~	0	0.9717	0	379630	0	~	0	0.9736	0	378883	0	~	0	0.9733	0	379003	0	~	0	0.9737	0	378841	0	~	0	0.9619	0	383519	0	~	0	0.9556	0	386033	0	~	0	0.9555	0	386083	0	~	0	0.93	0	396641	0
2016	0.2645	0.2645	0.0067	1.474	1	378001	0	~	0	0.9677	0	381208	0	~	0	0.9692	0	380612	0	~	0	0.9688	0	380776	0	~	0	0.97	0	380279	0	~	0	0.9586	0	384813	0	~	0	0.9533	0	386968	0	~	0	0.9525	0	387266	0
2017	0	~	0	0.9868	0	373832	0	~	0	0.9742	0	378675	0.2618	0.2618	0.0066	1.4588	1	381938	0.262	0.262	0.0066	1.4595	1	381752	0.2617	0.2617	0.0066	1.4582	1	382092	0.2622	0.2622	0.0066	1.4609	1	381382	0	~	0	0.9567	0	385591	0.2578	0.2578	0.0065	1.4362	1	387942	0
2018	0	~	0	1.0113	0	364762	0	~	0	0.9892	0	372903	0	~	0	0.9722	0	379420	0	~	0	0.9637	0	382764	0.2613	0.2613	0.0066	1.4561	1	382636	0	~	0	0.9647	0	382392	0	~	0	0.9675	0	381264	0	~	0	0.9564	0	385687	0.2578
	Rates are per 100,000 and age-adjusted to the 2000 US Std Population (single ages to 84 - Census P25-1130) standard; Confidence intervals (Tiwari mod) are 95% for rates.
~	Statistic could not be calculated.
Liver Mets Attempt 2
All Sites
	00 years	00 years	00 years	00 years	00 years	00 years	01 years	01 years	01 years	01 years	01 years	01 years	02 years	02 years	02 years	02 years	02 years	02 years	03 years	03 years	03 years	03 years	03 years	03 years	04 years	04 years	04 years	04 years	04 years	04 years	05 years	05 years	05 years	05 years	05 years	05 years	06 years	06 years	06 years	06 years	06 years	06 years	07 years	07 years	07 years	07 years	07 years	07 years	08 years
	Rate	SE	Lower CI	Upper CI	Count	Pop	Rate	SE	Lower CI	Upper CI	Count	Pop	Rate	SE	Lower CI	Upper CI	Count	Pop	Rate	SE	Lower CI	Upper CI	Count	Pop	Rate	SE	Lower CI	Upper CI	Count	Pop	Rate	SE	Lower CI	Upper CI	Count	Pop	Rate	SE	Lower CI	Upper CI	Count	Pop	Rate	SE	Lower CI	Upper CI	Count	Pop	Rate
2010	0	~	0	0.9696	0	380450	0	~	0	0.9707	0	380021	0	~	0	0.9434	0	391006	0	~	0	0.9428	0	391270	0	~	0	0.95	0	388301	0	~	0	0.9513	0	387773	0	~	0	0.9505	0	388084	0	~	0	0.9585	0	384857	0
2011	0.2637	0.2637	0.0067	1.4694	1	379185	0	~	0	0.9661	0	381848	0	~	0	0.9671	0	381425	0	~	0	0.9403	0	392298	0	~	0	0.9392	0	392772	0	~	0	0.9472	0	389469	0	~	0	0.9486	0	388878	0	~	0	0.9474	0	389380	0
2012	0.2666	0.2666	0.0067	1.4852	1	375144	0	~	0	0.9708	0	379980	0	~	0	0.9625	0	383256	0	~	0	0.9638	0	382730	0	~	0	0.937	0	393705	0.2539	0.2539	0.0064	1.4145	1	393884	0	~	0	0.9444	0	390613	0	~	0	0.9451	0	390317	0
2013	0	~	0	0.9786	0	376960	0	~	0	0.9797	0	376513	0.262	0.262	0.0066	1.4597	1	381702	0	~	0	0.9599	0	384310	0	~	0	0.96	0	384258	0	~	0	0.9345	0	394726	0	~	0	0.933	0	395360	0.2551	0.2551	0.0065	1.4216	1	391931	0
2014	0	~	0	0.9752	0	378265	0	~	0	0.9764	0	377804	0.265	0.265	0.0067	1.4768	1	377290	0	~	0	0.9643	0	382540	0	~	0	0.9578	0	385137	0	~	0	0.9574	0	385297	0	~	0	0.9331	0	395352	0	~	0	0.931	0	396230	0.2547
2015	0	~	0	0.9717	0	379630	0	~	0	0.9736	0	378883	0	~	0	0.9733	0	379003	0	~	0	0.9737	0	378841	0	~	0	0.9619	0	383519	0	~	0	0.9556	0	386033	0	~	0	0.9555	0	386083	0	~	0	0.93	0	396641	0
2016	0.2645	0.2645	0.0067	1.474	1	378001	0	~	0	0.9677	0	381208	0	~	0	0.9692	0	380612	0	~	0	0.9688	0	380776	0	~	0	0.97	0	380279	0	~	0	0.9586	0	384813	0	~	0	0.9533	0	386968	0	~	0	0.9525	0	387266	0
2017	0	~	0	0.9868	0	373832	0	~	0	0.9742	0	378675	0.2618	0.2618	0.0066	1.4588	1	381938	0.262	0.262	0.0066	1.4595	1	381752	0.2617	0.2617	0.0066	1.4582	1	382092	0.2622	0.2622	0.0066	1.4609	1	381382	0	~	0	0.9567	0	385591	0.2578	0.2578	0.0065	1.4362	1	387942	0
2018	0	~	0	1.0113	0	364762	0	~	0	0.9892	0	372903	0	~	0	0.9722	0	379420	0	~	0	0.9637	0	382764	0.2613	0.2613	0.0066	1.4561	1	382636	0	~	0	0.9647	0	382392	0	~	0	0.9675	0	381264	0	~	0	0.9564	0	385687	0.2578
	Rates are per 100,000 and age-adjusted to the 2000 US Std Population (single ages to 84 - Census P25-1130) standard; Confidence intervals (Tiwari mod) are 95% for rates.
~	Statistic could not be calculated.
[truncated: 461 more columns]

## Sheet: Liver Info
Filename:	Rate Session-1 Matrix-2
SEER*Stat Version:	8.4.0
Date:	2022-05-01
Session Type: Rate
SUGGESTED CITATION
Software: Surveillance Research Program, National Cancer Institute SEER*Stat software (www.seer.cancer.gov/seerstat) version 8.4.0.
Data: Surveillance, Epidemiology, and End Results (SEER) Program (www.seer.cancer.gov) SEER*Stat Database: Incidence - SEER Research Data, 9
	Registries, Nov 2020 Sub (1975-2018) - Linked To County Attributes - Time Dependent (1990-2018) Income/Rurality, 1969-2019 Counties, National Cancer
	Institute, DCCPS, Surveillance Research Program, released April 2021, based on the November 2020 submission.
DATA
Database: Incidence - SEER Research Data, 9 Registries, Nov 2020 Sub (1975-2018) - Linked To County Attributes - Time Dependent (1990-2018) Income/Rurality,
	1969-2019 Counties
STATISTIC
Statistic: Age-Adjusted Rates (Age recode with single ages and 85+) (2000 US Std Population (single ages to 84 - Census P25-1130) standard)
P-Values: .05
Options: Display Confidence Intervals (Tiwari mod) and Standard Errors
SELECTION
Select Only: Malignant Behavior, Known Age
Pop/Case: {Race, Sex, Year Dx.Year of diagnosis} = '2010', '2011', '2012', '2013', '2014', '2015', '2016', '2017', '2018'
Case Only: {Extent of Disease.SEER Combined Mets at DX-liver (2010+)} = 'Yes'
TABLE
Page: Sites Corrected [Site recode ICD-O-3/WHO 2008]
Row: Year of diagnosis 10-18 [Year of diagnosis]
Column: Age recode with single ages 0-84 [Age recode with single ages and 85+]
USER DEFINITIONS
	Sites Corrected [Site recode ICD-O-3/WHO 2008]
	Description: Subject to change based on evolving ICD-O-3 coding rules. For more information, see https://seer.cancer.gov/siterecode.
	Esophagus = Esophagus
	Stomach = Stomach
	Colon and Rectum = Cecum, Appendix, Ascending Colon, Hepatic Flexure, Transverse Colon, Splenic Flexure, Descending Colon, Sigmoid Colon, Large
	Intestine, NOS, Rectosigmoid Junction, Rectum
	Liver and Intrahepatic Bile Duct = Liver, Intrahepatic Bile Duct
	Pancreas = Pancreas
	Lung and Bronchus = Lung and Bronchus
	Melanoma of the Skin = Melanoma of the Skin
	Breast = Breast
	Corpus Uteri = Corpus Uteri
	Ovary = Ovary
	Prostate = Prostate
	Urinary Bladder = Urinary Bladder
	Kidney and Renal Pelvis = Kidney and Renal Pelvis
	All Sites = Esophagus, Stomach, Cecum, Appendix, Ascending Colon, Hepatic Flexure, Transverse Colon, Splenic Flexure, Descending Colon, Sigmoid
	Colon, Large Intestine, NOS, Rectosigmoid Junction, Rectum, Liver, Intrahepatic Bile Duct, Pancreas, Lung and Bronchus, Melanoma of the Skin, Breast,
	Corpus Uteri, Ovary, Prostate, Urinary Bladder, Kidney and Renal Pelvis
	Age recode with single ages 0-84 [Age recode with single ages and 85+]
	00 years = 00 years
	01 years = 01 years
	02 years = 02 years
	03 years = 03 years
	04 years = 04 years
	05 years = 05 years
	06 years = 06 years
	07 years = 07 years
	08 years = 08 years
	09 years = 09 years
	10 years = 10 years
	11 years = 11 years
	12 years = 12 years
	13 years = 13 years
	14 years = 14 years
	15 years = 15 years
	16 years = 16 years
	17 years = 17 years
	18 years = 18 years
	19 years = 19 years
	20 years = 20 years
	21 years = 21 years
	22 years = 22 years
	23 years = 23 years
	24 years = 24 years
	25 years = 25 years
	26 years = 26 years
	27 years = 27 years
	28 years = 28 years
	29 years = 29 years
	30 years = 30 years
	31 years = 31 years
	32 years = 32 years
	33 years = 33 years
	34 years = 34 years
	35 years = 35 years
	36 years = 36 years
	37 years = 37 years
	38 years = 38 years
	39 years = 39 years
	40 years = 40 years
	41 years = 41 years
	42 years = 42 years
	43 years = 43 years
	44 years = 44 years
	45 years = 45 years
	46 years = 46 years
	47 years = 47 years
	48 years = 48 years
	49 years = 49 years
	50 years = 50 years
	51 years = 51 years
	52 years = 52 years
	53 years = 53 years
	54 years = 54 years
	55 years = 55 years
	56 years = 56 years
	57 years = 57 years
	58 years = 58 years
	59 years = 59 years
	60 years = 60 years
	61 years = 61 years
	62 years = 62 years
	63 years = 63 years
	64 years = 64 years
	65 years = 65 years
	66 years = 66 years
	67 years = 67 years
	68 years = 68 years
	69 years = 69 years
	70 years = 70 years
	71 years = 71 years
	72 years = 72 years
	73 years = 73 years
	74 years = 74 years
	75 years = 75 years
	76 years = 76 years
	77 years = 77 years
	78 years = 78 years
	79 years = 79 years
	80 years = 80 years
	81 years = 81 years
	82 years = 82 years
	83 years = 83 years
	84 years = 84 years
	Year of diagnosis 10-18 [Year of diagnosis]
	Description: NAACCR Name=Date of Diagnosis--Year, Item #=390
	2010 = 2010
	2011 = 2011
	2012 = 2012
	2013 = 2013
	2014 = 2014
	2015 = 2015
	2016 = 2016
	2017 = 2017
	2018 = 2018
OUTPUT
Title: Liver Mets Attempt 2
Display Rates as: Cases per 100,000
Precision: 4 decimal places (default)

## Sheet: Brain Met
Brain Mets Attempt 2
Esophagus
	00 years	00 years	00 years	00 years	00 years	00 years	01 years	01 years	01 years	01 years	01 years	01 years	02 years	02 years	02 years	02 years	02 years	02 years	03 years	03 years	03 years	03 years	03 years	03 years	04 years	04 years	04 years	04 years	04 years	04 years	05 years	05 years	05 years	05 years	05 years	05 years	06 years	06 years	06 years	06 years	06 years	06 years	07 years	07 years	07 years	07 years	07 years	07 years	08 years
	Rate	SE	Lower CI	Upper CI	Count	Pop	Rate	SE	Lower CI	Upper CI	Count	Pop	Rate	SE	Lower CI	Upper CI	Count	Pop	Rate	SE	Lower CI	Upper CI	Count	Pop	Rate	SE	Lower CI	Upper CI	Count	Pop	Rate	SE	Lower CI	Upper CI	Count	Pop	Rate	SE	Lower CI	Upper CI	Count	Pop	Rate	SE	Lower CI	Upper CI	Count	Pop	Rate
2010	0	~	0	0.9696	0	380450	0	~	0	0.9707	0	380021	0	~	0	0.9434	0	391006	0	~	0	0.9428	0	391270	0	~	0	0.95	0	388301	0	~	0	0.9513	0	387773	0	~	0	0.9505	0	388084	0	~	0	0.9585	0	384857	0
2011	0	~	0	0.9728	0	379185	0	~	0	0.9661	0	381848	0	~	0	0.9671	0	381425	0	~	0	0.9403	0	392298	0	~	0	0.9392	0	392772	0	~	0	0.9472	0	389469	0	~	0	0.9486	0	388878	0	~	0	0.9474	0	389380	0
2012	0	~	0	0.9833	0	375144	0	~	0	0.9708	0	379980	0	~	0	0.9625	0	383256	0	~	0	0.9638	0	382730	0	~	0	0.937	0	393705	0	~	0	0.9365	0	393884	0	~	0	0.9444	0	390613	0	~	0	0.9451	0	390317	0
2013	0	~	0	0.9786	0	376960	0	~	0	0.9797	0	376513	0	~	0	0.9664	0	381702	0	~	0	0.9599	0	384310	0	~	0	0.96	0	384258	0	~	0	0.9345	0	394726	0	~	0	0.933	0	395360	0	~	0	0.9412	0	391931	0
2014	0	~	0	0.9752	0	378265	0	~	0	0.9764	0	377804	0	~	0	0.9777	0	377290	0	~	0	0.9643	0	382540	0	~	0	0.9578	0	385137	0	~	0	0.9574	0	385297	0	~	0	0.9331	0	395352	0	~	0	0.931	0	396230	0
2015	0	~	0	0.9717	0	379630	0	~	0	0.9736	0	378883	0	~	0	0.9733	0	379003	0	~	0	0.9737	0	378841	0	~	0	0.9619	0	383519	0	~	0	0.9556	0	386033	0	~	0	0.9555	0	386083	0	~	0	0.93	0	396641	0
2016	0	~	0	0.9759	0	378001	0	~	0	0.9677	0	381208	0	~	0	0.9692	0	380612	0	~	0	0.9688	0	380776	0	~	0	0.97	0	380279	0	~	0	0.9586	0	384813	0	~	0	0.9533	0	386968	0	~	0	0.9525	0	387266	0
2017	0	~	0	0.9868	0	373832	0	~	0	0.9742	0	378675	0	~	0	0.9658	0	381938	0	~	0	0.9663	0	381752	0	~	0	0.9654	0	382092	0	~	0	0.9672	0	381382	0	~	0	0.9567	0	385591	0	~	0	0.9509	0	387942	0
2018	0	~	0	1.0113	0	364762	0	~	0	0.9892	0	372903	0	~	0	0.9722	0	379420	0	~	0	0.9637	0	382764	0	~	0	0.9641	0	382636	0	~	0	0.9647	0	382392	0	~	0	0.9675	0	381264	0	~	0	0.9564	0	385687	0
	Rates are per 100,000 and age-adjusted to the 2000 US Std Population (single ages to 84 - Census P25-1130) standard; Confidence intervals (Tiwari mod) are 95% for rates.
~	Statistic could not be calculated.
Brain Mets Attempt 2
Stomach
	00 years	00 years	00 years	00 years	00 years	00 years	01 years	01 years	01 years	01 years	01 years	01 years	02 years	02 years	02 years	02 years	02 years	02 years	03 years	03 years	03 years	03 years	03 years	03 years	04 years	04 years	04 years	04 years	04 years	04 years	05 years	05 years	05 years	05 years	05 years	05 years	06 years	06 years	06 years	06 years	06 years	06 years	07 years	07 years	07 years	07 years	07 years	07 years	08 years
	Rate	SE	Lower CI	Upper CI	Count	Pop	Rate	SE	Lower CI	Upper CI	Count	Pop	Rate	SE	Lower CI	Upper CI	Count	Pop	Rate	SE	Lower CI	Upper CI	Count	Pop	Rate	SE	Lower CI	Upper CI	Count	Pop	Rate	SE	Lower CI	Upper CI	Count	Pop	Rate	SE	Lower CI	Upper CI	Count	Pop	Rate	SE	Lower CI	Upper CI	Count	Pop	Rate
2010	0	~	0	0.9696	0	380450	0	~	0	0.9707	0	380021	0	~	0	0.9434	0	391006	0	~	0	0.9428	0	391270	0	~	0	0.95	0	388301	0	~	0	0.9513	0	387773	0	~	0	0.9505	0	388084	0	~	0	0.9585	0	384857	0
2011	0	~	0	0.9728	0	379185	0	~	0	0.9661	0	381848	0	~	0	0.9671	0	381425	0	~	0	0.9403	0	392298	0	~	0	0.9392	0	392772	0	~	0	0.9472	0	389469	0	~	0	0.9486	0	388878	0	~	0	0.9474	0	389380	0
2012	0	~	0	0.9833	0	375144	0	~	0	0.9708	0	379980	0	~	0	0.9625	0	383256	0	~	0	0.9638	0	382730	0	~	0	0.937	0	393705	0	~	0	0.9365	0	393884	0	~	0	0.9444	0	390613	0	~	0	0.9451	0	390317	0
2013	0	~	0	0.9786	0	376960	0	~	0	0.9797	0	376513	0	~	0	0.9664	0	381702	0	~	0	0.9599	0	384310	0	~	0	0.96	0	384258	0	~	0	0.9345	0	394726	0	~	0	0.933	0	395360	0	~	0	0.9412	0	391931	0
2014	0	~	0	0.9752	0	378265	0	~	0	0.9764	0	377804	0	~	0	0.9777	0	377290	0	~	0	0.9643	0	382540	0	~	0	0.9578	0	385137	0	~	0	0.9574	0	385297	0	~	0	0.9331	0	395352	0	~	0	0.931	0	396230	0
2015	0	~	0	0.9717	0	379630	0	~	0	0.9736	0	378883	0	~	0	0.9733	0	379003	0	~	0	0.9737	0	378841	0	~	0	0.9619	0	383519	0	~	0	0.9556	0	386033	0	~	0	0.9555	0	386083	0	~	0	0.93	0	396641	0
2016	0	~	0	0.9759	0	378001	0	~	0	0.9677	0	381208	0	~	0	0.9692	0	380612	0	~	0	0.9688	0	380776	0	~	0	0.97	0	380279	0	~	0	0.9586	0	384813	0	~	0	0.9533	0	386968	0	~	0	0.9525	0	387266	0
2017	0	~	0	0.9868	0	373832	0	~	0	0.9742	0	378675	0	~	0	0.9658	0	381938	0	~	0	0.9663	0	381752	0	~	0	0.9654	0	382092	0	~	0	0.9672	0	381382	0	~	0	0.9567	0	385591	0	~	0	0.9509	0	387942	0
2018	0	~	0	1.0113	0	364762	0	~	0	0.9892	0	372903	0	~	0	0.9722	0	379420	0	~	0	0.9637	0	382764	0	~	0	0.9641	0	382636	0	~	0	0.9647	0	382392	0	~	0	0.9675	0	381264	0	~	0	0.9564	0	385687	0
	Rates are per 100,000 and age-adjusted to the 2000 US Std Population (single ages to 84 - Census P25-1130) standard; Confidence intervals (Tiwari mod) are 95% for rates.
~	Statistic could not be calculated.
Brain Mets Attempt 2
Colon and Rectum
	00 years	00 years	00 years	00 years	00 years	00 years	01 years	01 years	01 years	01 years	01 years	01 years	02 years	02 years	02 years	02 years	02 years	02 years	03 years	03 years	03 years	03 years	03 years	03 years	04 years	04 years	04 years	04 years	04 years	04 years	05 years	05 years	05 years	05 years	05 years	05 years	06 years	06 years	06 years	06 years	06 years	06 years	07 years	07 years	07 years	07 years	07 years	07 years	08 years
	Rate	SE	Lower CI	Upper CI	Count	Pop	Rate	SE	Lower CI	Upper CI	Count	Pop	Rate	SE	Lower CI	Upper CI	Count	Pop	Rate	SE	Lower CI	Upper CI	Count	Pop	Rate	SE	Lower CI	Upper CI	Count	Pop	Rate	SE	Lower CI	Upper CI	Count	Pop	Rate	SE	Lower CI	Upper CI	Count	Pop	Rate	SE	Lower CI	Upper CI	Count	Pop	Rate
2010	0	~	0	0.9696	0	380450	0	~	0	0.9707	0	380021	0	~	0	0.9434	0	391006	0	~	0	0.9428	0	391270	0	~	0	0.95	0	388301	0	~	0	0.9513	0	387773	0	~	0	0.9505	0	388084	0	~	0	0.9585	0	384857	0
2011	0	~	0	0.9728	0	379185	0	~	0	0.9661	0	381848	0	~	0	0.9671	0	381425	0	~	0	0.9403	0	392298	0	~	0	0.9392	0	392772	0	~	0	0.9472	0	389469	0	~	0	0.9486	0	388878	0	~	0	0.9474	0	389380	0
2012	0	~	0	0.9833	0	375144	0	~	0	0.9708	0	379980	0	~	0	0.9625	0	383256	0	~	0	0.9638	0	382730	0	~	0	0.937	0	393705	0	~	0	0.9365	0	393884	0	~	0	0.9444	0	390613	0	~	0	0.9451	0	390317	0
2013	0	~	0	0.9786	0	376960	0	~	0	0.9797	0	376513	0	~	0	0.9664	0	381702	0	~	0	0.9599	0	384310	0	~	0	0.96	0	384258	0	~	0	0.9345	0	394726	0	~	0	0.933	0	395360	0	~	0	0.9412	0	391931	0
2014	0	~	0	0.9752	0	378265	0	~	0	0.9764	0	377804	0	~	0	0.9777	0	377290	0	~	0	0.9643	0	382540	0	~	0	0.9578	0	385137	0	~	0	0.9574	0	385297	0	~	0	0.9331	0	395352	0	~	0	0.931	0	396230	0
2015	0	~	0	0.9717	0	379630	0	~	0	0.9736	0	378883	0	~	0	0.9733	0	379003	0	~	0	0.9737	0	378841	0	~	0	0.9619	0	383519	0	~	0	0.9556	0	386033	0	~	0	0.9555	0	386083	0	~	0	0.93	0	396641	0
2016	0	~	0	0.9759	0	378001	0	~	0	0.9677	0	381208	0	~	0	0.9692	0	380612	0	~	0	0.9688	0	380776	0	~	0	0.97	0	380279	0	~	0	0.9586	0	384813	0	~	0	0.9533	0	386968	0	~	0	0.9525	0	387266	0
2017	0	~	0	0.9868	0	373832	0	~	0	0.9742	0	378675	0	~	0	0.9658	0	381938	0	~	0	0.9663	0	381752	0	~	0	0.9654	0	382092	0	~	0	0.9672	0	381382	0	~	0	0.9567	0	385591	0	~	0	0.9509	0	387942	0
2018	0	~	0	1.0113	0	364762	0	~	0	0.9892	0	372903	0	~	0	0.9722	0	379420	0	~	0	0.9637	0	382764	0	~	0	0.9641	0	382636	0	~	0	0.9647	0	382392	0	~	0	0.9675	0	381264	0	~	0	0.9564	0	385687	0
	Rates are per 100,000 and age-adjusted to the 2000 US Std Population (single ages to 84 - Census P25-1130) standard; Confidence intervals (Tiwari mod) are 95% for rates.
~	Statistic could not be calculated.
Brain Mets Attempt 2
Liver and Intrahepatic Bile Duct
	00 years	00 years	00 years	00 years	00 years	00 years	01 years	01 years	01 years	01 years	01 years	01 years	02 years	02 years	02 years	02 years	02 years	02 years	03 years	03 years	03 years	03 years	03 years	03 years	04 years	04 years	04 years	04 years	04 years	04 years	05 years	05 years	05 years	05 years	05 years	05 years	06 years	06 years	06 years	06 years	06 years	06 years	07 years	07 years	07 years	07 years	07 years	07 years	08 years
	Rate	SE	Lower CI	Upper CI	Count	Pop	Rate	SE	Lower CI	Upper CI	Count	Pop	Rate	SE	Lower CI	Upper CI	Count	Pop	Rate	SE	Lower CI	Upper CI	Count	Pop	Rate	SE	Lower CI	Upper CI	Count	Pop	Rate	SE	Lower CI	Upper CI	Count	Pop	Rate	SE	Lower CI	Upper CI	Count	Pop	Rate	SE	Lower CI	Upper CI	Count	Pop	Rate
2010	0	~	0	0.9696	0	380450	0	~	0	0.9707	0	380021	0	~	0	0.9434	0	391006	0	~	0	0.9428	0	391270	0	~	0	0.95	0	388301	0	~	0	0.9513	0	387773	0	~	0	0.9505	0	388084	0	~	0	0.9585	0	384857	0
2011	0	~	0	0.9728	0	379185	0	~	0	0.9661	0	381848	0	~	0	0.9671	0	381425	0	~	0	0.9403	0	392298	0	~	0	0.9392	0	392772	0	~	0	0.9472	0	389469	0	~	0	0.9486	0	388878	0	~	0	0.9474	0	389380	0
2012	0	~	0	0.9833	0	375144	0	~	0	0.9708	0	379980	0	~	0	0.9625	0	383256	0	~	0	0.9638	0	382730	0	~	0	0.937	0	393705	0	~	0	0.9365	0	393884	0	~	0	0.9444	0	390613	0	~	0	0.9451	0	390317	0
2013	0	~	0	0.9786	0	376960	0	~	0	0.9797	0	376513	0	~	0	0.9664	0	381702	0	~	0	0.9599	0	384310	0	~	0	0.96	0	384258	0	~	0	0.9345	0	394726	0	~	0	0.933	0	395360	0	~	0	0.9412	0	391931	0
2014	0	~	0	0.9752	0	378265	0	~	0	0.9764	0	377804	0	~	0	0.9777	0	377290	0	~	0	0.9643	0	382540	0	~	0	0.9578	0	385137	0	~	0	0.9574	0	385297	0	~	0	0.9331	0	395352	0	~	0	0.931	0	396230	0
2015	0	~	0	0.9717	0	379630	0	~	0	0.9736	0	378883	0	~	0	0.9733	0	379003	0	~	0	0.9737	0	378841	0	~	0	0.9619	0	383519	0	~	0	0.9556	0	386033	0	~	0	0.9555	0	386083	0	~	0	0.93	0	396641	0
2016	0	~	0	0.9759	0	378001	0	~	0	0.9677	0	381208	0	~	0	0.9692	0	380612	0	~	0	0.9688	0	380776	0	~	0	0.97	0	380279	0	~	0	0.9586	0	384813	0	~	0	0.9533	0	386968	0	~	0	0.9525	0	387266	0
2017	0	~	0	0.9868	0	373832	0	~	0	0.9742	0	378675	0	~	0	0.9658	0	381938	0	~	0	0.9663	0	381752	0	~	0	0.9654	0	382092	0	~	0	0.9672	0	381382	0	~	0	0.9567	0	385591	0	~	0	0.9509	0	387942	0
2018	0	~	0	1.0113	0	364762	0	~	0	0.9892	0	372903	0	~	0	0.9722	0	379420	0	~	0	0.9637	0	382764	0	~	0	0.9641	0	382636	0	~	0	0.9647	0	382392	0	~	0	0.9675	0	381264	0	~	0	0.9564	0	385687	0
	Rates are per 100,000 and age-adjusted to the 2000 US Std Population (single ages to 84 - Census P25-1130) standard; Confidence intervals (Tiwari mod) are 95% for rates.
~	Statistic could not be calculated.
Brain Mets Attempt 2
Pancreas
	00 years	00 years	00 years	00 years	00 years	00 years	01 years	01 years	01 years	01 years	01 years	01 years	02 years	02 years	02 years	02 years	02 years	02 years	03 years	03 years	03 years	03 years	03 years	03 years	04 years	04 years	04 years	04 years	04 years	04 years	05 years	05 years	05 years	05 years	05 years	05 years	06 years	06 years	06 years	06 years	06 years	06 years	07 years	07 years	07 years	07 years	07 years	07 years	08 years
	Rate	SE	Lower CI	Upper CI	Count	Pop	Rate	SE	Lower CI	Upper CI	Count	Pop	Rate	SE	Lower CI	Upper CI	Count	Pop	Rate	SE	Lower CI	Upper CI	Count	Pop	Rate	SE	Lower CI	Upper CI	Count	Pop	Rate	SE	Lower CI	Upper CI	Count	Pop	Rate	SE	Lower CI	Upper CI	Count	Pop	Rate	SE	Lower CI	Upper CI	Count	Pop	Rate
2010	0	~	0	0.9696	0	380450	0	~	0	0.9707	0	380021	0	~	0	0.9434	0	391006	0	~	0	0.9428	0	391270	0	~	0	0.95	0	388301	0	~	0	0.9513	0	387773	0	~	0	0.9505	0	388084	0	~	0	0.9585	0	384857	0
2011	0	~	0	0.9728	0	379185	0	~	0	0.9661	0	381848	0	~	0	0.9671	0	381425	0	~	0	0.9403	0	392298	0	~	0	0.9392	0	392772	0	~	0	0.9472	0	389469	0	~	0	0.9486	0	388878	0	~	0	0.9474	0	389380	0
2012	0	~	0	0.9833	0	375144	0	~	0	0.9708	0	379980	0	~	0	0.9625	0	383256	0	~	0	0.9638	0	382730	0	~	0	0.937	0	393705	0	~	0	0.9365	0	393884	0	~	0	0.9444	0	390613	0	~	0	0.9451	0	390317	0
2013	0	~	0	0.9786	0	376960	0	~	0	0.9797	0	376513	0	~	0	0.9664	0	381702	0	~	0	0.9599	0	384310	0	~	0	0.96	0	384258	0	~	0	0.9345	0	394726	0	~	0	0.933	0	395360	0	~	0	0.9412	0	391931	0
2014	0	~	0	0.9752	0	378265	0	~	0	0.9764	0	377804	0	~	0	0.9777	0	377290	0	~	0	0.9643	0	382540	0	~	0	0.9578	0	385137	0	~	0	0.9574	0	385297	0	~	0	0.9331	0	395352	0	~	0	0.931	0	396230	0
2015	0	~	0	0.9717	0	379630	0	~	0	0.9736	0	378883	0	~	0	0.9733	0	379003	0	~	0	0.9737	0	378841	0	~	0	0.9619	0	383519	0	~	0	0.9556	0	386033	0	~	0	0.9555	0	386083	0	~	0	0.93	0	396641	0
2016	0	~	0	0.9759	0	378001	0	~	0	0.9677	0	381208	0	~	0	0.9692	0	380612	0	~	0	0.9688	0	380776	0	~	0	0.97	0	380279	0	~	0	0.9586	0	384813	0	~	0	0.9533	0	386968	0	~	0	0.9525	0	387266	0
2017	0	~	0	0.9868	0	373832	0	~	0	0.9742	0	378675	0	~	0	0.9658	0	381938	0	~	0	0.9663	0	381752	0	~	0	0.9654	0	382092	0	~	0	0.9672	0	381382	0	~	0	0.9567	0	385591	0	~	0	0.9509	0	387942	0
2018	0	~	0	1.0113	0	364762	0	~	0	0.9892	0	372903	0	~	0	0.9722	0	379420	0	~	0	0.9637	0	382764	0	~	0	0.9641	0	382636	0	~	0	0.9647	0	382392	0	~	0	0.9675	0	381264	0	~	0	0.9564	0	385687	0
	Rates are per 100,000 and age-adjusted to the 2000 US Std Population (single ages to 84 - Census P25-1130) standard; Confidence intervals (Tiwari mod) are 95% for rates.
~	Statistic could not be calculated.
Brain Mets Attempt 2
Lung and Bronchus
	00 years	00 years	00 years	00 years	00 years	00 years	01 years	01 years	01 years	01 years	01 years	01 years	02 years	02 years	02 years	02 years	02 years	02 years	03 years	03 years	03 years	03 years	03 years	03 years	04 years	04 years	04 years	04 years	04 years	04 years	05 years	05 years	05 years	05 years	05 years	05 years	06 years	06 years	06 years	06 years	06 years	06 years	07 years	07 years	07 years	07 years	07 years	07 years	08 years
	Rate	SE	Lower CI	Upper CI	Count	Pop	Rate	SE	Lower CI	Upper CI	Count	Pop	Rate	SE	Lower CI	Upper CI	Count	Pop	Rate	SE	Lower CI	Upper CI	Count	Pop	Rate	SE	Lower CI	Upper CI	Count	Pop	Rate	SE	Lower CI	Upper CI	Count	Pop	Rate	SE	Lower CI	Upper CI	Count	Pop	Rate	SE	Lower CI	Upper CI	Count	Pop	Rate
2010	0	~	0	0.9696	0	380450	0	~	0	0.9707	0	380021	0	~	0	0.9434	0	391006	0	~	0	0.9428	0	391270	0	~	0	0.95	0	388301	0	~	0	0.9513	0	387773	0	~	0	0.9505	0	388084	0	~	0	0.9585	0	384857	0
2011	0	~	0	0.9728	0	379185	0	~	0	0.9661	0	381848	0	~	0	0.9671	0	381425	0	~	0	0.9403	0	392298	0	~	0	0.9392	0	392772	0	~	0	0.9472	0	389469	0	~	0	0.9486	0	388878	0	~	0	0.9474	0	389380	0
2012	0	~	0	0.9833	0	375144	0	~	0	0.9708	0	379980	0	~	0	0.9625	0	383256	0	~	0	0.9638	0	382730	0	~	0	0.937	0	393705	0	~	0	0.9365	0	393884	0	~	0	0.9444	0	390613	0	~	0	0.9451	0	390317	0
2013	0	~	0	0.9786	0	376960	0	~	0	0.9797	0	376513	0	~	0	0.9664	0	381702	0	~	0	0.9599	0	384310	0	~	0	0.96	0	384258	0	~	0	0.9345	0	394726	0	~	0	0.933	0	395360	0	~	0	0.9412	0	391931	0
2014	0	~	0	0.9752	0	378265	0	~	0	0.9764	0	377804	0	~	0	0.9777	0	377290	0	~	0	0.9643	0	382540	0	~	0	0.9578	0	385137	0	~	0	0.9574	0	385297	0	~	0	0.9331	0	395352	0	~	0	0.931	0	396230	0
2015	0	~	0	0.9717	0	379630	0	~	0	0.9736	0	378883	0	~	0	0.9733	0	379003	0	~	0	0.9737	0	378841	0	~	0	0.9619	0	383519	0	~	0	0.9556	0	386033	0	~	0	0.9555	0	386083	0	~	0	0.93	0	396641	0
2016	0	~	0	0.9759	0	378001	0	~	0	0.9677	0	381208	0	~	0	0.9692	0	380612	0	~	0	0.9688	0	380776	0	~	0	0.97	0	380279	0	~	0	0.9586	0	384813	0	~	0	0.9533	0	386968	0	~	0	0.9525	0	387266	0
2017	0	~	0	0.9868	0	373832	0	~	0	0.9742	0	378675	0	~	0	0.9658	0	381938	0	~	0	0.9663	0	381752	0	~	0	0.9654	0	382092	0	~	0	0.9672	0	381382	0	~	0	0.9567	0	385591	0	~	0	0.9509	0	387942	0
2018	0	~	0	1.0113	0	364762	0	~	0	0.9892	0	372903	0	~	0	0.9722	0	379420	0	~	0	0.9637	0	382764	0	~	0	0.9641	0	382636	0	~	0	0.9647	0	382392	0	~	0	0.9675	0	381264	0	~	0	0.9564	0	385687	0
	Rates are per 100,000 and age-adjusted to the 2000 US Std Population (single ages to 84 - Census P25-1130) standard; Confidence intervals (Tiwari mod) are 95% for rates.
~	Statistic could not be calculated.
Brain Mets Attempt 2
Melanoma of the Skin
	00 years	00 years	00 years	00 years	00 years	00 years	01 years	01 years	01 years	01 years	01 years	01 years	02 years	02 years	02 years	02 years	02 years	02 years	03 years	03 years	03 years	03 years	03 years	03 years	04 years	04 years	04 years	04 years	04 years	04 years	05 years	05 years	05 years	05 years	05 years	05 years	06 years	06 years	06 years	06 years	06 years	06 years	07 years	07 years	07 years	07 years	07 years	07 years	08 years
	Rate	SE	Lower CI	Upper CI	Count	Pop	Rate	SE	Lower CI	Upper CI	Count	Pop	Rate	SE	Lower CI	Upper CI	Count	Pop	Rate	SE	Lower CI	Upper CI	Count	Pop	Rate	SE	Lower CI	Upper CI	Count	Pop	Rate	SE	Lower CI	Upper CI	Count	Pop	Rate	SE	Lower CI	Upper CI	Count	Pop	Rate	SE	Lower CI	Upper CI	Count	Pop	Rate
2010	0	~	0	0.9696	0	380450	0	~	0	0.9707	0	380021	0	~	0	0.9434	0	391006	0	~	0	0.9428	0	391270	0	~	0	0.95	0	388301	0	~	0	0.9513	0	387773	0	~	0	0.9505	0	388084	0	~	0	0.9585	0	384857	0
2011	0	~	0	0.9728	0	379185	0	~	0	0.9661	0	381848	0	~	0	0.9671	0	381425	0	~	0	0.9403	0	392298	0	~	0	0.9392	0	392772	0	~	0	0.9472	0	389469	0	~	0	0.9486	0	388878	0	~	0	0.9474	0	389380	0
2012	0	~	0	0.9833	0	375144	0	~	0	0.9708	0	379980	0	~	0	0.9625	0	383256	0	~	0	0.9638	0	382730	0	~	0	0.937	0	393705	0	~	0	0.9365	0	393884	0	~	0	0.9444	0	390613	0	~	0	0.9451	0	390317	0
2013	0	~	0	0.9786	0	376960	0	~	0	0.9797	0	376513	0	~	0	0.9664	0	381702	0	~	0	0.9599	0	384310	0	~	0	0.96	0	384258	0	~	0	0.9345	0	394726	0	~	0	0.933	0	395360	0	~	0	0.9412	0	391931	0
2014	0	~	0	0.9752	0	378265	0	~	0	0.9764	0	377804	0	~	0	0.9777	0	377290	0	~	0	0.9643	0	382540	0	~	0	0.9578	0	385137	0	~	0	0.9574	0	385297	0	~	0	0.9331	0	395352	0	~	0	0.931	0	396230	0
2015	0	~	0	0.9717	0	379630	0	~	0	0.9736	0	378883	0	~	0	0.9733	0	379003	0	~	0	0.9737	0	378841	0	~	0	0.9619	0	383519	0	~	0	0.9556	0	386033	0	~	0	0.9555	0	386083	0	~	0	0.93	0	396641	0
2016	0	~	0	0.9759	0	378001	0	~	0	0.9677	0	381208	0	~	0	0.9692	0	380612	0	~	0	0.9688	0	380776	0	~	0	0.97	0	380279	0	~	0	0.9586	0	384813	0	~	0	0.9533	0	386968	0	~	0	0.9525	0	387266	0
2017	0	~	0	0.9868	0	373832	0	~	0	0.9742	0	378675	0	~	0	0.9658	0	381938	0	~	0	0.9663	0	381752	0	~	0	0.9654	0	382092	0	~	0	0.9672	0	381382	0	~	0	0.9567	0	385591	0	~	0	0.9509	0	387942	0
2018	0	~	0	1.0113	0	364762	0	~	0	0.9892	0	372903	0	~	0	0.9722	0	379420	0	~	0	0.9637	0	382764	0	~	0	0.9641	0	382636	0	~	0	0.9647	0	382392	0	~	0	0.9675	0	381264	0	~	0	0.9564	0	385687	0
	Rates are per 100,000 and age-adjusted to the 2000 US Std Population (single ages to 84 - Census P25-1130) standard; Confidence intervals (Tiwari mod) are 95% for rates.
~	Statistic could not be calculated.
Brain Mets Attempt 2
Breast
	00 years	00 years	00 years	00 years	00 years	00 years	01 years	01 years	01 years	01 years	01 years	01 years	02 years	02 years	02 years	02 years	02 years	02 years	03 years	03 years	03 years	03 years	03 years	03 years	04 years	04 years	04 years	04 years	04 years	04 years	05 years	05 years	05 years	05 years	05 years	05 years	06 years	06 years	06 years	06 years	06 years	06 years	07 years	07 years	07 years	07 years	07 years	07 years	08 years
	Rate	SE	Lower CI	Upper CI	Count	Pop	Rate	SE	Lower CI	Upper CI	Count	Pop	Rate	SE	Lower CI	Upper CI	Count	Pop	Rate	SE	Lower CI	Upper CI	Count	Pop	Rate	SE	Lower CI	Upper CI	Count	Pop	Rate	SE	Lower CI	Upper CI	Count	Pop	Rate	SE	Lower CI	Upper CI	Count	Pop	Rate	SE	Lower CI	Upper CI	Count	Pop	Rate
2010	0	~	0	0.9696	0	380450	0	~	0	0.9707	0	380021	0	~	0	0.9434	0	391006	0	~	0	0.9428	0	391270	0	~	0	0.95	0	388301	0	~	0	0.9513	0	387773	0	~	0	0.9505	0	388084	0	~	0	0.9585	0	384857	0
2011	0	~	0	0.9728	0	379185	0	~	0	0.9661	0	381848	0	~	0	0.9671	0	381425	0	~	0	0.9403	0	392298	0	~	0	0.9392	0	392772	0	~	0	0.9472	0	389469	0	~	0	0.9486	0	388878	0	~	0	0.9474	0	389380	0
2012	0	~	0	0.9833	0	375144	0	~	0	0.9708	0	379980	0	~	0	0.9625	0	383256	0	~	0	0.9638	0	382730	0	~	0	0.937	0	393705	0	~	0	0.9365	0	393884	0	~	0	0.9444	0	390613	0	~	0	0.9451	0	390317	0
2013	0	~	0	0.9786	0	376960	0	~	0	0.9797	0	376513	0	~	0	0.9664	0	381702	0	~	0	0.9599	0	384310	0	~	0	0.96	0	384258	0	~	0	0.9345	0	394726	0	~	0	0.933	0	395360	0	~	0	0.9412	0	391931	0
2014	0	~	0	0.9752	0	378265	0	~	0	0.9764	0	377804	0	~	0	0.9777	0	377290	0	~	0	0.9643	0	382540	0	~	0	0.9578	0	385137	0	~	0	0.9574	0	385297	0	~	0	0.9331	0	395352	0	~	0	0.931	0	396230	0
2015	0	~	0	0.9717	0	379630	0	~	0	0.9736	0	378883	0	~	0	0.9733	0	379003	0	~	0	0.9737	0	378841	0	~	0	0.9619	0	383519	0	~	0	0.9556	0	386033	0	~	0	0.9555	0	386083	0	~	0	0.93	0	396641	0
2016	0	~	0	0.9759	0	378001	0	~	0	0.9677	0	381208	0	~	0	0.9692	0	380612	0	~	0	0.9688	0	380776	0	~	0	0.97	0	380279	0	~	0	0.9586	0	384813	0	~	0	0.9533	0	386968	0	~	0	0.9525	0	387266	0
2017	0	~	0	0.9868	0	373832	0	~	0	0.9742	0	378675	0	~	0	0.9658	0	381938	0	~	0	0.9663	0	381752	0	~	0	0.9654	0	382092	0	~	0	0.9672	0	381382	0	~	0	0.9567	0	385591	0	~	0	0.9509	0	387942	0
2018	0	~	0	1.0113	0	364762	0	~	0	0.9892	0	372903	0	~	0	0.9722	0	379420	0	~	0	0.9637	0	382764	0	~	0	0.9641	0	382636	0	~	0	0.9647	0	382392	0	~	0	0.9675	0	381264	0	~	0	0.9564	0	385687	0
	Rates are per 100,000 and age-adjusted to the 2000 US Std Population (single ages to 84 - Census P25-1130) standard; Confidence intervals (Tiwari mod) are 95% for rates.
~	Statistic could not be calculated.
Brain Mets Attempt 2
Corpus Uteri
	00 years	00 years	00 years	00 years	00 years	00 years	01 years	01 years	01 years	01 years	01 years	01 years	02 years	02 years	02 years	02 years	02 years	02 years	03 years	03 years	03 years	03 years	03 years	03 years	04 years	04 years	04 years	04 years	04 years	04 years	05 years	05 years	05 years	05 years	05 years	05 years	06 years	06 years	06 years	06 years	06 years	06 years	07 years	07 years	07 years	07 years	07 years	07 years	08 years
	Rate	SE	Lower CI	Upper CI	Count	Pop	Rate	SE	Lower CI	Upper CI	Count	Pop	Rate	SE	Lower CI	Upper CI	Count	Pop	Rate	SE	Lower CI	Upper CI	Count	Pop	Rate	SE	Lower CI	Upper CI	Count	Pop	Rate	SE	Lower CI	Upper CI	Count	Pop	Rate	SE	Lower CI	Upper CI	Count	Pop	Rate	SE	Lower CI	Upper CI	Count	Pop	Rate
2010	0	~	0	0.9696	0	380450	0	~	0	0.9707	0	380021	0	~	0	0.9434	0	391006	0	~	0	0.9428	0	391270	0	~	0	0.95	0	388301	0	~	0	0.9513	0	387773	0	~	0	0.9505	0	388084	0	~	0	0.9585	0	384857	0
2011	0	~	0	0.9728	0	379185	0	~	0	0.9661	0	381848	0	~	0	0.9671	0	381425	0	~	0	0.9403	0	392298	0	~	0	0.9392	0	392772	0	~	0	0.9472	0	389469	0	~	0	0.9486	0	388878	0	~	0	0.9474	0	389380	0
2012	0	~	0	0.9833	0	375144	0	~	0	0.9708	0	379980	0	~	0	0.9625	0	383256	0	~	0	0.9638	0	382730	0	~	0	0.937	0	393705	0	~	0	0.9365	0	393884	0	~	0	0.9444	0	390613	0	~	0	0.9451	0	390317	0
2013	0	~	0	0.9786	0	376960	0	~	0	0.9797	0	376513	0	~	0	0.9664	0	381702	0	~	0	0.9599	0	384310	0	~	0	0.96	0	384258	0	~	0	0.9345	0	394726	0	~	0	0.933	0	395360	0	~	0	0.9412	0	391931	0
2014	0	~	0	0.9752	0	378265	0	~	0	0.9764	0	377804	0	~	0	0.9777	0	377290	0	~	0	0.9643	0	382540	0	~	0	0.9578	0	385137	0	~	0	0.9574	0	385297	0	~	0	0.9331	0	395352	0	~	0	0.931	0	396230	0
2015	0	~	0	0.9717	0	379630	0	~	0	0.9736	0	378883	0	~	0	0.9733	0	379003	0	~	0	0.9737	0	378841	0	~	0	0.9619	0	383519	0	~	0	0.9556	0	386033	0	~	0	0.9555	0	386083	0	~	0	0.93	0	396641	0
2016	0	~	0	0.9759	0	378001	0	~	0	0.9677	0	381208	0	~	0	0.9692	0	380612	0	~	0	0.9688	0	380776	0	~	0	0.97	0	380279	0	~	0	0.9586	0	384813	0	~	0	0.9533	0	386968	0	~	0	0.9525	0	387266	0
2017	0	~	0	0.9868	0	373832	0	~	0	0.9742	0	378675	0	~	0	0.9658	0	381938	0	~	0	0.9663	0	381752	0	~	0	0.9654	0	382092	0	~	0	0.9672	0	381382	0	~	0	0.9567	0	385591	0	~	0	0.9509	0	387942	0
2018	0	~	0	1.0113	0	364762	0	~	0	0.9892	0	372903	0	~	0	0.9722	0	379420	0	~	0	0.9637	0	382764	0	~	0	0.9641	0	382636	0	~	0	0.9647	0	382392	0	~	0	0.9675	0	381264	0	~	0	0.9564	0	385687	0
	Rates are per 100,000 and age-adjusted to the 2000 US Std Population (single ages to 84 - Census P25-1130) standard; Confidence intervals (Tiwari mod) are 95% for rates.
~	Statistic could not be calculated.
Brain Mets Attempt 2
Ovary
	00 years	00 years	00 years	00 years	00 years	00 years	01 years	01 years	01 years	01 years	01 years	01 years	02 years	02 years	02 years	02 years	02 years	02 years	03 years	03 years	03 years	03 years	03 years	03 years	04 years	04 years	04 years	04 years	04 years	04 years	05 years	05 years	05 years	05 years	05 years	05 years	06 years	06 years	06 years	06 years	06 years	06 years	07 years	07 years	07 years	07 years	07 years	07 years	08 years
	Rate	SE	Lower CI	Upper CI	Count	Pop	Rate	SE	Lower CI	Upper CI	Count	Pop	Rate	SE	Lower CI	Upper CI	Count	Pop	Rate	SE	Lower CI	Upper CI	Count	Pop	Rate	SE	Lower CI	Upper CI	Count	Pop	Rate	SE	Lower CI	Upper CI	Count	Pop	Rate	SE	Lower CI	Upper CI	Count	Pop	Rate	SE	Lower CI	Upper CI	Count	Pop	Rate
2010	0	~	0	0.9696	0	380450	0	~	0	0.9707	0	380021	0	~	0	0.9434	0	391006	0	~	0	0.9428	0	391270	0	~	0	0.95	0	388301	0	~	0	0.9513	0	387773	0	~	0	0.9505	0	388084	0	~	0	0.9585	0	384857	0
2011	0	~	0	0.9728	0	379185	0	~	0	0.9661	0	381848	0	~	0	0.9671	0	381425	0	~	0	0.9403	0	392298	0	~	0	0.9392	0	392772	0	~	0	0.9472	0	389469	0	~	0	0.9486	0	388878	0	~	0	0.9474	0	389380	0
2012	0	~	0	0.9833	0	375144	0	~	0	0.9708	0	379980	0	~	0	0.9625	0	383256	0	~	0	0.9638	0	382730	0	~	0	0.937	0	393705	0	~	0	0.9365	0	393884	0	~	0	0.9444	0	390613	0	~	0	0.9451	0	390317	0
2013	0	~	0	0.9786	0	376960	0	~	0	0.9797	0	376513	0	~	0	0.9664	0	381702	0	~	0	0.9599	0	384310	0	~	0	0.96	0	384258	0	~	0	0.9345	0	394726	0	~	0	0.933	0	395360	0	~	0	0.9412	0	391931	0
2014	0	~	0	0.9752	0	378265	0	~	0	0.9764	0	377804	0	~	0	0.9777	0	377290	0	~	0	0.9643	0	382540	0	~	0	0.9578	0	385137	0	~	0	0.9574	0	385297	0	~	0	0.9331	0	395352	0	~	0	0.931	0	396230	0
2015	0	~	0	0.9717	0	379630	0	~	0	0.9736	0	378883	0	~	0	0.9733	0	379003	0	~	0	0.9737	0	378841	0	~	0	0.9619	0	383519	0	~	0	0.9556	0	386033	0	~	0	0.9555	0	386083	0	~	0	0.93	0	396641	0
2016	0	~	0	0.9759	0	378001	0	~	0	0.9677	0	381208	0	~	0	0.9692	0	380612	0	~	0	0.9688	0	380776	0	~	0	0.97	0	380279	0	~	0	0.9586	0	384813	0	~	0	0.9533	0	386968	0	~	0	0.9525	0	387266	0
2017	0	~	0	0.9868	0	373832	0	~	0	0.9742	0	378675	0	~	0	0.9658	0	381938	0	~	0	0.9663	0	381752	0	~	0	0.9654	0	382092	0	~	0	0.9672	0	381382	0	~	0	0.9567	0	385591	0	~	0	0.9509	0	387942	0
2018	0	~	0	1.0113	0	364762	0	~	0	0.9892	0	372903	0	~	0	0.9722	0	379420	0	~	0	0.9637	0	382764	0	~	0	0.9641	0	382636	0	~	0	0.9647	0	382392	0	~	0	0.9675	0	381264	0	~	0	0.9564	0	385687	0
	Rates are per 100,000 and age-adjusted to the 2000 US Std Population (single ages to 84 - Census P25-1130) standard; Confidence intervals (Tiwari mod) are 95% for rates.
~	Statistic could not be calculated.
Brain Mets Attempt 2
Prostate
	00 years	00 years	00 years	00 years	00 years	00 years	01 years	01 years	01 years	01 years	01 years	01 years	02 years	02 years	02 years	02 years	02 years	02 years	03 years	03 years	03 years	03 years	03 years	03 years	04 years	04 years	04 years	04 years	04 years	04 years	05 years	05 years	05 years	05 years	05 years	05 years	06 years	06 years	06 years	06 years	06 years	06 years	07 years	07 years	07 years	07 years	07 years	07 years	08 years
	Rate	SE	Lower CI	Upper CI	Count	Pop	Rate	SE	Lower CI	Upper CI	Count	Pop	Rate	SE	Lower CI	Upper CI	Count	Pop	Rate	SE	Lower CI	Upper CI	Count	Pop	Rate	SE	Lower CI	Upper CI	Count	Pop	Rate	SE	Lower CI	Upper CI	Count	Pop	Rate	SE	Lower CI	Upper CI	Count	Pop	Rate	SE	Lower CI	Upper CI	Count	Pop	Rate
2010	0	~	0	0.9696	0	380450	0	~	0	0.9707	0	380021	0	~	0	0.9434	0	391006	0	~	0	0.9428	0	391270	0	~	0	0.95	0	388301	0	~	0	0.9513	0	387773	0	~	0	0.9505	0	388084	0	~	0	0.9585	0	384857	0
2011	0	~	0	0.9728	0	379185	0	~	0	0.9661	0	381848	0	~	0	0.9671	0	381425	0	~	0	0.9403	0	392298	0	~	0	0.9392	0	392772	0	~	0	0.9472	0	389469	0	~	0	0.9486	0	388878	0	~	0	0.9474	0	389380	0
2012	0	~	0	0.9833	0	375144	0	~	0	0.9708	0	379980	0	~	0	0.9625	0	383256	0	~	0	0.9638	0	382730	0	~	0	0.937	0	393705	0	~	0	0.9365	0	393884	0	~	0	0.9444	0	390613	0	~	0	0.9451	0	390317	0
2013	0	~	0	0.9786	0	376960	0	~	0	0.9797	0	376513	0	~	0	0.9664	0	381702	0	~	0	0.9599	0	384310	0	~	0	0.96	0	384258	0	~	0	0.9345	0	394726	0	~	0	0.933	0	395360	0	~	0	0.9412	0	391931	0
2014	0	~	0	0.9752	0	378265	0	~	0	0.9764	0	377804	0	~	0	0.9777	0	377290	0	~	0	0.9643	0	382540	0	~	0	0.9578	0	385137	0	~	0	0.9574	0	385297	0	~	0	0.9331	0	395352	0	~	0	0.931	0	396230	0
2015	0	~	0	0.9717	0	379630	0	~	0	0.9736	0	378883	0	~	0	0.9733	0	379003	0	~	0	0.9737	0	378841	0	~	0	0.9619	0	383519	0	~	0	0.9556	0	386033	0	~	0	0.9555	0	386083	0	~	0	0.93	0	396641	0
2016	0	~	0	0.9759	0	378001	0	~	0	0.9677	0	381208	0	~	0	0.9692	0	380612	0	~	0	0.9688	0	380776	0	~	0	0.97	0	380279	0	~	0	0.9586	0	384813	0	~	0	0.9533	0	386968	0	~	0	0.9525	0	387266	0
2017	0	~	0	0.9868	0	373832	0	~	0	0.9742	0	378675	0	~	0	0.9658	0	381938	0	~	0	0.9663	0	381752	0	~	0	0.9654	0	382092	0	~	0	0.9672	0	381382	0	~	0	0.9567	0	385591	0	~	0	0.9509	0	387942	0
2018	0	~	0	1.0113	0	364762	0	~	0	0.9892	0	372903	0	~	0	0.9722	0	379420	0	~	0	0.9637	0	382764	0	~	0	0.9641	0	382636	0	~	0	0.9647	0	382392	0	~	0	0.9675	0	381264	0	~	0	0.9564	0	385687	0
	Rates are per 100,000 and age-adjusted to the 2000 US Std Population (single ages to 84 - Census P25-1130) standard; Confidence intervals (Tiwari mod) are 95% for rates.
~	Statistic could not be calculated.
Brain Mets Attempt 2
Urinary Bladder
	00 years	00 years	00 years	00 years	00 years	00 years	01 years	01 years	01 years	01 years	01 years	01 years	02 years	02 years	02 years	02 years	02 years	02 years	03 years	03 years	03 years	03 years	03 years	03 years	04 years	04 years	04 years	04 years	04 years	04 years	05 years	05 years	05 years	05 years	05 years	05 years	06 years	06 years	06 years	06 years	06 years	06 years	07 years	07 years	07 years	07 years	07 years	07 years	08 years
	Rate	SE	Lower CI	Upper CI	Count	Pop	Rate	SE	Lower CI	Upper CI	Count	Pop	Rate	SE	Lower CI	Upper CI	Count	Pop	Rate	SE	Lower CI	Upper CI	Count	Pop	Rate	SE	Lower CI	Upper CI	Count	Pop	Rate	SE	Lower CI	Upper CI	Count	Pop	Rate	SE	Lower CI	Upper CI	Count	Pop	Rate	SE	Lower CI	Upper CI	Count	Pop	Rate
2010	0	~	0	0.9696	0	380450	0	~	0	0.9707	0	380021	0	~	0	0.9434	0	391006	0	~	0	0.9428	0	391270	0	~	0	0.95	0	388301	0	~	0	0.9513	0	387773	0	~	0	0.9505	0	388084	0	~	0	0.9585	0	384857	0
2011	0	~	0	0.9728	0	379185	0	~	0	0.9661	0	381848	0	~	0	0.9671	0	381425	0	~	0	0.9403	0	392298	0	~	0	0.9392	0	392772	0	~	0	0.9472	0	389469	0	~	0	0.9486	0	388878	0	~	0	0.9474	0	389380	0
2012	0	~	0	0.9833	0	375144	0	~	0	0.9708	0	379980	0	~	0	0.9625	0	383256	0	~	0	0.9638	0	382730	0	~	0	0.937	0	393705	0	~	0	0.9365	0	393884	0	~	0	0.9444	0	390613	0	~	0	0.9451	0	390317	0
2013	0	~	0	0.9786	0	376960	0	~	0	0.9797	0	376513	0	~	0	0.9664	0	381702	0	~	0	0.9599	0	384310	0	~	0	0.96	0	384258	0	~	0	0.9345	0	394726	0	~	0	0.933	0	395360	0	~	0	0.9412	0	391931	0
2014	0	~	0	0.9752	0	378265	0	~	0	0.9764	0	377804	0	~	0	0.9777	0	377290	0	~	0	0.9643	0	382540	0	~	0	0.9578	0	385137	0	~	0	0.9574	0	385297	0	~	0	0.9331	0	395352	0	~	0	0.931	0	396230	0
2015	0	~	0	0.9717	0	379630	0	~	0	0.9736	0	378883	0	~	0	0.9733	0	379003	0	~	0	0.9737	0	378841	0	~	0	0.9619	0	383519	0	~	0	0.9556	0	386033	0	~	0	0.9555	0	386083	0	~	0	0.93	0	396641	0
2016	0	~	0	0.9759	0	378001	0	~	0	0.9677	0	381208	0	~	0	0.9692	0	380612	0	~	0	0.9688	0	380776	0	~	0	0.97	0	380279	0	~	0	0.9586	0	384813	0	~	0	0.9533	0	386968	0	~	0	0.9525	0	387266	0
2017	0	~	0	0.9868	0	373832	0	~	0	0.9742	0	378675	0	~	0	0.9658	0	381938	0	~	0	0.9663	0	381752	0	~	0	0.9654	0	382092	0	~	0	0.9672	0	381382	0	~	0	0.9567	0	385591	0	~	0	0.9509	0	387942	0
2018	0	~	0	1.0113	0	364762	0	~	0	0.9892	0	372903	0	~	0	0.9722	0	379420	0	~	0	0.9637	0	382764	0	~	0	0.9641	0	382636	0	~	0	0.9647	0	382392	0	~	0	0.9675	0	381264	0	~	0	0.9564	0	385687	0
	Rates are per 100,000 and age-adjusted to the 2000 US Std Population (single ages to 84 - Census P25-1130) standard; Confidence intervals (Tiwari mod) are 95% for rates.
~	Statistic could not be calculated.
Brain Mets Attempt 2
Kidney and Renal Pelvis
	00 years	00 years	00 years	00 years	00 years	00 years	01 years	01 years	01 years	01 years	01 years	01 years	02 years	02 years	02 years	02 years	02 years	02 years	03 years	03 years	03 years	03 years	03 years	03 years	04 years	04 years	04 years	04 years	04 years	04 years	05 years	05 years	05 years	05 years	05 years	05 years	06 years	06 years	06 years	06 years	06 years	06 years	07 years	07 years	07 years	07 years	07 years	07 years	08 years
	Rate	SE	Lower CI	Upper CI	Count	Pop	Rate	SE	Lower CI	Upper CI	Count	Pop	Rate	SE	Lower CI	Upper CI	Count	Pop	Rate	SE	Lower CI	Upper CI	Count	Pop	Rate	SE	Lower CI	Upper CI	Count	Pop	Rate	SE	Lower CI	Upper CI	Count	Pop	Rate	SE	Lower CI	Upper CI	Count	Pop	Rate	SE	Lower CI	Upper CI	Count	Pop	Rate
2010	0	~	0	0.9696	0	380450	0	~	0	0.9707	0	380021	0	~	0	0.9434	0	391006	0	~	0	0.9428	0	391270	0	~	0	0.95	0	388301	0	~	0	0.9513	0	387773	0	~	0	0.9505	0	388084	0	~	0	0.9585	0	384857	0
2011	0	~	0	0.9728	0	379185	0	~	0	0.9661	0	381848	0	~	0	0.9671	0	381425	0	~	0	0.9403	0	392298	0	~	0	0.9392	0	392772	0	~	0	0.9472	0	389469	0	~	0	0.9486	0	388878	0	~	0	0.9474	0	389380	0
2012	0.2666	0.2666	0.0067	1.4852	1	375144	0	~	0	0.9708	0	379980	0	~	0	0.9625	0	383256	0	~	0	0.9638	0	382730	0	~	0	0.937	0	393705	0	~	0	0.9365	0	393884	0	~	0	0.9444	0	390613	0	~	0	0.9451	0	390317	0
2013	0	~	0	0.9786	0	376960	0	~	0	0.9797	0	376513	0	~	0	0.9664	0	381702	0	~	0	0.9599	0	384310	0	~	0	0.96	0	384258	0	~	0	0.9345	0	394726	0	~	0	0.933	0	395360	0	~	0	0.9412	0	391931	0
2014	0	~	0	0.9752	0	378265	0.2647	0.2647	0.0067	1.4747	1	377804	0	~	0	0.9777	0	377290	0	~	0	0.9643	0	382540	0	~	0	0.9578	0	385137	0	~	0	0.9574	0	385297	0	~	0	0.9331	0	395352	0	~	0	0.931	0	396230	0
2015	0	~	0	0.9717	0	379630	0	~	0	0.9736	0	378883	0	~	0	0.9733	0	379003	0	~	0	0.9737	0	378841	0	~	0	0.9619	0	383519	0	~	0	0.9556	0	386033	0	~	0	0.9555	0	386083	0	~	0	0.93	0	396641	0
2016	0	~	0	0.9759	0	378001	0	~	0	0.9677	0	381208	0	~	0	0.9692	0	380612	0	~	0	0.9688	0	380776	0	~	0	0.97	0	380279	0	~	0	0.9586	0	384813	0	~	0	0.9533	0	386968	0	~	0	0.9525	0	387266	0
2017	0.2675	0.2675	0.0068	1.4904	1	373832	0	~	0	0.9742	0	378675	0	~	0	0.9658	0	381938	0	~	0	0.9663	0	381752	0	~	0	0.9654	0	382092	0	~	0	0.9672	0	381382	0	~	0	0.9567	0	385591	0	~	0	0.9509	0	387942	0
2018	0	~	0	1.0113	0	364762	0	~	0	0.9892	0	372903	0	~	0	0.9722	0	379420	0	~	0	0.9637	0	382764	0	~	0	0.9641	0	382636	0	~	0	0.9647	0	382392	0	~	0	0.9675	0	381264	0	~	0	0.9564	0	385687	0
	Rates are per 100,000 and age-adjusted to the 2000 US Std Population (single ages to 84 - Census P25-1130) standard; Confidence intervals (Tiwari mod) are 95% for rates.
~	Statistic could not be calculated.
Brain Mets Attempt 2
All Sites
	00 years	00 years	00 years	00 years	00 years	00 years	01 years	01 years	01 years	01 years	01 years	01 years	02 years	02 years	02 years	02 years	02 years	02 years	03 years	03 years	03 years	03 years	03 years	03 years	04 years	04 years	04 years	04 years	04 years	04 years	05 years	05 years	05 years	05 years	05 years	05 years	06 years	06 years	06 years	06 years	06 years	06 years	07 years	07 years	07 years	07 years	07 years	07 years	08 years
	Rate	SE	Lower CI	Upper CI	Count	Pop	Rate	SE	Lower CI	Upper CI	Count	Pop	Rate	SE	Lower CI	Upper CI	Count	Pop	Rate	SE	Lower CI	Upper CI	Count	Pop	Rate	SE	Lower CI	Upper CI	Count	Pop	Rate	SE	Lower CI	Upper CI	Count	Pop	Rate	SE	Lower CI	Upper CI	Count	Pop	Rate	SE	Lower CI	Upper CI	Count	Pop	Rate
2010	0	~	0	0.9696	0	380450	0	~	0	0.9707	0	380021	0	~	0	0.9434	0	391006	0	~	0	0.9428	0	391270	0	~	0	0.95	0	388301	0	~	0	0.9513	0	387773	0	~	0	0.9505	0	388084	0	~	0	0.9585	0	384857	0
2011	0	~	0	0.9728	0	379185	0	~	0	0.9661	0	381848	0	~	0	0.9671	0	381425	0	~	0	0.9403	0	392298	0	~	0	0.9392	0	392772	0	~	0	0.9472	0	389469	0	~	0	0.9486	0	388878	0	~	0	0.9474	0	389380	0
2012	0.2666	0.2666	0.0067	1.4852	1	375144	0	~	0	0.9708	0	379980	0	~	0	0.9625	0	383256	0	~	0	0.9638	0	382730	0	~	0	0.937	0	393705	0	~	0	0.9365	0	393884	0	~	0	0.9444	0	390613	0	~	0	0.9451	0	390317	0
2013	0	~	0	0.9786	0	376960	0	~	0	0.9797	0	376513	0	~	0	0.9664	0	381702	0	~	0	0.9599	0	384310	0	~	0	0.96	0	384258	0	~	0	0.9345	0	394726	0	~	0	0.933	0	395360	0	~	0	0.9412	0	391931	0
2014	0	~	0	0.9752	0	378265	0.2647	0.2647	0.0067	1.4747	1	377804	0	~	0	0.9777	0	377290	0	~	0	0.9643	0	382540	0	~	0	0.9578	0	385137	0	~	0	0.9574	0	385297	0	~	0	0.9331	0	395352	0	~	0	0.931	0	396230	0
2015	0	~	0	0.9717	0	379630	0	~	0	0.9736	0	378883	0	~	0	0.9733	0	379003	0	~	0	0.9737	0	378841	0	~	0	0.9619	0	383519	0	~	0	0.9556	0	386033	0	~	0	0.9555	0	386083	0	~	0	0.93	0	396641	0
2016	0	~	0	0.9759	0	378001	0	~	0	0.9677	0	381208	0	~	0	0.9692	0	380612	0	~	0	0.9688	0	380776	0	~	0	0.97	0	380279	0	~	0	0.9586	0	384813	0	~	0	0.9533	0	386968	0	~	0	0.9525	0	387266	0
2017	0.2675	0.2675	0.0068	1.4904	1	373832	0	~	0	0.9742	0	378675	0	~	0	0.9658	0	381938	0	~	0	0.9663	0	381752	0	~	0	0.9654	0	382092	0	~	0	0.9672	0	381382	0	~	0	0.9567	0	385591	0	~	0	0.9509	0	387942	0
2018	0	~	0	1.0113	0	364762	0	~	0	0.9892	0	372903	0	~	0	0.9722	0	379420	0	~	0	0.9637	0	382764	0	~	0	0.9641	0	382636	0	~	0	0.9647	0	382392	0	~	0	0.9675	0	381264	0	~	0	0.9564	0	385687	0
	Rates are per 100,000 and age-adjusted to the 2000 US Std Population (single ages to 84 - Census P25-1130) standard; Confidence intervals (Tiwari mod) are 95% for rates.
~	Statistic could not be calculated.
[truncated: 461 more columns]

## Sheet: Brain Info
Filename:	Rate Session-1 Matrix-3
SEER*Stat Version:	8.4.0
Date:	2022-05-01
Session Type: Rate
SUGGESTED CITATION
Software: Surveillance Research Program, National Cancer Institute SEER*Stat software (www.seer.cancer.gov/seerstat) version 8.4.0.
Data: Surveillance, Epidemiology, and End Results (SEER) Program (www.seer.cancer.gov) SEER*Stat Database: Incidence - SEER Research Data, 9
	Registries, Nov 2020 Sub (1975-2018) - Linked To County Attributes - Time Dependent (1990-2018) Income/Rurality, 1969-2019 Counties, National Cancer
	Institute, DCCPS, Surveillance Research Program, released April 2021, based on the November 2020 submission.
DATA
Database: Incidence - SEER Research Data, 9 Registries, Nov 2020 Sub (1975-2018) - Linked To County Attributes - Time Dependent (1990-2018) Income/Rurality,
	1969-2019 Counties
STATISTIC
Statistic: Age-Adjusted Rates (Age recode with single ages and 85+) (2000 US Std Population (single ages to 84 - Census P25-1130) standard)
P-Values: .05
Options: Display Confidence Intervals (Tiwari mod) and Standard Errors
SELECTION
Select Only: Malignant Behavior, Known Age
Pop/Case: {Race, Sex, Year Dx.Year of diagnosis} = '2010', '2011', '2012', '2013', '2014', '2015', '2016', '2017', '2018'
Case Only: {Extent of Disease.SEER Combined Mets at DX-brain (2010+)} = 'Yes'
TABLE
Page: Sites Corrected [Site recode ICD-O-3/WHO 2008]
Row: Year of diagnosis 10-18 [Year of diagnosis]
Column: Age recode with single ages 0-84 [Age recode with single ages and 85+]
USER DEFINITIONS
	Sites Corrected [Site recode ICD-O-3/WHO 2008]
	Description: Subject to change based on evolving ICD-O-3 coding rules. For more information, see https://seer.cancer.gov/siterecode.
	Esophagus = Esophagus
	Stomach = Stomach
	Colon and Rectum = Cecum, Appendix, Ascending Colon, Hepatic Flexure, Transverse Colon, Splenic Flexure, Descending Colon, Sigmoid Colon, Large
	Intestine, NOS, Rectosigmoid Junction, Rectum
	Liver and Intrahepatic Bile Duct = Liver, Intrahepatic Bile Duct
	Pancreas = Pancreas
	Lung and Bronchus = Lung and Bronchus
	Melanoma of the Skin = Melanoma of the Skin
	Breast = Breast
	Corpus Uteri = Corpus Uteri
	Ovary = Ovary
	Prostate = Prostate
	Urinary Bladder = Urinary Bladder
	Kidney and Renal Pelvis = Kidney and Renal Pelvis
	All Sites = Esophagus, Stomach, Cecum, Appendix, Ascending Colon, Hepatic Flexure, Transverse Colon, Splenic Flexure, Descending Colon, Sigmoid
	Colon, Large Intestine, NOS, Rectosigmoid Junction, Rectum, Liver, Intrahepatic Bile Duct, Pancreas, Lung and Bronchus, Melanoma of the Skin, Breast,
	Corpus Uteri, Ovary, Prostate, Urinary Bladder, Kidney and Renal Pelvis
	Age recode with single ages 0-84 [Age recode with single ages and 85+]
	00 years = 00 years
	01 years = 01 years
	02 years = 02 years
	03 years = 03 years
	04 years = 04 years
	05 years = 05 years
	06 years = 06 years
	07 years = 07 years
	08 years = 08 years
	09 years = 09 years
	10 years = 10 years
	11 years = 11 years
	12 years = 12 years
	13 years = 13 years
	14 years = 14 years
	15 years = 15 years
	16 years = 16 years
	17 years = 17 years
	18 years = 18 years
	19 years = 19 years
	20 years = 20 years
	21 years = 21 years
	22 years = 22 years
	23 years = 23 years
	24 years = 24 years
	25 years = 25 years
	26 years = 26 years
	27 years = 27 years
	28 years = 28 years
	29 years = 29 years
	30 years = 30 years
	31 years = 31 years
	32 years = 32 years
	33 years = 33 years
	34 years = 34 years
	35 years = 35 years
	36 years = 36 years
	37 years = 37 years
	38 years = 38 years
	39 years = 39 years
	40 years = 40 years
	41 years = 41 years
	42 years = 42 years
	43 years = 43 years
	44 years = 44 years
	45 years = 45 years
	46 years = 46 years
	47 years = 47 years
	48 years = 48 years
	49 years = 49 years
	50 years = 50 years
	51 years = 51 years
	52 years = 52 years
	53 years = 53 years
	54 years = 54 years
	55 years = 55 years
	56 years = 56 years
	57 years = 57 years
	58 years = 58 years
	59 years = 59 years
	60 years = 60 years
	61 years = 61 years
	62 years = 62 years
	63 years = 63 years
	64 years = 64 years
	65 years = 65 years
	66 years = 66 years
	67 years = 67 years
	68 years = 68 years
	69 years = 69 years
	70 years = 70 years
	71 years = 71 years
	72 years = 72 years
	73 years = 73 years
	74 years = 74 years
	75 years = 75 years
	76 years = 76 years
	77 years = 77 years
	78 years = 78 years
	79 years = 79 years
	80 years = 80 years
	81 years = 81 years
	82 years = 82 years
	83 years = 83 years
	84 years = 84 years
	Year of diagnosis 10-18 [Year of diagnosis]
	Description: NAACCR Name=Date of Diagnosis--Year, Item #=390
	2010 = 2010
	2011 = 2011
	2012 = 2012
	2013 = 2013
	2014 = 2014
	2015 = 2015
	2016 = 2016
	2017 = 2017
	2018 = 2018
OUTPUT
Title: Brain Mets Attempt 2
Display Rates as: Cases per 100,000
Precision: 4 decimal places (default)

## Sheet: Bone Met
Bone Mets Attempt 2
Esophagus
	00 years	00 years	00 years	00 years	00 years	00 years	01 years	01 years	01 years	01 years	01 years	01 years	02 years	02 years	02 years	02 years	02 years	02 years	03 years	03 years	03 years	03 years	03 years	03 years	04 years	04 years	04 years	04 years	04 years	04 years	05 years	05 years	05 years	05 years	05 years	05 years	06 years	06 years	06 years	06 years	06 years	06 years	07 years	07 years	07 years	07 years	07 years	07 years	08 years
	Rate	SE	Lower CI	Upper CI	Count	Pop	Rate	SE	Lower CI	Upper CI	Count	Pop	Rate	SE	Lower CI	Upper CI	Count	Pop	Rate	SE	Lower CI	Upper CI	Count	Pop	Rate	SE	Lower CI	Upper CI	Count	Pop	Rate	SE	Lower CI	Upper CI	Count	Pop	Rate	SE	Lower CI	Upper CI	Count	Pop	Rate	SE	Lower CI	Upper CI	Count	Pop	Rate
2010	0	~	0	0.9696	0	380450	0	~	0	0.9707	0	380021	0	~	0	0.9434	0	391006	0	~	0	0.9428	0	391270	0	~	0	0.95	0	388301	0	~	0	0.9513	0	387773	0	~	0	0.9505	0	388084	0	~	0	0.9585	0	384857	0
2011	0	~	0	0.9728	0	379185	0	~	0	0.9661	0	381848	0	~	0	0.9671	0	381425	0	~	0	0.9403	0	392298	0	~	0	0.9392	0	392772	0	~	0	0.9472	0	389469	0	~	0	0.9486	0	388878	0	~	0	0.9474	0	389380	0
2012	0	~	0	0.9833	0	375144	0	~	0	0.9708	0	379980	0	~	0	0.9625	0	383256	0	~	0	0.9638	0	382730	0	~	0	0.937	0	393705	0	~	0	0.9365	0	393884	0	~	0	0.9444	0	390613	0	~	0	0.9451	0	390317	0
2013	0	~	0	0.9786	0	376960	0	~	0	0.9797	0	376513	0	~	0	0.9664	0	381702	0	~	0	0.9599	0	384310	0	~	0	0.96	0	384258	0	~	0	0.9345	0	394726	0	~	0	0.933	0	395360	0	~	0	0.9412	0	391931	0
2014	0	~	0	0.9752	0	378265	0	~	0	0.9764	0	377804	0	~	0	0.9777	0	377290	0	~	0	0.9643	0	382540	0	~	0	0.9578	0	385137	0	~	0	0.9574	0	385297	0	~	0	0.9331	0	395352	0	~	0	0.931	0	396230	0
2015	0	~	0	0.9717	0	379630	0	~	0	0.9736	0	378883	0	~	0	0.9733	0	379003	0	~	0	0.9737	0	378841	0	~	0	0.9619	0	383519	0	~	0	0.9556	0	386033	0	~	0	0.9555	0	386083	0	~	0	0.93	0	396641	0
2016	0	~	0	0.9759	0	378001	0	~	0	0.9677	0	381208	0	~	0	0.9692	0	380612	0	~	0	0.9688	0	380776	0	~	0	0.97	0	380279	0	~	0	0.9586	0	384813	0	~	0	0.9533	0	386968	0	~	0	0.9525	0	387266	0
2017	0	~	0	0.9868	0	373832	0	~	0	0.9742	0	378675	0	~	0	0.9658	0	381938	0	~	0	0.9663	0	381752	0	~	0	0.9654	0	382092	0	~	0	0.9672	0	381382	0	~	0	0.9567	0	385591	0	~	0	0.9509	0	387942	0
2018	0	~	0	1.0113	0	364762	0	~	0	0.9892	0	372903	0	~	0	0.9722	0	379420	0	~	0	0.9637	0	382764	0	~	0	0.9641	0	382636	0	~	0	0.9647	0	382392	0	~	0	0.9675	0	381264	0	~	0	0.9564	0	385687	0
	Rates are per 100,000 and age-adjusted to the 2000 US Std Population (single ages to 84 - Census P25-1130) standard; Confidence intervals (Tiwari mod) are 95% for rates.
~	Statistic could not be calculated.
Bone Mets Attempt 2
Stomach
	00 years	00 years	00 years	00 years	00 years	00 years	01 years	01 years	01 years	01 years	01 years	01 years	02 years	02 years	02 years	02 years	02 years	02 years	03 years	03 years	03 years	03 years	03 years	03 years	04 years	04 years	04 years	04 years	04 years	04 years	05 years	05 years	05 years	05 years	05 years	05 years	06 years	06 years	06 years	06 years	06 years	06 years	07 years	07 years	07 years	07 years	07 years	07 years	08 years
	Rate	SE	Lower CI	Upper CI	Count	Pop	Rate	SE	Lower CI	Upper CI	Count	Pop	Rate	SE	Lower CI	Upper CI	Count	Pop	Rate	SE	Lower CI	Upper CI	Count	Pop	Rate	SE	Lower CI	Upper CI	Count	Pop	Rate	SE	Lower CI	Upper CI	Count	Pop	Rate	SE	Lower CI	Upper CI	Count	Pop	Rate	SE	Lower CI	Upper CI	Count	Pop	Rate
2010	0	~	0	0.9696	0	380450	0	~	0	0.9707	0	380021	0	~	0	0.9434	0	391006	0	~	0	0.9428	0	391270	0	~	0	0.95	0	388301	0	~	0	0.9513	0	387773	0	~	0	0.9505	0	388084	0	~	0	0.9585	0	384857	0
2011	0	~	0	0.9728	0	379185	0	~	0	0.9661	0	381848	0	~	0	0.9671	0	381425	0	~	0	0.9403	0	392298	0	~	0	0.9392	0	392772	0	~	0	0.9472	0	389469	0	~	0	0.9486	0	388878	0	~	0	0.9474	0	389380	0
2012	0	~	0	0.9833	0	375144	0	~	0	0.9708	0	379980	0	~	0	0.9625	0	383256	0	~	0	0.9638	0	382730	0	~	0	0.937	0	393705	0	~	0	0.9365	0	393884	0	~	0	0.9444	0	390613	0	~	0	0.9451	0	390317	0
2013	0	~	0	0.9786	0	376960	0	~	0	0.9797	0	376513	0	~	0	0.9664	0	381702	0	~	0	0.9599	0	384310	0	~	0	0.96	0	384258	0	~	0	0.9345	0	394726	0	~	0	0.933	0	395360	0	~	0	0.9412	0	391931	0
2014	0	~	0	0.9752	0	378265	0	~	0	0.9764	0	377804	0	~	0	0.9777	0	377290	0	~	0	0.9643	0	382540	0	~	0	0.9578	0	385137	0	~	0	0.9574	0	385297	0	~	0	0.9331	0	395352	0	~	0	0.931	0	396230	0
2015	0	~	0	0.9717	0	379630	0	~	0	0.9736	0	378883	0	~	0	0.9733	0	379003	0	~	0	0.9737	0	378841	0	~	0	0.9619	0	383519	0	~	0	0.9556	0	386033	0	~	0	0.9555	0	386083	0	~	0	0.93	0	396641	0
2016	0	~	0	0.9759	0	378001	0	~	0	0.9677	0	381208	0	~	0	0.9692	0	380612	0	~	0	0.9688	0	380776	0	~	0	0.97	0	380279	0	~	0	0.9586	0	384813	0	~	0	0.9533	0	386968	0	~	0	0.9525	0	387266	0
2017	0	~	0	0.9868	0	373832	0	~	0	0.9742	0	378675	0	~	0	0.9658	0	381938	0	~	0	0.9663	0	381752	0	~	0	0.9654	0	382092	0	~	0	0.9672	0	381382	0	~	0	0.9567	0	385591	0	~	0	0.9509	0	387942	0
2018	0	~	0	1.0113	0	364762	0	~	0	0.9892	0	372903	0	~	0	0.9722	0	379420	0	~	0	0.9637	0	382764	0	~	0	0.9641	0	382636	0	~	0	0.9647	0	382392	0	~	0	0.9675	0	381264	0	~	0	0.9564	0	385687	0
	Rates are per 100,000 and age-adjusted to the 2000 US Std Population (single ages to 84 - Census P25-1130) standard; Confidence intervals (Tiwari mod) are 95% for rates.
~	Statistic could not be calculated.
Bone Mets Attempt 2
Colon and Rectum
	00 years	00 years	00 years	00 years	00 years	00 years	01 years	01 years	01 years	01 years	01 years	01 years	02 years	02 years	02 years	02 years	02 years	02 years	03 years	03 years	03 years	03 years	03 years	03 years	04 years	04 years	04 years	04 years	04 years	04 years	05 years	05 years	05 years	05 years	05 years	05 years	06 years	06 years	06 years	06 years	06 years	06 years	07 years	07 years	07 years	07 years	07 years	07 years	08 years
	Rate	SE	Lower CI	Upper CI	Count	Pop	Rate	SE	Lower CI	Upper CI	Count	Pop	Rate	SE	Lower CI	Upper CI	Count	Pop	Rate	SE	Lower CI	Upper CI	Count	Pop	Rate	SE	Lower CI	Upper CI	Count	Pop	Rate	SE	Lower CI	Upper CI	Count	Pop	Rate	SE	Lower CI	Upper CI	Count	Pop	Rate	SE	Lower CI	Upper CI	Count	Pop	Rate
2010	0	~	0	0.9696	0	380450	0	~	0	0.9707	0	380021	0	~	0	0.9434	0	391006	0	~	0	0.9428	0	391270	0	~	0	0.95	0	388301	0	~	0	0.9513	0	387773	0	~	0	0.9505	0	388084	0	~	0	0.9585	0	384857	0
2011	0	~	0	0.9728	0	379185	0	~	0	0.9661	0	381848	0	~	0	0.9671	0	381425	0	~	0	0.9403	0	392298	0	~	0	0.9392	0	392772	0	~	0	0.9472	0	389469	0	~	0	0.9486	0	388878	0	~	0	0.9474	0	389380	0
2012	0	~	0	0.9833	0	375144	0	~	0	0.9708	0	379980	0	~	0	0.9625	0	383256	0	~	0	0.9638	0	382730	0	~	0	0.937	0	393705	0	~	0	0.9365	0	393884	0	~	0	0.9444	0	390613	0	~	0	0.9451	0	390317	0
2013	0	~	0	0.9786	0	376960	0	~	0	0.9797	0	376513	0	~	0	0.9664	0	381702	0	~	0	0.9599	0	384310	0	~	0	0.96	0	384258	0	~	0	0.9345	0	394726	0	~	0	0.933	0	395360	0	~	0	0.9412	0	391931	0
2014	0	~	0	0.9752	0	378265	0	~	0	0.9764	0	377804	0	~	0	0.9777	0	377290	0	~	0	0.9643	0	382540	0	~	0	0.9578	0	385137	0	~	0	0.9574	0	385297	0	~	0	0.9331	0	395352	0	~	0	0.931	0	396230	0
2015	0	~	0	0.9717	0	379630	0	~	0	0.9736	0	378883	0	~	0	0.9733	0	379003	0	~	0	0.9737	0	378841	0	~	0	0.9619	0	383519	0	~	0	0.9556	0	386033	0	~	0	0.9555	0	386083	0	~	0	0.93	0	396641	0
2016	0	~	0	0.9759	0	378001	0	~	0	0.9677	0	381208	0	~	0	0.9692	0	380612	0	~	0	0.9688	0	380776	0	~	0	0.97	0	380279	0	~	0	0.9586	0	384813	0	~	0	0.9533	0	386968	0	~	0	0.9525	0	387266	0
2017	0	~	0	0.9868	0	373832	0	~	0	0.9742	0	378675	0	~	0	0.9658	0	381938	0	~	0	0.9663	0	381752	0	~	0	0.9654	0	382092	0	~	0	0.9672	0	381382	0	~	0	0.9567	0	385591	0	~	0	0.9509	0	387942	0
2018	0	~	0	1.0113	0	364762	0	~	0	0.9892	0	372903	0	~	0	0.9722	0	379420	0	~	0	0.9637	0	382764	0	~	0	0.9641	0	382636	0	~	0	0.9647	0	382392	0	~	0	0.9675	0	381264	0	~	0	0.9564	0	385687	0
	Rates are per 100,000 and age-adjusted to the 2000 US Std Population (single ages to 84 - Census P25-1130) standard; Confidence intervals (Tiwari mod) are 95% for rates.
~	Statistic could not be calculated.
Bone Mets Attempt 2
Liver and Intrahepatic Bile Duct
	00 years	00 years	00 years	00 years	00 years	00 years	01 years	01 years	01 years	01 years	01 years	01 years	02 years	02 years	02 years	02 years	02 years	02 years	03 years	03 years	03 years	03 years	03 years	03 years	04 years	04 years	04 years	04 years	04 years	04 years	05 years	05 years	05 years	05 years	05 years	05 years	06 years	06 years	06 years	06 years	06 years	06 years	07 years	07 years	07 years	07 years	07 years	07 years	08 years
	Rate	SE	Lower CI	Upper CI	Count	Pop	Rate	SE	Lower CI	Upper CI	Count	Pop	Rate	SE	Lower CI	Upper CI	Count	Pop	Rate	SE	Lower CI	Upper CI	Count	Pop	Rate	SE	Lower CI	Upper CI	Count	Pop	Rate	SE	Lower CI	Upper CI	Count	Pop	Rate	SE	Lower CI	Upper CI	Count	Pop	Rate	SE	Lower CI	Upper CI	Count	Pop	Rate
2010	0	~	0	0.9696	0	380450	0	~	0	0.9707	0	380021	0	~	0	0.9434	0	391006	0	~	0	0.9428	0	391270	0	~	0	0.95	0	388301	0	~	0	0.9513	0	387773	0	~	0	0.9505	0	388084	0	~	0	0.9585	0	384857	0.2619
2011	0	~	0	0.9728	0	379185	0	~	0	0.9661	0	381848	0	~	0	0.9671	0	381425	0	~	0	0.9403	0	392298	0	~	0	0.9392	0	392772	0	~	0	0.9472	0	389469	0	~	0	0.9486	0	388878	0	~	0	0.9474	0	389380	0
2012	0	~	0	0.9833	0	375144	0	~	0	0.9708	0	379980	0	~	0	0.9625	0	383256	0	~	0	0.9638	0	382730	0	~	0	0.937	0	393705	0	~	0	0.9365	0	393884	0	~	0	0.9444	0	390613	0	~	0	0.9451	0	390317	0
2013	0	~	0	0.9786	0	376960	0	~	0	0.9797	0	376513	0	~	0	0.9664	0	381702	0	~	0	0.9599	0	384310	0	~	0	0.96	0	384258	0	~	0	0.9345	0	394726	0	~	0	0.933	0	395360	0	~	0	0.9412	0	391931	0
2014	0	~	0	0.9752	0	378265	0	~	0	0.9764	0	377804	0	~	0	0.9777	0	377290	0	~	0	0.9643	0	382540	0	~	0	0.9578	0	385137	0	~	0	0.9574	0	385297	0	~	0	0.9331	0	395352	0	~	0	0.931	0	396230	0
2015	0	~	0	0.9717	0	379630	0	~	0	0.9736	0	378883	0	~	0	0.9733	0	379003	0	~	0	0.9737	0	378841	0	~	0	0.9619	0	383519	0	~	0	0.9556	0	386033	0	~	0	0.9555	0	386083	0	~	0	0.93	0	396641	0
2016	0	~	0	0.9759	0	378001	0	~	0	0.9677	0	381208	0	~	0	0.9692	0	380612	0	~	0	0.9688	0	380776	0	~	0	0.97	0	380279	0	~	0	0.9586	0	384813	0	~	0	0.9533	0	386968	0	~	0	0.9525	0	387266	0
2017	0	~	0	0.9868	0	373832	0	~	0	0.9742	0	378675	0	~	0	0.9658	0	381938	0	~	0	0.9663	0	381752	0	~	0	0.9654	0	382092	0	~	0	0.9672	0	381382	0	~	0	0.9567	0	385591	0	~	0	0.9509	0	387942	0
2018	0	~	0	1.0113	0	364762	0	~	0	0.9892	0	372903	0	~	0	0.9722	0	379420	0	~	0	0.9637	0	382764	0	~	0	0.9641	0	382636	0	~	0	0.9647	0	382392	0	~	0	0.9675	0	381264	0	~	0	0.9564	0	385687	0
	Rates are per 100,000 and age-adjusted to the 2000 US Std Population (single ages to 84 - Census P25-1130) standard; Confidence intervals (Tiwari mod) are 95% for rates.
~	Statistic could not be calculated.
Bone Mets Attempt 2
Pancreas
	00 years	00 years	00 years	00 years	00 years	00 years	01 years	01 years	01 years	01 years	01 years	01 years	02 years	02 years	02 years	02 years	02 years	02 years	03 years	03 years	03 years	03 years	03 years	03 years	04 years	04 years	04 years	04 years	04 years	04 years	05 years	05 years	05 years	05 years	05 years	05 years	06 years	06 years	06 years	06 years	06 years	06 years	07 years	07 years	07 years	07 years	07 years	07 years	08 years
	Rate	SE	Lower CI	Upper CI	Count	Pop	Rate	SE	Lower CI	Upper CI	Count	Pop	Rate	SE	Lower CI	Upper CI	Count	Pop	Rate	SE	Lower CI	Upper CI	Count	Pop	Rate	SE	Lower CI	Upper CI	Count	Pop	Rate	SE	Lower CI	Upper CI	Count	Pop	Rate	SE	Lower CI	Upper CI	Count	Pop	Rate	SE	Lower CI	Upper CI	Count	Pop	Rate
2010	0	~	0	0.9696	0	380450	0	~	0	0.9707	0	380021	0	~	0	0.9434	0	391006	0	~	0	0.9428	0	391270	0	~	0	0.95	0	388301	0	~	0	0.9513	0	387773	0	~	0	0.9505	0	388084	0	~	0	0.9585	0	384857	0
2011	0	~	0	0.9728	0	379185	0	~	0	0.9661	0	381848	0	~	0	0.9671	0	381425	0	~	0	0.9403	0	392298	0	~	0	0.9392	0	392772	0	~	0	0.9472	0	389469	0	~	0	0.9486	0	388878	0	~	0	0.9474	0	389380	0
2012	0	~	0	0.9833	0	375144	0	~	0	0.9708	0	379980	0	~	0	0.9625	0	383256	0	~	0	0.9638	0	382730	0	~	0	0.937	0	393705	0	~	0	0.9365	0	393884	0	~	0	0.9444	0	390613	0	~	0	0.9451	0	390317	0
2013	0	~	0	0.9786	0	376960	0	~	0	0.9797	0	376513	0	~	0	0.9664	0	381702	0	~	0	0.9599	0	384310	0	~	0	0.96	0	384258	0	~	0	0.9345	0	394726	0	~	0	0.933	0	395360	0	~	0	0.9412	0	391931	0
2014	0	~	0	0.9752	0	378265	0	~	0	0.9764	0	377804	0	~	0	0.9777	0	377290	0	~	0	0.9643	0	382540	0	~	0	0.9578	0	385137	0	~	0	0.9574	0	385297	0	~	0	0.9331	0	395352	0	~	0	0.931	0	396230	0
2015	0	~	0	0.9717	0	379630	0	~	0	0.9736	0	378883	0	~	0	0.9733	0	379003	0	~	0	0.9737	0	378841	0	~	0	0.9619	0	383519	0	~	0	0.9556	0	386033	0	~	0	0.9555	0	386083	0	~	0	0.93	0	396641	0
2016	0	~	0	0.9759	0	378001	0	~	0	0.9677	0	381208	0	~	0	0.9692	0	380612	0	~	0	0.9688	0	380776	0	~	0	0.97	0	380279	0	~	0	0.9586	0	384813	0	~	0	0.9533	0	386968	0	~	0	0.9525	0	387266	0
2017	0	~	0	0.9868	0	373832	0	~	0	0.9742	0	378675	0	~	0	0.9658	0	381938	0	~	0	0.9663	0	381752	0	~	0	0.9654	0	382092	0	~	0	0.9672	0	381382	0	~	0	0.9567	0	385591	0	~	0	0.9509	0	387942	0
2018	0	~	0	1.0113	0	364762	0	~	0	0.9892	0	372903	0	~	0	0.9722	0	379420	0	~	0	0.9637	0	382764	0	~	0	0.9641	0	382636	0	~	0	0.9647	0	382392	0	~	0	0.9675	0	381264	0	~	0	0.9564	0	385687	0
	Rates are per 100,000 and age-adjusted to the 2000 US Std Population (single ages to 84 - Census P25-1130) standard; Confidence intervals (Tiwari mod) are 95% for rates.
~	Statistic could not be calculated.
Bone Mets Attempt 2
Lung and Bronchus
	00 years	00 years	00 years	00 years	00 years	00 years	01 years	01 years	01 years	01 years	01 years	01 years	02 years	02 years	02 years	02 years	02 years	02 years	03 years	03 years	03 years	03 years	03 years	03 years	04 years	04 years	04 years	04 years	04 years	04 years	05 years	05 years	05 years	05 years	05 years	05 years	06 years	06 years	06 years	06 years	06 years	06 years	07 years	07 years	07 years	07 years	07 years	07 years	08 years
	Rate	SE	Lower CI	Upper CI	Count	Pop	Rate	SE	Lower CI	Upper CI	Count	Pop	Rate	SE	Lower CI	Upper CI	Count	Pop	Rate	SE	Lower CI	Upper CI	Count	Pop	Rate	SE	Lower CI	Upper CI	Count	Pop	Rate	SE	Lower CI	Upper CI	Count	Pop	Rate	SE	Lower CI	Upper CI	Count	Pop	Rate	SE	Lower CI	Upper CI	Count	Pop	Rate
2010	0	~	0	0.9696	0	380450	0	~	0	0.9707	0	380021	0	~	0	0.9434	0	391006	0	~	0	0.9428	0	391270	0	~	0	0.95	0	388301	0	~	0	0.9513	0	387773	0	~	0	0.9505	0	388084	0	~	0	0.9585	0	384857	0
2011	0	~	0	0.9728	0	379185	0	~	0	0.9661	0	381848	0	~	0	0.9671	0	381425	0	~	0	0.9403	0	392298	0	~	0	0.9392	0	392772	0	~	0	0.9472	0	389469	0	~	0	0.9486	0	388878	0	~	0	0.9474	0	389380	0
2012	0	~	0	0.9833	0	375144	0	~	0	0.9708	0	379980	0	~	0	0.9625	0	383256	0	~	0	0.9638	0	382730	0	~	0	0.937	0	393705	0	~	0	0.9365	0	393884	0	~	0	0.9444	0	390613	0	~	0	0.9451	0	390317	0
2013	0	~	0	0.9786	0	376960	0	~	0	0.9797	0	376513	0	~	0	0.9664	0	381702	0	~	0	0.9599	0	384310	0	~	0	0.96	0	384258	0	~	0	0.9345	0	394726	0	~	0	0.933	0	395360	0	~	0	0.9412	0	391931	0
2014	0	~	0	0.9752	0	378265	0	~	0	0.9764	0	377804	0	~	0	0.9777	0	377290	0	~	0	0.9643	0	382540	0	~	0	0.9578	0	385137	0	~	0	0.9574	0	385297	0	~	0	0.9331	0	395352	0	~	0	0.931	0	396230	0
2015	0	~	0	0.9717	0	379630	0	~	0	0.9736	0	378883	0	~	0	0.9733	0	379003	0	~	0	0.9737	0	378841	0	~	0	0.9619	0	383519	0	~	0	0.9556	0	386033	0	~	0	0.9555	0	386083	0	~	0	0.93	0	396641	0
2016	0	~	0	0.9759	0	378001	0	~	0	0.9677	0	381208	0	~	0	0.9692	0	380612	0	~	0	0.9688	0	380776	0	~	0	0.97	0	380279	0	~	0	0.9586	0	384813	0	~	0	0.9533	0	386968	0	~	0	0.9525	0	387266	0
2017	0	~	0	0.9868	0	373832	0	~	0	0.9742	0	378675	0	~	0	0.9658	0	381938	0	~	0	0.9663	0	381752	0	~	0	0.9654	0	382092	0	~	0	0.9672	0	381382	0	~	0	0.9567	0	385591	0	~	0	0.9509	0	387942	0
2018	0	~	0	1.0113	0	364762	0	~	0	0.9892	0	372903	0	~	0	0.9722	0	379420	0	~	0	0.9637	0	382764	0	~	0	0.9641	0	382636	0	~	0	0.9647	0	382392	0	~	0	0.9675	0	381264	0	~	0	0.9564	0	385687	0
	Rates are per 100,000 and age-adjusted to the 2000 US Std Population (single ages to 84 - Census P25-1130) standard; Confidence intervals (Tiwari mod) are 95% for rates.
~	Statistic could not be calculated.
Bone Mets Attempt 2
Melanoma of the Skin
	00 years	00 years	00 years	00 years	00 years	00 years	01 years	01 years	01 years	01 years	01 years	01 years	02 years	02 years	02 years	02 years	02 years	02 years	03 years	03 years	03 years	03 years	03 years	03 years	04 years	04 years	04 years	04 years	04 years	04 years	05 years	05 years	05 years	05 years	05 years	05 years	06 years	06 years	06 years	06 years	06 years	06 years	07 years	07 years	07 years	07 years	07 years	07 years	08 years
	Rate	SE	Lower CI	Upper CI	Count	Pop	Rate	SE	Lower CI	Upper CI	Count	Pop	Rate	SE	Lower CI	Upper CI	Count	Pop	Rate	SE	Lower CI	Upper CI	Count	Pop	Rate	SE	Lower CI	Upper CI	Count	Pop	Rate	SE	Lower CI	Upper CI	Count	Pop	Rate	SE	Lower CI	Upper CI	Count	Pop	Rate	SE	Lower CI	Upper CI	Count	Pop	Rate
2010	0	~	0	0.9696	0	380450	0	~	0	0.9707	0	380021	0	~	0	0.9434	0	391006	0	~	0	0.9428	0	391270	0	~	0	0.95	0	388301	0	~	0	0.9513	0	387773	0	~	0	0.9505	0	388084	0	~	0	0.9585	0	384857	0
2011	0	~	0	0.9728	0	379185	0	~	0	0.9661	0	381848	0	~	0	0.9671	0	381425	0	~	0	0.9403	0	392298	0	~	0	0.9392	0	392772	0	~	0	0.9472	0	389469	0	~	0	0.9486	0	388878	0	~	0	0.9474	0	389380	0
2012	0	~	0	0.9833	0	375144	0	~	0	0.9708	0	379980	0	~	0	0.9625	0	383256	0	~	0	0.9638	0	382730	0	~	0	0.937	0	393705	0	~	0	0.9365	0	393884	0	~	0	0.9444	0	390613	0	~	0	0.9451	0	390317	0
2013	0	~	0	0.9786	0	376960	0	~	0	0.9797	0	376513	0	~	0	0.9664	0	381702	0	~	0	0.9599	0	384310	0	~	0	0.96	0	384258	0	~	0	0.9345	0	394726	0	~	0	0.933	0	395360	0	~	0	0.9412	0	391931	0
2014	0	~	0	0.9752	0	378265	0	~	0	0.9764	0	377804	0	~	0	0.9777	0	377290	0	~	0	0.9643	0	382540	0	~	0	0.9578	0	385137	0	~	0	0.9574	0	385297	0	~	0	0.9331	0	395352	0	~	0	0.931	0	396230	0
2015	0	~	0	0.9717	0	379630	0	~	0	0.9736	0	378883	0	~	0	0.9733	0	379003	0	~	0	0.9737	0	378841	0	~	0	0.9619	0	383519	0.259	0.259	0.0066	1.4433	1	386033	0	~	0	0.9555	0	386083	0	~	0	0.93	0	396641	0
2016	0	~	0	0.9759	0	378001	0	~	0	0.9677	0	381208	0	~	0	0.9692	0	380612	0	~	0	0.9688	0	380776	0	~	0	0.97	0	380279	0	~	0	0.9586	0	384813	0	~	0	0.9533	0	386968	0	~	0	0.9525	0	387266	0
2017	0	~	0	0.9868	0	373832	0	~	0	0.9742	0	378675	0	~	0	0.9658	0	381938	0	~	0	0.9663	0	381752	0	~	0	0.9654	0	382092	0	~	0	0.9672	0	381382	0	~	0	0.9567	0	385591	0	~	0	0.9509	0	387942	0
2018	0	~	0	1.0113	0	364762	0	~	0	0.9892	0	372903	0	~	0	0.9722	0	379420	0	~	0	0.9637	0	382764	0	~	0	0.9641	0	382636	0	~	0	0.9647	0	382392	0	~	0	0.9675	0	381264	0	~	0	0.9564	0	385687	0
	Rates are per 100,000 and age-adjusted to the 2000 US Std Population (single ages to 84 - Census P25-1130) standard; Confidence intervals (Tiwari mod) are 95% for rates.
~	Statistic could not be calculated.
Bone Mets Attempt 2
Breast
	00 years	00 years	00 years	00 years	00 years	00 years	01 years	01 years	01 years	01 years	01 years	01 years	02 years	02 years	02 years	02 years	02 years	02 years	03 years	03 years	03 years	03 years	03 years	03 years	04 years	04 years	04 years	04 years	04 years	04 years	05 years	05 years	05 years	05 years	05 years	05 years	06 years	06 years	06 years	06 years	06 years	06 years	07 years	07 years	07 years	07 years	07 years	07 years	08 years
	Rate	SE	Lower CI	Upper CI	Count	Pop	Rate	SE	Lower CI	Upper CI	Count	Pop	Rate	SE	Lower CI	Upper CI	Count	Pop	Rate	SE	Lower CI	Upper CI	Count	Pop	Rate	SE	Lower CI	Upper CI	Count	Pop	Rate	SE	Lower CI	Upper CI	Count	Pop	Rate	SE	Lower CI	Upper CI	Count	Pop	Rate	SE	Lower CI	Upper CI	Count	Pop	Rate
2010	0	~	0	0.9696	0	380450	0	~	0	0.9707	0	380021	0	~	0	0.9434	0	391006	0	~	0	0.9428	0	391270	0	~	0	0.95	0	388301	0	~	0	0.9513	0	387773	0	~	0	0.9505	0	388084	0	~	0	0.9585	0	384857	0
2011	0	~	0	0.9728	0	379185	0	~	0	0.9661	0	381848	0	~	0	0.9671	0	381425	0	~	0	0.9403	0	392298	0	~	0	0.9392	0	392772	0	~	0	0.9472	0	389469	0	~	0	0.9486	0	388878	0	~	0	0.9474	0	389380	0
2012	0	~	0	0.9833	0	375144	0	~	0	0.9708	0	379980	0	~	0	0.9625	0	383256	0	~	0	0.9638	0	382730	0	~	0	0.937	0	393705	0	~	0	0.9365	0	393884	0	~	0	0.9444	0	390613	0	~	0	0.9451	0	390317	0
2013	0	~	0	0.9786	0	376960	0	~	0	0.9797	0	376513	0	~	0	0.9664	0	381702	0	~	0	0.9599	0	384310	0	~	0	0.96	0	384258	0	~	0	0.9345	0	394726	0	~	0	0.933	0	395360	0	~	0	0.9412	0	391931	0
2014	0	~	0	0.9752	0	378265	0	~	0	0.9764	0	377804	0	~	0	0.9777	0	377290	0	~	0	0.9643	0	382540	0	~	0	0.9578	0	385137	0	~	0	0.9574	0	385297	0	~	0	0.9331	0	395352	0	~	0	0.931	0	396230	0
2015	0	~	0	0.9717	0	379630	0	~	0	0.9736	0	378883	0	~	0	0.9733	0	379003	0	~	0	0.9737	0	378841	0	~	0	0.9619	0	383519	0	~	0	0.9556	0	386033	0	~	0	0.9555	0	386083	0	~	0	0.93	0	396641	0
2016	0	~	0	0.9759	0	378001	0	~	0	0.9677	0	381208	0	~	0	0.9692	0	380612	0	~	0	0.9688	0	380776	0	~	0	0.97	0	380279	0	~	0	0.9586	0	384813	0	~	0	0.9533	0	386968	0	~	0	0.9525	0	387266	0
2017	0	~	0	0.9868	0	373832	0	~	0	0.9742	0	378675	0	~	0	0.9658	0	381938	0	~	0	0.9663	0	381752	0	~	0	0.9654	0	382092	0	~	0	0.9672	0	381382	0	~	0	0.9567	0	385591	0	~	0	0.9509	0	387942	0
2018	0	~	0	1.0113	0	364762	0	~	0	0.9892	0	372903	0	~	0	0.9722	0	379420	0	~	0	0.9637	0	382764	0	~	0	0.9641	0	382636	0	~	0	0.9647	0	382392	0	~	0	0.9675	0	381264	0	~	0	0.9564	0	385687	0
	Rates are per 100,000 and age-adjusted to the 2000 US Std Population (single ages to 84 - Census P25-1130) standard; Confidence intervals (Tiwari mod) are 95% for rates.
~	Statistic could not be calculated.
Bone Mets Attempt 2
Corpus Uteri
	00 years	00 years	00 years	00 years	00 years	00 years	01 years	01 years	01 years	01 years	01 years	01 years	02 years	02 years	02 years	02 years	02 years	02 years	03 years	03 years	03 years	03 years	03 years	03 years	04 years	04 years	04 years	04 years	04 years	04 years	05 years	05 years	05 years	05 years	05 years	05 years	06 years	06 years	06 years	06 years	06 years	06 years	07 years	07 years	07 years	07 years	07 years	07 years	08 years
	Rate	SE	Lower CI	Upper CI	Count	Pop	Rate	SE	Lower CI	Upper CI	Count	Pop	Rate	SE	Lower CI	Upper CI	Count	Pop	Rate	SE	Lower CI	Upper CI	Count	Pop	Rate	SE	Lower CI	Upper CI	Count	Pop	Rate	SE	Lower CI	Upper CI	Count	Pop	Rate	SE	Lower CI	Upper CI	Count	Pop	Rate	SE	Lower CI	Upper CI	Count	Pop	Rate
2010	0	~	0	0.9696	0	380450	0	~	0	0.9707	0	380021	0	~	0	0.9434	0	391006	0	~	0	0.9428	0	391270	0	~	0	0.95	0	388301	0	~	0	0.9513	0	387773	0	~	0	0.9505	0	388084	0	~	0	0.9585	0	384857	0
2011	0	~	0	0.9728	0	379185	0	~	0	0.9661	0	381848	0	~	0	0.9671	0	381425	0	~	0	0.9403	0	392298	0	~	0	0.9392	0	392772	0	~	0	0.9472	0	389469	0	~	0	0.9486	0	388878	0	~	0	0.9474	0	389380	0
2012	0	~	0	0.9833	0	375144	0	~	0	0.9708	0	379980	0	~	0	0.9625	0	383256	0	~	0	0.9638	0	382730	0	~	0	0.937	0	393705	0	~	0	0.9365	0	393884	0	~	0	0.9444	0	390613	0	~	0	0.9451	0	390317	0
2013	0	~	0	0.9786	0	376960	0	~	0	0.9797	0	376513	0	~	0	0.9664	0	381702	0	~	0	0.9599	0	384310	0	~	0	0.96	0	384258	0	~	0	0.9345	0	394726	0	~	0	0.933	0	395360	0	~	0	0.9412	0	391931	0
2014	0	~	0	0.9752	0	378265	0	~	0	0.9764	0	377804	0	~	0	0.9777	0	377290	0	~	0	0.9643	0	382540	0	~	0	0.9578	0	385137	0	~	0	0.9574	0	385297	0	~	0	0.9331	0	395352	0	~	0	0.931	0	396230	0
2015	0	~	0	0.9717	0	379630	0	~	0	0.9736	0	378883	0	~	0	0.9733	0	379003	0	~	0	0.9737	0	378841	0	~	0	0.9619	0	383519	0	~	0	0.9556	0	386033	0	~	0	0.9555	0	386083	0	~	0	0.93	0	396641	0
2016	0	~	0	0.9759	0	378001	0	~	0	0.9677	0	381208	0	~	0	0.9692	0	380612	0	~	0	0.9688	0	380776	0	~	0	0.97	0	380279	0	~	0	0.9586	0	384813	0	~	0	0.9533	0	386968	0	~	0	0.9525	0	387266	0
2017	0	~	0	0.9868	0	373832	0	~	0	0.9742	0	378675	0	~	0	0.9658	0	381938	0	~	0	0.9663	0	381752	0	~	0	0.9654	0	382092	0	~	0	0.9672	0	381382	0	~	0	0.9567	0	385591	0	~	0	0.9509	0	387942	0
2018	0	~	0	1.0113	0	364762	0	~	0	0.9892	0	372903	0	~	0	0.9722	0	379420	0	~	0	0.9637	0	382764	0	~	0	0.9641	0	382636	0	~	0	0.9647	0	382392	0	~	0	0.9675	0	381264	0	~	0	0.9564	0	385687	0
	Rates are per 100,000 and age-adjusted to the 2000 US Std Population (single ages to 84 - Census P25-1130) standard; Confidence intervals (Tiwari mod) are 95% for rates.
~	Statistic could not be calculated.
Bone Mets Attempt 2
Ovary
	00 years	00 years	00 years	00 years	00 years	00 years	01 years	01 years	01 years	01 years	01 years	01 years	02 years	02 years	02 years	02 years	02 years	02 years	03 years	03 years	03 years	03 years	03 years	03 years	04 years	04 years	04 years	04 years	04 years	04 years	05 years	05 years	05 years	05 years	05 years	05 years	06 years	06 years	06 years	06 years	06 years	06 years	07 years	07 years	07 years	07 years	07 years	07 years	08 years
	Rate	SE	Lower CI	Upper CI	Count	Pop	Rate	SE	Lower CI	Upper CI	Count	Pop	Rate	SE	Lower CI	Upper CI	Count	Pop	Rate	SE	Lower CI	Upper CI	Count	Pop	Rate	SE	Lower CI	Upper CI	Count	Pop	Rate	SE	Lower CI	Upper CI	Count	Pop	Rate	SE	Lower CI	Upper CI	Count	Pop	Rate	SE	Lower CI	Upper CI	Count	Pop	Rate
2010	0	~	0	0.9696	0	380450	0	~	0	0.9707	0	380021	0	~	0	0.9434	0	391006	0	~	0	0.9428	0	391270	0	~	0	0.95	0	388301	0	~	0	0.9513	0	387773	0	~	0	0.9505	0	388084	0	~	0	0.9585	0	384857	0
2011	0	~	0	0.9728	0	379185	0	~	0	0.9661	0	381848	0	~	0	0.9671	0	381425	0	~	0	0.9403	0	392298	0	~	0	0.9392	0	392772	0	~	0	0.9472	0	389469	0	~	0	0.9486	0	388878	0	~	0	0.9474	0	389380	0
2012	0	~	0	0.9833	0	375144	0	~	0	0.9708	0	379980	0	~	0	0.9625	0	383256	0	~	0	0.9638	0	382730	0	~	0	0.937	0	393705	0	~	0	0.9365	0	393884	0	~	0	0.9444	0	390613	0	~	0	0.9451	0	390317	0
2013	0	~	0	0.9786	0	376960	0	~	0	0.9797	0	376513	0	~	0	0.9664	0	381702	0	~	0	0.9599	0	384310	0	~	0	0.96	0	384258	0	~	0	0.9345	0	394726	0	~	0	0.933	0	395360	0	~	0	0.9412	0	391931	0
2014	0	~	0	0.9752	0	378265	0	~	0	0.9764	0	377804	0	~	0	0.9777	0	377290	0	~	0	0.9643	0	382540	0	~	0	0.9578	0	385137	0	~	0	0.9574	0	385297	0	~	0	0.9331	0	395352	0	~	0	0.931	0	396230	0
2015	0	~	0	0.9717	0	379630	0	~	0	0.9736	0	378883	0	~	0	0.9733	0	379003	0	~	0	0.9737	0	378841	0	~	0	0.9619	0	383519	0	~	0	0.9556	0	386033	0	~	0	0.9555	0	386083	0	~	0	0.93	0	396641	0
2016	0	~	0	0.9759	0	378001	0	~	0	0.9677	0	381208	0	~	0	0.9692	0	380612	0	~	0	0.9688	0	380776	0	~	0	0.97	0	380279	0	~	0	0.9586	0	384813	0	~	0	0.9533	0	386968	0	~	0	0.9525	0	387266	0
2017	0	~	0	0.9868	0	373832	0	~	0	0.9742	0	378675	0	~	0	0.9658	0	381938	0	~	0	0.9663	0	381752	0	~	0	0.9654	0	382092	0	~	0	0.9672	0	381382	0	~	0	0.9567	0	385591	0	~	0	0.9509	0	387942	0
2018	0	~	0	1.0113	0	364762	0	~	0	0.9892	0	372903	0	~	0	0.9722	0	379420	0	~	0	0.9637	0	382764	0	~	0	0.9641	0	382636	0	~	0	0.9647	0	382392	0	~	0	0.9675	0	381264	0	~	0	0.9564	0	385687	0
	Rates are per 100,000 and age-adjusted to the 2000 US Std Population (single ages to 84 - Census P25-1130) standard; Confidence intervals (Tiwari mod) are 95% for rates.
~	Statistic could not be calculated.
Bone Mets Attempt 2
Prostate
	00 years	00 years	00 years	00 years	00 years	00 years	01 years	01 years	01 years	01 years	01 years	01 years	02 years	02 years	02 years	02 years	02 years	02 years	03 years	03 years	03 years	03 years	03 years	03 years	04 years	04 years	04 years	04 years	04 years	04 years	05 years	05 years	05 years	05 years	05 years	05 years	06 years	06 years	06 years	06 years	06 years	06 years	07 years	07 years	07 years	07 years	07 years	07 years	08 years
	Rate	SE	Lower CI	Upper CI	Count	Pop	Rate	SE	Lower CI	Upper CI	Count	Pop	Rate	SE	Lower CI	Upper CI	Count	Pop	Rate	SE	Lower CI	Upper CI	Count	Pop	Rate	SE	Lower CI	Upper CI	Count	Pop	Rate	SE	Lower CI	Upper CI	Count	Pop	Rate	SE	Lower CI	Upper CI	Count	Pop	Rate	SE	Lower CI	Upper CI	Count	Pop	Rate
2010	0	~	0	0.9696	0	380450	0	~	0	0.9707	0	380021	0	~	0	0.9434	0	391006	0	~	0	0.9428	0	391270	0	~	0	0.95	0	388301	0	~	0	0.9513	0	387773	0	~	0	0.9505	0	388084	0	~	0	0.9585	0	384857	0
2011	0	~	0	0.9728	0	379185	0	~	0	0.9661	0	381848	0	~	0	0.9671	0	381425	0	~	0	0.9403	0	392298	0	~	0	0.9392	0	392772	0	~	0	0.9472	0	389469	0	~	0	0.9486	0	388878	0	~	0	0.9474	0	389380	0
2012	0	~	0	0.9833	0	375144	0	~	0	0.9708	0	379980	0	~	0	0.9625	0	383256	0	~	0	0.9638	0	382730	0	~	0	0.937	0	393705	0	~	0	0.9365	0	393884	0	~	0	0.9444	0	390613	0	~	0	0.9451	0	390317	0
2013	0	~	0	0.9786	0	376960	0	~	0	0.9797	0	376513	0	~	0	0.9664	0	381702	0	~	0	0.9599	0	384310	0	~	0	0.96	0	384258	0	~	0	0.9345	0	394726	0	~	0	0.933	0	395360	0	~	0	0.9412	0	391931	0
2014	0	~	0	0.9752	0	378265	0	~	0	0.9764	0	377804	0	~	0	0.9777	0	377290	0	~	0	0.9643	0	382540	0	~	0	0.9578	0	385137	0	~	0	0.9574	0	385297	0	~	0	0.9331	0	395352	0	~	0	0.931	0	396230	0
2015	0	~	0	0.9717	0	379630	0	~	0	0.9736	0	378883	0	~	0	0.9733	0	379003	0	~	0	0.9737	0	378841	0	~	0	0.9619	0	383519	0	~	0	0.9556	0	386033	0	~	0	0.9555	0	386083	0	~	0	0.93	0	396641	0
2016	0	~	0	0.9759	0	378001	0	~	0	0.9677	0	381208	0	~	0	0.9692	0	380612	0	~	0	0.9688	0	380776	0	~	0	0.97	0	380279	0	~	0	0.9586	0	384813	0	~	0	0.9533	0	386968	0	~	0	0.9525	0	387266	0
2017	0	~	0	0.9868	0	373832	0	~	0	0.9742	0	378675	0	~	0	0.9658	0	381938	0	~	0	0.9663	0	381752	0	~	0	0.9654	0	382092	0	~	0	0.9672	0	381382	0	~	0	0.9567	0	385591	0	~	0	0.9509	0	387942	0
2018	0	~	0	1.0113	0	364762	0	~	0	0.9892	0	372903	0	~	0	0.9722	0	379420	0	~	0	0.9637	0	382764	0	~	0	0.9641	0	382636	0	~	0	0.9647	0	382392	0	~	0	0.9675	0	381264	0	~	0	0.9564	0	385687	0
	Rates are per 100,000 and age-adjusted to the 2000 US Std Population (single ages to 84 - Census P25-1130) standard; Confidence intervals (Tiwari mod) are 95% for rates.
~	Statistic could not be calculated.
Bone Mets Attempt 2
Urinary Bladder
	00 years	00 years	00 years	00 years	00 years	00 years	01 years	01 years	01 years	01 years	01 years	01 years	02 years	02 years	02 years	02 years	02 years	02 years	03 years	03 years	03 years	03 years	03 years	03 years	04 years	04 years	04 years	04 years	04 years	04 years	05 years	05 years	05 years	05 years	05 years	05 years	06 years	06 years	06 years	06 years	06 years	06 years	07 years	07 years	07 years	07 years	07 years	07 years	08 years
	Rate	SE	Lower CI	Upper CI	Count	Pop	Rate	SE	Lower CI	Upper CI	Count	Pop	Rate	SE	Lower CI	Upper CI	Count	Pop	Rate	SE	Lower CI	Upper CI	Count	Pop	Rate	SE	Lower CI	Upper CI	Count	Pop	Rate	SE	Lower CI	Upper CI	Count	Pop	Rate	SE	Lower CI	Upper CI	Count	Pop	Rate	SE	Lower CI	Upper CI	Count	Pop	Rate
2010	0	~	0	0.9696	0	380450	0	~	0	0.9707	0	380021	0	~	0	0.9434	0	391006	0	~	0	0.9428	0	391270	0	~	0	0.95	0	388301	0	~	0	0.9513	0	387773	0	~	0	0.9505	0	388084	0	~	0	0.9585	0	384857	0
2011	0	~	0	0.9728	0	379185	0	~	0	0.9661	0	381848	0	~	0	0.9671	0	381425	0	~	0	0.9403	0	392298	0	~	0	0.9392	0	392772	0	~	0	0.9472	0	389469	0	~	0	0.9486	0	388878	0	~	0	0.9474	0	389380	0
2012	0	~	0	0.9833	0	375144	0	~	0	0.9708	0	379980	0	~	0	0.9625	0	383256	0	~	0	0.9638	0	382730	0	~	0	0.937	0	393705	0	~	0	0.9365	0	393884	0	~	0	0.9444	0	390613	0	~	0	0.9451	0	390317	0
2013	0	~	0	0.9786	0	376960	0	~	0	0.9797	0	376513	0	~	0	0.9664	0	381702	0	~	0	0.9599	0	384310	0	~	0	0.96	0	384258	0	~	0	0.9345	0	394726	0	~	0	0.933	0	395360	0	~	0	0.9412	0	391931	0
2014	0	~	0	0.9752	0	378265	0	~	0	0.9764	0	377804	0	~	0	0.9777	0	377290	0	~	0	0.9643	0	382540	0	~	0	0.9578	0	385137	0	~	0	0.9574	0	385297	0	~	0	0.9331	0	395352	0	~	0	0.931	0	396230	0
2015	0	~	0	0.9717	0	379630	0	~	0	0.9736	0	378883	0	~	0	0.9733	0	379003	0	~	0	0.9737	0	378841	0	~	0	0.9619	0	383519	0	~	0	0.9556	0	386033	0	~	0	0.9555	0	386083	0	~	0	0.93	0	396641	0
2016	0	~	0	0.9759	0	378001	0	~	0	0.9677	0	381208	0	~	0	0.9692	0	380612	0	~	0	0.9688	0	380776	0	~	0	0.97	0	380279	0	~	0	0.9586	0	384813	0	~	0	0.9533	0	386968	0	~	0	0.9525	0	387266	0
2017	0	~	0	0.9868	0	373832	0	~	0	0.9742	0	378675	0	~	0	0.9658	0	381938	0	~	0	0.9663	0	381752	0	~	0	0.9654	0	382092	0	~	0	0.9672	0	381382	0	~	0	0.9567	0	385591	0	~	0	0.9509	0	387942	0
2018	0	~	0	1.0113	0	364762	0	~	0	0.9892	0	372903	0	~	0	0.9722	0	379420	0	~	0	0.9637	0	382764	0	~	0	0.9641	0	382636	0	~	0	0.9647	0	382392	0	~	0	0.9675	0	381264	0	~	0	0.9564	0	385687	0
	Rates are per 100,000 and age-adjusted to the 2000 US Std Population (single ages to 84 - Census P25-1130) standard; Confidence intervals (Tiwari mod) are 95% for rates.
~	Statistic could not be calculated.
Bone Mets Attempt 2
Kidney and Renal Pelvis
	00 years	00 years	00 years	00 years	00 years	00 years	01 years	01 years	01 years	01 years	01 years	01 years	02 years	02 years	02 years	02 years	02 years	02 years	03 years	03 years	03 years	03 years	03 years	03 years	04 years	04 years	04 years	04 years	04 years	04 years	05 years	05 years	05 years	05 years	05 years	05 years	06 years	06 years	06 years	06 years	06 years	06 years	07 years	07 years	07 years	07 years	07 years	07 years	08 years
	Rate	SE	Lower CI	Upper CI	Count	Pop	Rate	SE	Lower CI	Upper CI	Count	Pop	Rate	SE	Lower CI	Upper CI	Count	Pop	Rate	SE	Lower CI	Upper CI	Count	Pop	Rate	SE	Lower CI	Upper CI	Count	Pop	Rate	SE	Lower CI	Upper CI	Count	Pop	Rate	SE	Lower CI	Upper CI	Count	Pop	Rate	SE	Lower CI	Upper CI	Count	Pop	Rate
2010	0	~	0	0.9696	0	380450	0	~	0	0.9707	0	380021	0	~	0	0.9434	0	391006	0	~	0	0.9428	0	391270	0	~	0	0.95	0	388301	0	~	0	0.9513	0	387773	0	~	0	0.9505	0	388084	0	~	0	0.9585	0	384857	0
2011	0	~	0	0.9728	0	379185	0	~	0	0.9661	0	381848	0	~	0	0.9671	0	381425	0	~	0	0.9403	0	392298	0	~	0	0.9392	0	392772	0	~	0	0.9472	0	389469	0	~	0	0.9486	0	388878	0	~	0	0.9474	0	389380	0
2012	0	~	0	0.9833	0	375144	0	~	0	0.9708	0	379980	0	~	0	0.9625	0	383256	0	~	0	0.9638	0	382730	0	~	0	0.937	0	393705	0	~	0	0.9365	0	393884	0	~	0	0.9444	0	390613	0	~	0	0.9451	0	390317	0
2013	0	~	0	0.9786	0	376960	0	~	0	0.9797	0	376513	0	~	0	0.9664	0	381702	0	~	0	0.9599	0	384310	0	~	0	0.96	0	384258	0	~	0	0.9345	0	394726	0	~	0	0.933	0	395360	0	~	0	0.9412	0	391931	0
2014	0	~	0	0.9752	0	378265	0	~	0	0.9764	0	377804	0	~	0	0.9777	0	377290	0	~	0	0.9643	0	382540	0	~	0	0.9578	0	385137	0	~	0	0.9574	0	385297	0	~	0	0.9331	0	395352	0	~	0	0.931	0	396230	0
2015	0	~	0	0.9717	0	379630	0	~	0	0.9736	0	378883	0	~	0	0.9733	0	379003	0	~	0	0.9737	0	378841	0	~	0	0.9619	0	383519	0	~	0	0.9556	0	386033	0	~	0	0.9555	0	386083	0	~	0	0.93	0	396641	0
2016	0	~	0	0.9759	0	378001	0.2623	0.2623	0.0066	1.4616	1	381208	0	~	0	0.9692	0	380612	0	~	0	0.9688	0	380776	0	~	0	0.97	0	380279	0	~	0	0.9586	0	384813	0	~	0	0.9533	0	386968	0	~	0	0.9525	0	387266	0
2017	0	~	0	0.9868	0	373832	0	~	0	0.9742	0	378675	0	~	0	0.9658	0	381938	0.262	0.262	0.0066	1.4595	1	381752	0	~	0	0.9654	0	382092	0	~	0	0.9672	0	381382	0	~	0	0.9567	0	385591	0	~	0	0.9509	0	387942	0
2018	0	~	0	1.0113	0	364762	0	~	0	0.9892	0	372903	0	~	0	0.9722	0	379420	0	~	0	0.9637	0	382764	0	~	0	0.9641	0	382636	0	~	0	0.9647	0	382392	0	~	0	0.9675	0	381264	0	~	0	0.9564	0	385687	0
	Rates are per 100,000 and age-adjusted to the 2000 US Std Population (single ages to 84 - Census P25-1130) standard; Confidence intervals (Tiwari mod) are 95% for rates.
~	Statistic could not be calculated.
Bone Mets Attempt 2
All Sites
	00 years	00 years	00 years	00 years	00 years	00 years	01 years	01 years	01 years	01 years	01 years	01 years	02 years	02 years	02 years	02 years	02 years	02 years	03 years	03 years	03 years	03 years	03 years	03 years	04 years	04 years	04 years	04 years	04 years	04 years	05 years	05 years	05 years	05 years	05 years	05 years	06 years	06 years	06 years	06 years	06 years	06 years	07 years	07 years	07 years	07 years	07 years	07 years	08 years
	Rate	SE	Lower CI	Upper CI	Count	Pop	Rate	SE	Lower CI	Upper CI	Count	Pop	Rate	SE	Lower CI	Upper CI	Count	Pop	Rate	SE	Lower CI	Upper CI	Count	Pop	Rate	SE	Lower CI	Upper CI	Count	Pop	Rate	SE	Lower CI	Upper CI	Count	Pop	Rate	SE	Lower CI	Upper CI	Count	Pop	Rate	SE	Lower CI	Upper CI	Count	Pop	Rate
2010	0	~	0	0.9696	0	380450	0	~	0	0.9707	0	380021	0	~	0	0.9434	0	391006	0	~	0	0.9428	0	391270	0	~	0	0.95	0	388301	0	~	0	0.9513	0	387773	0	~	0	0.9505	0	388084	0	~	0	0.9585	0	384857	0.2619
2011	0	~	0	0.9728	0	379185	0	~	0	0.9661	0	381848	0	~	0	0.9671	0	381425	0	~	0	0.9403	0	392298	0	~	0	0.9392	0	392772	0	~	0	0.9472	0	389469	0	~	0	0.9486	0	388878	0	~	0	0.9474	0	389380	0
2012	0	~	0	0.9833	0	375144	0	~	0	0.9708	0	379980	0	~	0	0.9625	0	383256	0	~	0	0.9638	0	382730	0	~	0	0.937	0	393705	0	~	0	0.9365	0	393884	0	~	0	0.9444	0	390613	0	~	0	0.9451	0	390317	0
2013	0	~	0	0.9786	0	376960	0	~	0	0.9797	0	376513	0	~	0	0.9664	0	381702	0	~	0	0.9599	0	384310	0	~	0	0.96	0	384258	0	~	0	0.9345	0	394726	0	~	0	0.933	0	395360	0	~	0	0.9412	0	391931	0
2014	0	~	0	0.9752	0	378265	0	~	0	0.9764	0	377804	0	~	0	0.9777	0	377290	0	~	0	0.9643	0	382540	0	~	0	0.9578	0	385137	0	~	0	0.9574	0	385297	0	~	0	0.9331	0	395352	0	~	0	0.931	0	396230	0
2015	0	~	0	0.9717	0	379630	0	~	0	0.9736	0	378883	0	~	0	0.9733	0	379003	0	~	0	0.9737	0	378841	0	~	0	0.9619	0	383519	0.259	0.259	0.0066	1.4433	1	386033	0	~	0	0.9555	0	386083	0	~	0	0.93	0	396641	0
2016	0	~	0	0.9759	0	378001	0.2623	0.2623	0.0066	1.4616	1	381208	0	~	0	0.9692	0	380612	0	~	0	0.9688	0	380776	0	~	0	0.97	0	380279	0	~	0	0.9586	0	384813	0	~	0	0.9533	0	386968	0	~	0	0.9525	0	387266	0
2017	0	~	0	0.9868	0	373832	0	~	0	0.9742	0	378675	0	~	0	0.9658	0	381938	0.262	0.262	0.0066	1.4595	1	381752	0	~	0	0.9654	0	382092	0	~	0	0.9672	0	381382	0	~	0	0.9567	0	385591	0	~	0	0.9509	0	387942	0
2018	0	~	0	1.0113	0	364762	0	~	0	0.9892	0	372903	0	~	0	0.9722	0	379420	0	~	0	0.9637	0	382764	0	~	0	0.9641	0	382636	0	~	0	0.9647	0	382392	0	~	0	0.9675	0	381264	0	~	0	0.9564	0	385687	0
	Rates are per 100,000 and age-adjusted to the 2000 US Std Population (single ages to 84 - Census P25-1130) standard; Confidence intervals (Tiwari mod) are 95% for rates.
~	Statistic could not be calculated.
[truncated: 461 more columns]

## Sheet: Bone Info
Filename:	Rate Session-1 Matrix-4
SEER*Stat Version:	8.4.0
Date:	2022-05-01
Session Type: Rate
SUGGESTED CITATION
Software: Surveillance Research Program, National Cancer Institute SEER*Stat software (www.seer.cancer.gov/seerstat) version 8.4.0.
Data: Surveillance, Epidemiology, and End Results (SEER) Program (www.seer.cancer.gov) SEER*Stat Database: Incidence - SEER Research Data, 9
	Registries, Nov 2020 Sub (1975-2018) - Linked To County Attributes - Time Dependent (1990-2018) Income/Rurality, 1969-2019 Counties, National Cancer
	Institute, DCCPS, Surveillance Research Program, released April 2021, based on the November 2020 submission.
DATA
Database: Incidence - SEER Research Data, 9 Registries, Nov 2020 Sub (1975-2018) - Linked To County Attributes - Time Dependent (1990-2018) Income/Rurality,
	1969-2019 Counties
STATISTIC
Statistic: Age-Adjusted Rates (Age recode with single ages and 85+) (2000 US Std Population (single ages to 84 - Census P25-1130) standard)
P-Values: .05
Options: Display Confidence Intervals (Tiwari mod) and Standard Errors
SELECTION
Select Only: Malignant Behavior, Known Age
Pop/Case: {Race, Sex, Year Dx.Year of diagnosis} = '2010', '2011', '2012', '2013', '2014', '2015', '2016', '2017', '2018'
Case Only: {Extent of Disease.SEER Combined Mets at DX-bone (2010+)} = 'Yes'
TABLE
Page: Sites Corrected [Site recode ICD-O-3/WHO 2008]
Row: Year of diagnosis 10-18 [Year of diagnosis]
Column: Age recode with single ages 0-84 [Age recode with single ages and 85+]
USER DEFINITIONS
	Sites Corrected [Site recode ICD-O-3/WHO 2008]
	Description: Subject to change based on evolving ICD-O-3 coding rules. For more information, see https://seer.cancer.gov/siterecode.
	Esophagus = Esophagus
	Stomach = Stomach
	Colon and Rectum = Cecum, Appendix, Ascending Colon, Hepatic Flexure, Transverse Colon, Splenic Flexure, Descending Colon, Sigmoid Colon, Large
	Intestine, NOS, Rectosigmoid Junction, Rectum
	Liver and Intrahepatic Bile Duct = Liver, Intrahepatic Bile Duct
	Pancreas = Pancreas
	Lung and Bronchus = Lung and Bronchus
	Melanoma of the Skin = Melanoma of the Skin
	Breast = Breast
	Corpus Uteri = Corpus Uteri
	Ovary = Ovary
	Prostate = Prostate
	Urinary Bladder = Urinary Bladder
	Kidney and Renal Pelvis = Kidney and Renal Pelvis
	All Sites = Esophagus, Stomach, Cecum, Appendix, Ascending Colon, Hepatic Flexure, Transverse Colon, Splenic Flexure, Descending Colon, Sigmoid
	Colon, Large Intestine, NOS, Rectosigmoid Junction, Rectum, Liver, Intrahepatic Bile Duct, Pancreas, Lung and Bronchus, Melanoma of the Skin, Breast,
	Corpus Uteri, Ovary, Prostate, Urinary Bladder, Kidney and Renal Pelvis
	Age recode with single ages 0-84 [Age recode with single ages and 85+]
	00 years = 00 years
	01 years = 01 years
	02 years = 02 years
	03 years = 03 years
	04 years = 04 years
	05 years = 05 years
	06 years = 06 years
	07 years = 07 years
	08 years = 08 years
	09 years = 09 years
	10 years = 10 years
	11 years = 11 years
	12 years = 12 years
	13 years = 13 years
	14 years = 14 years
	15 years = 15 years
	16 years = 16 years
	17 years = 17 years
	18 years = 18 years
	19 years = 19 years
	20 years = 20 years
	21 years = 21 years
	22 years = 22 years
	23 years = 23 years
	24 years = 24 years
	25 years = 25 years
	26 years = 26 years
	27 years = 27 years
	28 years = 28 years
	29 years = 29 years
	30 years = 30 years
	31 years = 31 years
	32 years = 32 years
	33 years = 33 years
	34 years = 34 years
	35 years = 35 years
	36 years = 36 years
	37 years = 37 years
	38 years = 38 years
	39 years = 39 years
	40 years = 40 years
	41 years = 41 years
	42 years = 42 years
	43 years = 43 years
	44 years = 44 years
	45 years = 45 years
	46 years = 46 years
	47 years = 47 years
	48 years = 48 years
	49 years = 49 years
	50 years = 50 years
	51 years = 51 years
	52 years = 52 years
	53 years = 53 years
	54 years = 54 years
	55 years = 55 years
	56 years = 56 years
	57 years = 57 years
	58 years = 58 years
	59 years = 59 years
	60 years = 60 years
	61 years = 61 years
	62 years = 62 years
	63 years = 63 years
	64 years = 64 years
	65 years = 65 years
	66 years = 66 years
	67 years = 67 years
	68 years = 68 years
	69 years = 69 years
	70 years = 70 years
	71 years = 71 years
	72 years = 72 years
	73 years = 73 years
	74 years = 74 years
	75 years = 75 years
	76 years = 76 years
	77 years = 77 years
	78 years = 78 years
	79 years = 79 years
	80 years = 80 years
	81 years = 81 years
	82 years = 82 years
	83 years = 83 years
	84 years = 84 years
	Year of diagnosis 10-18 [Year of diagnosis]
	Description: NAACCR Name=Date of Diagnosis--Year, Item #=390
	2010 = 2010
	2011 = 2011
	2012 = 2012
	2013 = 2013
	2014 = 2014
	2015 = 2015
	2016 = 2016
	2017 = 2017
	2018 = 2018
OUTPUT
Title: Bone Mets Attempt 2
Display Rates as: Cases per 100,000
Precision: 4 decimal places (default)
