# Supplementary material for: Future trends in incidence and long-term survival of metastatic cancer in the United States
Source: Commun Med (Lond). 2023 May 27;3:76. doi: 10.1038/s43856-023-00304-x (PMC10224927; doi:10.1038/s43856-023-00304-x)
Supplement: Supplementary file 6 — Supplementary Data 5 [file 43856_2023_304_MOESM6_ESM.xlsx]

## Sheet: Esophagus
Esophagus
Rows are ages 84 backwards to 0 by 1 year intervals
Columns are years from 2010 to 2040 in 1 year intervals
Rate of Cancer		Year
		2010	2011	2012	2013	2014	2015	2016	2017	2018	2019	2020	2021	2022	2023	2024	2025	2026	2027	2028	2029	2030	2031	2032	2033	2034	2035	2036	2037	2038	2039	2040
Age	84	6.81986e-07	0.739576	8.0361e-07	0.455496	2.09929	1.99897	0.444161	1.43851	0.287534	0.537684	0.251841	0.509432	0.387282	0.55388	0.546151	0.300184	0.0902985	0.377361	0.12074	0.409489	0.288422	0.397062	1.06412	1.60758e-07	0.465151	0.212492	0.26342	0.469535	0.934654	0.439503	0.331615
	83	0.399246	5.78243e-07	0.308789	0.891651	1.77098	0.25548	0.610844	0.472623	0.278885	0.169875	0.343629	0.261234	0.373611	0.368397	0.202484	0.0609093	0.254543	0.0814431	0.276214	0.19455	0.267832	0.717787	1.08437e-07	0.31376	0.143333	0.177685	0.316717	0.630456	0.29646	0.223685	0.386145
	82	5.41154e-07	0.385194	1.04791	1.30404	0.39239	0.609115	0.347924	0.794704	0.15275	0.401833	0.305483	0.436894	0.430797	0.236782	0.0712263	0.297658	0.0952381	0.323	0.227504	0.313198	0.839368	1.26804e-07	0.366906	0.167611	0.207782	0.370364	0.737244	0.346675	0.261574	0.451552	0.439895
	81	0.253091	0.917761	1.07599	0.202853	0.656823	0.243579	0.410734	0.305596	0.253679	0.250802	0.35869	0.353685	0.194398	0.0584769	0.244377	0.0781905	0.265183	0.186781	0.257136	0.689122	1.04106e-07	0.30123	0.137609	0.170589	0.304069	0.605278	0.28462	0.214752	0.370724	0.361154	0.463168
	80	0.877032	1.37057	0.243437	0.493855	0.382012	0.418221	0.229716	0.738141	0.230281	0.428303	0.422326	0.232126	0.0698258	0.291805	0.0933654	0.316649	0.22303	0.307039	0.822864	1.24311e-07	0.359691	0.164315	0.203697	0.363081	0.722747	0.339858	0.25643	0.442673	0.431245	0.553058	0.65964
	79	0.757806	0.179412	0.342907	0.166188	0.379502	0.135334	0.321037	0.387689	0.227536	0.291777	0.160371	0.0482414	0.201603	0.0645045	0.218767	0.154087	0.212128	0.568501	8.58839e-08	0.248504	0.113522	0.14073	0.250846	0.499333	0.234802	0.177163	0.305835	0.297939	0.382098	0.455733	0.24401
	78	0.271496	0.691665	0.315814	0.451848	0.336102	0.517638	0.461482	1.04841	0.424234	0.303239	0.0912175	0.381202	0.121969	0.413656	0.291357	0.401103	1.07495	1.62394e-07	0.469885	0.214655	0.266101	0.474314	0.944166	0.443976	0.33499	0.578289	0.56336	0.722492	0.861726	0.461387	0.23732
	77	1.17637	0.715957	0.96507	0.449764	1.44486	0.836298	1.40261	2.19696	0.495535	0.193853	0.810119	0.259204	0.87909	0.619184	0.852413	2.28446	3.45115e-07	0.998587	0.456178	0.565509	1.008	2.00651	0.943525	0.711911	1.22896	1.19724	1.53542	1.83132	0.980526	0.504345	0.429139
	76	0.0936466	0.168257	0.0738769	0.148695	0.179522	0.19548	0.22604	0.197355	0.0243623	0.132404	0.0423637	0.143676	0.101198	0.139316	0.373366	5.64047e-08	0.163206	0.0745565	0.0924254	0.164745	0.32794	0.154207	0.116353	0.200859	0.195673	0.250945	0.299305	0.160255	0.0824289	0.0701374	0.143512
	75	0.417939	0.244601	0.463827	0.350852	0.796882	0.598253	0.38561	0.184259	0.315997	0.131486	0.445935	0.314093	0.432403	1.15884	1.75066e-07	0.506552	0.231405	0.286865	0.511326	1.01784	0.478621	0.36113	0.623415	0.607321	0.77887	0.928969	0.497391	0.255839	0.217689	0.445426	0.159453
	74	0.290092	0.733234	0.522542	0.743597	1.16443	0.487287	0.171896	1.14112	0.149831	0.66084	0.46546	0.640786	1.7173	2.59434e-07	0.75067	0.342923	0.425111	0.757744	1.50836	0.709278	0.535166	0.923851	0.900001	1.15422	1.37666	0.737093	0.379133	0.322597	0.660086	0.236297	0.895144
	73	1.08312	1.02888	1.37941	1.35337	1.18133	0.270558	1.32594	0.673915	0.937937	0.859141	1.18276	3.16978	4.78861e-07	1.38558	0.632964	0.784666	1.39864	2.78412	1.30918	0.987803	1.70523	1.66121	2.13045	2.54102	1.36052	0.699799	0.595447	1.21838	0.436154	1.65225	1.38571
	72	1.0957	1.95806	1.80993	0.989838	0.472865	1.50456	0.564534	3.04137	0.879088	1.57386	4.21795	6.37208e-07	1.84375	0.84227	1.04414	1.86113	3.70476	1.74209	1.31445	2.26911	2.21054	2.83494	3.38128	1.81041	0.931205	0.792347	1.62127	0.580379	2.19861	1.84393	0.76408
	71	0.810342	0.998415	0.514428	0.153973	1.02189	0.248937	0.990077	1.10775	0.625822	2.18117	3.29511e-07	0.953435	0.435551	0.539939	0.962421	1.91579	0.900863	0.679721	1.17339	1.1431	1.46599	1.74851	0.936191	0.481541	0.409735	0.838384	0.300123	1.13693	0.953525	0.395118	0.246718
	70	1.2379	0.850173	0.239739	0.996879	0.506543	1.30798	1.08038	2.36262	2.5984	5.10494e-07	1.47711	0.674777	0.8365	1.49103	2.96803	1.39566	1.05306	1.81788	1.77095	2.27119	2.70888	1.45039	0.746026	0.634781	1.29886	0.464965	1.76139	1.47725	0.612136	0.382228	1.46479
	69	0.259984	0.0977204	0.382825	0.121877	0.656437	0.352025	0.568319	2.41943	1.49993e-07	0.564413	0.257837	0.319633	0.569733	1.13411	0.533292	0.40238	0.694625	0.676693	0.867837	1.03508	0.554205	0.285062	0.242555	0.496305	0.177667	0.673041	0.564466	0.233902	0.146052	0.559708	0.329783
	68	0.186467	0.973698	0.292049	0.98554	1.10241	1.15549	3.63151	8.71476e-07	1.0348	0.614763	0.762102	1.35842	2.70406	1.27153	0.959398	1.6562	1.61344	2.06919	2.46795	1.3214	0.679675	0.578324	1.18334	0.423612	1.60474	1.34586	0.557693	0.348232	1.33452	0.786303	0.538946
	67	0.6061	0.242317	0.770394	0.539916	1.18042	2.40861	4.26711e-07	1.9613	0.367679	0.59276	1.05657	2.10321	0.988992	0.746217	1.28819	1.25493	1.60941	1.91956	1.02778	0.528649	0.449819	0.920401	0.329484	1.24816	1.04681	0.433772	0.270854	1.03798	0.611584	0.41919	0.256285
	66	0.17767	0.752927	0.497138	0.680981	2.89834	3.33368e-07	1.13118	0.82086	0.417592	0.968004	1.9269	0.906089	0.683664	1.1802	1.14973	1.4745	1.75865	0.941622	0.484334	0.412112	0.843247	0.301864	1.14353	0.959056	0.39741	0.248149	0.950971	0.560317	0.384051	0.234802	0.143112
	65	0.247573	0.217889	0.281193	0.749834	1.79898e-07	0.396317	0.212314	0.418092	0.305822	0.791693	0.372278	0.280892	0.484901	0.472383	0.605816	0.722566	0.386878	0.198995	0.169322	0.346459	0.124025	0.469834	0.394041	0.163281	0.101955	0.390719	0.230213	0.157792	0.0964713	0.0587994	0.0796505
	64	0.0883313	0.151947	0.381736	5.73814e-08	0.263678	0.0917099	0.133324	0.3775	0.308374	0.188579	0.142287	0.245628	0.239287	0.306878	0.366018	0.195974	0.100802	0.0857704	0.1755	0.0628252	0.237996	0.199603	0.0827106	0.0516458	0.19792	0.116615	0.0799303	0.0488679	0.029785	0.0403473	0.0484721
	63	0.294744	0.987017	1.39779e-07	0.402432	0.291959	0.275563	0.576009	1.82137	0.35147	0.344877	0.595358	0.579988	0.743816	0.88716	0.475005	0.244325	0.207892	0.425379	0.152277	0.576858	0.4838	0.200475	0.12518	0.479722	0.282654	0.193736	0.118447	0.0721934	0.0977943	0.117487	0.435337
	62	0.67575	1.27559e-07	0.345997	0.157271	0.309624	0.420193	0.980888	0.732686	0.226865	0.509314	0.496166	0.636317	0.758944	0.406355	0.209014	0.177846	0.363902	0.130269	0.493488	0.413879	0.171502	0.107088	0.41039	0.241804	0.165737	0.101328	0.0617597	0.0836606	0.100508	0.37242	0.161337
	61	5.87287e-08	0.212333	0.0909294	0.11216	0.317496	0.481189	0.265347	0.318034	0.225302	0.285437	0.366064	0.43661	0.23377	0.120243	0.102312	0.209347	0.0749419	0.283896	0.238099	0.0986624	0.0616064	0.236092	0.139106	0.0953459	0.0582927	0.0355295	0.0481288	0.0578206	0.214248	0.0928148	0.0488514
	60	0.2638	0.150581	0.17499	0.310356	0.981125	0.351261	0.310806	0.852296	0.340729	0.568277	0.677792	0.362905	0.186664	0.15883	0.324991	0.11634	0.440721	0.369624	0.153163	0.0956377	0.366508	0.215948	0.148015	0.0904935	0.0551559	0.074715	0.0897606	0.332598	0.144086	0.0758369	0.013686
	59	0.0202501	0.0313674	0.0524127	0.103812	0.0775244	0.0445353	0.0901583	0.139519	0.0734275	0.113894	0.0609812	0.0313664	0.0266891	0.0546102	0.0195493	0.074057	0.0621102	0.025737	0.0160706	0.0615867	0.0362872	0.0248719	0.0152062	0.00926819	0.0125548	0.015083	0.0558886	0.0242116	0.0127433	0.00229974	0.00659122
	58	0.141262	0.314625	0.587102	0.274696	0.329158	0.432626	0.494244	1.00687	0.492821	0.343155	0.176506	0.150186	0.307304	0.110008	0.416736	0.349508	0.144828	0.0904329	0.346562	0.204196	0.13996	0.0855686	0.0521542	0.0706489	0.0848756	0.314498	0.136244	0.0717097	0.0129412	0.0370903	0.218281
	57	0.0949681	0.236214	0.104125	0.0781727	0.214313	0.158959	0.239067	0.452943	0.0995214	0.0665718	0.0566448	0.115904	0.0414912	0.157178	0.131822	0.054624	0.0341081	0.130711	0.0770156	0.0527878	0.0322735	0.0196707	0.0266463	0.0320121	0.118618	0.0513865	0.0270464	0.00488095	0.0139892	0.0823279	0.0857829
	56	0.50455	0.296457	0.209687	0.360174	0.55723	0.544096	0.761026	0.647267	0.136625	0.151183	0.309345	0.110739	0.419504	0.35183	0.14579	0.0910336	0.348864	0.205552	0.140889	0.086137	0.0525006	0.0711182	0.0854394	0.316587	0.137149	0.072186	0.0130271	0.0373367	0.219731	0.228952	0.175706
	55	0.19111	0.180178	0.291577	0.282632	0.575637	0.522733	0.328219	0.268176	0.0936413	0.249179	0.0892007	0.337912	0.283401	0.117434	0.073328	0.281012	0.165573	0.113487	0.0693838	0.0422895	0.057286	0.0688218	0.255012	0.110474	0.0581462	0.0104934	0.0300749	0.176994	0.184422	0.141532	0.0767237
	54	0.198572	0.428329	0.391162	0.499149	0.945469	0.385423	0.232485	0.314233	0.263857	0.122837	0.465335	0.390268	0.161718	0.100979	0.386978	0.228009	0.156282	0.0955476	0.0582364	0.0788879	0.0947738	0.351174	0.152133	0.0800725	0.0144503	0.0414158	0.243737	0.253966	0.194902	0.105655	0.0326983
	53	0.12892	0.156931	0.188666	0.223901	0.190385	0.0745585	0.0743969	0.241814	0.0355235	0.175007	0.146775	0.0608202	0.0379771	0.145538	0.0857517	0.0587757	0.0359344	0.021902	0.0296689	0.0356433	0.132073	0.0572154	0.0301143	0.00543461	0.015576	0.0916667	0.0955136	0.0733004	0.0397358	0.0122975	0.086613
	52	0.310551	0.497653	0.556418	0.296432	0.242144	0.156869	0.376414	0.214047	0.332754	0.362931	0.15039	0.093906	0.359872	0.212038	0.145335	0.0888549	0.0541572	0.0733622	0.0881353	0.326576	0.141477	0.0744637	0.0134382	0.0385148	0.226664	0.236176	0.18125	0.0982546	0.0304079	0.214168	0.0362434
	51	0.227316	0.338776	0.170038	0.0870247	0.117596	0.183201	0.076908	0.462801	0.159283	0.0858358	0.0535973	0.205398	0.121022	0.0829504	0.0507143	0.0309105	0.0418718	0.0503036	0.186395	0.0807484	0.0425005	0.00766989	0.0219825	0.12937	0.134799	0.103449	0.0560793	0.0173554	0.122237	0.0206861	0.00685583
	50	0.129237	0.0864629	0.0416905	0.0352967	0.114698	0.0312612	0.138876	0.185018	0.0314619	0.0255484	0.0979081	0.0576879	0.0395403	0.0241742	0.0147342	0.0199592	0.0239784	0.0888495	0.0384907	0.0202589	0.00365604	0.0104785	0.0616671	0.064255	0.0493115	0.0267315	0.00827289	0.0582674	0.00986051	0.00326799	0.0161588
	49	0.137054	0.0880858	0.070261	0.143048	0.081324	0.234557	0.230692	0.15185	0.0389105	0.193922	0.11426	0.0783155	0.0478806	0.0291833	0.0395322	0.0474928	0.17598	0.0762365	0.0401257	0.00724133	0.0207542	0.122141	0.127267	0.0976689	0.0529458	0.0163857	0.115407	0.0195302	0.00647275	0.0320049	0.0579609
	48	0.025612	0.0272308	0.0522322	0.0186047	0.111928	0.071471	0.0347306	0.0344488	0.0541759	0.0415123	0.0284533	0.0173958	0.0106028	0.0143627	0.0172549	0.0639362	0.0276979	0.0145783	0.00263089	0.00754032	0.0443757	0.046238	0.0354846	0.019236	0.00595318	0.0419293	0.00709563	0.00235165	0.0116279	0.0210581	0.0085225
	47	0.0460683	0.117784	0.039526	0.148986	0.198437	0.0626055	0.0458431	0.279072	0.0674777	0.0601478	0.0367733	0.0224133	0.0303615	0.0364754	0.135156	0.0585511	0.0308173	0.00556148	0.0159396	0.0938066	0.0977433	0.0750116	0.0406634	0.0125845	0.088635	0.0149996	0.0049712	0.0245804	0.0445151	0.0180159	0.0309667
	46	0.0713018	0.0318936	0.11326	0.0945152	0.0621981	0.0295696	0.132889	0.124377	0.0349844	0.0278158	0.0169537	0.0229658	0.0275905	0.102234	0.0442888	0.0233106	0.00420678	0.0120569	0.0709565	0.0739343	0.0567398	0.0307583	0.00951911	0.0670447	0.0113459	0.00376028	0.0185929	0.0336718	0.0136274	0.0234236	0.0145219
	45	0.0364105	0.172349	0.135501	0.0558683	0.0554014	0.161648	0.111692	0.121609	0.0305109	0.0241844	0.0327605	0.0393576	0.145835	0.0631777	0.0332524	0.00600093	0.0171991	0.101219	0.105467	0.0809388	0.0438765	0.0135789	0.0956387	0.0161848	0.00536401	0.0265227	0.0480325	0.0194394	0.0334136	0.0207154	0.0176753
	44	0.107822	0.112993	0.0438919	0.02727	0.165967	0.0744529	0.0598445	0.0581198	0.014537	0.0256092	0.0307662	0.114001	0.0493866	0.0259938	0.00469099	0.0134447	0.0791239	0.0824444	0.0632707	0.0342987	0.0106148	0.0747617	0.0126518	0.0041931	0.0207331	0.0375475	0.015196	0.0261198	0.0161934	0.0138169	0.0175444
	43	0.168833	0.0874175	0.0511694	0.195116	0.182574	0.0952772	0.0683107	0.066138	0.0367658	0.0574416	0.212844	0.0922065	0.0485313	0.00875824	0.0251018	0.147727	0.153926	0.118128	0.0640368	0.0198182	0.139583	0.0236214	0.00782866	0.0387093	0.0701025	0.0283714	0.0487665	0.0302337	0.0257967	0.0327559	0.0437512
	42	0.094418	0.0736674	0.264648	0.155153	0.168887	0.0786148	0.0561909	0.120912	0.0596108	0.287253	0.124441	0.0654975	0.0118201	0.0338772	0.199371	0.207738	0.159425	0.0864237	0.0267465	0.18838	0.0318793	0.0105655	0.0522418	0.0946099	0.0382899	0.0658149	0.0408032	0.0348151	0.0442072	0.0590464	0.0545624
	41	0.0666284	0.319051	0.176224	0.120184	0.116692	0.0541513	0.0860227	0.164164	0.249626	0.140636	0.074021	0.0133583	0.0382858	0.225317	0.234772	0.180172	0.0976705	0.0302271	0.212895	0.0360279	0.0119405	0.0590404	0.106922	0.0432728	0.0743798	0.0461132	0.0393458	0.0499602	0.0667304	0.0616629	0.0478924
	40	0.0752411	0.0553946	0.0355927	0.0216521	0.0209583	0.0216155	0.0304531	0.179248	0.0318663	0.021812	0.00393633	0.0112818	0.0663948	0.0691812	0.053092	0.0287809	0.00890713	0.0627345	0.0106165	0.00351854	0.0173976	0.0315071	0.0127513	0.0219177	0.0135883	0.0115942	0.0147219	0.0196637	0.0181704	0.0141126	0.0196345
	39	0.122091	0.104565	0.0599289	0.0363445	0.0781871	0.0715166	0.310763	0.213854	0.0461907	0.0108406	0.0310701	0.182851	0.190525	0.146215	0.0792625	0.0245302	0.17277	0.0292377	0.00969003	0.047913	0.0867703	0.0351171	0.0603614	0.0374222	0.0319302	0.0405441	0.0541537	0.0500413	0.0388661	0.0540734	0.0293233
	38	0.0393324	0.0300475	0.0171681	0.0231401	0.0441492	0.124552	0.0632762	0.0529039	0.00391796	0.0146034	0.0859425	0.0895492	0.0687232	0.0372545	0.0115295	0.0812045	0.0137421	0.00455445	0.0225198	0.0407833	0.0165055	0.0283707	0.017589	0.0150077	0.0190563	0.025453	0.0235201	0.0182676	0.0254152	0.0137824	0.0240873
	37	0.0139018	0.0105874	0.0134445	0.0160713	0.0945726	0.0311932	0.0192534	0.00551938	0.00649165	0.0496839	0.0517689	0.0397293	0.021537	0.00666529	0.0469448	0.00794441	0.00263295	0.0130188	0.0235771	0.00954195	0.0164013	0.0101683	0.00867602	0.0110166	0.0147145	0.0135971	0.0105606	0.0146927	0.00796767	0.013925	0.00856253
	36	0.00669624	0.0113343	0.0127646	0.047062	0.0323781	0.012975	0.00274593	0.0125016	0.0301924	0.0409124	0.0313976	0.0170205	0.00526751	0.0371	0.00627838	0.0020808	0.0102886	0.0186327	0.0075409	0.0129617	0.00803588	0.00685656	0.00870627	0.0116287	0.0107456	0.00834594	0.0116115	0.00629676	0.0110048	0.00676687	0.00704105
	35	0.0043077	0.0064665	0.0224617	0.0096821	0.00809302	0.00111199	0.00373745	0.0349396	0.01494	0.0149106	0.00808297	0.00250152	0.0176186	0.00298158	0.000988162	0.00488603	0.00884859	0.00358115	0.00615548	0.00381621	0.00325616	0.00413458	0.00552244	0.00510307	0.00396345	0.00551425	0.00299031	0.00522613	0.00321356	0.00334377	0.00438203
	34	0.0313364	0.145088	0.0589208	0.0308572	0.00884366	0.0192981	0.133186	0.220444	0.0694252	0.0489437	0.0151471	0.106684	0.018054	0.00598349	0.0295858	0.0535798	0.0216844	0.0372725	0.0231078	0.0197166	0.0250356	0.0334393	0.0308999	0.0239994	0.0333897	0.0181068	0.0316451	0.0194587	0.0202471	0.026534	0.0235783
	33	0.00943709	0.0051084	0.00252048	0.00045259	0.00206003	0.00923046	0.0112788	0.0137497	0.00305877	0.00123107	0.00867067	0.00146733	0.000486305	0.00240456	0.00435466	0.00176239	0.0030293	0.00187807	0.00160245	0.00203475	0.00271776	0.00251137	0.00195054	0.00271373	0.00147162	0.00257194	0.00158149	0.00164557	0.00215653	0.00191632	0.00190817
	32	0.00324534	0.00213436	0.000361077	0.00102971	0.0096239	0.00763483	0.00687113	0.00591686	0.000751453	0.00688295	0.00116479	0.000386039	0.00190879	0.00345682	0.00139902	0.00240472	0.00149085	0.00127206	0.00161523	0.00215741	0.00199358	0.00154838	0.00215421	0.0011682	0.00204166	0.00125542	0.00130629	0.0017119	0.00152121	0.00151474	0.000638785
	31	0.00901408	0.00203265	0.0054612	0.0319794	0.0529182	0.0309201	0.0196564	0.00966329	0.02793	0.0061468	0.00203719	0.010073	0.0182422	0.00738287	0.0126901	0.00786748	0.00671287	0.00852382	0.011385	0.0105204	0.00817103	0.0113681	0.0061648	0.0107741	0.00662506	0.00689349	0.00903397	0.00802768	0.00799356	0.00337097	0.00324269
	30	0.000381013	0.0013645	0.00752779	0.00780456	0.00951197	0.00392591	0.00142482	0.0159411	0.00110705	0.00047715	0.0023593	0.00427269	0.00172921	0.00297228	0.00184272	0.00157229	0.00199645	0.0026666	0.0024641	0.00191382	0.00266264	0.00144392	0.00252352	0.00155172	0.00161459	0.00211594	0.00188024	0.00187225	0.000789549	0.000759503	0.000308358
	29	0.00274726	0.0202024	0.019733	0.0150682	0.0129724	0.00305666	0.0252466	0.00678678	0.000923046	0.00593548	0.0107491	0.00435033	0.0074776	0.00463588	0.00395553	0.00502263	0.00670858	0.00619913	0.00481475	0.00669863	0.00363259	0.00634863	0.00390379	0.00406196	0.00532323	0.00473028	0.00471017	0.00198633	0.00191074	0.000775762	0.00205162
	28	0.116087	0.151142	0.108734	0.0586497	0.0288257	0.154576	0.0306764	0.01615	0.0327702	0.0771795	0.0312356	0.0536896	0.0332859	0.028401	0.0360627	0.048168	0.0445101	0.0345702	0.0480966	0.0260822	0.0455835	0.0280295	0.0291651	0.0382211	0.0339637	0.0338193	0.014262	0.0137192	0.00557001	0.0147308	0.0108227
	27	0.0239641	0.0229799	0.0116778	0.00359603	0.0402228	0.00518251	0.00201423	0.0158207	0.0117577	0.00618833	0.0106369	0.00659453	0.00562674	0.00714468	0.00954294	0.00881826	0.00684897	0.00952879	0.00516735	0.00903091	0.00555314	0.00577814	0.00757229	0.00672881	0.00670021	0.00282555	0.00271803	0.00110352	0.00291843	0.00214417	0.0013092
	26	0.0293554	0.0198842	0.00576874	0.0404274	0.010865	0.00274162	0.0158973	0.0457329	0.00759545	0.0169785	0.0105261	0.00898135	0.0114043	0.0152324	0.0140756	0.0109323	0.0152098	0.00824807	0.0144151	0.00886387	0.00922301	0.0120868	0.0107405	0.0106948	0.00451012	0.00433849	0.00176143	0.00465837	0.00342251	0.00208974	0.00306791
	25	0.00542888	0.00209938	0.0138611	0.00233398	0.00122846	0.00462469	0.00982174	0.00631428	0.00445391	0.00359101	0.003064	0.00389058	0.00519654	0.00480192	0.00372956	0.00518884	0.00281384	0.00491772	0.00302392	0.00314645	0.00412344	0.00366413	0.00364855	0.00153864	0.00148008	0.000600914	0.00158921	0.0011676	0.000712918	0.00104662	0.000479011
	24	0.00319594	0.0281264	0.00446196	0.00147141	0.0115543	0.0159315	0.00756121	0.0206452	0.00525251	0.00582833	0.00740065	0.00988485	0.0091342	0.00709436	0.00987019	0.00535248	0.00935447	0.00575209	0.00598516	0.00784359	0.00696989	0.00694027	0.00292679	0.00281541	0.00114306	0.00302299	0.00222099	0.00135611	0.00199088	0.000911173	0.000736147
	23	0.027895	0.00589856	0.00183259	0.00901615	0.025931	0.00799028	0.0161061	0.0158616	0.0055539	0.00917125	0.0122498	0.0113195	0.00879167	0.0122316	0.00663306	0.0115925	0.00712827	0.00741709	0.00972015	0.00863742	0.00860071	0.00362702	0.00348899	0.00141653	0.00374624	0.00275236	0.00168056	0.0024672	0.00112917	0.000912269	0.000521477
	22	0.00707203	0.00292868	0.013575	0.0244615	0.0157222	0.0205753	0.0149591	0.0202752	0.010565	0.0183516	0.0169579	0.0131709	0.0183243	0.00993707	0.0173669	0.010679	0.0111116	0.0145619	0.0129398	0.0128848	0.00543368	0.0052269	0.00212212	0.00561229	0.00412335	0.00251766	0.00369614	0.00169162	0.00136668	0.000781231	0.00751437
	21	0.00222966	0.0137757	0.0233867	0.00941769	0.0257078	0.0121347	0.012142	0.0244908	0.013424	0.0161319	0.0125294	0.0174318	0.00945303	0.0165209	0.0101588	0.0105704	0.0138526	0.0123095	0.0122572	0.00516901	0.0049723	0.00201875	0.00533891	0.0039225	0.00239503	0.0035161	0.00160922	0.00130011	0.000743177	0.00714834	0.019525
	20	0.0106793	0.0241662	0.0091684	0.0156805	0.0154387	0.0100295	0.0149346	0.0316869	0.0120159	0.0121368	0.0168856	0.00915688	0.0160034	0.00984053	0.0102392	0.0134186	0.0119239	0.0118732	0.00500707	0.00481652	0.00195551	0.00517165	0.00379962	0.00231999	0.00340595	0.00155881	0.00125938	0.000719895	0.0069244	0.0189133	0.0189133
	19	0.0106463	0.00538386	0.00867506	0.00535143	0.00725143	0.00701042	0.0109807	0.0161183	0.00513735	0.00929515	0.00504065	0.00880947	0.00541698	0.00563646	0.00738662	0.00656382	0.00653593	0.00275627	0.00265138	0.00107646	0.00284687	0.0020916	0.0012771	0.00187489	0.000858088	0.000693259	0.000396285	0.00381172	0.0104113	0.0104113	0.0104113
	18	0.00340044	0.00730334	0.00424453	0.00360354	0.00726668	0.00738976	0.0080079	0.00987982	0.00564077	0.00397808	0.00695244	0.00427508	0.00444829	0.00582952	0.00518017	0.00515815	0.00217525	0.00209247	0.000849544	0.00224675	0.00165069	0.00100789	0.00147966	0.000677203	0.00054712	0.000312748	0.00300821	0.00821661	0.00821661	0.00821661	0.00821661
	17	0.0111041	0.00860201	0.00688035	0.00869288	0.0184393	0.012973	0.011816	0.0261138	0.00581135	0.0132082	0.0081218	0.00845087	0.0110749	0.00984129	0.00979946	0.00413254	0.00397528	0.00161396	0.00426838	0.00313598	0.00191479	0.00281107	0.00128655	0.00103942	0.000594159	0.005715	0.0156099	0.0156099	0.0156099	0.0156099	0.00219327
	16	0.00829301	0.00884161	0.0105243	0.0139869	0.020526	0.0121378	0.0198034	0.0170592	0.0122349	0.00978387	0.0101803	0.0133413	0.0118552	0.0118049	0.00497824	0.0047888	0.00194425	0.00514188	0.00377774	0.00230664	0.00338634	0.00154984	0.00125213	0.00071575	0.00688453	0.0188044	0.0188044	0.0188044	0.0188044	0.00264211	0.0188044
	15	0.0071951	0.0114159	0.0142938	0.0131424	0.0162106	0.0171714	0.01092	0.0303161	0.00764994	0.0103517	0.013566	0.0120549	0.0120036	0.00506207	0.00486943	0.00197699	0.00522846	0.00384135	0.00234548	0.00344336	0.00157593	0.00127321	0.000727802	0.00700046	0.019121	0.019121	0.019121	0.019121	0.0026866	0.019121	0.019121
	14	0.0089097	0.0148699	0.0128809	0.00995446	0.0219943	0.00908103	0.0186117	0.0181795	0.00776261	0.0132298	0.0117561	0.0117061	0.00493661	0.00474874	0.00192799	0.00509887	0.00374615	0.00228735	0.00335801	0.00153687	0.00124166	0.000709764	0.00682695	0.0186471	0.0186471	0.0186471	0.0186471	0.00262001	0.0186471	0.0186471	0.0186471
	13	0.00947241	0.0109372	0.0079632	0.0110237	0.00949376	0.0126327	0.00910943	0.0150566	0.00809738	0.00935751	0.00931774	0.0039294	0.00377986	0.00153463	0.00405856	0.00298182	0.00182066	0.00267288	0.00122331	0.000988323	0.000564952	0.00543406	0.0148426	0.0148426	0.0148426	0.0148426	0.00208546	0.0148426	0.0148426	0.0148426	0.0148426
	12	0.0133768	0.012982	0.0169314	0.00913587	0.0253568	0.0118712	0.0144855	0.030155	0.0109963	0.0142398	0.00600508	0.00577655	0.00234528	0.00620246	0.00455695	0.00278241	0.00408482	0.00186951	0.0015104	0.000863384	0.00830456	0.0226831	0.0226831	0.0226831	0.0226831	0.00318708	0.0226831	0.0226831	0.0226831	0.0226831	0.00749676
	11	0.00430981	0.00749232	0.00380877	0.00662332	0.0064679	0.00512398	0.0078747	0.0111156	0.00454214	0.00249104	0.00239624	0.000972874	0.00257292	0.00189033	0.00115421	0.00169447	0.000775514	0.000626547	0.000358151	0.00344492	0.00940943	0.00940943	0.00940943	0.00940943	0.00132207	0.00940943	0.00940943	0.00940943	0.00940943	0.00310982	0.00940943
	10	0.0131036	0.00887904	0.0145468	0.00890025	0.0147073	0.0146746	0.015292	0.0241882	0.00418596	0.00523661	0.00212606	0.00562271	0.00413101	0.00252234	0.003703	0.00169476	0.00136922	0.000782682	0.00752833	0.0205628	0.0205628	0.0205628	0.0205628	0.00288918	0.0205628	0.0205628	0.0205628	0.0205628	0.00679603	0.0205628	0.0205628
	9	0.00471145	0.0102888	0.00593075	0.00614025	0.0127793	0.00864593	0.010096	0.0067632	0.00266981	0.00140965	0.00372803	0.00273899	0.00167239	0.00245521	0.00112368	0.000907836	0.000518943	0.00499152	0.0136338	0.0136338	0.0136338	0.0136338	0.00191562	0.0136338	0.0136338	0.0136338	0.0136338	0.00450598	0.0136338	0.0136338	0.0136338
	8	0.012785	0.00982319	0.00958165	0.0124942	0.0176319	0.0133673	0.00661068	0.0101015	0.00168301	0.00578844	0.00425277	0.00259668	0.00381215	0.00174472	0.00140958	0.000805752	0.00775022	0.0211689	0.0211689	0.0211689	0.0211689	0.00297434	0.0211689	0.0211689	0.0211689	0.0211689	0.00699634	0.0211689	0.0211689	0.0211689	0.0211689
	7	0.0145325	0.0188945	0.0232121	0.0205235	0.0324551	0.0104206	0.0117552	0.00758132	0.00822794	0.00786152	0.00480014	0.007047	0.00322522	0.00260569	0.00148948	0.0143268	0.0391321	0.0391321	0.0391321	0.0391321	0.00549826	0.0391321	0.0391321	0.0391321	0.0391321	0.0129332	0.0391321	0.0391321	0.0391321	0.0391321	0.00878364
	6	0.0134306	0.0219929	0.0183202	0.0181513	0.0121564	0.00890326	0.00423899	0.0178082	0.00536917	0.00426343	0.00625907	0.00286461	0.00231435	0.00132294	0.0127249	0.0347568	0.0347568	0.0347568	0.0347568	0.0048835	0.0347568	0.0347568	0.0347568	0.0347568	0.0114871	0.0347568	0.0347568	0.0347568	0.0347568	0.00780153	0.0347568
	5	0.0209334	0.0232432	0.0216962	0.00910389	0.0139078	0.00429911	0.0133332	0.0155609	0.00389904	0.00744412	0.00340697	0.00275253	0.00157342	0.0151341	0.0413373	0.0413373	0.0413373	0.0413373	0.0058081	0.0413373	0.0413373	0.0413373	0.0413373	0.013662	0.0413373	0.0413373	0.0413373	0.0413373	0.00927862	0.0413373	0.0413373
	4	0.0178548	0.0222152	0.00878222	0.00840585	0.00541986	0.0109132	0.00940266	0.0091198	0.00549431	0.00327019	0.00264203	0.00151025	0.0145265	0.0396777	0.0396777	0.0396777	0.0396777	0.00557492	0.0396777	0.0396777	0.0396777	0.0396777	0.0131135	0.0396777	0.0396777	0.0396777	0.0396777	0.00890611	0.0396777	0.0396777	0.0396777
	3	0.0246556	0.0129921	0.0117156	0.00473282	0.0198779	0.0111192	0.00796177	0.0185673	0.00348723	0.00366394	0.00209441	0.0201453	0.0550249	0.0550249	0.0550249	0.0550249	0.00773127	0.0550249	0.0550249	0.0550249	0.0550249	0.0181857	0.0550249	0.0550249	0.0550249	0.0550249	0.0123509	0.0550249	0.0550249	0.0550249	0.0550249
	2	0.0184049	0.0221223	0.00841965	0.022156	0.0258513	0.0120178	0.0206901	0.015042	0.00498707	0.00370734	0.0356595	0.0974004	0.0974004	0.0974004	0.0974004	0.0136852	0.0974004	0.0974004	0.0974004	0.0974004	0.0321909	0.0974004	0.0974004	0.0974004	0.0974004	0.0218626	0.0974004	0.0974004	0.0974004	0.0974004	0.0302464
	1	0.0179157	0.00908882	0.0225328	0.0164722	0.0159728	0.0178536	0.00958228	0.0122976	0.00288476	0.0360851	0.0985626	0.0985626	0.0985626	0.0985626	0.0138485	0.0985626	0.0985626	0.0985626	0.0985626	0.032575	0.0985626	0.0985626	0.0985626	0.0985626	0.0221235	0.0985626	0.0985626	0.0985626	0.0985626	0.0306073	0.0985626
	0	0.00717413	0.0237074	0.016328	0.00991991	0.0231281	0.00805915	0.00763555	0.00693331	0.0273672	0.0972121	0.0972121	0.0972121	0.0972121	0.0136588	0.0972121	0.0972121	0.0972121	0.0972121	0.0321286	0.0972121	0.0972121	0.0972121	0.0972121	0.0218203	0.0972121	0.0972121	0.0972121	0.0972121	0.0301879	0.0972121	0.0972121
Rate Upper		Year
		2010	2011	2012	2013	2014	2015	2016	2017	2018	2019	2020	2021	2022	2023	2024	2025	2026	2027	2028	2029	2030	2031	2032	2033	2034	2035	2036	2037	2038	2039	2040
Age	84										2.85342	1.50914	3.34339	2.66053	3.42541	4.06208	2.69036	0.918661	3.25582	1.18844	4.95741	2.93873	4.62712	16.5799	3.47404e-06	7.79726	3.91958	4.89622	7.97862	19.3552	10.024	8.92674
	83										0.969178	2.3892	1.5643	2.58761	2.56589	1.52652	0.505115	2.13146	0.675723	2.95109	1.98872	2.92192	9.14246	2.0976e-06	4.81816	2.57845	2.7188	6.43084	11.7527	6.11767	4.62209	6.89311
	82										2.11347	1.76133	3.05993	3.11779	2.00189	0.671642	2.78378	0.820141	3.54891	2.0484	3.28785	10.1452	2.35163e-06	5.35028	2.9055	2.97364	6.00997	12.6632	6.80266	4.26942	9.14908	10.2954
	81										1.42483	2.30533	2.14862	1.55596	0.448657	1.93476	0.614946	2.56961	1.87979	2.57931	6.6398	1.65218e-06	3.66449	1.95455	2.54089	4.22616	10.0127	5.48707	3.85093	4.86941	7.10029	9.57444
	80										2.20486	2.17182	1.62225	0.498173	2.43605	0.682941	2.48842	1.64161	2.59678	8.25076	2.16315e-06	4.20828	2.39181	3.00178	5.55348	11.5761	6.34189	3.84303	6.49287	7.67232	9.47668	12.2613
	79										1.44608	0.910415	0.323164	1.30643	0.422586	1.70937	1.0988	1.71382	5.44313	1.19869e-06	2.30747	1.50917	1.64741	3.0809	8.19102	4.01353	2.54385	4.97906	5.0816	6.47224	7.54948	4.81359
	78										1.64394	0.576694	2.79509	0.711056	2.63589	2.23412	3.62912	8.85481	2.47303e-06	5.56714	2.9595	3.14532	5.81759	14.305	6.36641	5.02267	8.08519	9.25642	12.703	14.3629	9.53781	4.0713
	77										1.09257	5.69761	1.59544	5.52938	3.91872	6.2874	20.2332	4.32282e-06	9.78234	6.36842	6.4058	13.5307	29.8089	13.705	10.9506	18.1188	19.4086	27.9405	34.2413	18.6475	9.75895	7.67354
	76										0.694016	0.252058	0.782182	0.518536	0.899477	2.81281	6.61425e-07	1.36565	0.777878	1.06942	2.10031	3.91878	2.12733	1.70282	2.62082	2.77383	3.89581	4.54112	2.50827	1.21561	1.1742	2.73719
	75										0.614037	2.42017	1.66882	2.65553	8.00714	1.8563e-06	4.68689	2.56089	2.83065	5.0626	12.4392	5.34427	4.61906	6.51407	10.5589	10.3839	11.7637	7.86881	4.10784	2.93529	6.9332	2.52808
	74										3.88634	2.79637	4.31559	12.3555	2.79643e-06	6.57256	3.07816	4.65548	9.01042	21.1816	9.51499	7.66163	10.7772	10.5488	15.4805	20.3659	11.4339	5.0459	4.51528	13.3235	3.47338	13.5358
	73										4.32424	6.47335	18.8795	5.04133e-06	10.8786	6.50895	7.71077	13.5054	31.3458	15.9333	13.3553	19.7325	21.2566	27.9254	31.7362	20.6256	8.60816	8.74872	18.9311	7.36157	27.037	23.473
	72										8.3363	20.8699	5.14444e-06	14.2874	5.91387	9.22413	16.1547	38.3289	19.1889	13.5656	26.4723	24.1601	35.7692	44.1862	24.7794	12.1533	9.6916	27.5883	9.23762	30.9308	27.1518	10.0348
	71										11.9825	2.73356e-06	6.5504	3.11167	4.75848	7.30072	17.707	8.28455	6.64177	9.25295	12.5593	16.828	20.3217	11.0228	5.74016	5.16224	11.9518	4.57103	16.0359	12.1049	5.53673	3.70493
	70										3.40495e-06	8.74266	4.65623	5.73804	11.3186	29.7225	14.1608	11.8143	17.4333	20.6429	27.7223	33.1884	21.0785	10.6095	7.92935	22.8255	7.25468	25.6832	24.3421	7.8893	6.10889	21.6176
	69										3.86894	1.75918	2.34884	4.22562	10.2464	4.81168	3.80409	6.59017	7.7013	9.30359	13.6939	7.5936	3.79803	3.31839	7.9561	2.65482	10.4054	9.34504	3.19658	2.20441	9.10445	4.40816
	68										3.72153	4.17988	7.62354	20.0359	10.5662	8.69427	11.6727	13.4273	21.4494	25.6157	14.5286	6.76076	6.58948	16.4635	6.10183	21.4558	18.485	7.53032	4.47846	19.4682	9.97085	8.15445
	67										3.40041	6.28019	16.2934	7.58126	6.07667	9.64774	10.9937	13.1308	19.1814	12.6179	6.20048	4.45025	10.9792	4.12968	13.8671	13.7647	4.80088	3.41943	13.4285	6.46592	6.2652	3.43298
	66										5.35564	12.1755	6.26197	4.24784	9.62175	8.98327	12.6872	15.1514	9.90412	5.48418	3.8804	9.52678	3.84024	15.9303	10.6919	4.50014	3.23728	13.7719	6.37941	5.46874	3.98164	1.79417
	65										3.84965	2.14466	2.01333	3.11666	3.36778	3.99825	5.99418	3.06004	1.7349	1.4082	3.31485	1.37793	5.52205	3.95656	1.79187	1.19383	5.13812	2.51691	2.44413	1.30761	0.85895	1.19659
	64										1.07684	0.787169	1.51851	1.429	1.89978	2.41395	1.32853	0.835574	0.631147	1.4609	0.560968	2.09813	1.86991	0.689988	0.497027	2.122	1.15049	0.833672	0.519679	0.349428	0.488082	0.594807
	63										2.01764	4.1537	3.70062	5.08803	6.74817	4.11066	2.39513	1.8339	4.30118	1.56387	5.39733	4.95927	2.11816	1.28106	6.13444	3.16275	2.56452	1.74784	1.01141	1.22232	1.47582	5.73372
	62										2.56876	3.07618	3.66618	4.8175	2.82618	1.67108	1.43717	3.37786	1.21714	4.19276	3.64649	1.49653	1.03967	4.53356	2.61735	2.17287	1.25218	0.757213	1.06424	1.27445	4.33527	2.17702
	61										1.55919	2.16489	2.69269	1.80604	0.840216	0.747283	1.80127	0.716582	2.26643	2.25856	0.882851	0.569725	2.47979	1.41779	1.1283	0.705724	0.361292	0.609192	0.679606	2.00644	0.977423	0.699516
	60										2.96837	3.52547	2.21845	1.27208	0.950959	2.13916	0.87852	3.22398	2.93158	1.38903	0.834162	4.13757	1.86927	1.56896	0.896632	0.559511	0.937081	0.966141	3.11816	1.56155	1.08314	0.169267
	59										0.590307	0.352129	0.208922	0.167186	0.425058	0.133844	0.517964	0.521482	0.213398	0.145223	0.553885	0.386563	0.285782	0.147745	0.0913529	0.15987	0.156847	0.560035	0.318861	0.180621	0.0329768	0.0723743
	58										1.60066	0.977878	0.811579	1.85423	0.663227	2.59473	2.53654	0.889248	0.634428	2.94067	1.5335	1.29631	0.710945	0.435181	0.659391	0.867473	3.05721	1.69779	0.849439	0.163818	0.367628	2.56108
	57										0.391589	0.353182	0.681659	0.297963	0.944873	0.841278	0.373143	0.25516	1.08508	0.630025	0.458818	0.293514	0.17337	0.223814	0.311961	1.1106	0.539285	0.385442	0.053147	0.141078	0.88161	1.2859
	56										0.789744	1.71403	0.680042	2.32836	2.36038	0.872655	0.598223	2.48361	1.63666	1.20491	0.648039	0.442117	0.672225	0.722839	3.43397	1.49241	0.894163	0.149037	0.355145	2.69909	3.2493	2.25863
	55										1.37941	0.496704	2.04492	1.79368	0.706467	0.510569	1.87755	1.2483	0.912874	0.586638	0.379445	0.518542	0.697291	2.69434	1.21923	0.962398	0.125959	0.315822	2.05383	2.93677	1.63264	1.04401
	54										0.635539	2.5916	2.34283	0.890155	0.634948	2.75712	1.54133	1.22318	0.658207	0.428792	0.629238	0.894931	2.95011	1.59647	1.01957	0.170344	0.41482	2.72798	3.92491	2.4166	1.31628	0.357046
	53										0.850433	0.784557	0.319315	0.220668	0.962145	0.471362	0.43608	0.26852	0.176069	0.196177	0.279236	1.29537	0.558687	0.350561	0.0658926	0.138088	0.856559	1.21725	0.816987	0.492744	0.147087	0.977361
	52										1.82342	0.713204	0.494573	2.57584	1.26602	1.0383	0.637843	0.405203	0.523379	0.615048	2.74945	1.47014	0.874298	0.143136	0.358951	2.67188	2.69492	2.32416	1.51987	0.399461	2.52962	0.490167
	51										0.411124	0.272254	1.1898	0.638649	0.479463	0.300685	0.211392	0.27423	0.328931	1.58284	0.725146	0.461395	0.0773384	0.207728	1.27315	1.82838	1.05926	0.741749	0.25246	1.25926	0.244801	0.0816331
	50										0.140495	0.543458	0.307701	0.264771	0.143823	0.097339	0.149223	0.172164	0.743581	0.327669	0.224047	0.0326249	0.0853663	0.539425	0.848328	0.493264	0.327478	0.0955155	0.678527	0.11961	0.0360421	0.198106
	49										0.975394	0.53969	0.419361	0.265192	0.168295	0.302628	0.359296	1.34082	0.682006	0.446879	0.078021	0.173951	1.12422	1.74529	1.07999	0.673899	0.206152	1.21356	0.271887	0.080829	0.428631	0.647548
	48										0.198437	0.163837	0.101328	0.0657717	0.111311	0.121386	0.505807	0.278267	0.162787	0.0279085	0.0666897	0.444046	0.555375	0.426718	0.232511	0.0829185	0.492403	0.0958434	0.0269467	0.148229	0.284635	0.116715
	47										0.288744	0.186064	0.124485	0.218596	0.234514	1.00583	0.4081	0.303863	0.042107	0.12957	0.887385	1.25699	0.788697	0.535789	0.151329	1.08155	0.199777	0.0602004	0.326849	0.493227	0.212764	0.392133
	46										0.15389	0.0931752	0.146694	0.165949	0.651206	0.355166	0.231383	0.041203	0.104676	0.704758	0.931568	0.534889	0.386529	0.132148	0.852273	0.140284	0.0478494	0.247758	0.348737	0.182841	0.333453	0.172239
	45										0.141933	0.216742	0.250636	0.945883	0.517354	0.298809	0.051805	0.142374	0.94935	1.40382	0.761752	0.593261	0.209843	1.4758	0.247342	0.075128	0.316515	0.686211	0.244526	0.496148	0.289476	0.276879
	44										0.140147	0.168344	0.628469	0.398556	0.189603	0.0402235	0.0950907	0.690836	0.83074	0.621425	0.461206	0.127712	0.951902	0.14662	0.0429422	0.230964	0.441814	0.177237	0.295591	0.181064	0.188321	0.2707
	43										0.329796	1.45746	0.71316	0.406021	0.0747737	0.202295	1.39479	2.27319	1.5681	0.936689	0.33407	1.98878	0.395277	0.0990475	0.527393	1.03402	0.377788	0.755992	0.394508	0.373074	0.522315	0.723018
	42										1.66903	0.800989	0.561554	0.0920636	0.293764	1.7476	2.53354	1.75042	1.07024	0.384975	3.30766	0.461395	0.134754	0.698719	1.2374	0.514878	1.1612	0.583839	0.52419	0.826539	0.967872	0.874224
	41										0.800327	0.507214	0.0802811	0.286735	1.84085	2.60429	1.82275	1.32265	0.422798	2.65846	0.443653	0.144247	0.709406	1.30767	0.502293	0.994606	0.543938	0.539609	0.848866	0.974878	0.897299	0.747422
	40										0.132165	0.0222268	0.07295	0.506161	0.803954	0.435377	0.312992	0.108043	0.61476	0.117987	0.04029	0.178782	0.356754	0.153406	0.278095	0.166199	0.134458	0.210058	0.23506	0.322605	0.205603	0.319482
	39										0.0697018	0.195612	1.40422	2.42996	1.28644	1.02348	0.319627	1.98775	0.421435	0.118402	0.600452	1.18136	0.405446	0.852977	0.498748	0.471198	0.712679	0.908279	0.792768	0.541789	0.803283	0.528796
	38										0.0870585	0.602252	0.876465	0.613242	0.456477	0.133432	0.984307	0.204033	0.0585462	0.326667	0.584159	0.236545	0.473169	0.23156	0.239294	0.277346	0.354173	0.355317	0.309349	0.370669	0.220588	0.343436
	37										0.369269	0.552078	0.37003	0.250172	0.0765289	0.480008	0.0899539	0.0292465	0.131919	0.271069	0.11727	0.238874	0.119249	0.111978	0.196572	0.186986	0.189801	0.150501	0.231657	0.117419	0.205564	0.127005
	36										0.324081	0.237726	0.148263	0.0488075	0.333745	0.0601332	0.0222354	0.115374	0.190535	0.0780578	0.149403	0.10146	0.0937099	0.116182	0.157398	0.134687	0.0973902	0.148006	0.0876055	0.154674	0.0872288	0.0979265
	35										0.0913873	0.057922	0.0190137	0.121687	0.0246802	0.00925073	0.036859	0.07602	0.0280552	0.0542268	0.0409966	0.0329908	0.0449608	0.0537422	0.0688006	0.0378824	0.0556677	0.0335771	0.0643451	0.0409272	0.0468324	0.0532086
	34										0.354774	0.122229	0.872299	0.164117	0.0561128	0.251085	0.461967	0.18365	0.418492	0.219816	0.217634	0.272598	0.389651	0.357648	0.247097	0.372625	0.237268	0.43376	0.260062	0.227691	0.347452	0.308691
	33										0.0101929	0.0589063	0.0101454	0.00382732	0.0155301	0.0266768	0.0136998	0.0243785	0.0154812	0.01362	0.0194863	0.0248503	0.0232549	0.0208316	0.0254295	0.015763	0.0267467	0.0182722	0.0182058	0.0296384	0.0213949	0.02523
	32										0.0501491	0.00841953	0.00257678	0.0126652	0.0294153	0.0108552	0.022412	0.0120051	0.0119232	0.0157628	0.0236683	0.0243808	0.0160429	0.0219736	0.0132396	0.0283022	0.014528	0.015891	0.0224266	0.0192446	0.0192839	0.00893115
	31										0.0444912	0.0149947	0.0742616	0.115835	0.0541933	0.094222	0.0595525	0.0521449	0.0732024	0.102607	0.113239	0.0915956	0.12778	0.0639941	0.12131	0.0851763	0.097134	0.141724	0.0944875	0.100267	0.0404318	0.0451897
	30										0.00332338	0.0136	0.0258902	0.0110121	0.0223115	0.0130903	0.0123035	0.0170521	0.0228006	0.023813	0.0190724	0.0263862	0.0138817	0.0247998	0.0158898	0.0169118	0.0246799	0.019297	0.0226588	0.00857992	0.0107903	0.00414645
	29										0.0396853	0.0718715	0.0291927	0.0574778	0.0323595	0.0290405	0.054374	0.0664244	0.0617448	0.0424525	0.0777697	0.0413161	0.0687423	0.0547677	0.0555889	0.0786594	0.0604202	0.0682915	0.0262511	0.0314247	0.0105603	0.03268
	28										0.39849	0.147112	0.303067	0.211773	0.169377	0.293317	0.339469	0.384527	0.282654	0.467388	0.247216	0.430315	0.285954	0.288853	0.453751	0.35471	0.430635	0.169454	0.168693	0.0816951	0.184665	0.17471
	27										0.0338142	0.0527953	0.0381048	0.0332116	0.0552791	0.0701247	0.0731776	0.0556036	0.0966316	0.0484142	0.0859309	0.0468516	0.0624391	0.11137	0.0882713	0.0765522	0.0308793	0.0411793	0.0140122	0.0419696	0.0311222	0.0291038
	26										0.105345	0.0614791	0.0600777	0.0803673	0.105038	0.0920453	0.0890414	0.138068	0.080463	0.131637	0.0836225	0.0933741	0.165957	0.121829	0.11668	0.0497997	0.0557135	0.0232467	0.0625847	0.042292	0.0275007	0.0564738
	25										0.0191091	0.0159009	0.0226188	0.0336491	0.0367399	0.0252507	0.0410524	0.0246365	0.0445438	0.0308588	0.0304088	0.050693	0.0421483	0.0395867	0.0183987	0.0181409	0.00756443	0.0216506	0.0168101	0.0113114	0.0191204	0.0103066
	24										0.0374144	0.0477445	0.0620405	0.0811875	0.0579987	0.0813885	0.0382674	0.0958928	0.0572274	0.0570636	0.102943	0.0714115	0.0911702	0.0362821	0.0399117	0.0173734	0.0402974	0.0317528	0.0235747	0.0404818	0.0202147	0.0192891
	23										0.0536168	0.0798857	0.0866135	0.0639091	0.0887469	0.0476372	0.104713	0.0591139	0.0661574	0.104847	0.0770749	0.0843862	0.0391464	0.0405969	0.0154225	0.0415529	0.0344228	0.0233585	0.0452443	0.0197874	0.019607	0.0144302
	22										0.0841359	0.104555	0.0863382	0.13393	0.0630255	0.114612	0.0713786	0.0772929	0.133288	0.107044	0.129372	0.0562075	0.0574581	0.0258476	0.0623389	0.0498553	0.0422502	0.0611558	0.0317944	0.0284158	0.0163243	0.372905
	21										0.0833284	0.06374	0.116286	0.064427	0.0995049	0.0760722	0.0789194	0.134404	0.111158	0.115751	0.0537662	0.049989	0.0224344	0.0576382	0.0477536	0.0335292	0.0485468	0.0268052	0.0223192	0.0159993	0.313407	0.0610401
	20										0.0639673	0.110004	0.0574137	0.0941603	0.0629267	0.0682434	0.105556	0.120085	0.107355	0.0483781	0.0515871	0.0209003	0.0608591	0.0410335	0.0316769	0.0488487	0.0265927	0.024954	0.0143013	0.320682	0.0624117	0.0624117
	19										0.0488493	0.0253203	0.0472057	0.0339447	0.0410792	0.0528573	0.0484336	0.0475044	0.0214404	0.0248932	0.010977	0.0253577	0.0193273	0.015478	0.0262019	0.0121968	0.0119486	0.00771822	0.157432	0.0313862	0.0313862	0.0313862
	18										0.0196276	0.0312863	0.023436	0.0256377	0.0355459	0.032304	0.0315562	0.0152794	0.0159578	0.00707171	0.0173984	0.0129845	0.00941386	0.0167018	0.0105696	0.00837163	0.00463505	0.0913261	0.0218862	0.0218862	0.0218862	0.0218862
	17										0.0692464	0.0393637	0.0502158	0.0619307	0.0628967	0.0656212	0.0249417	0.0383407	0.0139937	0.0379763	0.0324663	0.0191284	0.0325191	0.0165331	0.0145622	0.00955367	0.196541	0.0435025	0.0435025	0.0435025	0.0435025	0.0300918
	16										0.0412272	0.0558389	0.0764471	0.0698817	0.0788307	0.037153	0.0400911	0.0154564	0.0451401	0.0323913	0.0231548	0.038123	0.0194004	0.0167064	0.0110823	0.24949	0.0523171	0.0523171	0.0523171	0.0523171	0.0334068	0.0523171
	15										0.0484699	0.0752911	0.0618136	0.0689642	0.0287197	0.033844	0.0163826	0.0356058	0.0312967	0.0240844	0.0339545	0.0172762	0.0168395	0.00968679	0.2115	0.0498065	0.0498065	0.0498065	0.0498065	0.0326002	0.0498065	0.0498065
	14										0.0701699	0.0654776	0.0588554	0.0270655	0.0338216	0.0166254	0.0381692	0.0282575	0.0224975	0.031142	0.0178792	0.0167576	0.0100464	0.22958	0.0520465	0.0520465	0.0520465	0.0520465	0.0343502	0.0520465	0.0520465	0.0520465
	13										0.0350642	0.0510758	0.0187182	0.0269668	0.0108184	0.0282731	0.0212495	0.0161253	0.0254312	0.0128129	0.011939	0.00913021	0.175009	0.0417489	0.0417489	0.0417489	0.0417489	0.0229574	0.0417489	0.0417489	0.0417489	0.0417489
	12										0.067655	0.0261386	0.0309264	0.0153905	0.0361399	0.0302836	0.0204248	0.0319369	0.0181673	0.0164003	0.0109316	0.195816	0.0580071	0.0580071	0.0580071	0.0580071	0.0371495	0.0580071	0.0580071	0.0580071	0.0580071	0.0405503
	11										0.010858	0.0135285	0.00549839	0.0135241	0.0125661	0.00824025	0.0155593	0.00643633	0.00626276	0.00391083	0.105288	0.0232145	0.0232145	0.0232145	0.0232145	0.0129637	0.0232145	0.0232145	0.0232145	0.0232145	0.0153916	0.0232145
	10										0.0277552	0.0129325	0.0321271	0.0276038	0.0202772	0.0345473	0.0153284	0.015132	0.0093142	0.170763	0.0530732	0.0530732	0.0530732	0.0530732	0.0323464	0.0530732	0.0530732	0.0530732	0.0530732	0.039725	0.0530732	0.0530732
	9										0.00797172	0.0186942	0.0160155	0.0124504	0.0198141	0.0102275	0.00898013	0.00554339	0.10317	0.0370182	0.0370182	0.0370182	0.0370182	0.0208305	0.0370182	0.0370182	0.0370182	0.0370182	0.0252278	0.0370182	0.0370182	0.0370182
	8										0.0281752	0.025365	0.0164555	0.0279173	0.0120236	0.0122963	0.00903321	0.174588	0.0588855	0.0588855	0.0588855	0.0588855	0.0288821	0.0588855	0.0588855	0.0588855	0.0588855	0.0371107	0.0588855	0.0588855	0.0588855	0.0588855
	7										0.0420231	0.0282425	0.0432879	0.0230229	0.0231344	0.0133026	0.344657	0.103854	0.103854	0.103854	0.103854	0.0525982	0.103854	0.103854	0.103854	0.103854	0.0765857	0.103854	0.103854	0.103854	0.103854	0.0536289
	6										0.0204998	0.0335813	0.0178945	0.0174546	0.0118111	0.279706	0.0868241	0.0868241	0.0868241	0.0868241	0.0465594	0.0868241	0.0868241	0.0868241	0.0868241	0.0554941	0.0868241	0.0868241	0.0868241	0.0868241	0.0457465	0.0868241
	5										0.0441878	0.0235128	0.0209282	0.0149807	0.357425	0.13949	0.13949	0.13949	0.13949	0.0609288	0.13949	0.13949	0.13949	0.13949	0.0722039	0.13949	0.13949	0.13949	0.13949	0.0584303	0.13949	0.13949
	4										0.0218778	0.0178247	0.013185	0.334108	0.119835	0.119835	0.119835	0.119835	0.0694603	0.119835	0.119835	0.119835	0.119835	0.08688	0.119835	0.119835	0.119835	0.119835	0.0694603	0.119835	0.119835	0.119835
	3										0.0231669	0.0154255	0.494657	0.173405	0.173405	0.173405	0.173405	0.0722617	0.173405	0.173405	0.173405	0.173405	0.116457	0.173405	0.173405	0.173405	0.173405	0.085119	0.173405	0.173405	0.173405	0.173405
	2										0.0302822	0.694359	0.329717	0.329717	0.329717	0.329717	0.147577	0.329717	0.329717	0.329717	0.329717	0.200743	0.329717	0.329717	0.329717	0.329717	0.149773	0.329717	0.329717	0.329717	0.329717	0.170707
	1										0.62803	0.389094	0.389094	0.389094	0.389094	0.156397	0.389094	0.389094	0.389094	0.389094	0.203587	0.389094	0.389094	0.389094	0.389094	0.181723	0.389094	0.389094	0.389094	0.389094	0.181723	0.389094
	0										0.407768	0.407768	0.407768	0.407768	0.12515	0.407768	0.407768	0.407768	0.407768	0.139894	0.407768	0.407768	0.407768	0.407768	0.149964	0.407768	0.407768	0.407768	0.407768	0.175017	0.407768	0.407768
Rate Lower		Year
		2010	2011	2012	2013	2014	2015	2016	2017	2018	2019	2020	2021	2022	2023	2024	2025	2026	2027	2028	2029	2030	2031	2032	2033	2034	2035	2036	2037	2038	2039	2040
Age	84										0.00730123	0.0021495	0.00700337	0.00505095	0.00579173	0.00217328	0.00429834	0.000669187	0.0040072	0.00104487	0.00351271	0.00146999	0.00316575	0.00578011	3.72858e-09	0.00375583	0.00112749	0.000832834	0.00221869	0.00585493	0.00215343	0.00135617
	83										0.00249759	0.0066649	0.00531422	0.00536729	0.00540818	0.00281144	0.000570983	0.00474987	0.00158034	0.00414647	0.00192335	0.00326407	0.0101925	3.79136e-09	0.00379334	0.00149266	0.00152518	0.00246433	0.00505119	0.00348421	0.00273273	0.0025066
	82										0.011805	0.00750627	0.00897347	0.00836298	0.00568234	0.00131115	0.00818468	0.00222668	0.0071747	0.00256346	0.00380927	0.011865	4.93846e-09	0.00695793	0.00232448	0.00145653	0.00426665	0.0111983	0.00529838	0.00231848	0.00490029	0.00550664
	81										0.011169	0.0116878	0.0101704	0.00857893	0.0016092	0.00950441	0.00281334	0.00915971	0.0050327	0.005894	0.0142376	6.74398e-09	0.0078572	0.00219743	0.00238629	0.00486748	0.0121933	0.00474241	0.00338929	0.00544813	0.00839686	0.00506468
	80										0.0144959	0.011797	0.00892684	0.00171092	0.00682645	0.00191988	0.00738291	0.00427504	0.00595071	0.0147658	5.76368e-09	0.00841016	0.00261269	0.00227176	0.00608481	0.0117498	0.00570799	0.0040584	0.0080842	0.00618143	0.00501094	0.0129608
	79										0.0123676	0.00679723	0.00169291	0.00897077	0.00237872	0.00984519	0.00401874	0.00640226	0.0140034	7.09298e-09	0.00904911	0.00204179	0.00249833	0.00590003	0.0119907	0.0052733	0.00350411	0.00543154	0.00696144	0.00446203	0.0091729	0.00354752
	78										0.017306	0.00402552	0.0227764	0.00603828	0.0224454	0.0122001	0.0143737	0.0270425	1.61046e-08	0.0204868	0.00614385	0.00771529	0.0109453	0.0206874	0.0122932	0.00768979	0.0155707	0.0130397	0.0112257	0.0251996	0.00966691	0.00304068
	77										0.00636805	0.0358951	0.0095301	0.0342936	0.0180829	0.0255021	0.0637737	2.57379e-08	0.0297587	0.010661	0.00834082	0.022831	0.0456326	0.018352	0.01588	0.0275202	0.026906	0.0194211	0.0391248	0.0158705	0.00433626	0.00592613
	76										0.00891689	0.00189624	0.00628632	0.00379816	0.00473251	0.0115608	5.36e-09	0.00551519	0.00175627	0.00191673	0.00404055	0.00889698	0.00424201	0.00242296	0.00470555	0.00489367	0.00393844	0.00909759	0.00355119	0.00117579	0.00124333	0.00251663
	75										0.00634522	0.018356	0.0108222	0.0101358	0.0404376	1.65415e-08	0.0176563	0.00823876	0.00869021	0.0148063	0.0298415	0.0119118	0.00859241	0.0151197	0.01831	0.0112592	0.0263982	0.0113561	0.00352013	0.0039522	0.00785606	0.00260346
	74										0.0320573	0.0192073	0.0205012	0.0552701	2.4882e-08	0.0283419	0.00962888	0.0117582	0.0225752	0.0402271	0.023961	0.0117392	0.0258597	0.0267677	0.0134549	0.0369409	0.0171588	0.00471603	0.00665112	0.0111509	0.00302051	0.0173844
	73										0.0312842	0.0544662	0.101902	6.85815e-08	0.0659351	0.0182169	0.0171811	0.0417396	0.0799568	0.0327325	0.0236559	0.0495556	0.0440536	0.0403036	0.083191	0.0355263	0.0119809	0.0110174	0.0212615	0.00841448	0.0293696	0.0251479
	72										0.0620272	0.140736	8.33149e-08	0.0713437	0.0193993	0.0234845	0.0467634	0.0963732	0.0427463	0.0298791	0.0506302	0.0609664	0.0248265	0.105725	0.034009	0.0115004	0.0130995	0.0301972	0.00959441	0.0374183	0.0448163	0.0181139
	71										0.088184	4.23409e-08	0.0372823	0.0131211	0.0149564	0.0292161	0.0583756	0.0231122	0.017046	0.0321127	0.0320955	0.0212789	0.0616494	0.0173238	0.00568331	0.00762132	0.0160929	0.00552996	0.0273153	0.0213319	0.00935582	0.00612892
	70										6.77929e-08	0.0806847	0.0241036	0.0186363	0.0555023	0.0917172	0.0401281	0.0258422	0.0491436	0.0498732	0.0325173	0.0946629	0.0310219	0.0107265	0.0132223	0.0247952	0.0074418	0.0415132	0.0378629	0.0141166	0.011564	0.0280395
	69										0.0112955	0.00361225	0.00190176	0.00929936	0.018736	0.00832029	0.00445976	0.00737965	0.00831504	0.00352661	0.0123809	0.00370155	0.00235569	0.0025657	0.00538314	0.00155384	0.00816624	0.00780046	0.00270119	0.0016227	0.00512829	0.00235129
	68										0.00861649	0.0112367	0.0251614	0.0488661	0.0164794	0.0119911	0.0245782	0.0206973	0.0151256	0.0399419	0.0153173	0.00469978	0.00800665	0.0156967	0.00438557	0.0183394	0.0137467	0.00689351	0.00516323	0.018633	0.00478839	0.00509767
	67										0.0140928	0.0331658	0.0514995	0.0358016	0.0188573	0.0385608	0.0319236	0.027211	0.052534	0.0213073	0.0079288	0.0108094	0.0162508	0.00636963	0.0229061	0.0205284	0.0101528	0.00912974	0.0225732	0.0106433	0.00623442	0.00302813
	66										0.0238724	0.042605	0.0241348	0.0139087	0.0255114	0.0313596	0.0180379	0.0387416	0.0155335	0.0044551	0.00692053	0.0117456	0.00349798	0.0215594	0.0162482	0.0074207	0.00381451	0.0156202	0.00435624	0.00628962	0.00225032	0.00151191
	65										0.0302167	0.00972529	0.00537012	0.0124161	0.00902383	0.00748728	0.0192406	0.0061788	0.00236266	0.00283037	0.00583536	0.00183157	0.0087343	0.00708486	0.00359498	0.00253673	0.00571822	0.00372285	0.00260034	0.000637371	0.000557073	0.00034785
	64										0.00627811	0.00353647	0.00740249	0.00791217	0.00370366	0.00989634	0.00325617	0.00156484	0.00158426	0.00409836	0.000884767	0.00571798	0.00445178	0.00143596	0.000892967	0.00400729	0.00122212	0.00106319	0.000335212	0.000351223	0.000222413	0.000628251
	63										0.00666001	0.0125722	0.0133567	0.0057765	0.0138029	0.00540433	0.00257417	0.0027607	0.00231459	0.00116766	0.00720494	0.00632609	0.00322178	0.00191908	0.00652749	0.00307619	0.00246491	0.000820071	0.000437925	0.00018328	0.000728286	0.00526998
	62										0.0186865	0.0198838	0.0125853	0.0338055	0.0103912	0.00608216	0.00553962	0.00855269	0.003312	0.0197737	0.0151917	0.00499793	0.00391064	0.00921292	0.00532844	0.00525967	0.00180828	0.00158589	0.000918738	0.00203225	0.0107274	0.00130096
	61										0.010408	0.0084598	0.0164226	0.00802101	0.00344638	0.00302369	0.00471478	0.00181004	0.0126768	0.00617882	0.00316244	0.00240505	0.00610782	0.00292846	0.0029142	0.000998142	0.0005546	0.000397664	0.00101024	0.0049326	0.000871119	0.000663296
	60										0.0136187	0.0281307	0.0108789	0.00519369	0.0055867	0.00868166	0.00331121	0.0136719	0.0104382	0.0050529	0.00300444	0.0104291	0.00510845	0.00325681	0.00132155	0.00109893	0.000654051	0.0019394	0.00844997	0.00134314	0.00121691	0.000258951
	59										0.00511854	0.00199592	0.000770091	0.000818975	0.00137369	0.000491295	0.00257732	0.0018078	0.00085302	0.000518295	0.00134333	0.000956361	0.000657154	0.000234083	0.000210525	0.00015709	0.000279208	0.00162087	0.000282158	0.000206963	4.35451e-05	0.000113033
	58										0.0124228	0.00598297	0.00568033	0.0100126	0.0031902	0.0176842	0.0121757	0.00401214	0.00347557	0.0107797	0.00595866	0.0046564	0.00153264	0.00147282	0.000750566	0.00192258	0.00821467	0.00170722	0.00151431	0.000220978	0.000466523	0.00453243
	57										0.00211855	0.00222225	0.00457004	0.00129176	0.00605029	0.00554231	0.00205567	0.00133338	0.00445021	0.00251557	0.00167127	0.000761203	0.000432439	0.000376728	0.000749549	0.00334524	0.00102439	0.000550629	0.000100472	0.000187217	0.00148519	0.0012244
	56										0.00579045	0.0112776	0.00335027	0.0180729	0.0171678	0.00423166	0.00332104	0.0102003	0.00477628	0.00430103	0.00173528	0.00104012	0.000739944	0.00187957	0.00871653	0.00166971	0.00142141	0.00029003	0.000609171	0.00343735	0.00342231	0.00333297
	55										0.00854641	0.00240484	0.0123916	0.0104883	0.00321797	0.00264377	0.00774435	0.00309373	0.00319457	0.00138025	0.000917704	0.000603442	0.00140097	0.00579944	0.00108195	0.000890417	0.00018663	0.000360504	0.00257103	0.0032667	0.00182337	0.00077161
	54										0.00515389	0.032291	0.026621	0.00854417	0.00448697	0.0166715	0.0067463	0.00575026	0.0024392	0.00204248	0.00127528	0.00276371	0.0127859	0.00311675	0.00176928	0.00036705	0.000713461	0.0044887	0.00560566	0.00378149	0.00205607	0.000581781
	53										0.00737768	0.00607551	0.00252113	0.00169258	0.00641436	0.00228369	0.0016703	0.000553349	0.000545732	0.000211755	0.000915062	0.0036237	0.000746226	0.000540253	0.000101426	0.000172988	0.00147664	0.00124757	0.00110634	0.000500019	0.000142137	0.00163967
	52										0.0203806	0.00626651	0.00448339	0.0186125	0.00810684	0.00509792	0.00211293	0.00213784	0.00113077	0.00233482	0.0108459	0.00220411	0.00160063	0.000340664	0.000621849	0.00507179	0.00558618	0.00448829	0.00158541	0.000533006	0.00601263	0.000623605
	51										0.00376031	0.00200481	0.00611561	0.00427316	0.00278769	0.0010624	0.000792137	0.000381462	0.00106571	0.00430328	0.000729401	0.000784039	0.000138172	0.000320204	0.00156423	0.00186971	0.00148226	0.00048089	0.000210784	0.00148328	0.000285871	6.91538e-05
	50										0.00111387	0.00512009	0.00245811	0.00197001	0.00064428	0.000406008	0.000340802	0.00071425	0.00280894	0.000546132	0.000557468	9.53264e-05	0.00020564	0.00119478	0.00131919	0.000871394	0.000314442	0.00014687	0.00137975	0.000153493	5.00476e-05	0.000378527
	49										0.00905965	0.00415615	0.0032422	0.00091149	0.000794619	0.000343235	0.00102188	0.00400122	0.000904882	0.00079567	0.000144333	0.000280526	0.00172235	0.00122288	0.00118109	0.000332615	0.000108258	0.00140214	0.000211341	5.74171e-05	0.000527925	0.000976801
	48										0.00171974	0.00121439	0.000566736	0.000337538	0.000214155	0.000443821	0.00212856	0.000372798	0.000358543	6.59984e-05	0.000155972	0.000970429	0.000906932	0.000700574	0.000272427	9.43641e-05	0.000992931	0.000145121	4.78668e-05	0.000313906	0.000500196	0.000224316
	47										0.00238453	0.000855583	0.00077608	0.00044233	0.00104302	0.0039901	0.000706732	0.00062072	0.00012349	0.000304514	0.00181562	0.00169431	0.000966248	0.000480739	0.000153156	0.00175763	0.000219776	7.83789e-05	0.000498725	0.000907368	0.000336853	0.000624983
	46										0.00073857	0.000651064	0.000247596	0.000710114	0.00290566	0.000674263	0.000512665	7.63712e-05	0.000189547	0.00105389	0.00108415	0.000510804	0.000294419	0.000124173	0.00144973	0.000141974	5.0793e-05	0.000320384	0.000643258	0.000251786	0.000408834	0.000291399
	45										0.000790831	0.000550393	0.00101182	0.00557202	0.000938341	0.000998594	0.000158709	0.000453093	0.00220288	0.00188811	0.00141845	0.000654487	0.000194889	0.00216848	0.000250596	0.000102159	0.00061137	0.00150067	0.000405214	0.000705004	0.00045372	0.000347385
	44										0.000276733	0.000569924	0.00274809	0.000291401	0.000437672	8.41798e-05	0.000195228	0.0010802	0.00115564	0.000542789	0.00034991	0.000104483	0.00107447	0.000100787	5.16209e-05	0.000223097	0.000638338	0.000181421	0.000520767	0.000273533	0.000199428	0.000275187
	43										0.00200815	0.00893108	0.00167659	0.00140441	0.000235831	0.000636083	0.00298549	0.00304885	0.00161932	0.000836765	0.000300141	0.00276548	0.00026901	0.000138547	0.00077741	0.00133666	0.00055092	0.00113733	0.000587277	0.000452876	0.000848997	0.000763428
	42										0.012915	0.00338313	0.00230701	0.000365873	0.000766708	0.00436533	0.00501331	0.00234866	0.00113575	0.000466734	0.00446539	0.000504352	0.000159533	0.00115835	0.0017724	0.000847619	0.00142968	0.000720505	0.00062577	0.000983521	0.00124808	0.00125571
	41										0.00309037	0.0023743	0.000317838	0.00063636	0.00337965	0.00335722	0.00287516	0.00110641	0.000306256	0.00360461	0.000459433	0.000178563	0.00100755	0.00136007	0.000777115	0.00160203	0.000898654	0.000621542	0.0009689	0.000765951	0.00104791	0.000538118
	40										0.000652144	9.05976e-05	0.000278081	0.00122366	0.00096767	0.000586123	0.000358055	0.000101837	0.00111061	0.000105495	4.78673e-05	0.000369521	0.00052487	0.000228254	0.00044924	0.00026504	0.000205658	0.000290892	0.000382118	0.000359555	0.000260252	0.000313805
	39										0.000287117	0.00099049	0.00346451	0.0031218	0.00177753	0.00113138	0.0002939	0.00359847	0.000345927	0.000139948	0.000834439	0.0017246	0.000475514	0.00104823	0.000591717	0.000405103	0.000723364	0.00104869	0.000683627	0.000495116	0.000915108	0.000421426
	38										0.000396682	0.00137977	0.00157912	0.00108089	0.000471371	0.000135814	0.00171571	0.000245271	5.53331e-05	0.000345911	0.000686901	0.000222399	0.000509796	0.000292543	0.000202646	0.000293943	0.000477953	0.000388553	0.000254156	0.000334109	0.000216393	0.000413847
	37										0.000947812	0.000837799	0.000723372	0.00028398	0.000107098	0.00101721	0.000136235	4.02861e-05	0.000311473	0.000497579	0.000182173	0.000305166	0.000212159	0.000188205	0.000216954	0.000289854	0.000275814	0.000174897	0.000243727	0.000131984	0.000287774	0.000187646
	36										0.00078045	0.000550875	0.000289431	6.64722e-05	0.000715203	0.000102002	3.42135e-05	0.00022799	0.000431799	8.94498e-05	0.000271192	0.000142034	8.95682e-05	0.00018951	0.000217271	0.000112353	0.000118605	0.000117273	7.62323e-05	0.00018241	0.000117884	0.000121809
	35										0.000330755	9.48167e-05	3.13134e-05	0.000337541	5.37115e-05	2.2286e-05	9.84782e-05	0.000124148	5.83421e-05	0.00012879	6.26332e-05	7.19332e-05	9.19774e-05	9.43657e-05	9.07101e-05	6.02718e-05	7.05565e-05	3.93246e-05	8.27191e-05	5.82233e-05	6.40901e-05	7.63175e-05
	34										0.000565382	0.000180776	0.00194193	0.000224829	6.91501e-05	0.000647824	0.000854159	0.000391121	0.000663179	0.000433761	0.000334682	0.000451692	0.000543824	0.000439297	0.000368931	0.000442438	0.000198592	0.000425989	0.000299811	0.000286566	0.000485059	0.000394361
	33										2.5064e-05	0.000278174	3.51774e-05	1.0764e-05	6.63718e-05	0.000137688	4.33955e-05	8.45139e-05	4.15319e-05	3.77497e-05	5.32169e-05	6.11456e-05	4.42896e-05	3.5056e-05	4.14112e-05	2.31942e-05	5.38561e-05	2.65259e-05	2.57294e-05	4.39337e-05	4.22247e-05	2.7649e-05
	32										0.000183481	2.20864e-05	7.86721e-06	4.60553e-05	7.48331e-05	2.50834e-05	5.33014e-05	2.43557e-05	2.73345e-05	3.97293e-05	4.44578e-05	3.61598e-05	2.72852e-05	3.14742e-05	1.65374e-05	3.22672e-05	1.71001e-05	2.17041e-05	2.71789e-05	2.32937e-05	1.64994e-05	6.5323e-06
	31										0.000138918	5.57203e-05	0.000267727	0.000319659	0.000124936	0.000272657	0.000182295	0.000114544	0.000189638	0.000210335	0.000234314	0.000130517	0.000163794	8.38425e-05	0.000158863	0.000109813	0.000108681	0.000138838	0.0001376	0.000135667	4.36944e-05	3.88471e-05
	30										7.1664e-06	3.76448e-05	6.85854e-05	2.15857e-05	5.52402e-05	3.11855e-05	1.85249e-05	3.34851e-05	3.72238e-05	2.21405e-05	1.68239e-05	2.54783e-05	1.28345e-05	2.42905e-05	2.24033e-05	1.87065e-05	2.48465e-05	2.25849e-05	1.77026e-05	6.34467e-06	7.31993e-06	1.96868e-06
	29										0.000103753	0.000200677	6.92447e-05	0.000169404	0.000102389	8.95607e-05	0.000124476	0.000167618	0.000103126	6.57934e-05	6.05996e-05	5.159e-05	8.50196e-05	7.22574e-05	5.48719e-05	8.20404e-05	6.15201e-05	6.12425e-05	2.07285e-05	2.08691e-05	5.70827e-06	1.23724e-05
	28										0.00221957	0.000583709	0.00193553	0.00105061	0.000766046	0.00101264	0.00119135	0.000830549	0.000513586	0.000478986	0.000218835	0.000615931	0.000381624	0.000410645	0.000449022	0.000543828	0.000406622	0.000112892	0.000180079	6.82719e-05	0.000119142	1.69049e-05
	27										0.000148526	0.00029763	0.000197912	0.000195428	0.000243607	0.000313734	0.000210563	0.000145694	0.000211483	9.51731e-05	0.000190134	0.000153363	0.000140439	0.000160582	0.000187785	0.000116348	3.33514e-05	3.43508e-05	1.8286e-05	4.08174e-05	2.75661e-06	2.05455e-08
	26										0.000576486	0.00042074	0.000295571	0.000473858	0.00053641	0.000508315	0.000248648	0.000513736	0.000229303	0.000445784	0.000288516	0.000248381	0.000287237	0.000246219	0.000240754	8.38226e-05	8.66515e-05	2.89432e-05	7.66779e-05	2.64713e-05	4.35475e-08	6.95592e-09
	25										0.000173975	0.000108814	0.000161807	0.000208303	0.000145042	0.000113019	0.000145633	7.50412e-05	0.00014536	0.00010587	0.000105427	0.000114181	0.000106697	6.90323e-05	2.87804e-05	2.16306e-05	8.71891e-06	2.46034e-05	3.79541e-06	1.06465e-08	2.44298e-09	1.6593e-09
	24										0.000212842	0.000298281	0.000376916	0.000260615	0.000229768	0.000188908	0.000122814	0.000289349	0.000132394	0.000189629	0.000207806	0.000200231	0.000154917	5.24056e-05	4.78533e-05	1.91778e-05	3.92288e-05	1.34102e-05	3.25835e-08	6.63851e-09	3.53899e-09	1.02141e-09
	23										0.000346825	0.000453028	0.000402919	0.000287818	0.000260605	0.000223054	0.000394729	0.000167218	0.000186073	0.000321055	0.000211432	0.000221667	6.64827e-05	6.01633e-05	1.83868e-05	7.14586e-05	1.51537e-05	3.1234e-08	7.03632e-09	5.23125e-09	1.52369e-09	8.00559e-10
	22										0.000863408	0.0011278	0.000561306	0.00063309	0.000462096	0.00052749	0.000429677	0.00046622	0.000509971	0.000435703	0.000433069	0.000175315	0.000133995	3.72162e-05	0.000124346	3.50798e-05	4.26625e-08	1.44913e-08	7.4186e-09	2.53671e-09	1.85537e-09	1.89387e-09
	21										0.00100455	0.000486921	0.000692471	0.0003715	0.000751937	0.000493494	0.000371327	0.000523059	0.00039818	0.000303533	0.000114564	8.52855e-05	3.63948e-05	9.9618e-05	3.54663e-05	3.00351e-08	1.13476e-08	6.73722e-09	2.51751e-09	1.45612e-09	1.63146e-09	0.00116146
	20										0.000500825	0.000620176	0.000375197	0.000747931	0.000387017	0.000428847	0.000508801	0.000439608	0.00029344	0.000110501	0.0001071	4.15355e-05	0.000137499	5.69851e-05	4.70026e-08	1.31064e-08	7.35879e-09	2.5258e-09	1.43031e-09	1.41157e-09	0.00116553	0.00116553
	19										0.000456659	0.000271377	0.000451326	0.000286231	0.000294979	0.000331109	0.000332401	0.000260777	6.97725e-05	7.64949e-05	2.76998e-05	6.20049e-05	3.60955e-05	2.37279e-08	5.10952e-09	4.23189e-09	1.67375e-09	6.90225e-10	1.02791e-09	0.000807745	0.000807745	0.000807745
	18										0.000256983	0.000405554	0.000251051	0.000220613	0.000263905	0.000232467	0.000188535	7.40712e-05	5.70192e-05	2.29977e-05	5.56763e-05	1.35212e-05	1.20734e-08	4.48703e-09	2.58838e-09	1.20647e-09	8.39698e-10	6.28725e-10	0.000675959	0.000675959	0.000675959	0.000675959
	17										0.000664819	0.000362155	0.000382175	0.000468679	0.000408501	0.000351281	0.000110289	0.000112658	3.4824e-05	0.000105632	4.24851e-05	2.65456e-08	7.89968e-09	6.40576e-09	2.18614e-09	1.24252e-09	1.55003e-09	0.00096026	0.00096026	0.00096026	0.00096026	1.71972e-08
	16										0.000523014	0.000451409	0.000626617	0.000599553	0.000431488	0.000155803	0.000129038	5.11591e-05	0.00010644	6.36893e-05	4.19105e-08	1.18652e-08	6.85158e-09	2.61249e-09	1.51088e-09	1.76488e-09	0.00113652	0.00113652	0.00113652	0.00113652	2.46471e-08	0.00113652
	15										0.000507638	0.000553927	0.000517851	0.000509647	0.000102609	0.000143522	4.80391e-05	0.000101733	2.83883e-05	2.56189e-08	1.35626e-08	6.02326e-09	2.68757e-09	1.66567e-09	1.95524e-09	0.00133792	0.00133792	0.00133792	0.00133792	1.98027e-08	0.00133792	0.00133792
	14										0.000709883	0.000633481	0.000444732	0.000150752	0.000137979	6.80715e-05	0.00013912	5.0727e-05	2.76837e-08	1.19119e-08	6.08466e-09	2.7508e-09	1.71677e-09	2.05073e-09	0.00121309	0.00121309	0.00121309	0.00121309	2.26857e-08	0.00121309	0.00121309	0.00121309
	13										0.00057564	0.000457732	0.00015071	0.000122294	5.1054e-05	0.000126849	5.76117e-05	3.641e-08	1.2402e-08	5.74867e-09	1.82667e-09	1.47153e-09	1.85704e-09	0.00100763	0.00100763	0.00100763	0.00100763	3.34603e-08	0.00100763	0.00100763	0.00100763	0.00100763
	12										0.00052528	0.000190421	0.000205635	8.02369e-05	0.000173276	3.60322e-05	4.4237e-08	1.55622e-08	8.83598e-09	3.70991e-09	2.38966e-09	2.2863e-09	0.00147343	0.00147343	0.00147343	0.00147343	2.80812e-08	0.00147343	0.00147343	0.00147343	0.00147343	2.45479e-08
	11										8.93933e-05	7.79981e-05	2.91987e-05	8.17822e-05	2.1997e-05	1.65291e-08	7.90143e-09	3.85825e-09	1.44067e-09	1.0742e-09	1.03676e-09	0.000541979	0.000541979	0.000541979	0.000541979	2.036e-08	0.000541979	0.000541979	0.000541979	0.000541979	1.11901e-08	0.000541979
	10										0.000219475	9.02295e-05	0.000266609	7.37867e-05	4.7182e-08	1.93413e-08	8.92813e-09	3.44944e-09	2.34024e-09	2.8415e-09	0.00163381	0.00163381	0.00163381	0.00163381	5.14908e-08	0.00163381	0.00163381	0.00163381	0.00163381	3.55095e-08	0.00163381	0.00163381
	9										5.9287e-05	0.000137244	5.6044e-05	1.86993e-08	1.03477e-08	6.09629e-09	1.74943e-09	1.42277e-09	1.65483e-09	0.000866762	0.000866762	0.000866762	0.000866762	3.03255e-08	0.000866762	0.000866762	0.000866762	0.000866762	2.44301e-08	0.000866762	0.000866762	0.000866762
	8										0.000196966	7.64679e-05	3.59026e-08	1.66416e-08	7.63261e-09	3.3872e-09	2.18208e-09	1.88266e-09	0.00137252	0.00137252	0.00137252	0.00137252	3.8537e-08	0.00137252	0.00137252	0.00137252	0.00137252	2.6638e-08	0.00137252	0.00137252	0.00137252	0.00137252
	7										0.000189639	7.23161e-08	2.77355e-08	1.64439e-08	8.23297e-09	4.88994e-09	5.75625e-09	0.00240177	0.00240177	0.00240177	0.00240177	9.92555e-08	0.00240177	0.00240177	0.00240177	0.00240177	8.10982e-08	0.00240177	0.00240177	0.00240177	0.00240177	9.31302e-08
	6										3.56459e-08	2.20171e-08	1.40016e-08	6.88366e-09	4.20919e-09	4.65404e-09	0.00183794	0.00183794	0.00183794	0.00183794	6.96471e-08	0.00183794	0.00183794	0.00183794	0.00183794	5.091e-08	0.00183794	0.00183794	0.00183794	0.00183794	7.54045e-08	0.00183794
	5										2.15114e-08	1.20275e-08	8.47639e-09	7.49903e-09	5.85002e-09	0.00208371	0.00208371	0.00208371	0.00208371	4.93833e-08	0.00208371	0.00208371	0.00208371	0.00208371	4.063e-08	0.00208371	0.00208371	0.00208371	0.00208371	4.54381e-08	0.00208371	0.00208371
	4										1.75568e-08	1.25915e-08	6.45106e-09	7.05738e-09	0.00296279	0.00296279	0.00296279	0.00296279	1.46203e-07	0.00296279	0.00296279	0.00296279	0.00296279	5.73289e-08	0.00296279	0.00296279	0.00296279	0.00296279	1.05782e-07	0.00296279	0.00296279	0.00296279
	3										1.34383e-08	8.47759e-09	9.97873e-09	0.00280154	0.00280154	0.00280154	0.00280154	1.06258e-07	0.00280154	0.00280154	0.00280154	0.00280154	8.61372e-08	0.00280154	0.00280154	0.00280154	0.00280154	8.99471e-08	0.00280154	0.00280154	0.00280154	0.00280154
	2										1.45399e-08	1.88164e-08	0.00488356	0.00488356	0.00488356	0.00488356	1.19406e-07	0.00488356	0.00488356	0.00488356	0.00488356	1.05693e-07	0.00488356	0.00488356	0.00488356	0.00488356	1.04654e-07	0.00488356	0.00488356	0.00488356	0.00488356	1.19406e-07
	1										1.53008e-08	0.00479738	0.00479738	0.00479738	0.00479738	1.70887e-07	0.00479738	0.00479738	0.00479738	0.00479738	1.34553e-07	0.00479738	0.00479738	0.00479738	0.00479738	1.31675e-07	0.00479738	0.00479738	0.00479738	0.00479738	1.71369e-07	0.00479738
	0										0.00391205	0.00391205	0.00391205	0.00391205	2.3704e-07	0.00391205	0.00391205	0.00391205	0.00391205	2.083e-07	0.00391205	0.00391205	0.00391205	0.00391205	2.29191e-07	0.00391205	0.00391205	0.00391205	0.00391205	2.07028e-07	0.00391205	0.00391205

## Sheet: Stomach
Stomach
Rows are ages 84 backwards to 0 by 1 year intervals
Columns are years from 2010 to 2040 in 1 year intervals
Rate of Cancer		Year
		2010	2011	2012	2013	2014	2015	2016	2017	2018	2019	2020	2021	2022	2023	2024	2025	2026	2027	2028	2029	2030	2031	2032	2033	2034	2035	2036	2037	2038	2039	2040
Age	84	0.796686	0.640747	6.67556e-07	1.56626	1.50768	1.16734	0.0836423	1.65937	0.375038	0.75226	0.476075	1.35203	1.27723	1.00131	1.35701	0.775149	0.603764	1.48342	0.376479	2.13779	1.6107	0.641563	2.4303	6.59398e-07	0.747437	0.855063	0.932402	1.21788	1.5843	0.967801	0.759678
	83	0.283974	4.94548e-07	0.387605	0.636502	0.434363	0.053731	0.831738	0.26877	0.231917	0.219983	0.624742	0.590175	0.462681	0.627041	0.358177	0.278984	0.685452	0.173962	0.987821	0.744266	0.296451	1.12298	3.04692e-07	0.345372	0.395104	0.43084	0.562752	0.732068	0.447197	0.351029	1.04617
	82	7.93211e-07	1.0392	0.570049	0.663637	0.0723552	1.93363	0.487543	0.601487	0.245437	1.04472	0.986919	0.773717	1.04857	0.598961	0.466531	1.14625	0.290907	1.65188	1.2446	0.495739	1.8779	5.0952e-07	0.577548	0.660711	0.720472	0.941061	1.2242	0.747825	0.587007	1.74945	0.463537
	81	0.789533	0.723958	0.281537	0.0523649	1.23342	0.536899	0.516833	0.301528	0.552136	0.781763	0.61288	0.830597	0.474452	0.369551	0.90797	0.230435	1.3085	0.985876	0.392687	1.48753	4.03604e-07	0.45749	0.523366	0.570703	0.745438	0.969718	0.59237	0.464982	1.38578	0.367179	0.384821
	80	1.24595	0.809938	0.0503223	2.02207	0.775791	1.28927	0.586903	1.53655	0.935912	1.09972	1.49039	0.851335	0.663105	1.62922	0.413482	2.34791	1.76901	0.70462	2.66916	7.24208e-07	0.820899	0.939104	1.02404	1.33758	1.74002	1.06292	0.834343	2.48658	0.65885	0.690505	0.763666
	79	0.675354	0.0701405	0.941475	0.616201	0.902589	0.709338	1.44904	1.26191	0.637876	1.29568	0.740118	0.576479	1.41638	0.359465	2.04118	1.53791	0.61257	2.32047	6.29599e-07	0.713659	0.816421	0.890265	1.16284	1.51271	0.924065	0.725347	2.16174	0.572779	0.6003	0.663903	1.49987
	78	0.0600464	1.34727	0.29456	0.736048	0.509843	1.79806	1.2218	0.883016	0.771596	0.660603	0.514544	1.26421	0.320846	1.82188	1.37268	0.546758	2.07116	5.61957e-07	0.636986	0.728708	0.794618	1.03791	1.35019	0.824787	0.647418	1.92949	0.511242	0.535805	0.592575	1.33873	0.520901
	77	1.67142	0.610845	0.509879	0.602509	1.87283	2.19703	1.23894	1.54787	0.570088	0.665537	1.6352	0.414998	2.35652	1.7755	0.707204	2.67895	7.26864e-07	0.82391	0.942548	1.0278	1.34249	1.7464	1.06682	0.837403	2.4957	0.661266	0.693038	0.766467	1.73158	0.67376	0.446285
	76	0.339226	0.47332	0.186833	0.990729	1.02437	0.997274	0.972171	0.511934	0.257101	0.946779	0.240284	1.36443	1.02801	0.409472	1.55111	4.20855e-07	0.477044	0.545736	0.595097	0.7773	1.01117	0.61769	0.484857	1.44501	0.382873	0.401269	0.443785	1.00259	0.390107	0.258399	0.666724
	75	0.814863	0.537666	0.952395	1.67991	1.44148	2.42594	0.996772	0.715727	1.13384	0.431297	2.44907	1.84523	0.734979	2.78416	7.55411e-07	0.856268	0.979565	1.06817	1.39521	1.81499	1.10872	0.870291	2.59372	0.687236	0.720256	0.796569	1.79958	0.700221	0.463813	1.19673	0.265915
	74	0.21825	0.64623	0.380767	0.557377	0.826773	0.586468	0.328579	0.744229	0.121784	1.03648	0.780931	0.311055	1.1783	3.19702e-07	0.362386	0.414568	0.452065	0.590475	0.768132	0.469228	0.368321	1.0977	0.29085	0.304824	0.337121	0.761613	0.296345	0.196293	0.506477	0.112539	0.0975491
	73	0.824625	0.81219	0.397146	1.00497	0.628316	0.607738	1.07406	0.251289	0.920036	1.03897	0.413835	1.56764	4.25339e-07	0.482128	0.551551	0.601438	0.785583	1.02194	0.624272	0.490024	1.46041	0.386953	0.405545	0.448514	1.01327	0.394264	0.261153	0.673828	0.149725	0.129782	0.356806
	72	1.26349	1.03274	0.872968	0.931084	0.793768	2.42185	0.442117	2.31436	1.12431	0.671213	2.54261	6.89872e-07	0.78198	0.89458	0.975493	1.27416	1.65752	1.01253	0.794786	2.36869	0.627613	0.657768	0.72746	1.64346	0.639471	0.423573	1.09291	0.242844	0.210497	0.578717	0.977165
	71	0.663262	0.937176	0.333899	0.485608	1.30589	0.411565	1.68103	1.1676	0.299866	1.70253	4.61938e-07	0.523613	0.599009	0.653189	0.853178	1.10987	0.677988	0.532188	1.58607	0.420249	0.440441	0.487106	1.10046	0.428189	0.283624	0.731808	0.162608	0.140949	0.387508	0.654308	0.806147
	70	0.642368	0.382566	0.185858	0.852642	0.236846	1.67012	0.905128	0.332356	0.811765	3.30117e-07	0.374192	0.428073	0.466791	0.609711	0.793155	0.484513	0.38032	1.13346	0.300324	0.314754	0.348103	0.786424	0.305999	0.202687	0.522976	0.116206	0.100727	0.276927	0.467591	0.576101	0.149746
	69	0.260824	0.211812	0.324593	0.153817	0.955987	0.894453	0.256269	0.894921	1.5656e-07	0.265984	0.304284	0.331806	0.433396	0.563792	0.344403	0.27034	0.805691	0.213477	0.223734	0.24744	0.559008	0.217511	0.144075	0.371743	0.0826016	0.071599	0.196846	0.332375	0.409506	0.106443	0.261197
	68	0.160627	0.411468	0.0651334	0.690585	0.569495	0.281689	0.767544	1.91983e-07	0.140312	0.240584	0.262345	0.342668	0.445766	0.272305	0.213746	0.637025	0.168787	0.176897	0.19564	0.441984	0.171976	0.113914	0.293921	0.0653095	0.0566102	0.155637	0.262794	0.323778	0.0841596	0.206517	0.256954
	67	0.793039	0.209842	0.743205	1.04555	0.455821	2.14422	4.18477e-07	0.437289	0.322551	0.527172	0.688578	0.895751	0.547186	0.429515	1.28008	0.339172	0.355468	0.393131	0.888149	0.34558	0.228905	0.590623	0.131237	0.113756	0.312748	0.528075	0.65062	0.169115	0.414989	0.51634	0.3385
	66	0.142336	0.842677	0.396007	0.294521	1.22112	4.11437e-07	0.335462	0.353782	0.248741	0.486965	0.633478	0.386972	0.303755	0.905276	0.239864	0.251388	0.278023	0.628102	0.244396	0.161883	0.417691	0.0928112	0.0804487	0.221176	0.373457	0.460121	0.119599	0.293482	0.365157	0.239389	0.422966
	65	0.743587	0.58412	0.145117	1.02642	3.04817e-07	0.429063	0.353068	0.354922	0.29891	0.582805	0.356017	0.279457	0.832861	0.220676	0.231279	0.255784	0.577859	0.224846	0.148933	0.384279	0.0853871	0.0740135	0.203484	0.343583	0.423315	0.110032	0.270006	0.335948	0.22024	0.389133	0.100581
	64	0.377136	0.156619	0.370046	1.87471e-07	0.232585	0.330417	0.259168	0.31207	0.261753	0.239656	0.188119	0.560647	0.14855	0.155688	0.172183	0.388991	0.151357	0.100256	0.258681	0.057479	0.0498228	0.136977	0.231286	0.284958	0.074069	0.181757	0.226146	0.148256	0.261948	0.0677068	0.415754
	63	0.0716525	0.282991	4.78909e-08	0.10136	0.126915	0.17186	0.161469	0.193639	0.0762691	0.0897305	0.267423	0.0708568	0.0742613	0.0821294	0.185544	0.0721956	0.0478209	0.123388	0.0274169	0.0237649	0.0653365	0.110321	0.135922	0.0353301	0.0866958	0.107869	0.0707165	0.124946	0.0322954	0.19831	0.169421
	62	1.15526	3.26805e-07	0.231051	0.493537	0.589044	0.955443	0.894031	0.503465	0.254812	1.13822	0.301585	0.316075	0.349564	0.789725	0.307283	0.203538	0.525171	0.116693	0.10115	0.278089	0.469554	0.578519	0.150374	0.369	0.459119	0.300988	0.531804	0.137458	0.844058	0.721101	0.452952
	61	4.79219e-08	0.0566345	0.0404108	0.0822793	0.117629	0.190022	0.0834961	0.0604198	0.116103	0.0461079	0.0483233	0.0534433	0.120737	0.0469791	0.031118	0.0802909	0.0178407	0.0154643	0.0425158	0.0717879	0.0884471	0.02299	0.0564147	0.0701926	0.0460166	0.081305	0.0210153	0.129044	0.110246	0.0692498	0.0762247
	60	0.222053	0.264851	0.180135	0.439328	0.625526	0.474514	0.267921	0.736095	0.125755	0.197539	0.218469	0.493558	0.192044	0.127206	0.328219	0.0729304	0.063216	0.173799	0.29346	0.36156	0.0939801	0.230616	0.286938	0.18811	0.332364	0.0859076	0.527515	0.45067	0.283084	0.311597	0.36706
	59	0.273229	0.310636	0.253073	0.614707	0.410997	0.400625	0.858835	0.209779	0.141759	0.234982	0.530865	0.20656	0.136821	0.353028	0.078443	0.0679943	0.186936	0.315641	0.388889	0.101084	0.248047	0.308627	0.202329	0.357486	0.0924011	0.567389	0.484735	0.304481	0.335149	0.394805	0.319103
	58	0.107216	0.146009	0.11847	0.135127	0.116094	0.429658	0.081888	0.0791172	0.0564175	0.191034	0.0743317	0.0492358	0.127039	0.0282281	0.0244681	0.0672697	0.113585	0.139944	0.0363755	0.089261	0.111061	0.0728089	0.128643	0.033251	0.204177	0.174434	0.109569	0.120605	0.142072	0.114831	0.0877905
	57	0.219575	0.29781	0.113469	0.166307	0.542489	0.178497	0.134563	0.137193	0.199842	0.116546	0.0771978	0.199186	0.0442594	0.038364	0.105473	0.178092	0.21942	0.0570338	0.139954	0.174134	0.114158	0.201702	0.0521348	0.320134	0.273499	0.171795	0.189099	0.222758	0.180045	0.137648	0.191088
	56	0.255123	0.162487	0.0795526	0.442692	0.128383	0.167088	0.132921	0.27683	0.0694516	0.0689506	0.177907	0.039531	0.0342655	0.0942054	0.159066	0.195979	0.0509407	0.125002	0.155531	0.101963	0.180154	0.0465651	0.285933	0.24428	0.153442	0.168897	0.19896	0.160811	0.122943	0.170674	0.131135
	55	0.234226	0.19169	0.356328	0.176288	0.202221	0.277727	0.451316	0.161887	0.0691396	0.267381	0.0594122	0.0514984	0.141584	0.239064	0.294542	0.0765601	0.187869	0.233752	0.153242	0.270758	0.0699839	0.429736	0.367135	0.230612	0.25384	0.299022	0.241686	0.184774	0.25651	0.197085	0.191023
	54	0.352514	1.09536	0.181022	0.354243	0.428805	1.203	0.336699	0.205598	0.342042	0.113913	0.0987397	0.271463	0.458367	0.564735	0.146791	0.360208	0.44818	0.293817	0.519133	0.134183	0.823948	0.703921	0.44216	0.486696	0.573326	0.463394	0.354274	0.491816	0.377879	0.366256	0.0565446
	53	0.391928	0.108271	0.0707756	0.146153	0.361394	0.174622	0.0831994	0.197899	0.0283529	0.0368352	0.10127	0.170995	0.210677	0.0547611	0.134377	0.167195	0.109609	0.193665	0.0500574	0.307377	0.2626	0.16495	0.181564	0.213882	0.172871	0.132163	0.183474	0.140969	0.136633	0.0210942	0.0534172
	52	0.287473	0.314122	0.216684	0.914039	0.38927	0.320195	0.594268	0.12173	0.0680334	0.280343	0.47336	0.583208	0.151593	0.371991	0.462841	0.303428	0.536114	0.138572	0.8509	0.726947	0.456624	0.502616	0.59208	0.478552	0.365863	0.507903	0.39024	0.378236	0.0583942	0.147873	0.0487245
	51	0.173155	0.199661	0.281342	0.204402	0.148189	0.474817	0.0758902	0.060642	0.107498	0.272051	0.335183	0.0871239	0.213791	0.266005	0.174386	0.308117	0.0796403	0.489031	0.417792	0.262432	0.288864	0.340282	0.275034	0.210269	0.291903	0.224279	0.217381	0.0335604	0.0849857	0.028003	0.166908
	50	0.136715	0.322022	0.0781521	0.0966577	0.272969	0.0753209	0.0469621	0.119025	0.129582	0.23929	0.0621987	0.152628	0.189904	0.124496	0.219968	0.0568561	0.349124	0.298266	0.187353	0.206223	0.242931	0.19635	0.150114	0.208393	0.160115	0.15519	0.0239592	0.0606722	0.0199917	0.119158	0.0470967
	49	0.141714	0.0574907	0.0237518	0.11443	0.0278297	0.0299559	0.0592401	0.0922119	0.0732531	0.0285384	0.0700298	0.0871329	0.0571223	0.100927	0.0260871	0.160188	0.136853	0.0859625	0.0946208	0.111463	0.0900906	0.0688761	0.0956162	0.0734652	0.0712055	0.0109931	0.027838	0.00917272	0.0546727	0.0216092	0.0311306
	48	0.0762695	0.052672	0.0847669	0.035169	0.0333658	0.113914	0.138354	0.157142	0.0263364	0.0968629	0.120519	0.0790096	0.139599	0.0360828	0.221566	0.18929	0.1189	0.130876	0.154172	0.12461	0.0952672	0.132253	0.101615	0.0984891	0.0152053	0.0385046	0.0126874	0.0756215	0.0298892	0.0430588	0.0170322
	47	0.0629837	0.169435	0.0234823	0.0380057	0.114364	0.2398	0.212517	0.0509236	0.0805711	0.150254	0.0985031	0.174041	0.0449852	0.276232	0.235992	0.148236	0.163167	0.19221	0.155354	0.118772	0.164883	0.126685	0.122789	0.0189568	0.0480046	0.0158177	0.0942791	0.0372635	0.0536824	0.0212344	0.0223252
	46	0.171191	0.0396594	0.0214416	0.110069	0.203418	0.311227	0.0581898	0.131634	0.105603	0.103764	0.183337	0.0473879	0.290985	0.248596	0.156153	0.171881	0.202476	0.163652	0.125115	0.173689	0.133451	0.129347	0.0199693	0.0505685	0.0166625	0.0993144	0.0392537	0.0565495	0.0223685	0.0235176	0.0150766
	45	0.028865	0.0260862	0.0447324	0.14103	0.190181	0.0613874	0.108354	0.124284	0.0525345	0.139122	0.0359595	0.220809	0.188643	0.118494	0.130429	0.153645	0.124184	0.0949416	0.131801	0.101267	0.0981525	0.0151533	0.038373	0.012644	0.0753631	0.029787	0.0429116	0.016974	0.0178459	0.0114406	0.0258106
	44	0.0730721	0.209456	0.22059	0.507465	0.144373	0.43994	0.393737	0.237958	0.271087	0.105021	0.644879	0.550937	0.346065	0.380922	0.448725	0.362684	0.27728	0.384929	0.295754	0.286657	0.0442557	0.11207	0.0369273	0.2201	0.0869938	0.125325	0.049573	0.0521195	0.0334126	0.0753806	0.0585543
	43	0.124881	0.219847	0.168944	0.0819951	0.220224	0.340266	0.160456	0.261353	0.0435564	0.400871	0.342474	0.215122	0.236789	0.278937	0.225452	0.172363	0.23928	0.183847	0.178192	0.0275103	0.0696648	0.0229548	0.136819	0.0540772	0.0779045	0.0308156	0.0323986	0.02077	0.0468582	0.0363986	0.034106
	42	0.359758	0.462129	0.0749223	0.343284	0.467493	0.380587	0.483694	0.115254	0.456318	0.584306	0.367025	0.403993	0.475903	0.384651	0.294074	0.408243	0.313667	0.304019	0.0469362	0.118857	0.0391638	0.233431	0.0922627	0.132915	0.0525755	0.0552762	0.0354363	0.0799462	0.0621007	0.0581893	0.0303194
	41	0.485742	0.131638	0.201478	0.468075	0.335862	0.736919	0.13701	0.775575	0.427223	0.402216	0.442728	0.521532	0.421531	0.322269	0.447385	0.343741	0.333168	0.0514364	0.130253	0.0429188	0.255812	0.101109	0.145659	0.0576164	0.060576	0.0388339	0.0876114	0.0680549	0.0637684	0.0332264	0.0316604
	40	0.0699058	0.17885	0.138797	0.169899	0.328561	0.10546	0.465808	0.36686	0.148581	0.245126	0.288758	0.23339	0.178431	0.247704	0.19032	0.184466	0.0284789	0.0721175	0.0237629	0.141636	0.0559811	0.0806473	0.0319006	0.0335392	0.0215012	0.0485079	0.0376801	0.0353068	0.0183965	0.0175295	0.0204691
	39	0.00915295	0.0118736	0.00485508	0.0160172	0.00453135	0.0345532	0.0212337	0.0122956	0.0087264	0.0154073	0.0124531	0.00952063	0.0132169	0.010155	0.00984261	0.00151956	0.003848	0.00126793	0.00755732	0.00298701	0.00430313	0.00170213	0.00178957	0.00114725	0.00258826	0.00201051	0.00188388	0.00098159	0.000935326	0.00109218	0.000824137
	38	0.0865452	0.0591545	0.0651901	0.0314621	0.211453	0.224334	0.101359	0.102852	0.0781201	0.0946366	0.0723517	0.100441	0.0771723	0.0747986	0.0115478	0.0292427	0.00963558	0.0574316	0.0226996	0.0327015	0.0129353	0.0135997	0.00871847	0.0196694	0.0152788	0.0143165	0.00745956	0.00710797	0.00829995	0.006263	0.0174167
	37	0.0326522	0.06015	0.00969718	0.111183	0.103964	0.0810955	0.0642078	0.0697271	0.0363376	0.0416384	0.0578039	0.0444127	0.0430466	0.00664578	0.0168292	0.00554528	0.0330519	0.0130637	0.0188197	0.00744427	0.00782666	0.00501749	0.0113197	0.00879296	0.00823913	0.00429298	0.00409064	0.00477663	0.00360436	0.0100233	0.00365597
	36	0.0236142	0.00636374	0.0243729	0.0388795	0.02673	0.036537	0.0309593	0.0230679	0.0113712	0.0236601	0.0181788	0.0176197	0.00272023	0.00688847	0.00226977	0.0135287	0.00534717	0.00770322	0.00304706	0.00320358	0.00205374	0.00463335	0.0035991	0.00337241	0.00175719	0.00167437	0.00195515	0.00147532	0.00410271	0.00149645	0.00257567
	35	0.0563999	0.361079	0.192406	0.225665	0.271872	0.397708	0.23122	0.162962	0.145866	0.167978	0.162811	0.0251357	0.0636517	0.0209734	0.125009	0.0494095	0.0711801	0.0281558	0.0296021	0.0189772	0.0428136	0.0332568	0.0311621	0.016237	0.0154717	0.0180662	0.0136324	0.0379103	0.0138277	0.0238	0.025386
	34	0.145127	0.129269	0.0506456	0.10409	0.134207	0.134704	0.0740769	0.0948015	0.0469648	0.0682264	0.0105332	0.0266733	0.00878895	0.0523853	0.0207051	0.0298281	0.0117987	0.0124048	0.00795242	0.0179411	0.0139363	0.0130585	0.00680412	0.00648343	0.00757067	0.0057127	0.0158864	0.0057945	0.00997344	0.010638	0.00806721
	33	0.10673	0.0698979	0.0479881	0.105552	0.0933766	0.088651	0.0885238	0.0627017	0.0391848	0.0090672	0.022961	0.00756573	0.0450945	0.0178235	0.0256768	0.0101566	0.0106783	0.00684563	0.0154441	0.0119967	0.0112411	0.00585715	0.00558109	0.00651701	0.00491762	0.0136754	0.00498804	0.00858538	0.00915748	0.00694444	0.00501404
	32	0.00951735	0.0109223	0.00802511	0.0121112	0.0101345	0.0174711	0.00965568	0.00862749	0.000858812	0.0032596	0.00107405	0.00640172	0.00253026	0.00364513	0.00144186	0.00151592	0.000971822	0.00219248	0.00170308	0.00159581	0.000831494	0.000792304	0.00092517	0.000698117	0.00194138	0.000708114	0.0012188	0.00130002	0.000985848	0.000711805	0.000957209
	31	0.0939312	0.115365	0.0581588	0.0830221	0.126148	0.120361	0.0839133	0.0119428	0.0194999	0.0096303	0.0574001	0.0226872	0.0326836	0.0129282	0.0135923	0.0087137	0.0196586	0.0152704	0.0143086	0.00745547	0.00710408	0.0082954	0.00625957	0.0174071	0.0063492	0.0109282	0.0116564	0.00883947	0.00638229	0.00858268	0.00574575
	30	0.367796	0.309939	0.147794	0.383098	0.322168	0.387767	0.0430617	0.100526	0.0213572	0.190795	0.0754109	0.108638	0.0429726	0.04518	0.0289638	0.065344	0.050758	0.047561	0.0247816	0.0236135	0.0275734	0.0208064	0.0578603	0.0211044	0.0363246	0.0387452	0.0293819	0.0212144	0.0285283	0.0190985	0.0124789
	29	0.101901	0.0812251	0.0703307	0.100898	0.107038	0.0205211	0.0373795	0.0113543	0.0436357	0.0258499	0.0372397	0.0147304	0.0154871	0.00992841	0.0223991	0.0173992	0.0163033	0.00849479	0.00809441	0.00945181	0.00713217	0.0198338	0.0072343	0.0124516	0.0132813	0.0100717	0.007272	0.00977913	0.00654673	0.0042776	0.00966482
	28	0.128199	0.185553	0.0889224	0.160928	0.0271932	0.0855136	0.0202679	0.111366	0.0283809	0.0612805	0.0242399	0.0254851	0.0163379	0.0368592	0.0286315	0.0268282	0.0139788	0.0133199	0.0155536	0.0117365	0.0326378	0.0119045	0.02049	0.0218554	0.0165737	0.0119666	0.0160922	0.0107731	0.00703908	0.0159041	0.0131121
	27	0.177476	0.142171	0.085948	0.024776	0.0686708	0.0280988	0.120469	0.0438947	0.0407725	0.0241726	0.0254143	0.0162925	0.0367569	0.028552	0.0267537	0.01394	0.0132829	0.0155104	0.0117039	0.0325472	0.0118715	0.0204331	0.0217947	0.0165277	0.0119334	0.0160476	0.0107432	0.00701954	0.01586	0.0130757	0.0143888
	26	0.0585878	0.0592052	0.0057011	0.0269566	0.00972183	0.0719576	0.0204578	0.0271692	0.00692934	0.0109193	0.00700011	0.0157926	0.0122674	0.0114948	0.00598932	0.00570703	0.00666408	0.00502859	0.013984	0.0051006	0.00877911	0.00936412	0.00710115	0.00512719	0.00689486	0.00461582	0.00301596	0.00681426	0.00561798	0.00618215	0.00517197
	25	0.0328828	0.00529294	0.00836001	0.00514346	0.0335545	0.0164693	0.0170662	0.00622322	0.00421868	0.00405355	0.00914502	0.00710368	0.00665626	0.00346823	0.00330476	0.00385896	0.0029119	0.00809767	0.0029536	0.00508371	0.00542247	0.00411205	0.00296899	0.0039926	0.00267288	0.00174645	0.00394592	0.0032532	0.00357989	0.00299493	0.00160276
	24	0.0305689	0.0807085	0.0165871	0.1846	0.0798589	0.142866	0.040649	0.039398	0.0162851	0.0550667	0.0427748	0.0400806	0.0208839	0.0198996	0.0232367	0.017534	0.0487601	0.0177851	0.0306115	0.0326514	0.0247607	0.0178778	0.0240414	0.0160947	0.0105162	0.0237604	0.0195891	0.0215563	0.0180339	0.009651	0.0170157
	23	0.00701887	0.00241128	0.00896422	0.0066156	0.0104314	0.00512396	0.00387502	0.00229009	0.00333127	0.00387844	0.00363415	0.00189357	0.00180432	0.0021069	0.00158983	0.00442113	0.00161259	0.00277558	0.00296054	0.00224508	0.001621	0.00217986	0.00145933	0.000953517	0.00215438	0.00177617	0.00195453	0.00163516	0.000875068	0.00154283	0.00479186
	22	0.00601787	0.037397	0.00921927	0.024799	0.0107366	0.0140177	0.00646397	0.0134437	0.00673324	0.00945625	0.00492716	0.00469493	0.00548225	0.00413681	0.011504	0.00419605	0.0072222	0.00770347	0.00584181	0.00421792	0.00567211	0.00379724	0.0024811	0.0056058	0.00462168	0.00508579	0.00425476	0.00227697	0.00401453	0.0124687	0.0140355
	21	0.0406601	0.0167555	0.0150556	0.0111198	0.012796	0.0101868	0.0165311	0.0118378	0.00715193	0.00558534	0.00532209	0.00621458	0.00468941	0.0130407	0.00475656	0.00818695	0.00873251	0.00662217	0.00478135	0.00642979	0.00430448	0.00281253	0.00635463	0.00523905	0.00576516	0.00482312	0.00258113	0.00455079	0.0141343	0.0159104	0.0221965
	20	0.0115981	0.0174203	0.0042979	0.00843723	0.00592014	0.0165859	0.00926725	0.0080051	0.00268937	0.00384089	0.00448499	0.0033843	0.00941135	0.00343276	0.00590843	0.00630215	0.00477915	0.00345065	0.00464031	0.0031065	0.00202977	0.00458607	0.00378096	0.00416065	0.00348079	0.00186277	0.00328426	0.0102005	0.0114823	0.016019	0.016019
	19	0.0365987	0.0150937	0.00989787	0.0118479	0.0292559	0.0282207	0.0190208	0.0091364	0.00561325	0.00982409	0.00741309	0.020615	0.00751924	0.0129421	0.0138045	0.0104684	0.00755843	0.0101643	0.00680459	0.00444608	0.0100455	0.00828195	0.00911364	0.00762446	0.00408029	0.00719396	0.0223436	0.0251514	0.0350885	0.0350885	0.0350885
	18	0.0069394	0.00760672	0.00304158	0.0128126	0.0108933	0.0126754	0.00475065	0.00417307	0.0031419	0.00355342	0.00988167	0.00360431	0.0062037	0.0066171	0.00501798	0.00362309	0.00487221	0.00326174	0.00213121	0.00481525	0.00396991	0.00436857	0.00365474	0.00195586	0.00344838	0.0107103	0.0120562	0.0168195	0.0168195	0.0168195	0.0168195
	17	0.0167903	0.0112225	0.0157918	0.0229044	0.0234903	0.0151993	0.0104176	0.0112142	0.00545608	0.0227412	0.00829477	0.0142769	0.0152283	0.0115481	0.008338	0.0112126	0.00750641	0.00490465	0.0110816	0.00913615	0.0100536	0.00841084	0.00450113	0.00793594	0.0246481	0.0277454	0.0387076	0.0387076	0.0387076	0.0387076	0.0127297
	16	0.0147566	0.0347101	0.0168169	0.0294226	0.0167796	0.019855	0.0166769	0.0116009	0.0208008	0.0113716	0.0195726	0.0208769	0.0158317	0.0114308	0.0153718	0.0102908	0.00672394	0.0151921	0.012525	0.0137828	0.0115307	0.00617074	0.0108796	0.0337909	0.0380371	0.0530654	0.0530654	0.0530654	0.0530654	0.0174516	0.0530654
	15	0.0115506	0.00935462	0.0054672	0.00531901	0.00554736	0.008044	0.00436609	0.011193	0.00263235	0.0067908	0.00724332	0.00549287	0.00396597	0.0053333	0.00357042	0.0023329	0.00527095	0.00434561	0.004782	0.00400062	0.00214096	0.00377473	0.0117239	0.0131971	0.0184113	0.0184113	0.0184113	0.0184113	0.00605491	0.0184113	0.0184113
	14	0.0130814	0.0127798	0.00415329	0.00738947	0.00944421	0.0088497	0.0177021	0.00595232	0.00660576	0.0105606	0.00800845	0.00578228	0.00777581	0.00520558	0.0034013	0.00768491	0.00633579	0.00697204	0.00583279	0.00312147	0.00550346	0.0170931	0.0192411	0.0268431	0.0268431	0.0268431	0.0268431	0.00882789	0.0268431	0.0268431	0.0268431
	13	0.0134043	0.00728187	0.0043278	0.00943595	0.00779319	0.0269125	0.00706089	0.0112036	0.00770516	0.00875773	0.00632327	0.00850331	0.00569262	0.00371953	0.00840391	0.00692856	0.00762434	0.00637851	0.00341351	0.00601836	0.0186924	0.0210413	0.0293546	0.0293546	0.0293546	0.0293546	0.00965383	0.0293546	0.0293546	0.0293546	0.0293546
	12	0.0160812	0.0159761	0.0116357	0.0163941	0.0498993	0.0226017	0.0279824	0.0275151	0.0134536	0.0145592	0.0195787	0.0131071	0.00856414	0.0193498	0.0159529	0.0175549	0.0146864	0.00785953	0.0138571	0.0430387	0.0484471	0.0675883	0.0675883	0.0675883	0.0675883	0.0222277	0.0675883	0.0675883	0.0675883	0.0675883	0.0222277
	11	0.0105787	0.012879	0.00606153	0.0314742	0.0125652	0.0268568	0.0206055	0.014405	0.00670613	0.0135166	0.00904879	0.00591244	0.0133586	0.0110134	0.0121194	0.0101391	0.005426	0.00956658	0.0297127	0.0334465	0.046661	0.046661	0.046661	0.046661	0.0153454	0.046661	0.046661	0.046661	0.046661	0.0153454	0.046661
	10	0.00980089	0.00771069	0.0133742	0.00910853	0.0171593	0.0227286	0.0123979	0.00825217	0.00715519	0.00717949	0.00469104	0.010599	0.00873825	0.00961576	0.00804453	0.00430509	0.00759031	0.0235747	0.0265371	0.0370218	0.0370218	0.0370218	0.0370218	0.0121753	0.0370218	0.0370218	0.0370218	0.0370218	0.0121753	0.0370218	0.0370218
	9	0.00607554	0.0176153	0.00400749	0.0128793	0.0150359	0.0141595	0.0073538	0.00911648	0.00393512	0.00385374	0.00870715	0.00717856	0.00789945	0.00660866	0.00353668	0.00623552	0.0193668	0.0218005	0.0304138	0.0304138	0.0304138	0.0304138	0.0100022	0.0304138	0.0304138	0.0304138	0.0304138	0.0100022	0.0304138	0.0304138	0.0304138
	8	0.0193043	0.00734117	0.0078811	0.0156961	0.0130279	0.0116811	0.0112991	0.00697326	0.00293778	0.00994857	0.00820205	0.00902571	0.00755089	0.00404092	0.00712455	0.022128	0.0249087	0.03475	0.03475	0.03475	0.03475	0.0114282	0.03475	0.03475	0.03475	0.03475	0.0114282	0.03475	0.03475	0.03475	0.03475
	7	0.00502357	0.00901493	0.00599751	0.00849221	0.00671111	0.0112072	0.00539677	0.00325072	0.00473565	0.00585181	0.00643945	0.00538723	0.00288302	0.00508306	0.0157874	0.0177713	0.0247926	0.0247926	0.0247926	0.0247926	0.00815354	0.0247926	0.0247926	0.0247926	0.0247926	0.00815354	0.0247926	0.0247926	0.0247926	0.0247926	0.00815354
	6	0.0247439	0.0275173	0.0130154	0.0175468	0.0258266	0.0214707	0.0100911	0.0210184	0.011173	0.0184279	0.0154167	0.00825039	0.0145463	0.0451791	0.0508563	0.0709494	0.0709494	0.0709494	0.0709494	0.0233331	0.0709494	0.0709494	0.0709494	0.0709494	0.0233331	0.0709494	0.0709494	0.0709494	0.0709494	0.0233331	0.0709494
	5	0.0203697	0.0161052	0.00725285	0.0182114	0.0133441	0.0108273	0.0175966	0.013374	0.00948913	0.0118985	0.00636757	0.0112267	0.0348688	0.0392504	0.0547581	0.0547581	0.0547581	0.0547581	0.0180083	0.0547581	0.0547581	0.0547581	0.0547581	0.0180083	0.0547581	0.0547581	0.0547581	0.0547581	0.0180083	0.0547581	0.0547581
	4	0.0182701	0.0137535	0.0115359	0.01442	0.0103125	0.0289343	0.0171588	0.0174067	0.00938945	0.00753131	0.0132785	0.0412414	0.0464239	0.0647657	0.0647657	0.0647657	0.0647657	0.0212995	0.0647657	0.0647657	0.0647657	0.0647657	0.0212995	0.0647657	0.0647657	0.0647657	0.0647657	0.0212995	0.0647657	0.0647657	0.0647657
	3	0.00966729	0.0135541	0.00565962	0.00690482	0.0170753	0.0174818	0.0138375	0.010672	0.00368243	0.00973105	0.0302235	0.0340215	0.0474632	0.0474632	0.0474632	0.0474632	0.0156092	0.0474632	0.0474632	0.0474632	0.0474632	0.0156092	0.0474632	0.0474632	0.0474632	0.0474632	0.0156092	0.0474632	0.0474632	0.0474632	0.0474632
	2	0.0172067	0.01201	0.00489453	0.0206487	0.0186328	0.025462	0.0153223	0.00755918	0.00859327	0.040003	0.0450298	0.0628209	0.0628209	0.0628209	0.0628209	0.0206599	0.0628209	0.0628209	0.0628209	0.0628209	0.0206599	0.0628209	0.0628209	0.0628209	0.0628209	0.0206599	0.0628209	0.0628209	0.0628209	0.0628209	0.0206599
	1	0.005676	0.00386669	0.0054491	0.00838832	0.0101032	0.0104961	0.00404041	0.00656708	0.0131512	0.0221881	0.0309546	0.0309546	0.0309546	0.0309546	0.01018	0.0309546	0.0309546	0.0309546	0.0309546	0.01018	0.0309546	0.0309546	0.0309546	0.0309546	0.01018	0.0309546	0.0309546	0.0309546	0.0309546	0.01018	0.0309546
	0	0.00670938	0.0158051	0.00812738	0.0166993	0.0152911	0.0101619	0.0128874	0.0368996	0.0267816	0.0560001	0.0560001	0.0560001	0.0560001	0.0184168	0.0560001	0.0560001	0.0560001	0.0560001	0.0184168	0.0560001	0.0560001	0.0560001	0.0560001	0.0184168	0.0560001	0.0560001	0.0560001	0.0560001	0.0184168	0.0560001	0.0560001
Rate Upper		Year
		2010	2011	2012	2013	2014	2015	2016	2017	2018	2019	2020	2021	2022	2023	2024	2025	2026	2027	2028	2029	2030	2031	2032	2033	2034	2035	2036	2037	2038	2039	2040
Age	84										4.05763	2.54725	8.27087	7.52434	6.78763	8.91049	5.53695	4.36865	12.0667	3.56194	19.0766	16.0244	6.70411	26.4647	1.16541e-05	8.38535	12.0147	10.5274	14.7545	18.3412	13.8548	10.7829
	83										1.05607	3.02657	3.06697	2.4797	4.2018	2.03727	2.03066	4.35664	1.53719	7.93378	6.20161	3.05089	10.6516	4.78313e-06	3.70498	4.31777	4.87584	6.0972	8.22639	5.67375	4.0611	13.0496
	82										4.7587	4.89587	3.81	5.95778	4.12648	3.14878	7.06679	2.31175	12.3341	9.86915	4.20594	15.1298	7.75894e-06	5.07476	6.69126	7.04508	9.70313	12.4097	8.8087	6.69262	17.9184	6.02039
	81										3.29742	2.7267	4.08458	2.25526	2.52034	5.67942	1.61624	8.02497	7.02067	2.94547	12.308	5.44954e-06	3.49057	5.86133	5.91576	6.12068	9.27428	6.42845	4.92694	14.2149	4.78603	5.11578
	80										5.12023	6.59481	3.91821	4.259	8.53089	2.60361	14.2222	11.1824	5.56381	20.7968	8.30919e-06	6.16671	8.37184	8.57628	11.5997	16.6911	11.3824	8.49721	27.1879	8.88747	7.80505	9.9264
	79										5.0741	3.13587	2.59947	6.04353	1.8117	10.6096	7.83375	3.57972	13.4976	6.07718e-06	5.42986	6.57224	6.96171	9.3542	13.2891	8.43098	6.34394	22.1171	6.14773	5.98841	8.36066	17.8883
	78										2.60121	2.6202	5.7255	1.58897	9.8953	8.11294	3.03451	12.995	5.7082e-06	4.36707	5.4042	6.23412	8.13918	11.9588	8.0898	5.83108	18.1548	5.78537	5.55722	5.86758	15.3526	6.23088
	77										2.73494	6.31677	2.05881	11.7836	9.11225	3.9839	15.1243	6.45997e-06	5.4004	6.30711	7.05926	9.55487	14.3723	10.1004	6.69699	22.0806	6.82546	6.44293	9.51894	20.2912	7.54219	4.88853
	76										4.39903	1.07977	6.21361	5.76209	2.39553	9.55945	4.44955e-06	3.10775	4.86673	4.7985	5.99865	8.94661	5.51352	3.88217	12.7294	4.10221	4.86107	5.19506	11.9594	3.99985	2.72272	8.74799
	75										1.73773	10.0588	8.9223	4.05678	14.3361	6.22496e-06	5.32292	6.48645	7.55166	10.0719	14.4409	9.31479	6.56452	21.7854	6.31565	6.95713	8.30187	20.3965	6.93802	5.42115	13.996	3.1192
	74										3.96529	3.48255	1.47082	5.46088	2.79342e-06	2.15145	2.74359	3.34875	4.35959	5.63888	4.05381	3.02329	8.40827	2.94867	3.07899	4.41681	7.9572	3.08091	1.96748	5.80823	1.27002	1.03403
	73										4.92811	1.95311	7.62429	3.60074e-06	3.23349	3.44575	3.90776	6.0589	7.96077	5.56515	3.87117	12.2002	3.56732	4.16487	5.19588	12.3258	4.34981	3.1834	6.91883	1.71339	1.32119	4.45137
	72										2.92487	12.62	4.93054e-06	3.95642	5.38299	5.92519	8.3605	11.7192	7.88491	5.29856	16.6181	4.90932	5.37955	7.68171	16.4411	6.5486	3.68221	9.57938	2.30455	1.75282	6.49064	9.94265
	71										8.01364	3.18509e-06	2.79031	3.18756	3.39073	5.08954	6.97886	4.72302	3.49712	11.0815	3.21973	3.74234	3.91059	9.98323	3.71994	2.46741	7.19961	1.49783	1.15503	3.49591	5.57889	7.81819
	70										2.21351e-06	1.74943	2.36765	2.57331	3.8493	4.67577	3.1724	2.56189	8.6751	2.58226	3.01414	3.2863	6.91493	3.11634	1.92131	5.03779	1.14932	0.953168	2.85077	4.5281	6.54732	1.44114
	69										1.26887	1.78355	1.96434	2.74997	3.95621	2.39244	1.8435	6.08404	1.67747	2.0368	2.32602	5.23844	1.88522	1.27552	3.40948	0.723533	0.609179	1.80889	3.67236	4.03044	1.01003	2.54476
	68										1.21274	1.3155	1.74101	2.48571	1.82347	1.32135	4.11425	1.19576	1.21132	1.5667	4.03809	1.25456	0.837525	2.6976	0.580931	0.438519	1.65427	2.46433	2.7936	0.783211	1.89697	2.61291
	67										2.51308	3.91247	4.8856	3.19189	2.1817	7.53216	2.08285	2.26034	3.22011	6.59825	2.56093	1.62134	4.97104	1.13008	0.888836	3.16342	4.37488	5.99798	1.56404	3.67238	4.35279	2.79744
	66										2.22827	2.77696	2.0586	1.61632	4.99529	1.3564	1.6245	1.78664	4.87479	1.71718	1.23101	3.42627	0.672157	0.588122	1.85168	2.85589	3.98821	0.918239	2.51903	3.04619	2.42929	3.89838
	65										2.66295	1.97505	1.29919	4.89148	1.30628	1.52456	1.72591	3.6433	1.53925	0.993219	2.81234	0.645898	0.481309	1.44495	2.41861	3.30899	0.741305	2.36215	2.62567	1.6778	3.62675	0.85853
	64										1.01716	0.806242	2.71901	0.805963	0.885006	0.958639	2.4368	0.88179	0.615614	1.77152	0.395945	0.347073	1.05374	1.70897	2.05936	0.540176	1.33094	1.75249	1.18599	1.94283	0.558314	3.23907
	63										0.350216	1.15525	0.389565	0.393625	0.434093	1.16782	0.438855	0.254231	0.795842	0.181582	0.137736	0.467218	0.748689	1.01644	0.264766	0.667332	0.892901	0.514181	1.04726	0.267909	1.8225	1.72231
	62										5.21849	1.51777	1.6631	2.06489	4.71833	1.7707	1.2063	3.76162	0.690554	0.702367	1.96733	3.42769	4.25672	0.957059	2.53151	3.49351	2.01202	3.73901	1.0138	5.85569	6.49345	3.78366
	61										0.216423	0.243451	0.290105	0.691238	0.277732	0.170494	0.613752	0.121557	0.1006	0.273007	0.529974	0.644122	0.179735	0.463875	0.529548	0.439424	0.649837	0.157793	0.962226	1.05027	0.55325	0.670373
	60										0.962126	1.0776	2.95786	1.09193	0.718676	2.254	0.485854	0.408909	1.20225	1.87654	2.44483	0.610702	1.77748	1.97412	1.41012	2.83119	0.731676	4.5132	4.51845	2.25108	2.44974	3.2394
	59										1.08518	2.86037	1.07804	0.691501	2.05387	0.461158	0.389736	1.15116	1.97646	2.74475	0.708347	1.75013	2.18888	1.47203	2.79278	0.837039	4.03938	4.64654	2.51339	3.06783	3.74632	2.63488
	58										0.935514	0.363753	0.231565	0.74253	0.139822	0.116809	0.379293	0.690262	0.977367	0.250414	0.588666	0.782122	0.46262	1.0778	0.263046	1.35618	1.59774	0.879214	1.02961	1.19579	0.944223	0.703835
	57										0.532619	0.348022	0.957887	0.21488	0.210326	0.583393	1.00472	1.34121	0.386604	0.754447	1.16326	0.732752	1.37831	0.381551	2.20458	2.15638	1.23002	1.45598	2.12429	1.58869	0.93924	1.51245
	56										0.284237	0.906789	0.189124	0.172758	0.474384	0.778987	1.17093	0.313104	0.837712	0.989602	0.665313	1.39012	0.34521	2.15158	2.4012	1.37457	1.41235	2.2335	1.34082	1.13892	1.51696	1.23053
	55										1.25762	0.247845	0.208972	0.725263	1.17006	1.77772	0.462791	1.20661	1.35144	0.942864	1.91831	0.518125	2.71842	2.89259	1.64076	1.93382	2.50227	1.93051	1.29422	1.97101	1.55517	1.55702
	54										0.466743	0.381521	1.31477	2.16659	2.80239	0.791856	2.00856	2.66749	1.85216	3.37302	0.871945	5.34827	6.17475	3.09127	4.34793	4.36493	3.58078	2.36126	3.54254	2.94196	2.82627	0.454594
	53										0.130347	0.442237	0.702323	1.09497	0.267153	0.705307	0.957374	0.616651	1.3015	0.325889	2.19375	2.0606	1.19532	1.46025	1.79881	1.33208	0.928259	1.26689	1.10785	1.18296	0.17888	0.41277
	52										1.26204	2.04183	2.84905	0.820934	2.08569	2.5127	1.79891	3.42217	0.941552	5.57712	5.62316	2.83518	3.84422	5.13364	3.45572	3.00281	3.95547	3.15312	3.61229	0.573204	1.26175	0.415239
	51										1.13834	1.37623	0.404975	1.10515	1.33831	0.928813	1.72946	0.512454	3.411	3.14037	2.0025	2.53473	3.18349	2.49657	1.77476	2.20739	1.71754	1.88585	0.289654	0.661453	0.199709	1.40927
	50										0.906688	0.316133	0.782579	0.885353	0.697186	1.34207	0.359699	2.12145	2.41736	1.41215	1.70179	1.74276	1.56437	1.07253	1.72831	1.21714	1.21721	0.195014	0.491639	0.165988	0.960855	0.375243
	49										0.127406	0.308782	0.443926	0.308071	0.507408	0.167339	0.988767	0.837182	0.506766	0.722868	0.76853	0.586699	0.487346	0.710192	0.620329	0.612904	0.0871564	0.187312	0.0744848	0.476686	0.176015	0.231679
	48										0.504325	0.539534	0.427968	0.851437	0.212335	1.39331	1.38314	0.851041	0.961716	1.17763	1.00584	0.735338	1.01	0.896026	0.853086	0.13527	0.327349	0.10879	0.635438	0.289012	0.376606	0.176237
	47										0.685181	0.480356	0.798706	0.214479	1.50648	1.63965	0.946593	1.16633	1.40143	1.17581	0.821552	1.1709	1.13132	0.987182	0.158767	0.346547	0.133705	0.760229	0.301427	0.44129	0.187195	0.192344
	46										0.494153	0.798622	0.240804	1.6615	1.61557	0.969721	1.16234	1.33536	1.16721	0.857421	1.10035	1.05732	1.0297	0.175687	0.346495	0.157897	0.821788	0.315061	0.47739	0.200754	0.187247	0.145742
	45										0.614579	0.168692	1.2309	1.20314	0.770971	0.823998	0.973749	0.822316	0.7032	0.936813	0.799429	0.719148	0.107132	0.237155	0.0982267	0.689287	0.241236	0.34717	0.146413	0.149528	0.0905589	0.235562
	44										0.537634	3.26009	3.75389	2.18622	2.7196	3.2206	2.63051	2.01309	2.88262	2.68983	2.25692	0.393337	0.893767	0.304417	1.94992	0.748988	1.07966	0.511973	0.458184	0.323569	0.644155	0.436703
	43										1.98716	2.16949	1.18632	1.46634	1.82765	1.55637	1.14223	1.70878	1.57831	1.47036	0.249684	0.524906	0.189373	1.30781	0.431846	0.700757	0.299389	0.329273	0.205242	0.483267	0.271985	0.313318
	42										3.23064	2.0062	2.50182	3.05857	2.477	1.86991	2.83076	2.30776	2.0277	0.423796	0.879109	0.298963	2.0228	0.801791	1.17353	0.485553	0.601617	0.352921	0.704054	0.510181	0.542712	0.309016
	41										1.85166	2.34736	2.93371	2.33886	1.70372	2.72042	2.56726	2.4554	0.36588	0.882779	0.30235	2.24368	0.855543	1.0439	0.540201	0.527756	0.376049	0.777169	0.602805	0.556815	0.321832	0.267335
	40										1.13941	1.66719	1.23127	0.891576	1.29137	1.18115	1.21802	0.177323	0.413023	0.139639	0.976434	0.435821	0.622833	0.273107	0.265229	0.180108	0.402296	0.270145	0.290174	0.165811	0.162058	0.151326
	39										0.0792324	0.0627191	0.0533165	0.0692206	0.0671283	0.0730366	0.0101283	0.0250417	0.00870155	0.0609973	0.0229585	0.0335798	0.016352	0.0150191	0.0117096	0.0245322	0.0188943	0.0155751	0.00920717	0.00883634	0.0101405	0.00799132
	38										0.470274	0.347644	0.410826	0.443383	0.452959	0.075495	0.164482	0.060004	0.489731	0.156726	0.226874	0.104115	0.0976061	0.0749222	0.168951	0.118573	0.10247	0.0675909	0.0754155	0.0665492	0.0566865	0.169516
	37										0.190505	0.282257	0.244405	0.24392	0.0364943	0.0956222	0.0296813	0.199485	0.0790688	0.109704	0.0535825	0.0535202	0.0363017	0.0887021	0.0592319	0.0585297	0.0329872	0.0274959	0.0350527	0.028066	0.0865635	0.0298148
	36										0.0928186	0.0926211	0.0897143	0.0141329	0.0373332	0.0136856	0.090617	0.0326162	0.0548602	0.0223123	0.0248484	0.0156382	0.0326338	0.0220527	0.0262585	0.012861	0.0127943	0.0163316	0.0140577	0.0386331	0.0139959	0.02371
	35										0.775065	0.83624	0.121117	0.317744	0.0962689	0.658234	0.285183	0.470224	0.173102	0.185859	0.125399	0.295069	0.212942	0.204121	0.114286	0.113525	0.141256	0.0863986	0.346121	0.0963742	0.209026	0.239479
	34										0.334515	0.0525397	0.140808	0.0496669	0.265156	0.121057	0.204851	0.088447	0.082585	0.057386	0.129165	0.0951651	0.092308	0.0507985	0.05401	0.0616279	0.0474492	0.144215	0.0515049	0.0891428	0.10671	0.085125
	33										0.0398463	0.114779	0.0342836	0.222846	0.0859654	0.166624	0.062051	0.0725541	0.0441988	0.100198	0.0842498	0.0706244	0.0379356	0.037268	0.04938	0.0370985	0.111435	0.0417564	0.0719994	0.0915675	0.0581351	0.048523
	32										0.0146248	0.00551417	0.0305866	0.0136136	0.0262486	0.0100001	0.00909327	0.00586242	0.0149141	0.0110806	0.0106976	0.0056829	0.00536338	0.00689766	0.00517788	0.0148507	0.00533296	0.00997076	0.0114841	0.00973161	0.00624385	0.00917417
	31										0.0442998	0.267997	0.112078	0.195475	0.0777603	0.0899743	0.0519757	0.125675	0.0872938	0.0941643	0.0543027	0.0452492	0.0597637	0.0413591	0.154261	0.0483747	0.0987388	0.0967344	0.0788989	0.059552	0.077119	0.062935
	30										0.845451	0.332679	0.511463	0.262591	0.269638	0.170182	0.375416	0.288808	0.269381	0.164278	0.161141	0.156907	0.13289	0.472932	0.138858	0.328015	0.350757	0.249849	0.166339	0.226623	0.213822	0.124498
	29										0.124168	0.199169	0.0937552	0.0856919	0.0537358	0.128632	0.0956237	0.1038	0.0521387	0.0484881	0.0603104	0.0480961	0.167563	0.0489521	0.0998601	0.116489	0.0781255	0.0601844	0.0956612	0.0720965	0.0465417	0.0987122
	28										0.304491	0.124662	0.148848	0.0820687	0.207402	0.152136	0.1459	0.0933612	0.0790039	0.0984019	0.0744264	0.219577	0.0847764	0.16677	0.168013	0.138695	0.103063	0.143286	0.105137	0.0696083	0.165052	0.132053
	27										0.141291	0.124755	0.0884296	0.188676	0.148677	0.147017	0.0901106	0.0820991	0.105122	0.0709032	0.220522	0.093088	0.149397	0.183457	0.128426	0.0971119	0.151128	0.106386	0.0654279	0.185056	0.149524	0.165621
	26										0.0597394	0.0347646	0.082407	0.0731996	0.0581738	0.0340517	0.0348982	0.0397295	0.0316887	0.109767	0.0323474	0.0716351	0.07763	0.0547785	0.0435587	0.0525584	0.0502937	0.0284174	0.0743939	0.0583775	0.0649681	0.0664051
	25										0.0195283	0.0492604	0.0342038	0.0370757	0.0193674	0.021425	0.0258634	0.0203756	0.055324	0.0198606	0.0406673	0.0474337	0.0326525	0.0259341	0.034559	0.0305923	0.0159314	0.0410684	0.0351141	0.0398342	0.0365618	0.0232089
	24										0.258585	0.215238	0.17516	0.112653	0.120632	0.139227	0.108194	0.331162	0.126222	0.214149	0.266054	0.188854	0.155606	0.237906	0.169172	0.101494	0.310356	0.218697	0.260211	0.252747	0.133768	0.231676
	23										0.0150405	0.0175776	0.00967436	0.00873462	0.0117279	0.00941706	0.0257783	0.00999101	0.0179849	0.0211448	0.0165256	0.0124107	0.0180186	0.0129965	0.00834584	0.0219211	0.0150567	0.0192077	0.0172984	0.0101729	0.0200947	0.101384
	22										0.0455393	0.0229234	0.0246276	0.0307967	0.0250079	0.0654362	0.0288605	0.0506475	0.053908	0.0447936	0.0347421	0.04433	0.0353423	0.0208753	0.0538416	0.0419265	0.0524296	0.043252	0.0289733	0.0562772	0.22232	0.431749
	21										0.0237793	0.0219529	0.0306962	0.0219469	0.063181	0.0267474	0.0466631	0.0537009	0.0371335	0.0283907	0.0411276	0.032482	0.0220025	0.0547298	0.0465555	0.0540876	0.043335	0.0275084	0.0496896	0.221781	0.428587	0.0509284
	20										0.0171466	0.0211229	0.0164719	0.04801	0.0194674	0.0360769	0.0365248	0.0298342	0.0218388	0.0333094	0.0243265	0.0162629	0.0347535	0.0297701	0.0356689	0.0328685	0.0201001	0.0347567	0.178129	0.284001	0.0354448	0.0354448
	19										0.0453777	0.0315516	0.0980365	0.0387633	0.0738807	0.0752859	0.0587008	0.0542488	0.0611189	0.0491964	0.0343985	0.0894498	0.0641343	0.0664729	0.0639726	0.0421026	0.0770307	0.299443	0.607104	0.0912839	0.0912839	0.0912839
	18										0.0170673	0.044852	0.0178946	0.0338862	0.0348657	0.0319605	0.0220983	0.0276898	0.0219552	0.0141014	0.0377154	0.032613	0.0334079	0.029998	0.0171657	0.0348301	0.141882	0.263896	0.0430793	0.0430793	0.0430793	0.0430793
	17										0.0967489	0.0379884	0.071079	0.0721443	0.0560025	0.0455819	0.0619801	0.0453199	0.0348966	0.086686	0.0766379	0.0790576	0.0742005	0.0419053	0.0866964	0.397589	0.53453	0.0951298	0.0951298	0.0951298	0.0951298	0.0912489
	16										0.0469606	0.0831202	0.0863042	0.0857283	0.0588075	0.082207	0.0591679	0.0394324	0.112075	0.0848129	0.113637	0.0902801	0.0559407	0.116697	0.491862	0.946569	0.112376	0.112376	0.112376	0.112376	0.150799	0.112376
	15										0.0321728	0.0308057	0.0287217	0.0224268	0.030251	0.0229102	0.0160476	0.0457799	0.0386708	0.040179	0.0365347	0.0215924	0.0331032	0.168423	0.269993	0.0424581	0.0424581	0.0424581	0.0424581	0.0429757	0.0424581	0.0424581
	14										0.0516902	0.039731	0.0296606	0.0501796	0.0292695	0.0203242	0.0478903	0.0395309	0.047587	0.0489371	0.0348919	0.0576391	0.2194	0.53573	0.0615376	0.0615376	0.0615376	0.0615376	0.0714773	0.0615376	0.0615376	0.0615376
	13										0.0381119	0.0289736	0.0392206	0.0284001	0.0209685	0.0544091	0.0527284	0.05234	0.0486132	0.0377032	0.0559111	0.252267	0.474007	0.072739	0.072739	0.072739	0.072739	0.0775043	0.072739	0.072739	0.072739	0.072739
	12										0.0674267	0.0943042	0.0672676	0.0515151	0.122783	0.108922	0.137109	0.120745	0.0824974	0.134754	0.603458	1.01583	0.158647	0.158647	0.158647	0.158647	0.182013	0.158647	0.158647	0.158647	0.158647	0.162343
	11										0.0563511	0.0409525	0.0280766	0.0761344	0.0623606	0.0682598	0.0707779	0.0404489	0.0853405	0.354434	0.649989	0.11024	0.11024	0.11024	0.11024	0.124501	0.11024	0.11024	0.11024	0.11024	0.109052	0.11024
	10										0.0300097	0.020562	0.0531594	0.0444919	0.0523634	0.0510644	0.0300048	0.0601803	0.245259	0.497054	0.0895403	0.0895403	0.0895403	0.0895403	0.0855682	0.0895403	0.0895403	0.0895403	0.0895403	0.0963032	0.0895403	0.0895403
	9										0.0201056	0.0496818	0.0397437	0.0429304	0.0363103	0.0278884	0.047174	0.224831	0.380362	0.0765707	0.0765707	0.0765707	0.0765707	0.0803428	0.0765707	0.0765707	0.0765707	0.0765707	0.0739937	0.0765707	0.0765707	0.0765707
	8										0.0454301	0.0436153	0.0460427	0.0417927	0.0251313	0.0514297	0.213675	0.456022	0.0948352	0.0948352	0.0948352	0.0948352	0.0855372	0.0948352	0.0948352	0.0948352	0.0948352	0.0808511	0.0948352	0.0948352	0.0948352	0.0948352
	7										0.0276599	0.0280305	0.0276415	0.0182225	0.0364359	0.145344	0.336847	0.0664015	0.0664015	0.0664015	0.0664015	0.0604209	0.0664015	0.0664015	0.0664015	0.0664015	0.0525805	0.0664015	0.0664015	0.0664015	0.0664015	0.0401886
	6										0.0774021	0.0789102	0.0537618	0.100085	0.363357	0.838833	0.186248	0.186248	0.186248	0.186248	0.164567	0.186248	0.186248	0.186248	0.186248	0.186904	0.186248	0.186248	0.186248	0.186248	0.148151	0.186248
	5										0.0558968	0.0366087	0.065488	0.319132	0.710804	0.148294	0.148294	0.148294	0.148294	0.118858	0.148294	0.148294	0.148294	0.148294	0.121059	0.148294	0.148294	0.148294	0.148294	0.0903623	0.148294	0.148294
	4										0.0370821	0.0877511	0.321107	0.75328	0.188451	0.188451	0.188451	0.188451	0.14573	0.188451	0.188451	0.188451	0.188451	0.147512	0.188451	0.188451	0.188451	0.188451	0.123384	0.188451	0.188451	0.188451
	3										0.0573157	0.240416	0.489088	0.136401	0.136401	0.136401	0.136401	0.106478	0.136401	0.136401	0.136401	0.136401	0.103409	0.136401	0.136401	0.136401	0.136401	0.0948264	0.136401	0.136401	0.136401	0.136401
	2										0.273039	0.675075	0.18502	0.18502	0.18502	0.18502	0.137922	0.18502	0.18502	0.18502	0.18502	0.141406	0.18502	0.18502	0.18502	0.18502	0.114264	0.18502	0.18502	0.18502	0.18502	0.107351
	1										0.338085	0.114099	0.114099	0.114099	0.114099	0.0669847	0.114099	0.114099	0.114099	0.114099	0.0622708	0.114099	0.114099	0.114099	0.114099	0.0538142	0.114099	0.114099	0.114099	0.114099	0.0552009	0.114099
	0										0.218444	0.218444	0.218444	0.218444	0.105156	0.218444	0.218444	0.218444	0.218444	0.103948	0.218444	0.218444	0.218444	0.218444	0.0893412	0.218444	0.218444	0.218444	0.218444	0.0903859	0.218444	0.218444
Rate Lower		Year
		2010	2011	2012	2013	2014	2015	2016	2017	2018	2019	2020	2021	2022	2023	2024	2025	2026	2027	2028	2029	2030	2031	2032	2033	2034	2035	2036	2037	2038	2039	2040
Age	84										0.0102782	0.00693842	0.0153691	0.0139191	0.012997	0.0193721	0.0126258	0.00714769	0.0163343	0.00363612	0.0101818	0.0140326	0.00344763	0.0198533	2.05846e-08	0.00476375	0.00567793	0.00621087	0.00355211	0.00536453	0.00374226	0.00476666
	83										0.00456565	0.0205163	0.0108653	0.00948185	0.0134636	0.0116544	0.00690194	0.0142782	0.00287415	0.00765852	0.0109819	0.00508929	0.0176955	1.29127e-08	0.00372082	0.00535612	0.00303033	0.00392243	0.00454104	0.00217997	0.00385062	0.0124112
	82										0.0350993	0.0254502	0.0249433	0.0357161	0.0172214	0.0156214	0.0261616	0.00649161	0.0267852	0.0294112	0.00819762	0.038787	2.79981e-08	0.0117552	0.0111842	0.0105771	0.0110027	0.0117011	0.00495966	0.0097864	0.0324964	0.0062326
	81										0.0307751	0.0285182	0.0350302	0.02666	0.0184221	0.0320033	0.00921386	0.0383771	0.0417574	0.0126125	0.0594052	3.37952e-08	0.0163492	0.0146931	0.0134949	0.0140362	0.0159207	0.0090215	0.0104067	0.0314182	0.0083064	0.00830084
	80										0.0451095	0.064781	0.0324702	0.0296632	0.0618857	0.00955911	0.0355882	0.0450682	0.0165921	0.0563143	7.08837e-08	0.0185275	0.0189938	0.0163449	0.0184664	0.016509	0.012527	0.0129195	0.0468674	0.0142275	0.00976593	0.00661877
	79										0.0794506	0.0468078	0.0309277	0.06904	0.0150805	0.0811639	0.0580306	0.0215075	0.0837921	6.48966e-08	0.0195396	0.0269548	0.0232137	0.0216626	0.0289194	0.0185126	0.0181738	0.0498328	0.0156847	0.0133831	0.0129401	0.0317862
	78										0.0318939	0.0308473	0.0504877	0.0113397	0.0547688	0.0474876	0.0167365	0.0711667	4.95045e-08	0.0236625	0.0235308	0.0200637	0.0181308	0.0203852	0.0157147	0.0172941	0.0467232	0.0144376	0.0114921	0.0114084	0.0278399	0.00859688
	77										0.0435983	0.0806105	0.0200275	0.106939	0.0782931	0.0279878	0.128045	8.72412e-08	0.0296763	0.0396556	0.0358335	0.0361174	0.0369571	0.0232983	0.0250508	0.0719104	0.0215474	0.0191958	0.0223499	0.0438276	0.0153301	0.0119081
	76										0.0534098	0.0139441	0.0723525	0.0583133	0.0143118	0.0707505	5.78259e-08	0.0233239	0.0224295	0.02621	0.0288327	0.0325229	0.0170931	0.0190066	0.0414781	0.0159857	0.0126788	0.0108268	0.0285873	0.00935822	0.00559079	0.0161588
	75										0.0241913	0.128569	0.0937505	0.0259266	0.120099	9.69143e-08	0.0304848	0.0442263	0.0325645	0.0335659	0.0371029	0.0217022	0.0293057	0.0829633	0.0220523	0.0199822	0.0266804	0.0557603	0.0172567	0.0101213	0.0329165	0.00892053
	74										0.0641054	0.0489053	0.017382	0.0611534	4.23184e-08	0.0197045	0.0198532	0.0173294	0.0188834	0.0210786	0.0139802	0.0140963	0.0409994	0.00944886	0.0109187	0.0108393	0.0244318	0.00917038	0.00490865	0.0138027	0.00372042	0.00325219
	73										0.0795276	0.0290919	0.103779	7.68285e-08	0.0294249	0.0303817	0.0303476	0.0308298	0.0331003	0.0214681	0.0199723	0.0724314	0.0162564	0.0159391	0.017851	0.0418544	0.0110487	0.0093951	0.0252678	0.00585227	0.00546481	0.00970607
	72										0.0392585	0.141343	1.15597e-07	0.0395996	0.0410852	0.0448674	0.0336282	0.0499595	0.0264696	0.0297162	0.0997135	0.0279886	0.0275579	0.0298743	0.0586685	0.0212467	0.0135924	0.0290802	0.00834927	0.00813229	0.0199556	0.0367981
	71										0.084423	7.32711e-08	0.0335099	0.0352587	0.0310224	0.0274419	0.0386894	0.0226617	0.0252419	0.0610934	0.0191799	0.0174882	0.0154325	0.0395088	0.013215	0.00692106	0.0181896	0.00655353	0.00493372	0.0113957	0.0236255	0.0285183
	70										5.59859e-08	0.0229998	0.0228916	0.0216844	0.0247227	0.0344195	0.0148993	0.0127524	0.0504227	0.011783	0.012321	0.0094014	0.0264861	0.00891355	0.006612	0.0142774	0.00393476	0.00336222	0.00691046	0.0143187	0.0192926	0.00544438
	69										0.011636	0.0104389	0.00819189	0.00969964	0.0115473	0.00781916	0.00579778	0.0172724	0.00640029	0.00481387	0.00619615	0.0113006	0.00307168	0.00284705	0.00630503	0.00139828	0.00136462	0.00342964	0.00766311	0.00900757	0.0020687	0.00290151
	68										0.00680919	0.00832647	0.00569196	0.00781313	0.0043053	0.0052715	0.0143927	0.00464174	0.00403752	0.00355103	0.00937798	0.00239396	0.00236763	0.00438958	0.00156304	0.00139879	0.00276723	0.00674231	0.00780452	0.00154932	0.00265934	0.00405596
	67										0.0166084	0.022923	0.0194723	0.0138518	0.0146488	0.0361552	0.013223	0.00865075	0.0113431	0.0211136	0.00605557	0.00463778	0.01082	0.0033284	0.00315473	0.00610664	0.0174512	0.0147517	0.00378217	0.00686488	0.00856669	0.00692183
	66										0.0111969	0.0180654	0.00970785	0.0108774	0.0270088	0.00796336	0.00748445	0.00528273	0.0160299	0.00469248	0.00288389	0.00907035	0.00297938	0.00243806	0.00438486	0.0114133	0.0122589	0.00302616	0.00552752	0.00688074	0.00467509	0.00586509
	65										0.0193447	0.0109342	0.00957435	0.0368799	0.0104419	0.00958955	0.0068382	0.0191349	0.00745284	0.00411781	0.00859768	0.00302076	0.00263784	0.00577919	0.0119101	0.015135	0.00316487	0.00473212	0.00734293	0.00416358	0.00754787	0.00164134
	64										0.0106984	0.00958067	0.0244615	0.00896051	0.00765909	0.00714092	0.0160655	0.00398139	0.00327405	0.00707532	0.00215532	0.00195704	0.00380755	0.00878636	0.0114949	0.00254369	0.00388737	0.00530943	0.00333359	0.00488445	0.00153066	0.0084876
	63										0.00416878	0.0111808	0.00361307	0.00346668	0.00292063	0.00743277	0.00185209	0.00139794	0.00413494	0.00108457	0.0009206	0.0014581	0.00397466	0.00425158	0.000996727	0.00138269	0.00278652	0.00139629	0.00240513	0.000655216	0.00296595	0.00368642
	62										0.0485285	0.0125617	0.0131378	0.0134404	0.0293753	0.0088925	0.00609283	0.0141814	0.00413151	0.00373905	0.00647391	0.016016	0.0240662	0.00367207	0.00725914	0.0125748	0.0045426	0.00870192	0.00343824	0.0127192	0.0136535	0.00907109
	61										0.00288496	0.00223549	0.00209563	0.00584406	0.00184818	0.00136365	0.00312076	0.000794954	0.00075422	0.00135543	0.00286612	0.00396604	0.000984598	0.001754	0.00195538	0.00134391	0.00226022	0.00051058	0.00305937	0.00244899	0.00180966	0.00210775
	60										0.0120098	0.0100636	0.0244575	0.00748569	0.0060102	0.0121285	0.00355192	0.00270836	0.00660396	0.0144916	0.0191966	0.00390106	0.00855571	0.00971648	0.00670022	0.00943501	0.0033644	0.0139966	0.0132775	0.00733025	0.00891697	0.011125
	59										0.0114105	0.0259685	0.00771461	0.00536851	0.0164998	0.00426591	0.0026682	0.0073468	0.0165454	0.0159213	0.0039061	0.00729583	0.00868789	0.00590592	0.00776805	0.00221444	0.0138846	0.0100135	0.00633122	0.0073343	0.00998263	0.00724246
	58										0.0115365	0.00254094	0.00198727	0.00483092	0.00138058	0.00127223	0.0024979	0.00666968	0.0072576	0.00151448	0.00266193	0.00283874	0.00230171	0.00321909	0.000937058	0.00407946	0.00443116	0.00277	0.00242537	0.00472536	0.00301442	0.00150773
	57										0.00538877	0.00398638	0.00817064	0.00244086	0.00235349	0.00434748	0.010113	0.0104093	0.00248733	0.00452912	0.00616257	0.00455494	0.00518496	0.00165523	0.00763823	0.00691117	0.00508307	0.00503129	0.00679433	0.00558437	0.00271938	0.00651909
	56										0.00249576	0.0069584	0.00215768	0.00179185	0.00298801	0.00745687	0.00803239	0.00188393	0.00314393	0.00498888	0.00248027	0.00414013	0.00124901	0.00515705	0.00407692	0.00385921	0.00389922	0.00566734	0.00334574	0.0021951	0.00342409	0.00421437
	55										0.0138813	0.00352589	0.00289413	0.00610519	0.011398	0.0143658	0.00319521	0.00561894	0.0068536	0.00561624	0.00783891	0.00150442	0.011723	0.00807746	0.00523542	0.00713658	0.00855913	0.00602436	0.0045215	0.00665605	0.00626408	0.00379629
	54										0.00551981	0.00482787	0.0102222	0.0219337	0.0255356	0.00468821	0.00749467	0.011739	0.00680609	0.0115357	0.00342842	0.0181125	0.0169392	0.0103875	0.0115906	0.0159653	0.00741202	0.00526549	0.0115083	0.00949855	0.00787944	0.00136635
	53										0.00202067	0.00384819	0.00972508	0.0106352	0.0020831	0.00438008	0.00586507	0.00336262	0.00393936	0.00139271	0.00694933	0.0061841	0.0031486	0.00500034	0.00567521	0.00303934	0.00287196	0.005602	0.00513843	0.00314938	0.000623978	0.00181862
	52										0.0116828	0.0260434	0.0200513	0.00606467	0.012178	0.0119608	0.0083739	0.0143822	0.0032366	0.020921	0.0135128	0.0134233	0.0125274	0.0142665	0.0096447	0.00646356	0.0113923	0.0069344	0.00730965	0.00177982	0.00357484	0.000974282
	51										0.017795	0.0182672	0.00340713	0.00798087	0.00922751	0.00634211	0.00863303	0.00180428	0.0088806	0.0114784	0.00644299	0.00511636	0.00943455	0.00606643	0.00401014	0.0067205	0.00687944	0.00378209	0.000819303	0.00234668	0.000599883	0.0047011
	50										0.013328	0.00277994	0.00449613	0.00862555	0.00531757	0.00782756	0.00124234	0.00589779	0.00679204	0.00510296	0.00419	0.00740928	0.00345819	0.00243904	0.00591089	0.00476944	0.00375019	0.000709097	0.00161892	0.000371438	0.00242869	0.000867878
	49										0.00179919	0.00262647	0.00392129	0.00240618	0.00365656	0.000846073	0.00683487	0.00520381	0.00244891	0.00282796	0.00408172	0.00243769	0.00166497	0.00308261	0.00241559	0.00150192	0.000374446	0.000897865	0.000213725	0.00128295	0.000587035	0.000766961
	48										0.00349305	0.00557474	0.00272252	0.00389853	0.00116761	0.00600994	0.00633864	0.00376571	0.00352916	0.0049453	0.00248772	0.00236102	0.00444011	0.0035861	0.00196396	0.000455154	0.00115183	0.000245242	0.00161644	0.00058134	0.000785564	0.000292732
	47										0.00543153	0.00279403	0.0034936	0.00122494	0.00435277	0.00383099	0.00312295	0.0039489	0.00422069	0.00289045	0.00157341	0.00284856	0.00402185	0.00184143	0.000437785	0.00101319	0.000277933	0.00158549	0.000731294	0.000918824	0.000324526	0.000359782
	46										0.00299812	0.00371738	0.00122742	0.00600598	0.00745346	0.00403727	0.00437023	0.00668336	0.00325995	0.0018514	0.00460429	0.00377827	0.00183569	0.00057992	0.00128779	0.000430429	0.00235154	0.00054633	0.00128423	0.000409312	0.000401278	0.000348311
	45										0.00497344	0.00112261	0.00816769	0.00544817	0.00260545	0.00343868	0.00565994	0.00275756	0.00163004	0.00319413	0.0028899	0.00200161	0.000495544	0.00123469	0.000364998	0.00251504	0.000556228	0.000975479	0.00033486	0.000487871	0.000388585	0.000739362
	44										0.00406425	0.016188	0.0209849	0.00963036	0.0141987	0.0195017	0.00787798	0.0047123	0.0107956	0.00863813	0.00547506	0.00133309	0.00319974	0.00109746	0.00584114	0.00200021	0.00225379	0.00104741	0.00135974	0.000959201	0.00204014	0.0016409
	43										0.0146001	0.0130529	0.00471194	0.00910514	0.00928557	0.00538008	0.00415225	0.00660458	0.00601678	0.00355932	0.000856409	0.00196557	0.000634993	0.00361415	0.001096	0.0017628	0.000507464	0.000709458	0.000594474	0.00116841	0.00107877	0.00106704
	42										0.0226145	0.0162051	0.0141722	0.0231774	0.0113184	0.00726004	0.0151943	0.011539	0.0052948	0.0016917	0.00424701	0.00127833	0.00703662	0.00164821	0.00345887	0.00112835	0.00147065	0.0011795	0.00263621	0.00226024	0.00196716	0.000858998
	41										0.0158402	0.0166324	0.0239168	0.00851004	0.00692925	0.0122973	0.00994159	0.00768712	0.00157132	0.00330327	0.00102904	0.00843728	0.00223559	0.0031361	0.00129717	0.00145113	0.000829616	0.0016987	0.00207378	0.00133707	0.000586848	0.000642785
	40										0.0148865	0.0169643	0.00989829	0.00569722	0.0106702	0.00760625	0.0055782	0.00103029	0.00308243	0.000756912	0.00448277	0.00165014	0.00250817	0.000950432	0.00112781	0.000691725	0.00165657	0.00160452	0.00119666	0.000542763	0.000446495	0.000768521
	39										0.000730002	0.00033374	0.000176035	0.000420541	0.000363918	0.000263439	5.00165e-05	0.000115218	3.91092e-05	0.000210849	6.70505e-05	0.000111946	3.98222e-05	4.62165e-05	2.40827e-05	5.4302e-05	6.01176e-05	5.75909e-05	1.66658e-05	1.99385e-05	3.04741e-05	1.83746e-05
	38										0.00282434	0.00165469	0.00306232	0.00275743	0.00192755	0.000427053	0.00126882	0.000295867	0.00158425	0.000591115	0.000773104	0.000351226	0.000367145	0.000314754	0.000488168	0.000470403	0.000351957	0.000134536	0.000199039	0.000209022	0.000105348	0.000333528
	37										0.000924622	0.00166476	0.00140851	0.0011458	0.00022185	0.000609087	0.000171601	0.00102888	0.000330741	0.00053617	0.000163655	0.000189489	0.000166729	0.000243232	0.000225281	0.00022275	9.21923e-05	0.000114773	0.000162763	8.41731e-05	0.000216054	9.69701e-05
	36										0.000973342	0.000697104	0.000528671	0.000106379	0.000256464	8.81138e-05	0.000547334	0.000145481	0.000229858	8.47356e-05	0.000106232	7.78854e-05	0.000146492	0.000124444	0.000113628	3.93007e-05	5.8137e-05	5.55822e-05	3.02453e-05	0.000116733	4.27434e-05	6.83485e-05
	35										0.00766579	0.00573777	0.000943735	0.00247677	0.000744376	0.00493148	0.00119907	0.00212075	0.00071453	0.000851998	0.000551309	0.00092414	0.00140136	0.000938355	0.000388779	0.000398585	0.000517831	0.000370376	0.000951061	0.00032519	0.000611796	0.000670906
	34										0.00267727	0.000579691	0.00129206	0.000384669	0.00228116	0.000756078	0.00103843	0.000466403	0.000513304	0.000352432	0.000646173	0.000692294	0.000564857	0.000241871	0.00020954	0.000351067	0.0001912	0.000521944	0.000189947	0.000338711	0.000392535	0.000298664
	33										0.000377224	0.000977944	0.000319673	0.00229146	0.000780374	0.000872522	0.000353794	0.000392897	0.000238759	0.000392596	0.000428942	0.000432563	0.000132898	0.00015279	0.00025941	0.000139955	0.000377624	0.000137357	0.00026487	0.000234289	0.000215602	0.00013138
	32										0.000142486	4.27246e-05	0.000307564	5.52159e-05	0.000101084	4.56152e-05	4.86984e-05	3.24908e-05	6.99077e-05	5.74615e-05	6.41977e-05	2.41191e-05	2.8648e-05	2.67689e-05	1.89557e-05	5.18208e-05	2.13322e-05	4.5744e-05	3.6702e-05	3.18567e-05	2.10761e-05	2.66558e-05
	31										0.0002731	0.00193204	0.000604275	0.00090234	0.000255562	0.000330993	0.000201757	0.000458112	0.000569116	0.000471043	0.000148877	0.000177859	0.000175818	0.000142492	0.000329203	0.000144411	0.000307564	0.000244897	0.00014756	0.000135825	0.000172966	0.000104864
	30										0.00750702	0.00188674	0.00283735	0.000840705	0.00108826	0.000730546	0.00153411	0.00168976	0.00160216	0.000612531	0.000499301	0.000625082	0.000346429	0.00104348	0.000382196	0.000925591	0.000761519	0.000629511	0.000354561	0.000556212	0.00023306	0.000176053
	29										0.000917451	0.00109724	0.000616792	0.000489203	0.00035241	0.000669063	0.000695673	0.000642869	0.000208403	0.000269531	0.000281055	0.000184153	0.000605789	0.000257277	0.000431843	0.000382976	0.00032766	0.000202289	0.000243918	0.000138414	9.04482e-05	0.000220659
	28										0.00192571	0.000671622	0.00098376	0.000520158	0.00120447	0.000934406	0.000965313	0.000306374	0.000420065	0.000468219	0.000294667	0.000821083	0.000307534	0.000611451	0.000619805	0.000511007	0.000322781	0.000407593	0.000240892	0.000205495	0.000277999	6.53652e-05
	27										0.000921518	0.000762027	0.000553707	0.00115527	0.00140294	0.000934007	0.00041601	0.000425194	0.000673603	0.000358306	0.00122639	0.000286906	0.000747638	0.000737559	0.000549487	0.000406131	0.000392313	0.0002239	0.0002117	0.00031866	0.000105256	3.23597e-05
	26										0.000374232	0.00026457	0.000533634	0.000598636	0.000430669	0.00017567	0.000180078	0.000177793	0.000167163	0.00046563	0.000163332	0.000242605	0.000250617	0.00023479	0.000152605	0.000192841	8.5286e-05	7.31621e-05	0.000102388	4.12623e-05	2.65987e-05	4.36866e-08
	25										0.000176096	0.000319728	0.000270334	0.000264582	9.90824e-05	9.60344e-05	0.000106159	7.45128e-05	0.000224907	8.42136e-05	0.000152001	0.000155031	0.000125867	8.65923e-05	0.000114462	6.62241e-05	4.54317e-05	6.88371e-05	2.17661e-05	7.28713e-06	5.01385e-08	1.30137e-08
	24										0.00180073	0.00121559	0.00109146	0.00043133	0.00067029	0.000797923	0.000391917	0.00118952	0.000589637	0.000798941	0.000786926	0.00081408	0.000502917	0.000567437	0.00036103	0.000231926	0.000433903	8.27335e-05	1.56382e-06	1.49412e-07	7.91861e-08	2.61908e-08
	23										0.000210308	0.000186561	7.77151e-05	8.17303e-05	9.40765e-05	4.84573e-05	0.000133686	4.86253e-05	0.000119264	7.87292e-05	8.57447e-05	4.92128e-05	7.07444e-05	3.83567e-05	3.12536e-05	5.67014e-05	1.6182e-05	1.53867e-05	1.69607e-08	6.43745e-09	3.14953e-09	2.27524e-09
	22										0.000427802	0.000213902	0.000196681	0.000231792	0.000144434	0.000421209	0.000140615	0.000260031	0.000282417	0.000221071	0.00012511	0.000177	0.000106068	9.29061e-05	0.00014868	4.77613e-05	4.23303e-05	5.40078e-08	1.59534e-08	9.9301e-09	5.16393e-09	3.64232e-09
	21										0.000208261	0.00028829	0.000329411	0.000238311	0.00061124	0.000184531	0.000386779	0.00036828	0.000272519	0.00015325	0.000307711	0.000131165	0.000100241	0.000165318	4.70162e-05	3.01915e-05	8.58139e-08	2.14728e-08	1.09714e-08	7.26386e-09	5.34624e-09	0.00168076
	20										0.000209674	0.000300886	0.000172071	0.000497276	0.000189898	0.000282135	0.000249728	0.000247512	0.000147281	0.000235469	0.000121978	7.75734e-05	0.000137094	7.02804e-05	4.45083e-05	3.95046e-08	1.97487e-08	8.3512e-09	5.49617e-09	3.49886e-09	0.00124285	0.00124285
	19										0.000569512	0.000350124	0.000949291	0.000306582	0.00059533	0.000500609	0.00053481	0.000316148	0.000500615	0.000213541	0.000152519	0.00033585	9.65082e-05	7.25709e-05	1.11358e-07	3.84043e-08	1.61898e-08	1.13511e-08	6.67858e-09	0.00231338	0.00231338	0.00231338
	18										0.000137591	0.000466254	0.00011555	0.000279121	0.000231115	0.000279434	0.000171873	0.000176339	0.000102127	7.70796e-05	0.000154585	5.01966e-05	3.86982e-05	4.27568e-08	1.60053e-08	1.03544e-08	5.73328e-09	4.15818e-09	0.00121898	0.00121898	0.00121898	0.00121898
	17										0.0011278	0.000426907	0.000809098	0.000774794	0.000832395	0.00049021	0.000682326	0.000305349	0.000195474	0.000505637	0.000161792	8.51418e-05	1.02684e-07	4.58904e-08	2.35672e-08	2.05002e-08	1.07066e-08	0.00365177	0.00365177	0.00365177	0.00365177	2.82299e-07
	16										0.000699614	0.00110289	0.000942515	0.00107483	0.000614978	0.000840412	0.000497445	0.000306666	0.000611057	0.00019231	8.55342e-05	1.42168e-07	5.5088e-08	2.22113e-08	2.04961e-08	1.57699e-08	0.00451423	0.00451423	0.00451423	0.00451423	3.02847e-07	0.00451423
	15										0.000297095	0.000310763	0.000357855	0.000223835	0.000335753	0.000140803	9.55512e-05	0.000214699	9.41285e-05	5.86135e-05	5.4405e-08	2.35167e-08	1.01403e-08	7.34144e-09	5.51724e-09	0.00142586	0.00142586	0.00142586	0.00142586	1.40641e-07	0.00142586	0.00142586
	14										0.000535104	0.000672438	0.000388565	0.000505597	0.000237034	0.000184387	0.000340705	0.00011446	4.89554e-05	6.43673e-08	4.08056e-08	1.5753e-08	1.34162e-08	8.49514e-09	0.00236931	0.00236931	0.00236931	0.00236931	1.62139e-07	0.00236931	0.00236931	0.00236931
	13										0.000496249	0.00044861	0.000643831	0.000368651	0.000197968	0.000392872	0.000208839	7.36457e-05	7.03651e-08	3.20373e-08	1.54946e-08	1.034e-08	8.45109e-09	0.00283671	0.00283671	0.00283671	0.00283671	1.55651e-07	0.00283671	0.00283671	0.00283671	0.00283671
	12										0.00101365	0.00135663	0.00076075	0.000495391	0.00108229	0.000382679	0.000223299	1.57712e-07	8.53621e-08	4.68132e-08	3.67462e-08	2.44735e-08	0.00628913	0.00628913	0.00628913	0.00628913	6.80354e-07	0.00628913	0.00628913	0.00628913	0.00628913	2.07174e-07
	11										0.000912161	0.000524764	0.000297608	0.000850428	0.000283561	9.0396e-05	8.64397e-08	5.29132e-08	2.23327e-08	2.23667e-08	1.46784e-08	0.00355942	0.00355942	0.00355942	0.00355942	3.50297e-07	0.00355942	0.00355942	0.00355942	0.00355942	2.40621e-07	0.00355942
	10										0.000401747	0.000246184	0.000540583	0.000211674	2.09565e-07	7.19082e-08	3.67546e-08	2.42819e-08	1.85549e-08	1.22599e-08	0.002918	0.002918	0.002918	0.002918	2.16428e-07	0.002918	0.002918	0.002918	0.002918	1.66694e-07	0.002918	0.002918
	9										0.000266057	0.00051183	0.000196113	0.000146895	8.73954e-08	2.15838e-08	1.79036e-08	1.42525e-08	1.05277e-08	0.00291391	0.00291391	0.00291391	0.00291391	1.50435e-07	0.00291391	0.00291391	0.00291391	0.00291391	1.24901e-07	0.00291391	0.00291391	0.00291391
	8										0.000484482	0.000147775	2.50162e-07	6.12891e-08	3.43801e-08	2.07959e-08	1.80603e-08	1.08248e-08	0.00279119	0.00279119	0.00279119	0.00279119	2.15064e-07	0.00279119	0.00279119	0.00279119	0.00279119	1.14185e-07	0.00279119	0.00279119	0.00279119	0.00279119
	7										0.000170519	4.79148e-05	5.73854e-08	3.46178e-08	1.75142e-08	1.18267e-08	1.0177e-08	0.00198179	0.00198179	0.00198179	0.00198179	2.09931e-07	0.00198179	0.00198179	0.00198179	0.00198179	1.33817e-07	0.00198179	0.00198179	0.00198179	0.00198179	1.47742e-07
	6										0.000296856	1.34411e-07	1.04596e-07	5.40561e-08	4.22051e-08	3.25084e-08	0.00576385	0.00576385	0.00576385	0.00576385	7.15846e-07	0.00576385	0.00576385	0.00576385	0.00576385	3.18679e-07	0.00576385	0.00576385	0.00576385	0.00576385	4.57514e-07	0.00576385
	5										1.0526e-07	6.44172e-08	4.08761e-08	3.76522e-08	2.60478e-08	0.0046499	0.0046499	0.0046499	0.0046499	4.31692e-07	0.0046499	0.0046499	0.0046499	0.0046499	1.97239e-07	0.0046499	0.0046499	0.0046499	0.0046499	2.84532e-07	0.0046499	0.0046499
	4										7.90116e-08	5.47457e-08	4.40397e-08	3.16061e-08	0.0058378	0.0058378	0.0058378	0.0058378	6.27989e-07	0.0058378	0.0058378	0.0058378	0.0058378	3.01985e-07	0.0058378	0.0058378	0.0058378	0.0058378	4.18089e-07	0.0058378	0.0058378	0.0058378
	3										3.36398e-08	3.28036e-08	2.26197e-08	0.00331633	0.00331633	0.00331633	0.00331633	3.27091e-07	0.00331633	0.00331633	0.00331633	0.00331633	1.48401e-07	0.00331633	0.00331633	0.00331633	0.00331633	2.17522e-07	0.00331633	0.00331633	0.00331633	0.00331633
	2										4.3153e-08	2.99572e-08	0.00400903	0.00400903	0.00400903	0.00400903	4.77614e-07	0.00400903	0.00400903	0.00400903	0.00400903	3.50195e-07	0.00400903	0.00400903	0.00400903	0.00400903	3.72589e-07	0.00400903	0.00400903	0.00400903	0.00400903	3.87445e-07
	1										1.5199e-08	0.00202929	0.00202929	0.00202929	0.00202929	2.68808e-07	0.00202929	0.00202929	0.00202929	0.00202929	1.41938e-07	0.00202929	0.00202929	0.00202929	0.00202929	2.08228e-07	0.00202929	0.00202929	0.00202929	0.00202929	1.62071e-07	0.00202929
	0										0.00300372	0.00300372	0.00300372	0.00300372	3.43812e-07	0.00300372	0.00300372	0.00300372	0.00300372	2.8256e-07	0.00300372	0.00300372	0.00300372	0.00300372	2.9501e-07	0.00300372	0.00300372	0.00300372	0.00300372	2.85538e-07	0.00300372	0.00300372

## Sheet: Colon
Colon and Rectum
Rows are ages 84 backwards to 0 by 1 year intervals
Columns are years from 2010 to 2040 in 1 year intervals
Rate of Cancer		Year
		2010	2011	2012	2013	2014	2015	2016	2017	2018	2019	2020	2021	2022	2023	2024	2025	2026	2027	2028	2029	2030	2031	2032	2033	2034	2035	2036	2037	2038	2039	2040
Age	84	4.12772	1.07308	2.62283e-06	5.80725	3.05765	2.23189	0.634168	4.55338	2.58107	1.51315	1.77395	2.24691	1.79055	2.66832	0.779172	1.39375	1.18541	1.97865	0.82314	1.59664	0.702774	1.19657	0.579381	8.6236e-07	0.645324	1.25556	0.505692	1.13862	0.9545	1.10418	0.937228
	83	0.664467	1.38879e-06	2.77992	1.01147	2.03796	0.382929	2.15051	1.29327	1.10592	1.00727	1.27582	1.0167	1.51511	0.442424	0.791386	0.673093	1.1235	0.467389	0.906592	0.399044	0.679427	0.32898	4.89659e-07	0.366423	0.712925	0.287138	0.64652	0.541977	0.626969	0.53217	0.567527
	82	1.36116e-06	2.32988	0.766388	1.06707	0.553448	2.05538	0.96679	0.877095	1.16526	1.14665	0.913762	1.36171	0.39763	0.711261	0.604945	1.00975	0.420068	0.814803	0.358642	0.610638	0.295672	4.40083e-07	0.329324	0.640744	0.258067	0.581063	0.487104	0.563491	0.47829	0.510067	0.225842
	81	2.86155	0.804901	1.01317	0.363136	3.72256	1.15791	0.82164	1.15808	1.66226	1.02912	1.53362	0.447829	0.801055	0.681317	1.13723	0.4731	0.917668	0.403919	0.687728	0.332999	4.95641e-07	0.3709	0.721635	0.290646	0.654419	0.548599	0.634629	0.538672	0.574461	0.254353	0.339172
	80	0.488962	0.526312	0.170539	1.20809	1.03727	0.486732	0.536586	0.817113	0.737904	0.85431	0.249466	0.446232	0.379531	0.633499	0.263543	0.511192	0.225006	0.383103	0.185499	2.761e-07	0.206612	0.401991	0.161906	0.364548	0.3056	0.353524	0.30007	0.320007	0.141689	0.188937	0.345552
	79	0.55861	0.15478	0.991256	0.588139	0.761794	0.555366	0.661477	0.633745	1.07024	0.242796	0.434302	0.369384	0.616561	0.256497	0.497525	0.21899	0.37286	0.18054	2.68718e-07	0.201088	0.391243	0.157577	0.354801	0.297429	0.344072	0.292047	0.311451	0.137901	0.183886	0.336313	0.211791
	78	0.534254	2.9258	1.5694	1.40474	2.8268	2.2265	1.66846	2.98926	0.98918	1.37464	1.16917	1.95153	0.811859	1.57476	0.693143	1.18017	0.571441	8.50541e-07	0.63648	1.23836	0.498761	1.12301	0.941418	1.08905	0.924383	0.985799	0.436481	0.582033	1.06449	0.670359	0.62978
	77	3.73109	1.7114	1.38487	1.9258	4.18694	2.07482	2.90751	1.02074	2.0691	1.3672	2.28208	0.949374	1.84149	0.810549	1.38007	0.668233	9.94608e-07	0.744288	1.44811	0.583243	1.31323	1.10088	1.27352	1.08096	1.15278	0.510413	0.680619	1.2448	0.783906	0.736454	0.685619
	76	0.74043	0.512349	0.644116	0.967728	1.32372	1.22667	0.336834	0.724375	0.698178	0.905377	0.376647	0.73058	0.321571	0.547519	0.26511	3.94593e-07	0.295283	0.574513	0.231391	0.521001	0.436754	0.505245	0.428851	0.457344	0.202497	0.270024	0.493852	0.311001	0.292175	0.272007	0.0604897
	75	0.757863	0.814732	1.10662	1.04603	2.67569	0.485864	0.817251	0.835681	1.58072	0.510887	0.990964	0.436181	0.742658	0.359597	5.35229e-07	0.400524	0.779274	0.313861	0.706689	0.592416	0.685318	0.581697	0.620345	0.274669	0.366262	0.669864	0.421844	0.396308	0.368953	0.0820487	0.235506
	74	1.55935	1.81115	1.54773	2.73583	1.37128	1.52531	1.21993	2.44812	1.15413	1.73921	0.765527	1.30342	0.631117	9.39363e-07	0.702947	1.36768	0.550847	1.24029	1.03973	1.20278	1.02092	1.08875	0.482063	0.642815	1.17566	0.740364	0.695548	0.647537	0.144001	0.413329	0.26987
	73	2.22927	1.62903	2.60327	0.901694	2.76854	1.46427	2.29831	1.14951	2.52674	0.864043	1.47115	0.712335	1.06025e-06	0.793409	1.54368	0.621735	1.3999	1.17353	1.35757	1.1523	1.22886	0.544099	0.725538	1.32695	0.835641	0.785058	0.730868	0.162532	0.46652	0.304599	0.616072
	72	1.26945	1.73473	0.543209	1.15255	1.68263	1.7465	0.683228	1.5933	0.794734	1.05126	0.509021	7.57634e-07	0.566955	1.10309	0.44428	1.00034	0.838585	0.97009	0.82341	0.878118	0.388803	0.518456	0.948214	0.597133	0.560987	0.522265	0.116143	0.333367	0.217661	0.440234	0.601613
	71	1.10803	0.296697	0.569119	0.574161	1.64503	0.42556	0.77622	0.410764	0.792556	0.298141	4.43758e-07	0.332074	0.646095	0.260222	0.585915	0.491172	0.568196	0.482284	0.514327	0.227728	0.303667	0.555383	0.34975	0.328579	0.305898	0.0680265	0.195258	0.127487	0.257851	0.352374	0.27479
	70	0.693782	1.13799	1.03792	2.05498	1.46742	1.76998	0.732603	1.49965	0.822871	9.51526e-07	0.712049	1.38539	0.55798	1.25635	1.05319	1.21835	1.03414	1.10284	0.488305	0.651138	1.19088	0.749951	0.704554	0.655922	0.145866	0.418681	0.273364	0.552897	0.755576	0.589217	1.20805
	69	0.682869	0.532586	0.953295	0.47041	1.56621	0.428689	0.686365	0.399558	6.73938e-07	0.391809	0.762316	0.307031	0.691312	0.579525	0.670406	0.569039	0.606846	0.268692	0.358292	0.655288	0.412664	0.387685	0.360924	0.0802633	0.230382	0.15042	0.304235	0.41576	0.32422	0.664734	0.664864
	68	0.662922	1.01467	0.452659	1.04147	0.786861	0.833111	0.379333	6.78801e-07	0.575635	0.870109	0.350446	0.789064	0.661471	0.765202	0.649502	0.692655	0.306686	0.408955	0.747947	0.471016	0.442504	0.41196	0.0916127	0.262958	0.17169	0.347254	0.474549	0.370065	0.758728	0.758877	0.18327
	67	1.00762	0.384388	0.799544	0.417441	1.22	0.36734	5.14141e-07	0.462562	1.01987	0.319124	0.718539	0.60235	0.69681	0.59145	0.630746	0.279275	0.372403	0.681096	0.428917	0.402954	0.375139	0.0834245	0.239455	0.156344	0.316217	0.432135	0.336989	0.690914	0.69105	0.16689	0.379208
	66	0.622199	1.10669	0.522368	1.05497	0.876819	8.11553e-07	0.57108	1.33584	0.609704	1.06654	0.894075	1.03428	0.877897	0.936225	0.414531	0.552763	1.01096	0.636647	0.598109	0.556824	0.123828	0.355426	0.232064	0.469365	0.641423	0.500197	1.02553	1.02573	0.247716	0.562863	1.8117
	65	1.25829	0.507872	0.927291	0.532582	1.36067e-06	0.633175	1.15844	0.560945	1.43129	0.932163	1.07834	0.915295	0.976107	0.43219	0.57631	1.05403	0.663768	0.623588	0.580544	0.129103	0.370567	0.24195	0.48936	0.668747	0.521505	1.06922	1.06943	0.258269	0.586841	1.88888	0.467799
	64	0.423639	0.661429	0.343439	6.06341e-07	0.778839	0.942305	0.356886	0.966092	0.917769	0.824829	0.700113	0.746628	0.330584	0.440822	0.806229	0.507719	0.476985	0.444061	0.0987514	0.283448	0.185068	0.374313	0.511527	0.398901	0.81785	0.818011	0.197551	0.448877	1.44481	0.357821	0.674048
	63	1.50167	0.666754	1.06421e-06	0.944631	3.15475	0.790123	1.67292	1.68606	2.21032	1.45755	1.55439	0.688235	0.917739	1.67847	1.05701	0.993026	0.924481	0.205589	0.590105	0.38529	0.779275	1.06494	0.830465	1.70267	1.703	0.411277	0.934508	3.00792	0.74494	1.40329	1.82583
	62	0.179772	2.45365e-07	0.196898	0.454408	0.314148	0.439854	0.346735	0.482237	0.463854	0.384311	0.170161	0.226904	0.414989	0.261337	0.245518	0.228571	0.0508302	0.145899	0.0952599	0.19267	0.263298	0.205326	0.420971	0.421053	0.101685	0.23105	0.743685	0.184181	0.346952	0.451422	0.210862
	61	3.03168e-08	0.0208035	0.0434048	0.0207362	0.0801422	0.0417775	0.0454463	0.0463768	0.0560472	0.0192795	0.0257086	0.0470189	0.0296099	0.0278176	0.0258974	0.00575914	0.0165306	0.0107931	0.0218298	0.029832	0.0232638	0.0476967	0.047706	0.0115211	0.0261783	0.0842607	0.020868	0.0393102	0.0511468	0.023891	0.0303812
	60	0.207738	0.370632	0.160077	0.427528	0.615184	0.44254	0.353222	0.452879	0.227235	0.235409	0.430544	0.271133	0.25472	0.237138	0.0527354	0.151367	0.0988305	0.199891	0.273167	0.213022	0.43675	0.436835	0.105496	0.23971	0.77156	0.191084	0.359956	0.468342	0.218765	0.278195	0.12545
	59	0.428436	0.158234	0.382058	0.379902	0.754359	0.398167	0.399294	0.212553	0.321192	0.456379	0.287402	0.270005	0.251368	0.0558998	0.16045	0.104761	0.211886	0.289558	0.225805	0.462957	0.463048	0.111827	0.254094	0.817858	0.20255	0.381556	0.496445	0.231893	0.294888	0.132977	0.0538515
	58	0.235097	0.485405	0.436358	0.598758	0.872362	0.578517	0.240871	0.386157	0.800341	0.391566	0.367863	0.342471	0.0761597	0.218603	0.14273	0.28868	0.394503	0.307643	0.630747	0.630871	0.152356	0.346185	1.11428	0.275961	0.519844	0.676373	0.315938	0.401765	0.181172	0.073369	0.158393
	57	0.375532	0.288676	0.358109	0.360548	0.659996	0.181719	0.227863	0.501033	0.357559	0.260972	0.242958	0.0540297	0.155083	0.101256	0.204797	0.279871	0.21825	0.447469	0.447557	0.108086	0.245593	0.790497	0.195774	0.368791	0.479837	0.224135	0.285023	0.128529	0.05205	0.112368	0.642758
	56	0.69972	0.742258	0.675614	0.854631	0.649526	0.538594	0.92629	0.70131	0.746634	0.540021	0.120091	0.344701	0.225061	0.455201	0.622067	0.485103	0.994585	0.99478	0.240241	0.545878	1.75703	0.435145	0.819708	1.06653	0.498182	0.633518	0.285679	0.115691	0.249759	1.42865	0.35656
	55	0.489692	0.381147	0.435882	0.228923	0.523977	0.595923	0.352895	0.398589	0.420513	0.0726516	0.208533	0.136155	0.275383	0.376331	0.293472	0.601694	0.601812	0.145339	0.330239	1.06295	0.263249	0.495898	0.645217	0.301385	0.383259	0.172827	0.0699895	0.151097	0.864291	0.215708	0.0980122
	54	0.43554	0.425922	0.20223	0.319869	1.00417	0.393238	0.347398	0.388833	0.0979897	0.218512	0.142671	0.288561	0.39434	0.307516	0.630487	0.630611	0.152294	0.346043	1.11382	0.275847	0.519629	0.676093	0.315807	0.401599	0.181098	0.0733387	0.158327	0.905651	0.226031	0.102702	0.0387002
	53	0.266076	0.108031	0.154479	0.335126	0.362255	0.211631	0.185271	0.0495343	0.161121	0.081729	0.165302	0.225898	0.176161	0.361175	0.361246	0.0872415	0.198231	0.63805	0.158019	0.29767	0.387301	0.18091	0.230057	0.103742	0.0420121	0.090698	0.518803	0.129482	0.0588332	0.0221694	0.0851143
	52	0.493591	0.603552	1.18372	0.884214	1.42587	0.825469	0.17262	0.595691	0.440753	0.69257	0.946449	0.738064	1.51322	1.51352	0.365517	0.83053	2.67325	0.662055	1.24715	1.62268	0.757963	0.963871	0.434649	0.176019	0.379999	2.17364	0.542492	0.246494	0.0928836	0.356605	0.420266
	51	0.270832	0.454213	0.306736	0.341814	0.546221	0.0755357	0.203879	0.16004	0.366816	0.389446	0.3037	0.622662	0.622784	0.150404	0.341748	1.09999	0.272424	0.51318	0.667703	0.311888	0.396615	0.17885	0.0724286	0.156363	0.894411	0.223225	0.101428	0.0382199	0.146736	0.172932	0.0396624
	50	0.63529	0.366861	0.369592	0.408136	0.155793	0.278074	0.17073	0.415155	0.642924	0.389513	0.798601	0.798758	0.192901	0.438312	1.4108	0.349399	0.658183	0.856368	0.400014	0.508682	0.229386	0.0928939	0.200544	1.14713	0.2863	0.130087	0.0490193	0.188198	0.221795	0.0508694	0.0939018
	49	0.134111	0.115534	0.115342	0.0304252	0.149901	0.0608619	0.115755	0.190183	0.168068	0.267706	0.267758	0.064664	0.14693	0.472927	0.117125	0.220635	0.28707	0.134092	0.17052	0.0768943	0.0311397	0.067226	0.38454	0.0959729	0.0436076	0.0164322	0.0630873	0.0743497	0.0170523	0.0314776	0.0431856
	48	0.235226	0.200811	0.0478882	0.163043	0.182727	0.22982	0.295333	0.27689	0.643327	0.499899	0.120726	0.274315	0.882945	0.21867	0.411921	0.535954	0.250347	0.318356	0.14356	0.0581372	0.12551	0.717929	0.179179	0.0814144	0.0306785	0.117783	0.138809	0.0318364	0.058768	0.0806266	0.108358
	47	0.155556	0.0317214	0.0976387	0.0756178	0.262524	0.223092	0.163596	0.403254	0.457067	0.0857561	0.194856	0.627187	0.155329	0.292602	0.380706	0.17783	0.22614	0.101976	0.0412968	0.0891538	0.50997	0.127277	0.0578315	0.021792	0.0836651	0.098601	0.0226145	0.0417449	0.0572719	0.0769704	0.0556137
	46	0.0200041	0.052652	0.0368649	0.0884422	0.20746	0.100604	0.19396	0.233236	0.0638311	0.11268	0.362685	0.0898223	0.169203	0.220152	0.102834	0.13077	0.0589697	0.0238808	0.0515552	0.294901	0.0736009	0.0334423	0.0126017	0.0483812	0.0570183	0.0130773	0.0241399	0.0331187	0.0445099	0.0321599	0.0282315
	45	0.108427	0.0649172	0.1408	0.228234	0.305505	0.389501	0.36634	0.106366	0.273884	0.684882	0.169618	0.319518	0.415728	0.194189	0.246942	0.111356	0.0450958	0.0973552	0.556882	0.138986	0.0631515	0.0237966	0.0913616	0.107671	0.0246948	0.0455851	0.0625404	0.084051	0.0607297	0.0533114	0.0673208
	44	0.0298294	0.0553239	0.0810749	0.0749941	0.263922	0.164151	0.0372782	0.101836	0.371451	0.0714696	0.134631	0.17517	0.0818229	0.104051	0.0469208	0.0190014	0.0410213	0.234646	0.0585626	0.0266093	0.0100269	0.0384959	0.0453681	0.0104053	0.0192076	0.0263518	0.0354155	0.0255889	0.0224632	0.0283661	0.0330409
	43	0.108211	0.135604	0.113399	0.275779	0.473464	0.0711034	0.151925	0.58791	0.164999	0.241475	0.314185	0.146758	0.186626	0.0841572	0.034081	0.0735758	0.420862	0.105038	0.0477265	0.0179842	0.0690462	0.0813723	0.018663	0.0344507	0.0472646	0.0635212	0.0458962	0.0402899	0.0508775	0.0592622	0.0633586
	42	0.150724	0.107781	0.236969	0.281139	0.116542	0.164669	0.49841	0.148402	0.316797	0.320228	0.149581	0.190216	0.085776	0.0347365	0.074991	0.428957	0.107058	0.0486445	0.0183302	0.0703743	0.0829375	0.019022	0.0351134	0.0481738	0.0647431	0.0467791	0.0410649	0.0518561	0.0604021	0.0645773	0.0696024
	41	0.0968744	0.18213	0.195347	0.0559592	0.218253	0.436845	0.101735	0.230407	0.339723	0.123284	0.156775	0.0706962	0.0286297	0.0618073	0.353545	0.088237	0.0400926	0.0151076	0.0580022	0.0683568	0.0156778	0.0289403	0.0397047	0.053361	0.0385551	0.0338455	0.0427396	0.0497832	0.0532243	0.0573661	0.0450391
	40	0.190096	0.17435	0.0451526	0.121695	0.672356	0.103547	0.183423	0.286922	0.151878	0.150049	0.067663	0.0274014	0.0591555	0.338376	0.0844512	0.0383724	0.0144595	0.0555136	0.0654239	0.0150052	0.0276987	0.0380011	0.0510715	0.0369009	0.0323934	0.0409059	0.0476473	0.0509408	0.0549048	0.0431067	0.0600132
	39	0.236798	0.0524402	0.127777	0.487842	0.207384	0.242931	0.297226	0.166917	0.24054	0.0842699	0.0341266	0.0736743	0.421425	0.105179	0.0477904	0.0180083	0.0691386	0.0814813	0.018688	0.0344969	0.0473279	0.0636063	0.0459577	0.0403439	0.0509456	0.0593416	0.0634434	0.0683803	0.0536866	0.0747425	0.0626071
	38	0.0315518	0.0657411	0.226913	0.066659	0.215539	0.17439	0.0765998	0.117111	0.0598456	0.0188286	0.0406482	0.232512	0.0580299	0.0263673	0.00993569	0.0381457	0.0449555	0.0103107	0.0190329	0.0261121	0.0350934	0.0253562	0.0222588	0.0281081	0.0327404	0.0350035	0.0377273	0.0296204	0.0412375	0.0345421	0.0442465
	37	0.0755601	0.223019	0.0592292	0.132344	0.295569	0.0858534	0.102664	0.0556592	0.0255431	0.0428412	0.245056	0.0611607	0.0277898	0.0104717	0.0402037	0.0473809	0.010867	0.0200597	0.0275209	0.0369867	0.0267242	0.0234597	0.0296246	0.0345068	0.036892	0.0397628	0.0312185	0.0434623	0.0364057	0.0466337	0.0408019
	36	0.159616	0.0362491	0.0732255	0.113011	0.09061	0.0716523	0.0303837	0.0147931	0.0361908	0.16083	0.0401397	0.0182384	0.00687258	0.0263857	0.031096	0.00713197	0.0131652	0.018062	0.0242743	0.017539	0.0153966	0.0194426	0.0226468	0.0242122	0.0260963	0.0204886	0.0285243	0.023893	0.0306056	0.0267782	0.00953755
	35	0.0819338	0.141532	0.197473	0.109412	0.238824	0.06697	0.025503	0.0661931	0.429075	0.0831965	0.0378023	0.0142446	0.0546888	0.0644519	0.0147822	0.0272871	0.0374365	0.0503127	0.0363527	0.0319121	0.0402981	0.0469393	0.0501839	0.054089	0.0424662	0.0591215	0.0495223	0.0634355	0.0555025	0.0197682	0.0532541
	34	0.187069	0.223193	0.111798	0.168636	0.13053	0.0328711	0.066731	0.458913	0.129793	0.0458175	0.0172649	0.0662844	0.0781175	0.0179165	0.0330728	0.0453741	0.0609805	0.0440604	0.0386784	0.0488424	0.0568918	0.0608243	0.0655574	0.0514703	0.0716569	0.0600225	0.0768856	0.0672705	0.0239596	0.0645455	0.0206178
	33	0.0437327	0.0187321	0.0255445	0.0136635	0.00949781	0.0127506	0.0685842	0.0205792	0.0105964	0.0031021	0.0119098	0.0140359	0.00321918	0.00594241	0.00815268	0.0109568	0.00791665	0.00694961	0.00877586	0.0102221	0.0109287	0.0117792	0.00924802	0.0128751	0.0107847	0.0138146	0.012087	0.00430499	0.0115973	0.00370454	0.00690417
	32	0.00476017	0.00555084	0.00268422	0.00128938	0.004778	0.0169955	0.00398869	0.00217893	0.000930445	0.00277526	0.0032707	0.000750145	0.00138472	0.00189977	0.00255319	0.00184477	0.00161942	0.00204498	0.002382	0.00254665	0.00274482	0.00215501	0.0030002	0.00251308	0.00321912	0.00281655	0.00100317	0.00270245	0.000863245	0.00160884	0.000792169
	31	0.0466618	0.0192951	0.00837929	0.0214572	0.210678	0.0326971	0.0139705	0.00632912	0.0275364	0.0252121	0.00578248	0.0106741	0.0146443	0.0196812	0.0142203	0.0124833	0.0157637	0.0183616	0.0196308	0.0211584	0.0166118	0.023127	0.019372	0.0248145	0.0217113	0.00773288	0.0208318	0.0066543	0.0124017	0.00610642	0.00872606
	30	0.0160505	0.00596039	0.0137987	0.0936236	0.0401082	0.0113326	0.00401562	0.0185352	0.0247543	0.00441084	0.00814214	0.0111706	0.0150127	0.0108472	0.00952218	0.0120245	0.0140061	0.0149743	0.0161395	0.0126714	0.0176411	0.0147769	0.0189284	0.0165612	0.00589859	0.0158904	0.00507586	0.00945992	0.00465794	0.00665618	0.00713385
	29	0.00799068	0.0158187	0.0970322	0.0287254	0.0224038	0.00524972	0.0189528	0.026854	0.0069796	0.0100095	0.0137325	0.0184558	0.0133349	0.0117061	0.0147822	0.0172184	0.0184085	0.019841	0.0155775	0.0216871	0.0181659	0.0232695	0.0203595	0.00725141	0.0195348	0.00623999	0.0116295	0.00572622	0.00818275	0.00876997	0.00923746
	28	0.0314346	0.164884	0.044129	0.0237838	0.0153835	0.036727	0.0407017	0.0112232	0.0234774	0.0250237	0.0336306	0.0242993	0.0213311	0.0269365	0.0313757	0.0335445	0.0361548	0.0283858	0.0395187	0.0331023	0.0424023	0.0370996	0.0132137	0.0355967	0.0113707	0.0211916	0.0104344	0.0149108	0.0159808	0.0168327	0.0097945
	27	0.0885959	0.0202761	0.00987958	0.00441585	0.0291007	0.0213267	0.00459959	0.0102078	0.0158704	0.0165705	0.0119728	0.0105103	0.0132722	0.0154595	0.0165281	0.0178142	0.0139863	0.0194717	0.0163102	0.0208925	0.0182797	0.00651066	0.0175392	0.00560256	0.0104415	0.00514127	0.00734686	0.0078741	0.00829383	0.00482595	0.00505327
	26	0.0328498	0.0136871	0.00553074	0.0251869	0.0509511	0.00726676	0.0126139	0.0208058	0.0316872	0.0177872	0.0156144	0.0197176	0.0229672	0.0245547	0.0264655	0.0207785	0.0289278	0.024231	0.0310386	0.0271571	0.00967248	0.026057	0.00832337	0.0155123	0.00763806	0.0109148	0.011698	0.0123216	0.00716961	0.00750732	0.0129848
	25	0.0661967	0.0228736	0.0941719	0.131644	0.0518261	0.0594906	0.0767497	0.12401	0.101539	0.0692494	0.087447	0.101859	0.108899	0.117373	0.0921519	0.128294	0.107464	0.137655	0.120441	0.0428971	0.115562	0.0369139	0.0687966	0.0338745	0.0484066	0.0518804	0.054646	0.031797	0.0332947	0.0575871	0.0148579
	24	0.00280188	0.00986423	0.0124664	0.00339147	0.010746	0.00916785	0.0115862	0.0100646	0.0100123	0.0098226	0.0114414	0.0122322	0.0131841	0.0103511	0.0144108	0.012071	0.0154623	0.0135286	0.00481847	0.0129806	0.0041464	0.00772767	0.003805	0.00543734	0.00582754	0.00613818	0.00357164	0.00373987	0.00646855	0.00166894	0.000432959
	23	0.0157643	0.0170364	0.00419007	0.0091745	0.0216054	0.0180562	0.012268	0.0129477	0.0185284	0.016767	0.017926	0.0193209	0.0151692	0.0211185	0.0176897	0.0226595	0.0198258	0.00706132	0.0190227	0.00607641	0.0113247	0.00557611	0.00796825	0.00854007	0.00899531	0.00523412	0.00548066	0.00947946	0.00244577	0.000634488	0.00402143
	22	0.0249301	0.00524318	0.0103789	0.0168901	0.0389634	0.0175064	0.0144513	0.0219399	0.0289603	0.0240545	0.0259263	0.0203552	0.0283385	0.0237374	0.0304063	0.0266038	0.00947543	0.0255261	0.0081538	0.0151963	0.00748245	0.0106924	0.0114597	0.0120706	0.00702355	0.00735438	0.0127203	0.00328193	0.000851405	0.00539627	0.00484889
	21	0.00305706	0.00517473	0.00761315	0.0121364	0.0150519	0.0082166	0.0097569	0.0136635	0.0165541	0.0138617	0.010883	0.0151514	0.0126914	0.016257	0.0142239	0.00506611	0.0136477	0.00435949	0.00812481	0.00400055	0.00571678	0.00612703	0.00645363	0.00375519	0.00393207	0.00680098	0.00175471	0.00045521	0.00288516	0.00259249	0.0179107
	20	0.00526341	0.00662172	0.00954317	0.00817889	0.0123241	0.00967758	0.0106001	0.013625	0.0166416	0.0101507	0.0141318	0.0118373	0.015163	0.0132667	0.00472519	0.0127293	0.00406613	0.00757807	0.00373134	0.00533208	0.00571472	0.00601935	0.0035025	0.00366747	0.00634333	0.00163663	0.000424578	0.00269101	0.00241804	0.0167055	0.0167055
	19	0.0103861	0.0127997	0.00991741	0.0103267	0.0223837	0.0162131	0.0162999	0.0211216	0.0187922	0.0203257	0.0170255	0.0218088	0.0190815	0.00679622	0.0183085	0.00584829	0.0108995	0.00536676	0.00766909	0.00821945	0.00865759	0.00503762	0.0052749	0.00912357	0.00235395	0.000610667	0.00387046	0.00347785	0.0240274	0.0240274	0.0240274
	18	0.00430814	0.00285439	0.00268703	0.0040248	0.00804708	0.00534993	0.0054223	0.00511819	0.00807485	0.00525479	0.0067311	0.00588934	0.00209759	0.00565076	0.00180502	0.00336404	0.00165641	0.002367	0.00253686	0.00267209	0.00155482	0.00162805	0.00281591	0.000726527	0.000188477	0.00119458	0.00107341	0.00741585	0.00741585	0.00741585	0.00741585
	17	0.00800288	0.00644216	0.00872368	0.012053	0.022119	0.0148249	0.010945	0.0183197	0.0173896	0.0173055	0.0151414	0.00539288	0.014528	0.00464068	0.00864887	0.00425859	0.00608551	0.00652223	0.0068699	0.00399741	0.00418569	0.00723965	0.00186789	0.000484572	0.00307125	0.00275971	0.019066	0.019066	0.019066	0.019066	0.00567216
	16	0.00637772	0.00738516	0.00922469	0.0116983	0.0216426	0.0105664	0.0138331	0.0139307	0.0202218	0.0137456	0.00489576	0.0131888	0.0042129	0.00785162	0.00386603	0.00552455	0.00592101	0.00623663	0.00362892	0.00379986	0.0065723	0.0016957	0.000439904	0.00278814	0.00250532	0.0173085	0.0173085	0.0173085	0.0173085	0.0051493	0.0173085
	15	0.00677527	0.00723677	0.00829682	0.0106072	0.0142947	0.0123754	0.0097478	0.0150119	0.0148844	0.00411863	0.0110953	0.00354416	0.00660528	0.00325235	0.00464761	0.00498113	0.00524665	0.00305288	0.00319668	0.00552904	0.00142654	0.000370075	0.00234556	0.00210764	0.014561	0.014561	0.014561	0.014561	0.00433192	0.014561	0.014561
	14	0.0131959	0.0129369	0.0149526	0.013925	0.0332764	0.0173331	0.0208784	0.0219622	0.00886434	0.0185523	0.00592615	0.0110446	0.00543822	0.0077712	0.00832889	0.00877287	0.00510469	0.00534513	0.00924504	0.00238529	0.000618798	0.00392199	0.00352415	0.0243473	0.0243473	0.0243473	0.0243473	0.00724335	0.0243473	0.0243473	0.0243473
	13	0.0111335	0.0110038	0.00926436	0.0152989	0.0219967	0.0175215	0.0144159	0.00617299	0.018845	0.00467668	0.00871597	0.00429163	0.00613273	0.00657283	0.0069232	0.00402842	0.00421817	0.00729582	0.00188238	0.000488331	0.00309508	0.00278112	0.0192139	0.0192139	0.0192139	0.0192139	0.00571616	0.0192139	0.0192139	0.0192139	0.0192139
	12	0.00673337	0.00484766	0.00723725	0.00719073	0.0158105	0.00860217	0.00288107	0.0093312	0.00337776	0.00489071	0.00240812	0.0034412	0.00368815	0.00388475	0.00226043	0.0023669	0.00409384	0.00105624	0.000274013	0.00173671	0.00156054	0.0107813	0.0107813	0.0107813	0.0107813	0.00320746	0.0107813	0.0107813	0.0107813	0.0107813	0.00320746
	11	0.0101427	0.0129485	0.011631	0.0176722	0.0265407	0.00587828	0.0148911	0.00571874	0.012078	0.00462025	0.00660233	0.00707613	0.00745333	0.00433689	0.00454116	0.00785448	0.00202652	0.000525724	0.00333208	0.00299408	0.0206852	0.0206852	0.0206852	0.0206852	0.00615387	0.0206852	0.0206852	0.0206852	0.0206852	0.00615387	0.0206852
	10	0.016277	0.0125025	0.0171738	0.0178234	0.0108965	0.0182539	0.00548304	0.0122856	0.00685519	0.00761055	0.0081567	0.0085915	0.00499916	0.00523463	0.00905392	0.00233598	0.000606006	0.00384091	0.0034513	0.023844	0.023844	0.023844	0.023844	0.00709361	0.023844	0.023844	0.023844	0.023844	0.00709361	0.023844	0.023844
	9	0.0178096	0.0209195	0.0196277	0.00829218	0.0383439	0.00761648	0.0133482	0.00790182	0.012796	0.0106546	0.0112226	0.00653012	0.0068377	0.0118266	0.00305136	0.00079159	0.00501716	0.00450823	0.031146	0.031146	0.031146	0.031146	0.00926597	0.031146	0.031146	0.031146	0.031146	0.00926597	0.031146	0.031146	0.031146
	8	0.0322295	0.0258582	0.00987628	0.031559	0.0173037	0.020054	0.00928533	0.0159524	0.019375	0.0158548	0.00922549	0.00966003	0.0167082	0.00431084	0.00111833	0.00708804	0.00636905	0.0440018	0.0440018	0.0440018	0.0440018	0.0130906	0.0440018	0.0440018	0.0440018	0.0440018	0.0130906	0.0440018	0.0440018	0.0440018	0.0440018
	7	0.021907	0.00715489	0.0206694	0.00783155	0.0250534	0.00767107	0.0103081	0.0132823	0.0158542	0.00716702	0.0075046	0.0129801	0.00334897	0.000868796	0.0055065	0.00494793	0.0341838	0.0341838	0.0341838	0.0341838	0.0101697	0.0341838	0.0341838	0.0341838	0.0341838	0.0101697	0.0341838	0.0341838	0.0341838	0.0341838	0.0101697
	6	0.00985802	0.0243523	0.00834173	0.0184407	0.0155856	0.0138497	0.0139582	0.0176759	0.0116553	0.00948155	0.0163995	0.00423119	0.00109767	0.00695708	0.00625137	0.0431889	0.0431889	0.0431889	0.0431889	0.0128487	0.0431889	0.0431889	0.0431889	0.0431889	0.0128487	0.0431889	0.0431889	0.0431889	0.0431889	0.0128487	0.0431889
	5	0.0193913	0.00568	0.0113518	0.00663003	0.0162625	0.0108385	0.0107353	0.00751002	0.0089114	0.0119746	0.00308954	0.000801497	0.00507995	0.00456465	0.0315358	0.0315358	0.0315358	0.0315358	0.00938193	0.0315358	0.0315358	0.0315358	0.0315358	0.00938193	0.0315358	0.0315358	0.0315358	0.0315358	0.00938193	0.0315358	0.0315358
	4	0.0138291	0.023634	0.0124791	0.0211524	0.0389134	0.025488	0.0139462	0.0175566	0.0344119	0.00689773	0.00178942	0.0113415	0.0101911	0.0704069	0.0704069	0.0704069	0.0704069	0.0209461	0.0704069	0.0704069	0.0704069	0.0704069	0.0209461	0.0704069	0.0704069	0.0704069	0.0704069	0.0209461	0.0704069	0.0704069	0.0704069
	3	0.010121	0.00456976	0.00700269	0.0089024	0.0160954	0.00582389	0.00573447	0.0119245	0.00348651	0.000702689	0.00445369	0.00400192	0.0276481	0.0276481	0.0276481	0.0276481	0.00822533	0.0276481	0.0276481	0.0276481	0.0276481	0.00822533	0.0276481	0.0276481	0.0276481	0.0276481	0.00822533	0.0276481	0.0276481	0.0276481	0.0276481
	2	0.0193697	0.0253817	0.0291715	0.0364466	0.036402	0.0237027	0.0385513	0.0119583	0.00351555	0.0173107	0.0155548	0.107463	0.107463	0.107463	0.107463	0.0319704	0.107463	0.107463	0.107463	0.107463	0.0319704	0.107463	0.107463	0.107463	0.107463	0.0319704	0.107463	0.107463	0.107463	0.107463	0.0319704
	1	0.0116726	0.0114718	0.0129576	0.00894326	0.0160741	0.0172886	0.00419452	0.00130824	0.0093964	0.00655956	0.0453181	0.0453181	0.0453181	0.0453181	0.0134822	0.0453181	0.0453181	0.0453181	0.0453181	0.0134822	0.0453181	0.0453181	0.0453181	0.0453181	0.0134822	0.0453181	0.0453181	0.0453181	0.0453181	0.0134822	0.0453181
	0	0.0245876	0.0237485	0.0148185	0.018405	0.0546421	0.00876684	0.00213866	0.0162966	0.0165944	0.0890681	0.0890681	0.0890681	0.0890681	0.0264978	0.0890681	0.0890681	0.0890681	0.0890681	0.0264978	0.0890681	0.0890681	0.0890681	0.0890681	0.0264978	0.0890681	0.0890681	0.0890681	0.0890681	0.0264978	0.0890681	0.0890681
Rate Upper		Year
		2010	2011	2012	2013	2014	2015	2016	2017	2018	2019	2020	2021	2022	2023	2024	2025	2026	2027	2028	2029	2030	2031	2032	2033	2034	2035	2036	2037	2038	2039	2040
Age	84										6.55322	8.34084	11.8614	9.02679	13.6949	4.19705	8.25678	7.47867	11.4875	5.65886	9.6614	5.00111	8.20151	4.623	9.43191e-06	4.79711	10.2352	4.75567	11.2005	9.02923	11.791	10.8579
	83										4.80669	6.01249	4.72585	7.98135	2.30209	3.94924	4.33155	7.0015	2.59376	5.6491	2.56188	4.61822	2.61558	5.42963e-06	2.71303	6.31348	2.62581	5.13009	4.99181	6.84606	5.2993	6.04951
	82										5.36088	3.83612	6.10995	1.71218	3.51537	3.66663	4.95214	2.37922	4.43001	2.0568	3.74611	1.78211	4.11525e-06	2.24807	5.07517	2.37228	4.90607	4.20748	6.15268	4.617	5.59132	2.44683
	81										5.08387	7.51849	1.9042	3.9305	3.52401	5.85812	2.73086	5.54907	2.43547	4.30196	2.52966	5.02258e-06	2.5294	5.71115	2.09174	5.66942	5.10151	7.1788	5.3205	5.06446	2.70718	3.38683
	80										3.62233	0.940248	1.84544	1.76649	3.0009	1.35526	2.44524	1.18085	2.04972	1.17634	2.39348e-06	1.15003	2.60789	1.26003	2.50996	2.53462	3.25966	2.54162	2.62827	1.42101	1.73113	3.20908
	79										0.906109	1.92156	1.69496	2.98645	1.28642	2.48841	1.20499	2.12716	1.04622	2.28764e-06	1.17653	2.55413	1.18359	2.69424	2.42104	3.01862	2.84785	3.1237	1.45354	1.55321	2.81213	1.85793
	78										5.36252	5.61583	8.31835	3.795	7.27704	3.32657	5.81842	3.4481	7.76989e-06	3.75428	9.39105	3.79651	8.60343	7.84547	8.85665	7.97756	8.61709	3.96204	5.7503	8.99644	6.21289	5.62938
	77										5.58176	9.77967	4.55453	8.48888	3.56916	7.06819	3.4926	7.70832e-06	4.0147	8.81685	3.48483	8.31618	7.97506	8.65662	8.46399	8.37824	4.39281	4.98378	8.40126	5.57848	5.87817	5.55234
	76										3.37411	1.6006	3.0776	1.32637	2.51872	1.29175	3.04112e-06	1.56675	3.51245	1.4329	3.25264	3.17061	3.65516	3.30193	3.30143	2.02436	2.05855	3.83302	2.44356	2.18657	2.34096	0.512558
	75										2.01741	4.02574	1.83211	3.50463	1.7402	3.65566e-06	2.0211	4.57178	1.94388	4.79386	4.05318	5.4854	4.59854	5.20741	2.29309	2.77151	5.53732	3.01223	2.92183	3.2693	0.766441	2.09078
	74										5.92835	2.89108	5.13039	2.78597	6.67697e-06	3.15205	7.32694	3.07579	7.84055	7.39639	9.0854	7.503	7.92366	4.37137	4.6166	8.96652	5.24793	5.77375	5.51127	1.23823	3.78447	2.29889
	73										3.2498	5.65593	2.9235	6.77627e-06	3.78138	7.73544	3.45634	8.20718	8.07096	10.3029	8.31519	9.31271	4.48088	6.10148	10.8403	6.63524	5.99335	6.17307	1.44796	3.61418	2.54353	5.42687
	72										4.19963	2.11191	4.64624e-06	2.49509	5.38196	2.39787	5.83859	5.29643	6.76479	6.45007	6.59527	3.19603	3.70291	7.12783	4.23352	4.14801	3.84905	0.959077	2.52461	1.62689	3.74481	4.63851
	71										1.30416	2.62707e-06	1.45709	3.23588	1.19285	3.45316	2.95466	4.05367	3.76222	4.49702	2.10575	2.2114	4.3924	2.6409	2.53533	2.67045	0.617698	1.61006	1.13188	2.06121	2.83517	2.09913
	70										5.12925e-06	2.93356	6.28911	2.53978	6.96157	5.77442	7.64594	6.46315	7.26873	3.51977	4.17671	8.05199	5.22513	4.51694	4.48725	0.994344	2.91908	1.98856	4.27572	6.10509	4.02289	8.75287
	69										1.58774	3.39306	1.26051	3.5543	3.31293	3.79205	3.95204	4.00982	1.77399	2.86627	4.51312	2.8505	2.72003	2.62531	0.62486	1.65627	1.04486	2.39383	3.12364	2.17791	4.76234	4.68584
	68										3.82334	1.65416	3.91389	3.56063	4.57914	4.14569	4.21913	2.0132	2.60871	4.66211	3.00559	3.3678	3.13106	0.658131	1.88449	1.50211	2.69859	3.43109	2.58309	6.70925	5.75246	1.28495
	67										1.49219	3.71773	3.43841	4.22464	3.47878	4.42393	2.15168	2.81573	4.99132	2.83658	2.84542	2.92048	0.723162	1.71987	1.3372	2.67995	3.51245	2.37152	5.36269	5.47	1.32029	2.62462
	66										4.78956	4.63067	6.4423	4.97384	5.94318	2.52471	3.29732	5.4187	3.62446	3.51458	3.65972	0.805002	2.21389	1.62493	3.23553	4.17284	3.33914	7.50313	8.49705	1.94941	3.96533	13.0441
	65										4.63156	5.30225	4.75161	5.36488	2.31819	3.32515	6.2501	3.94524	3.56451	3.50582	0.883369	2.49892	1.51339	3.58554	4.89446	3.04863	7.47367	7.83999	1.80303	4.13558	11.6546	3.34047
	64										4.60252	4.02201	4.25591	1.87967	2.26895	4.16645	3.24309	2.92868	2.81305	0.674853	1.88914	1.24092	3.03201	3.66275	2.41603	6.4024	6.09375	1.43215	3.19259	9.68618	2.62708	4.83592
	63										6.21282	7.62011	3.54715	4.32267	7.51359	5.17626	4.76648	4.80345	1.14696	3.3876	2.26708	4.80751	6.56563	4.69071	9.86983	10.4234	2.51155	5.91186	20.1816	4.63346	10.1547	12.2937
	62										1.82748	0.744786	1.09752	1.7388	1.29477	1.11093	1.18411	0.270183	0.720311	0.566011	1.12478	1.60392	1.25148	2.49196	2.5939	0.634824	1.42789	4.50716	1.22201	2.44678	2.9903	1.4865
	61										0.0806103	0.106495	0.177994	0.11971	0.119278	0.110883	0.0272386	0.0790906	0.0585555	0.119723	0.184881	0.137568	0.298422	0.269204	0.0768129	0.193425	0.532698	0.136909	0.271627	0.3568	0.171119	0.211664
	60										0.94847	1.66938	1.16376	1.29153	1.18673	0.257893	0.810813	0.523799	1.09671	1.67771	1.14044	2.63427	2.7321	0.724625	1.69465	4.86564	1.24669	2.4574	3.03826	1.67426	1.97003	0.907284
	59										1.83244	1.26829	1.22951	1.07995	0.262825	0.842838	0.50378	1.08509	1.56343	1.19285	2.73346	2.91728	0.765377	1.8651	5.39497	1.26731	2.65281	3.35885	1.6771	2.29524	0.946592	0.371763
	58										1.71628	1.5663	1.74195	0.323605	0.949594	0.702659	1.51329	2.01986	1.59136	3.59743	3.66885	0.857775	2.21267	6.323	1.53775	3.27032	4.12182	2.18238	2.85024	1.09119	0.436174	0.898876
	57										1.02572	0.98779	0.215138	0.63864	0.451586	0.924432	1.49585	1.0262	2.41549	2.22688	0.588761	1.31185	4.31869	1.02272	2.15845	3.05857	1.32584	1.92693	0.81382	0.316799	0.733167	4.5381
	56										1.93179	0.465545	1.41814	0.986318	1.79896	2.98637	2.06099	5.15837	4.91606	1.25939	2.84294	9.40452	2.38161	4.77256	6.18685	2.86679	4.00834	1.59955	0.685949	1.40447	8.9291	2.49903
	55										0.293318	0.862183	0.699584	1.31981	1.75778	1.52591	3.11089	3.56688	0.911821	2.30794	5.98328	1.51913	2.90861	3.86173	1.96026	2.9398	1.03855	0.399834	1.0738	6.07417	1.74596	0.772076
	54										1.00432	0.679489	1.47853	1.90021	1.50389	3.56859	3.63314	0.859533	1.95301	7.17879	1.62879	3.50332	4.36236	2.14303	3.277	1.28854	0.529407	1.08811	6.37342	2.06207	0.830856	0.304324
	53										0.370593	0.738071	1.05864	0.765458	1.81709	2.21912	0.494805	1.10341	3.36808	0.91923	1.58605	2.28092	1.21653	1.70955	0.645887	0.262663	0.65611	3.64037	0.972416	0.501181	0.154238	0.68943
	52										2.88296	3.77476	2.97758	7.35203	7.08136	2.08907	4.42502	14.5488	3.56139	6.86235	8.12716	4.3167	6.76029	2.38456	0.954147	2.10751	13.4876	3.75785	1.8301	0.677791	2.43501	2.65015
	51										1.71952	1.28329	2.73197	2.84102	0.739363	1.61244	5.604	1.35778	2.68104	3.72986	1.97566	2.74973	0.941042	0.436684	0.967196	6.15909	1.5513	0.715586	0.278728	0.975776	1.17991	0.331168
	50										1.40656	3.72111	3.64767	0.955141	2.314	6.97177	1.80677	3.64708	4.53535	2.3718	3.13219	1.36756	0.574327	1.28401	7.63259	2.19222	1.03423	0.340922	1.43563	1.50936	0.432329	0.633401
	49										1.05133	1.16414	0.28677	0.69149	2.3694	0.538639	1.11022	1.54101	0.664161	0.880263	0.421916	0.188518	0.352931	2.39041	0.700121	0.263446	0.11159	0.440892	0.521835	0.138522	0.205718	0.334357
	48										2.06353	0.465511	1.15818	4.36217	0.962726	2.16351	2.69363	1.37712	1.88772	0.799822	0.340614	0.802267	4.59296	1.37762	0.629246	0.221258	0.910655	1.06008	0.269564	0.407401	0.70605	0.909891
	47										0.378923	0.736262	3.00812	0.630164	1.33439	2.0087	0.785822	1.40908	0.546769	0.221866	0.523989	3.21629	0.8725	0.384742	0.141078	0.620593	0.61727	0.191707	0.293875	0.510177	0.711562	0.585686
	46										0.54473	1.69234	0.411489	0.924475	1.19545	0.507312	0.739346	0.358574	0.142578	0.316675	2.32438	0.584552	0.295617	0.106662	0.37127	0.449223	0.112027	0.184726	0.268594	0.435233	0.279491	0.222494
	45										2.82998	0.735545	1.44702	1.89868	0.889359	1.2547	0.606125	0.233909	0.560553	3.0067	0.926803	0.462983	0.175175	0.638049	0.805503	0.21397	0.351374	0.56523	0.704041	0.594516	0.430506	0.706388
	44										0.287545	0.629474	0.806287	0.38102	0.547267	0.239806	0.111449	0.25912	1.51857	0.46235	0.201623	0.0748344	0.346346	0.34676	0.0876525	0.163616	0.260918	0.303186	0.23736	0.204143	0.276024	0.332644
	43										1.04924	1.51442	0.739974	0.984905	0.498057	0.1893	0.463412	2.88069	0.80636	0.349323	0.127283	0.499968	0.674811	0.148406	0.275567	0.422901	0.633848	0.440938	0.287591	0.461145	0.485454	0.594845
	42										1.37781	0.638519	1.02559	0.384184	0.170604	0.380638	2.60361	0.790554	0.312117	0.127952	0.480373	0.607293	0.158427	0.271342	0.414155	0.558504	0.430395	0.284679	0.44407	0.491717	0.612321	0.641262
	41										0.481167	0.7015	0.31501	0.128489	0.328551	2.10127	0.622742	0.259278	0.11123	0.450332	0.49206	0.116928	0.1964	0.319208	0.436805	0.352199	0.297968	0.38247	0.456835	0.416999	0.480421	0.332823
	40										0.712913	0.307643	0.138449	0.301776	1.98858	0.544597	0.245711	0.103771	0.421725	0.452237	0.119927	0.209448	0.353245	0.435261	0.326325	0.275307	0.34543	0.439015	0.441342	0.493742	0.381145	0.548438
	39										0.345185	0.142943	0.356262	2.38717	0.624748	0.314581	0.131172	0.477579	0.623486	0.154772	0.242614	0.394431	0.550677	0.419271	0.288368	0.438784	0.522254	0.584821	0.547765	0.378627	0.644028	0.587264
	38										0.088106	0.191906	1.31232	0.378841	0.181349	0.0660958	0.258696	0.299806	0.0912029	0.15765	0.208991	0.290327	0.246158	0.176252	0.245305	0.285834	0.305528	0.323568	0.241011	0.387286	0.312848	0.374375
	37										0.205003	1.35684	0.411827	0.195263	0.0712294	0.291134	0.318584	0.0910052	0.147996	0.234266	0.297681	0.278914	0.209272	0.26911	0.298997	0.341773	0.336951	0.23746	0.368386	0.329082	0.333806	0.299259
	36										0.840081	0.2594	0.109751	0.0482679	0.182915	0.221968	0.0605862	0.0845517	0.14349	0.19584	0.167972	0.132783	0.152107	0.192445	0.199783	0.201805	0.163415	0.2353	0.208865	0.22887	0.19918	0.0815173
	35										0.471267	0.230283	0.0821863	0.370434	0.416754	0.125384	0.189521	0.289213	0.40711	0.323327	0.240921	0.308032	0.444205	0.440818	0.456723	0.282645	0.433546	0.424177	0.538521	0.437182	0.164262	0.400077
	34										0.245688	0.0958266	0.344579	0.449891	0.119505	0.18942	0.37484	0.429984	0.385814	0.27073	0.391302	0.44551	0.440303	0.545102	0.380157	0.578852	0.468	0.547339	0.548788	0.208322	0.529058	0.155875
	33										0.0145929	0.0538259	0.0753473	0.0182345	0.0359697	0.0480943	0.0833975	0.0566144	0.0432359	0.0598761	0.0583873	0.0773187	0.0855902	0.056735	0.0998439	0.0813376	0.0984161	0.0971686	0.0329086	0.098971	0.0300774	0.0594939
	32										0.0141143	0.0165289	0.00470271	0.00884118	0.0118982	0.0162871	0.014129	0.0099632	0.0128747	0.0155048	0.0181658	0.021398	0.0140241	0.0233114	0.0185178	0.0252126	0.021809	0.0078275	0.0222948	0.00616258	0.0131368	0.00653351
	31										0.130476	0.0288472	0.048175	0.0823053	0.126461	0.116476	0.0780685	0.101118	0.119599	0.134383	0.162842	0.0954352	0.16402	0.151281	0.187874	0.15536	0.0579943	0.157245	0.0475338	0.0890646	0.0482343	0.0695335
	30										0.0243948	0.0388123	0.0675677	0.0945365	0.0761015	0.0507363	0.07712	0.0919703	0.109557	0.0998267	0.0859521	0.127071	0.109697	0.121526	0.123195	0.037971	0.112587	0.0387093	0.0757089	0.0360883	0.057632	0.0583232
	29										0.0521229	0.0756527	0.123513	0.0953917	0.0699334	0.103232	0.107842	0.128146	0.128517	0.0920158	0.134886	0.128271	0.16251	0.136576	0.0522756	0.143348	0.0445319	0.0883214	0.0506349	0.067043	0.0719011	0.0757816
	28										0.124989	0.189447	0.165452	0.110889	0.161642	0.193911	0.205651	0.258459	0.178452	0.25758	0.220364	0.267056	0.238764	0.0910811	0.275384	0.0932911	0.151314	0.0801105	0.143205	0.141658	0.128853	0.0811578
	27										0.0980834	0.0948055	0.0574629	0.0735949	0.100668	0.111238	0.118778	0.0800756	0.124336	0.110828	0.131336	0.147093	0.0503438	0.132628	0.0444417	0.0729305	0.0409238	0.0653075	0.0671398	0.0677354	0.0421278	0.0429926
	26										0.106536	0.0723662	0.0934258	0.110537	0.129567	0.145835	0.103768	0.182242	0.134745	0.179085	0.151436	0.0604572	0.175672	0.0468917	0.113941	0.0542818	0.0793777	0.0860565	0.0905606	0.0521429	0.0573751	0.115855
	25										0.284619	0.429366	0.520658	0.590025	0.588684	0.488059	0.770448	0.589621	0.778867	0.670215	0.248984	0.698427	0.254418	0.44694	0.227097	0.38355	0.381916	0.38241	0.246727	0.286571	0.545768	0.151134
	24										0.0424492	0.050569	0.0553551	0.0645562	0.0449709	0.0684827	0.0633266	0.0720936	0.0691322	0.0268163	0.075115	0.0270361	0.0477356	0.0250601	0.035742	0.0446176	0.0492262	0.0240266	0.0248173	0.0573788	0.0166794	0.00436792
	23										0.0646831	0.0749892	0.0907239	0.066408	0.0980914	0.0912878	0.106782	0.104568	0.0386144	0.112368	0.0360189	0.0706114	0.0349105	0.046539	0.0745479	0.0604544	0.0380719	0.0398089	0.0817668	0.022658	0.00631537	0.0568919
	22										0.0940207	0.100138	0.0763599	0.11321	0.10291	0.124982	0.127817	0.0424905	0.143424	0.0457312	0.0826791	0.0408633	0.0560522	0.0667887	0.0787679	0.0419218	0.0479807	0.099877	0.0264739	0.00738687	0.0759095	0.090876
	21										0.0494179	0.043933	0.0682805	0.0624256	0.0740746	0.0644914	0.0249366	0.0759005	0.0243202	0.0493081	0.024129	0.03344	0.0465087	0.042712	0.0265069	0.0283412	0.0518857	0.0164756	0.00505271	0.0446615	0.0465873	0.0473007
	20										0.0352088	0.0542851	0.0475999	0.0609741	0.0616655	0.0202184	0.0689849	0.0199248	0.0416558	0.0208458	0.0308184	0.0372949	0.0375013	0.0243771	0.0251593	0.0459378	0.0128886	0.00404445	0.0333605	0.0473983	0.0410117	0.0410117
	19										0.0797372	0.0757706	0.0919835	0.0884581	0.0313722	0.100388	0.0303367	0.0632518	0.03244	0.0453321	0.0505719	0.0579079	0.0339026	0.0364596	0.071968	0.0202996	0.00514591	0.0457581	0.072204	0.0668184	0.0668184	0.0668184
	18										0.0203997	0.026315	0.0227134	0.00847282	0.0275282	0.00809622	0.0171846	0.00929319	0.0117587	0.0175885	0.0175798	0.0102782	0.0120538	0.0209853	0.00588789	0.00216569	0.0150712	0.0187992	0.0198072	0.0198072	0.0198072	0.0198072
	17										0.0691322	0.066961	0.0246292	0.0670545	0.0232061	0.0453281	0.0236162	0.033874	0.0407391	0.0407142	0.0241173	0.0259698	0.0587466	0.014975	0.00430548	0.0376002	0.0511564	0.0482325	0.0482325	0.0482325	0.0482325	0.0288963
	16										0.0563179	0.0193109	0.0573945	0.0209308	0.0370114	0.0184323	0.028009	0.0331173	0.0396867	0.0231058	0.0218167	0.0509023	0.0124666	0.00375059	0.0316446	0.0456531	0.0423266	0.0423266	0.0423266	0.0423266	0.0293181	0.0423266
	15										0.0166483	0.0509225	0.0145967	0.0312129	0.0143868	0.0211087	0.0240985	0.0285687	0.0172769	0.0181076	0.0388207	0.00972191	0.00307317	0.0263909	0.0383475	0.0318792	0.0318792	0.0318792	0.0318792	0.0179728	0.0318792	0.0318792
	14										0.0805852	0.0268663	0.0504911	0.0244939	0.0392108	0.0439628	0.0458473	0.0288896	0.0311414	0.0656616	0.0164236	0.0049244	0.0469996	0.0589143	0.059908	0.059908	0.059908	0.059908	0.0329786	0.059908	0.059908	0.059908
	13										0.0179477	0.0365221	0.0202492	0.0286095	0.0369416	0.0372983	0.0211579	0.0211132	0.0449801	0.0126716	0.0037377	0.0361574	0.0566913	0.0477992	0.0477992	0.0477992	0.0477992	0.0290238	0.0477992	0.0477992	0.0477992	0.0477992
	12										0.0216132	0.0111338	0.0152334	0.0201247	0.0223663	0.0115799	0.0136967	0.0243559	0.0067912	0.00191851	0.0163184	0.0267018	0.0303366	0.0303366	0.0303366	0.0303366	0.0129465	0.0303366	0.0303366	0.0303366	0.0303366	0.0142924
	11										0.0191395	0.0292197	0.0326518	0.0324956	0.0193194	0.0213797	0.044378	0.0125386	0.00344198	0.0403147	0.0537807	0.0534631	0.0534631	0.0534631	0.0534631	0.0253653	0.0534631	0.0534631	0.0534631	0.0534631	0.0286146	0.0534631
	10										0.0316361	0.0392823	0.0363625	0.0211269	0.0256303	0.0452774	0.0142751	0.00438939	0.0399805	0.0492012	0.0661948	0.0661948	0.0661948	0.0661948	0.0276906	0.0661948	0.0661948	0.0661948	0.0661948	0.0292825	0.0661948	0.0661948
	9										0.0506305	0.0525187	0.0301107	0.0305035	0.0527279	0.0173731	0.00571982	0.0538332	0.0672009	0.0781122	0.0781122	0.0781122	0.0781122	0.0375516	0.0781122	0.0781122	0.0781122	0.0781122	0.0375516	0.0781122	0.0781122	0.0781122
	8										0.0671032	0.0369967	0.0439692	0.0847827	0.0202758	0.0073135	0.0628396	0.0959175	0.118071	0.118071	0.118071	0.118071	0.0520467	0.118071	0.118071	0.118071	0.118071	0.052344	0.118071	0.118071	0.118071	0.118071
	7										0.0275169	0.0339809	0.0660654	0.0178688	0.00565562	0.0529131	0.0716862	0.0942017	0.0942017	0.0942017	0.0942017	0.0406556	0.0942017	0.0942017	0.0942017	0.0942017	0.0390052	0.0942017	0.0942017	0.0942017	0.0942017	0.0356323
	6										0.0408632	0.0763023	0.0220847	0.00666827	0.0603861	0.108648	0.119617	0.119617	0.119617	0.119617	0.0545666	0.119617	0.119617	0.119617	0.119617	0.0549756	0.119617	0.119617	0.119617	0.119617	0.0491348	0.119617
	5										0.0577039	0.0164388	0.00497212	0.0473704	0.0682527	0.0955482	0.0955482	0.0955482	0.0955482	0.0408681	0.0955482	0.0955482	0.0955482	0.0955482	0.0408201	0.0955482	0.0955482	0.0955482	0.0955482	0.0382108	0.0955482	0.0955482
	4										0.034753	0.0113486	0.0928109	0.147684	0.217827	0.217827	0.217827	0.217827	0.0834885	0.217827	0.217827	0.217827	0.217827	0.0923374	0.217827	0.217827	0.217827	0.217827	0.0856412	0.217827	0.217827	0.217827
	3										0.00393981	0.0313652	0.0513871	0.101198	0.101198	0.101198	0.101198	0.0340546	0.101198	0.101198	0.101198	0.101198	0.0355421	0.101198	0.101198	0.101198	0.101198	0.0361005	0.101198	0.101198	0.101198	0.101198
	2										0.151852	0.182974	0.354778	0.354778	0.354778	0.354778	0.109581	0.354778	0.354778	0.354778	0.354778	0.122513	0.354778	0.354778	0.354778	0.354778	0.126616	0.354778	0.354778	0.354778	0.354778	0.133755
	1										0.0763791	0.178842	0.178842	0.178842	0.178842	0.0522813	0.178842	0.178842	0.178842	0.178842	0.0540933	0.178842	0.178842	0.178842	0.178842	0.0544685	0.178842	0.178842	0.178842	0.178842	0.057422	0.178842
	0										0.386056	0.386056	0.386056	0.386056	0.0704989	0.386056	0.386056	0.386056	0.386056	0.0745622	0.386056	0.386056	0.386056	0.386056	0.0779861	0.386056	0.386056	0.386056	0.386056	0.0828717	0.386056	0.386056
Rate Lower		Year
		2010	2011	2012	2013	2014	2015	2016	2017	2018	2019	2020	2021	2022	2023	2024	2025	2026	2027	2028	2029	2030	2031	2032	2033	2034	2035	2036	2037	2038	2039	2040
Age	84										0.118429	0.122863	0.139404	0.128914	0.216174	0.0500204	0.0954564	0.0939081	0.153861	0.0484387	0.0949742	0.0423892	0.0595158	0.0288418	7.99986e-08	0.0357809	0.0606178	0.0211406	0.0454174	0.0362587	0.0534079	0.0341362
	83										0.0870771	0.0876268	0.086847	0.13804	0.0303569	0.0506339	0.0663645	0.0826885	0.0299668	0.0540243	0.0236524	0.0379672	0.0167741	4.66218e-08	0.017256	0.033791	0.0110234	0.0303061	0.0200461	0.0286716	0.0232502	0.0261396
	82										0.0892756	0.076759	0.119398	0.0285676	0.0387728	0.0569483	0.0657883	0.03159	0.0551472	0.0226895	0.0321056	0.0154262	4.56719e-08	0.0186149	0.0278466	0.0106386	0.0278311	0.0200287	0.0268194	0.0223515	0.0227855	0.00970315
	81										0.0875727	0.163979	0.0397615	0.0573758	0.0752735	0.0949304	0.0390684	0.0700128	0.0267834	0.0403054	0.0210663	5.81566e-08	0.022041	0.0332982	0.015917	0.0296369	0.0268525	0.0305336	0.0241189	0.0276984	0.0115312	0.0160666
	80										0.0915834	0.0230056	0.036249	0.0388634	0.0566725	0.0256851	0.0397641	0.0183391	0.0218586	0.0132373	3.24431e-08	0.0126542	0.0256488	0.0101579	0.0165262	0.0179528	0.0178669	0.0135336	0.0157492	0.00791716	0.00791146	0.0153435
	79										0.0240708	0.0391655	0.0452969	0.0735683	0.0263141	0.0543863	0.0221117	0.0300312	0.0150105	4.27951e-08	0.0181771	0.0237052	0.0107531	0.0214007	0.0189337	0.0209456	0.0181747	0.0187298	0.00862509	0.0107607	0.0185781	0.0120894
	78										0.131616	0.16898	0.214254	0.0779187	0.140188	0.0654233	0.0913517	0.044174	1.19893e-07	0.0433043	0.0724623	0.035091	0.0626713	0.060551	0.0676186	0.0531723	0.0566508	0.0252158	0.0345743	0.0623136	0.0465285	0.0282786
	77										0.198823	0.249418	0.111988	0.168664	0.085492	0.110051	0.0573329	1.45934e-07	0.0689636	0.0862155	0.0480445	0.0933032	0.0673977	0.0928372	0.0681861	0.0854497	0.0333605	0.0422634	0.0754708	0.0439624	0.03843	0.0414301
	76										0.104801	0.0407419	0.0775432	0.0377592	0.0469551	0.0250934	6.99823e-08	0.0295257	0.0386808	0.0185226	0.0335738	0.0262988	0.0395324	0.0308438	0.0344146	0.013961	0.0184899	0.0271316	0.0203647	0.0127074	0.0183283	0.00320609
	75										0.050979	0.0850558	0.0412661	0.0487353	0.0278364	8.04771e-08	0.0360572	0.0508613	0.0227689	0.0406713	0.0374969	0.0458461	0.0342709	0.0338856	0.0141274	0.0186918	0.0318832	0.0216842	0.0197619	0.0163074	0.0038739	0.0098755
	74										0.186128	0.0811411	0.116978	0.0613719	1.66537e-07	0.0587904	0.0851382	0.0476468	0.0854076	0.0609607	0.0926514	0.0654348	0.0789222	0.0289422	0.0399168	0.0662709	0.0418753	0.0314007	0.0343625	0.00662229	0.0210286	0.00953265
	73										0.0997125	0.126307	0.0645592	2.12721e-07	0.0718775	0.118761	0.0561724	0.120672	0.0835245	0.111258	0.0991272	0.096977	0.0343104	0.0468265	0.0934087	0.0545221	0.0476872	0.0421232	0.00908852	0.0234236	0.0122217	0.0351109
	72										0.0962693	0.0498077	1.40894e-07	0.0582711	0.0662857	0.0377004	0.0678145	0.0525314	0.0836362	0.0679649	0.0697688	0.0244287	0.02873	0.0589383	0.039654	0.0303157	0.0301832	0.00579253	0.0164407	0.00919623	0.0232072	0.0328492
	71										0.0325557	7.33546e-08	0.0322382	0.0474645	0.0237905	0.047955	0.0391513	0.0501083	0.0333377	0.0436825	0.0153163	0.0229448	0.0335494	0.0234769	0.0214838	0.0171691	0.00384182	0.0111335	0.00554752	0.0151144	0.0224719	0.0167999
	70										2.17094e-07	0.0670968	0.111918	0.0538858	0.10825	0.0805528	0.104518	0.0972715	0.09274	0.0350993	0.0569946	0.0899312	0.0550097	0.0428631	0.043427	0.00723129	0.025491	0.0124685	0.0345049	0.0499329	0.0392465	0.0783906
	69										0.0310181	0.0465738	0.0245716	0.0353856	0.0343762	0.0374675	0.0325359	0.0433274	0.0146415	0.0215007	0.0312589	0.0226502	0.0198151	0.0199936	0.00306394	0.0110833	0.00630142	0.0120214	0.0167546	0.0124718	0.032819	0.0318594
	68										0.0565262	0.0290979	0.0639346	0.0548103	0.057995	0.0499831	0.0531461	0.0238853	0.028488	0.0503273	0.0326236	0.0246354	0.0252589	0.00491178	0.0142558	0.00759187	0.0202274	0.0277075	0.0231822	0.0441709	0.0357367	0.00848302
	67										0.0268686	0.0556826	0.0344901	0.0554173	0.0369863	0.049801	0.0205298	0.0274692	0.0409827	0.0277304	0.022419	0.017196	0.00374221	0.0119495	0.00621854	0.0162513	0.0224462	0.0168008	0.0378879	0.0443253	0.00820535	0.0195941
	66										0.0820131	0.0631156	0.0973568	0.0691628	0.0681273	0.0333166	0.0466536	0.0653983	0.0384486	0.0335701	0.0304081	0.00654605	0.0170756	0.0107515	0.0251938	0.0356005	0.0309441	0.0583903	0.0679125	0.0128767	0.0265298	0.107213
	65										0.0764062	0.0921503	0.0740847	0.0806683	0.0328448	0.0460945	0.0716938	0.0507813	0.0344304	0.0416275	0.00800545	0.018828	0.0123225	0.0277903	0.0421461	0.0326757	0.0504416	0.0623722	0.0144791	0.032537	0.11679	0.0324853
	64										0.0811707	0.0655577	0.0578648	0.0280235	0.0320849	0.0610493	0.0343819	0.0302773	0.0286581	0.00631818	0.0162546	0.00748502	0.0236157	0.0298933	0.0234835	0.0521916	0.0507554	0.0102796	0.0227317	0.0958658	0.0208375	0.0350415
	63										0.145058	0.122405	0.0567916	0.0792613	0.141356	0.085411	0.0625599	0.0538445	0.012317	0.0303163	0.0197823	0.0460841	0.0643419	0.0474951	0.0869897	0.086941	0.0242294	0.0487389	0.146241	0.043164	0.0797862	0.101559
	62										0.0359263	0.0155493	0.0193108	0.0326044	0.0186372	0.0130604	0.0146685	0.00365106	0.0103104	0.00469577	0.0134745	0.0148926	0.0129508	0.0252032	0.0208127	0.00689033	0.0119567	0.0490215	0.0122652	0.0165123	0.0233745	0.0116743
	61										0.0026008	0.0029428	0.00534024	0.00282439	0.00217077	0.0024285	0.000514949	0.00111153	0.000697292	0.00181011	0.00261121	0.0017388	0.00365334	0.00361572	0.0008196	0.00181918	0.00588262	0.00151817	0.0024413	0.00397297	0.00156532	0.00148794
	60										0.0286657	0.0498418	0.029268	0.021704	0.0207137	0.00392382	0.0111557	0.00636923	0.0186275	0.0181163	0.0156564	0.0346338	0.0331237	0.00780474	0.0153431	0.0574005	0.0160487	0.0211589	0.0344106	0.0135719	0.0155274	0.00625168
	59										0.0514074	0.0346148	0.0250492	0.0210581	0.0039487	0.0115838	0.00726456	0.0139439	0.0229844	0.0159722	0.0374891	0.031058	0.00979689	0.0151602	0.0596755	0.014898	0.0230976	0.029689	0.0155862	0.0157629	0.00658547	0.00317505
	58										0.0458194	0.0274933	0.0306602	0.0060966	0.0183002	0.00934214	0.0230707	0.029403	0.0252729	0.0553748	0.0574905	0.0136468	0.0209	0.0739197	0.020156	0.0324789	0.0418346	0.0183878	0.0195111	0.0106544	0.00457196	0.0067908
	57										0.0249787	0.0231411	0.00488981	0.0143399	0.00752735	0.0172197	0.0276134	0.018455	0.0382324	0.0310822	0.00796591	0.0191339	0.0736798	0.0158538	0.0233769	0.0331371	0.0139533	0.0171756	0.0075586	0.00358934	0.00657897	0.0405755
	56										0.0539131	0.0115547	0.0326462	0.0155647	0.044686	0.0613799	0.0473575	0.0875405	0.0843885	0.0226036	0.0398424	0.157956	0.0363609	0.0587599	0.0818361	0.0419865	0.0357254	0.0150265	0.00754742	0.0143159	0.087758	0.021996
	55										0.00671235	0.0227823	0.00992562	0.0244191	0.0335027	0.0272704	0.0539933	0.0559357	0.0101768	0.0293865	0.0767282	0.0207672	0.0328908	0.0386952	0.0212572	0.0254693	0.00957715	0.00541142	0.00804465	0.0531077	0.0131304	0.00535302
	54										0.0186904	0.00843078	0.0226932	0.0306862	0.0263218	0.0393437	0.0408431	0.00985622	0.0279122	0.0904634	0.0207192	0.0292548	0.0329906	0.0199105	0.024283	0.00936106	0.00400193	0.00647379	0.0427308	0.00959654	0.00465579	0.00176334
	53										0.00621383	0.0131245	0.0204797	0.0172859	0.0281605	0.0276115	0.00756206	0.0140723	0.0483749	0.0119327	0.0157341	0.0250658	0.0127049	0.0117908	0.00581958	0.00273104	0.00574458	0.0278898	0.00681765	0.00264303	0.00112122	0.00475624
	52										0.0593232	0.0874864	0.0779693	0.16414	0.132733	0.0383118	0.0644878	0.22453	0.0514096	0.0845677	0.102913	0.0545608	0.0596076	0.0250353	0.0117296	0.0219128	0.136318	0.0359101	0.0128489	0.00437677	0.020887	0.0198955
	51										0.0378616	0.0337811	0.0566982	0.0616207	0.0125634	0.0239781	0.104916	0.0229948	0.0346762	0.0508933	0.0235835	0.023617	0.0116343	0.005366	0.00807035	0.0419556	0.011188	0.00510659	0.00159798	0.00679423	0.00784333	0.00184007
	50										0.0435415	0.0675989	0.0738327	0.0209429	0.0342089	0.118813	0.0294663	0.0401269	0.0571258	0.0268654	0.0314402	0.0156912	0.00652149	0.0103036	0.0835106	0.01527	0.00762243	0.00266849	0.0100923	0.0107732	0.00208919	0.00414629
	49										0.0321491	0.0239136	0.00654372	0.0121786	0.0481161	0.00969542	0.0188195	0.0228411	0.0103038	0.00915995	0.00411142	0.00210463	0.00363776	0.0230597	0.00552435	0.00259634	0.000945389	0.00312661	0.00333804	0.000726071	0.00131833	0.00206371
	48										0.0580639	0.0131981	0.0236249	0.095171	0.0195294	0.0336257	0.0449492	0.0197975	0.0223197	0.00866404	0.00400936	0.00754856	0.0382586	0.010924	0.00372521	0.00157453	0.00563338	0.00736945	0.00126897	0.00274227	0.00405419	0.00493156
	47										0.00648947	0.0145958	0.0522169	0.0127628	0.0149599	0.0259518	0.0128318	0.0114957	0.00524654	0.00235678	0.00498127	0.0255064	0.00647136	0.00224425	0.00100253	0.00471016	0.00394549	0.000981969	0.00142872	0.00228677	0.00273569	0.00189453
	46										0.00933121	0.0296363	0.00779826	0.0127238	0.0126599	0.00749547	0.00716895	0.00291085	0.00147442	0.00297974	0.0123828	0.00323547	0.00149452	0.000490557	0.00203377	0.00242845	0.000453248	0.000921501	0.00124315	0.00147863	0.00112113	0.00154879
	45										0.0767004	0.0211386	0.0318618	0.0365413	0.0168801	0.0176729	0.00830155	0.00337033	0.00706564	0.0302929	0.00847404	0.00389903	0.00112481	0.0054471	0.00524924	0.000902349	0.00189114	0.00272713	0.00304061	0.00223328	0.00321686	0.00373122
	44										0.00478528	0.00840727	0.00993966	0.00446355	0.00461758	0.00194915	0.00103915	0.00151142	0.00738762	0.00207076	0.00084522	0.00027516	0.00106524	0.00125978	0.000247945	0.000596434	0.000730634	0.00110985	0.000654666	0.000714528	0.000834326	0.00137454
	43										0.0186888	0.0242782	0.0100216	0.0127939	0.00557805	0.00200602	0.00406055	0.0235584	0.00607246	0.0020533	0.000634645	0.00302423	0.00337113	0.000608677	0.00132217	0.00177771	0.00265874	0.00135511	0.00184685	0.00266943	0.00262344	0.00282395
	42										0.0357642	0.0135349	0.0149978	0.00630622	0.00321084	0.00595564	0.032529	0.00732562	0.00273832	0.000968805	0.00448052	0.00422116	0.000868311	0.0016523	0.00232934	0.00253738	0.00183543	0.00308676	0.00362523	0.00442433	0.0040629	0.00456294
	41										0.0115941	0.0148073	0.00550399	0.00229638	0.00455272	0.0241459	0.0067171	0.0023088	0.000808935	0.00380915	0.00337937	0.000600979	0.00128894	0.00205763	0.00260092	0.00140827	0.00231806	0.00261561	0.00252682	0.00302176	0.0031403	0.00312273
	40										0.0113539	0.00335935	0.00208479	0.00407073	0.0227953	0.00434971	0.001775	0.000642891	0.0029293	0.0030836	0.000581288	0.00117982	0.00179534	0.00179371	0.00109617	0.00167749	0.00221578	0.00234875	0.0026437	0.00264444	0.00229787	0.00299102
	39										0.00707541	0.00310971	0.00608554	0.0258324	0.00709818	0.00272985	0.000963406	0.00365015	0.0042054	0.000752673	0.00182461	0.00237827	0.00344226	0.00204579	0.00260544	0.00291285	0.00389683	0.00347682	0.00436859	0.00350791	0.0047149	0.00352793
	38										0.00159048	0.00313122	0.0161893	0.00295101	0.00170582	0.000499154	0.00256357	0.00231333	0.000368095	0.000960091	0.00137305	0.0010852	0.000847741	0.00134665	0.0016769	0.00209696	0.00178585	0.00217366	0.00194986	0.00238049	0.00220245	0.00248844
	37										0.00281867	0.0132291	0.00355543	0.00161295	0.000445794	0.00206049	0.00175793	0.000317465	0.000828858	0.0011687	0.00104543	0.000840619	0.0012704	0.00127607	0.00186714	0.00141316	0.00189748	0.00176753	0.0020937	0.00208423	0.00233748	0.00176856
	36										0.00937026	0.00290208	0.000996784	0.000323741	0.00146248	0.00151033	0.000224706	0.000625144	0.00083925	0.000962397	0.00069552	0.000873693	0.0012785	0.00102448	0.00120881	0.00133832	0.0011506	0.00141911	0.00133318	0.00172329	0.00130302	0.00045329
	35										0.0050033	0.0021014	0.000777212	0.00326472	0.0035276	0.000537287	0.00144394	0.00166198	0.00191164	0.00139555	0.00163598	0.00242769	0.00206639	0.00246136	0.00238485	0.00249993	0.00348003	0.00271392	0.00378724	0.00203365	0.0010136	0.00257354
	34										0.00297312	0.00105657	0.00498638	0.00411502	0.00114039	0.00200798	0.00269814	0.00320014	0.00209578	0.0031905	0.00358585	0.00358832	0.00444997	0.00450466	0.00293689	0.00513996	0.00433142	0.0059073	0.00419932	0.00146919	0.00365713	0.00116705
	33										0.000175578	0.000624809	0.000813665	0.000149554	0.000277206	0.000406369	0.000513903	0.000278068	0.000353311	0.000465083	0.00061616	0.000688828	0.000765778	0.000575448	0.000741542	0.00066172	0.000929409	0.000649162	0.000243704	0.000596234	0.000200819	0.000273911
	32										0.000220313	0.000242428	4.39112e-05	6.57109e-05	9.12792e-05	0.000129857	7.59886e-05	0.000106576	0.000120215	0.000153513	0.000148774	0.000185587	0.00013184	0.000166979	0.000140485	0.000183568	0.000152948	5.13503e-05	0.000142413	4.30349e-05	8.5116e-05	3.88735e-05
	31										0.0011179	0.000225806	0.000411784	0.000664011	0.000701183	0.000443374	0.00057022	0.000745769	0.000871201	0.00108154	0.000844956	0.000748877	0.000983271	0.000836611	0.0012326	0.000793733	0.000258652	0.000789715	0.000280113	0.00041276	0.000230162	0.000303345
	30										0.000212274	0.000381692	0.000642393	0.00063108	0.000403349	0.000532792	0.0006994	0.000728671	0.000717833	0.000933463	0.000672486	0.00103402	0.000754849	0.000994713	0.000944222	0.000257002	0.000734895	0.000231621	0.000429672	0.00021854	0.000225955	0.000340545
	29										0.000575221	0.00079714	0.000816696	0.000505439	0.000671467	0.000881324	0.00109379	0.00112729	0.00125972	0.00104593	0.00149574	0.00124299	0.00138789	0.00134793	0.0003528	0.00113169	0.000323327	0.000566327	0.000285768	0.000323642	0.00046423	0.000378558
	28										0.00148087	0.00188428	0.00123709	0.00139619	0.00186385	0.0026494	0.00249811	0.00266574	0.00197888	0.00321722	0.00224636	0.0032268	0.00225642	0.000851171	0.00230735	0.000615491	0.0010554	0.000555328	0.000770034	0.000839744	0.000813562	0.000370842
	27										0.000738345	0.00058818	0.000828975	0.000770779	0.00100468	0.00108985	0.00128626	0.00089222	0.00134614	0.000990335	0.00121392	0.0011325	0.000330032	0.000898715	0.000321769	0.000602909	0.000234292	0.000346704	0.000438648	0.000369819	0.000163441	0.000107632
	26										0.000942009	0.00141436	0.00151623	0.00173245	0.00188922	0.00221019	0.00166415	0.00208974	0.00178628	0.00252632	0.0017739	0.000530689	0.00181452	0.000573337	0.000982009	0.000482576	0.000605582	0.000740629	0.000664685	0.000287448	0.000238201	5.72207e-07
	25										0.0063122	0.00969714	0.0094427	0.0095532	0.0104519	0.0080466	0.0112352	0.011296	0.0113292	0.0101176	0.00293009	0.00841553	0.0023733	0.00483369	0.00198867	0.00340009	0.00343428	0.00336976	0.00143886	0.000970843	2.30174e-06	3.40847e-07
	24										0.000975307	0.00114843	0.00114453	0.00143091	0.000943006	0.00141629	0.00116895	0.00142982	0.00131007	0.000423731	0.00109602	0.00034043	0.000618225	0.000275256	0.000357702	0.000435216	0.000393008	0.000145783	0.000103862	2.21592e-07	4.01576e-08	1.87628e-08
	23										0.00159505	0.0016003	0.00220571	0.00167951	0.00227146	0.00173176	0.00268169	0.00193578	0.000560913	0.00170439	0.000533915	0.000903798	0.000393155	0.000566758	0.000772882	0.000695981	0.000229244	0.00018512	2.41541e-07	7.21516e-08	2.45833e-08	1.70201e-08
	22										0.0020608	0.00239353	0.00188128	0.00234428	0.00206016	0.00242452	0.00194727	0.00066238	0.0018048	0.000543783	0.000871343	0.000477927	0.000692504	0.000679517	0.00098454	0.000276869	0.000141887	3.38809e-07	9.28155e-08	2.98059e-08	1.55992e-08	7.30083e-09
	21										0.00148139	0.00122173	0.00146085	0.00124899	0.0016251	0.00132599	0.000393661	0.00101381	0.000305858	0.000545347	0.000317065	0.00038548	0.000398701	0.000469377	0.000132782	0.000145997	2.18164e-07	5.21322e-08	1.64212e-08	1.09412e-08	3.69925e-09	0.00208444
	20										0.00114662	0.00136938	0.0010753	0.00139661	0.0010918	0.000474887	0.00105226	0.000324285	0.000665201	0.000291566	0.0004378	0.000490383	0.00042306	0.000148733	0.000142919	1.17767e-07	4.627e-08	1.73405e-08	1.00889e-08	3.58379e-09	0.002243	0.002243
	19										0.00279413	0.00204887	0.00275895	0.00204535	0.000830302	0.00162846	0.00054836	0.00106554	0.000473356	0.000678159	0.000694751	0.000617959	0.000213671	0.00020918	4.07131e-07	6.59692e-08	3.08251e-08	1.56508e-08	4.9662e-09	0.00376192	0.00376192	0.00376192
	18										0.000562684	0.000645499	0.000571652	0.000184627	0.0005435	0.000152587	0.000284723	0.000129491	0.000196874	0.000177445	0.000221149	6.37045e-05	5.72107e-05	1.46141e-07	2.21864e-08	7.37781e-09	4.9197e-09	1.47944e-09	0.000915289	0.000915289	0.000915289	0.000915289
	17										0.0022242	0.00176355	0.000695462	0.00137953	0.000459086	0.000820606	0.000358413	0.000540401	0.000574392	0.00054206	0.000193667	0.000129065	1.35737e-07	4.71935e-08	1.71967e-08	1.25027e-08	4.23927e-09	0.00270459	0.00270459	0.00270459	0.00270459	1.29928e-07
	16										0.00127516	0.000505583	0.00113981	0.000339403	0.000648719	0.000291128	0.00050031	0.000519058	0.000452429	0.000165837	0.000129971	1.40646e-07	3.48249e-08	1.50653e-08	9.48681e-09	4.09895e-09	0.00209338	0.00209338	0.00209338	0.00209338	9.71629e-08	0.00209338
	15										0.000561983	0.00112238	0.000387527	0.000701993	0.000344035	0.000475375	0.000496734	0.000451193	0.00017714	0.000148483	8.62816e-08	3.86677e-08	1.42435e-08	7.85776e-09	3.27602e-09	0.00226041	0.00226041	0.00226041	0.00226041	1.02259e-07	0.00226041	0.00226041
	14										0.00227745	0.000691288	0.00106055	0.000638008	0.000855364	0.000950908	0.00083736	0.000282348	0.000234633	1.7011e-07	1.07686e-07	2.68217e-08	1.86824e-08	6.40639e-09	0.00412744	0.00412744	0.00412744	0.00412744	1.66048e-07	0.00412744	0.00412744	0.00412744
	13										0.000480205	0.00081817	0.000447782	0.000489339	0.000684951	0.000583623	0.000197093	0.00015741	1.03346e-07	4.87106e-08	1.97294e-08	1.3197e-08	4.29388e-09	0.00282846	0.00282846	0.00282846	0.00282846	1.14797e-07	0.00282846	0.00282846	0.00282846	0.00282846
	12										0.00056808	0.000270248	0.000372464	0.000394803	0.000374745	0.000157573	0.000127458	7.79909e-08	3.81602e-08	1.32371e-08	8.12675e-09	2.64752e-09	0.00154293	0.00154293	0.00154293	0.00154293	9.36705e-08	0.00154293	0.00154293	0.00154293	0.00154293	5.13199e-08
	11										0.000520599	0.000690426	0.000704278	0.000695659	0.000236177	0.000219484	9.86648e-08	6.20877e-08	2.09025e-08	1.72377e-08	6.01431e-09	0.00309998	0.00309998	0.00309998	0.00309998	1.05838e-07	0.00309998	0.00309998	0.00309998	0.00309998	7.85251e-08	0.00309998
	10										0.00087508	0.000909936	0.000775558	0.000278444	0.000293761	1.4144e-07	7.43139e-08	2.26251e-08	1.82563e-08	6.62087e-09	0.00322862	0.00322862	0.00322862	0.00322862	1.64421e-07	0.00322862	0.00322862	0.00322862	0.00322862	1.13957e-07	0.00322862	0.00322862
	9										0.00128832	0.00116896	0.000395764	0.000354176	1.64456e-07	1.15968e-07	4.14343e-08	2.37571e-08	1.12466e-08	0.00465193	0.00465193	0.00465193	0.00465193	2.76454e-07	0.00465193	0.00465193	0.00465193	0.00465193	1.354e-07	0.00465193	0.00465193	0.00465193
	8										0.00185302	0.000625972	0.000582751	1.7392e-07	1.46455e-07	3.91002e-08	3.77811e-08	1.58569e-08	0.00720856	0.00720856	0.00720856	0.00720856	2.18818e-07	0.00720856	0.00720856	0.00720856	0.00720856	1.77174e-07	0.00720856	0.00720856	0.00720856	0.00720856
	7										0.000506025	0.000468141	3.64317e-07	1.17715e-07	3.71634e-08	2.97721e-08	1.17153e-08	0.00490194	0.00490194	0.00490194	0.00490194	1.9086e-07	0.00490194	0.00490194	0.00490194	0.00490194	1.60672e-07	0.00490194	0.00490194	0.00490194	0.00490194	1.87947e-07
	6										0.000726041	2.2053e-07	1.86502e-07	4.93281e-08	4.1351e-08	1.69546e-08	0.00637525	0.00637525	0.00637525	0.00637525	3.66567e-07	0.00637525	0.00637525	0.00637525	0.00637525	2.33496e-07	0.00637525	0.00637525	0.00637525	0.00637525	2.59824e-07	0.00637525
	5										1.69155e-07	8.58281e-08	3.62602e-08	3.07749e-08	1.28415e-08	0.00445951	0.00445951	0.00445951	0.00445951	2.69098e-07	0.00445951	0.00445951	0.00445951	0.00445951	1.68738e-07	0.00445951	0.00445951	0.00445951	0.00445951	1.92888e-07	0.00445951	0.00445951
	4										2.23256e-07	6.64405e-08	7.34424e-08	2.94079e-08	0.0103113	0.0103113	0.0103113	0.0103113	7.16961e-07	0.0103113	0.0103113	0.0103113	0.0103113	5.31103e-07	0.0103113	0.0103113	0.0103113	0.0103113	6.35965e-07	0.0103113	0.0103113	0.0103113
	3										3.19056e-08	2.58972e-08	1.21044e-08	0.00314045	0.00314045	0.00314045	0.00314045	2.1929e-07	0.00314045	0.00314045	0.00314045	0.00314045	1.65239e-07	0.00314045	0.00314045	0.00314045	0.00314045	1.93239e-07	0.00314045	0.00314045	0.00314045	0.00314045
	2										1.11603e-07	4.36926e-08	0.0133035	0.0133035	0.0133035	0.0133035	9.13e-07	0.0133035	0.0133035	0.0133035	0.0133035	5.79108e-07	0.0133035	0.0133035	0.0133035	0.0133035	7.4247e-07	0.0133035	0.0133035	0.0133035	0.0133035	5.36314e-07
	1										1.89346e-08	0.00391472	0.00391472	0.00391472	0.00391472	3.26401e-07	0.00391472	0.00391472	0.00391472	0.00391472	2.59645e-07	0.00391472	0.00391472	0.00391472	0.00391472	2.85188e-07	0.00391472	0.00391472	0.00391472	0.00391472	2.68437e-07	0.00391472
	0										0.00806283	0.00806283	0.00806283	0.00806283	6.16061e-07	0.00806283	0.00806283	0.00806283	0.00806283	5.72013e-07	0.00806283	0.00806283	0.00806283	0.00806283	6.07826e-07	0.00806283	0.00806283	0.00806283	0.00806283	5.89595e-07	0.00806283	0.00806283

## Sheet: Liver
Liver and Intrahepatic Bile Duct
Rows are ages 84 backwards to 0 by 1 year intervals
Columns are years from 2010 to 2040 in 1 year intervals
Rate of Cancer		Year
		2010	2011	2012	2013	2014	2015	2016	2017	2018	2019	2020	2021	2022	2023	2024	2025	2026	2027	2028	2029	2030	2031	2032	2033	2034	2035	2036	2037	2038	2039	2040
Age	84	0.0891832	1.19047	5.14326e-07	0.356363	0.584662	0.644516	0.557712	1.29571	1.93267	1.93479	1.19697	1.7039	1.66904	0.705246	0.891314	0.729712	0.764154	2.27312	1.17736	2.23197	2.12755	1.75271	3.06616	1.04633e-06	1.17817	0.889434	1.97723	4.18235	1.59233	2.08239	1.83534
	83	2.67977	5.76676e-07	0.481768	0.665794	1.57275	0.455271	2.09778	5.35206	1.95877	1.75965	2.50488	2.45364	1.03677	1.31031	1.07274	1.12337	3.34169	1.73082	3.2812	3.12769	2.57663	4.50753	1.53819e-06	1.73202	1.30755	2.9067	6.14843	2.34086	3.0613	2.69811	1.31337
	82	8.40206e-07	0.34963	0.582588	1.15923	0.719072	1.1084	5.60854	3.51094	1.15306	2.38346	2.3347	0.986516	1.24679	1.02074	1.06892	3.1797	1.64692	3.12214	2.97608	2.45173	4.28902	1.46363e-06	1.64806	1.24416	2.76579	5.85038	2.22739	2.9129	2.56732	1.2497	1.48094
	81	0.505044	0.419178	1.00568	0.525473	1.73566	2.93801	3.64769	2.04909	1.54846	2.20251	0.93066	1.1762	0.962945	1.0084	2.99966	1.55367	2.94536	2.80757	2.31291	4.04618	1.38076e-06	1.55474	1.17372	2.6092	5.51913	2.10127	2.74797	2.42195	1.17894	1.39709	1.63598
	80	0.463949	0.554431	0.349293	0.971839	3.52512	1.46411	1.6312	2.10843	1.09638	0.672711	0.850195	0.696048	0.728901	2.16825	1.12304	2.129	2.0294	1.67185	2.92471	9.98055e-07	1.12382	0.848401	1.88601	3.98941	1.51887	1.98633	1.75067	0.852178	1.00986	1.18254	1.02336
	79	0.800239	0.251118	0.842431	2.57397	2.29083	0.853812	2.18879	1.94679	0.436689	0.801413	0.65611	0.687079	2.04385	1.05861	2.00685	1.91296	1.57592	2.7569	9.40789e-07	1.05934	0.799722	1.7778	3.76051	1.43172	1.87236	1.65022	0.803282	0.951919	1.11469	0.964644	0.813239
	78	0.25413	0.424646	1.5644	1.17281	0.936672	0.803276	1.417	0.543671	0.364759	0.433631	0.454098	1.3508	0.699645	1.32635	1.2643	1.04154	1.82206	6.21778e-07	0.700128	0.528545	1.17497	2.48536	0.94624	1.23746	1.09065	0.530898	0.629134	0.736712	0.637544	0.537479	0.233332
	77	1.35981	2.49524	2.25551	1.51738	2.78845	1.64552	1.25216	1.43695	0.624513	0.949653	2.82492	1.46316	2.77378	2.64402	2.17817	3.81047	1.30032e-06	1.46417	1.10534	2.4572	5.19762	1.97887	2.58789	2.28086	1.11026	1.3157	1.54068	1.33329	1.12403	0.487967	0.521772
	76	2.44711	1.1018	0.89372	1.38344	1.74941	0.445331	1.01357	0.753473	0.418868	1.80931	0.937128	1.77655	1.69344	1.39508	2.44053	8.3283e-07	0.937775	0.707951	1.57379	3.32897	1.26743	1.6575	1.46085	0.711102	0.842683	0.986776	0.853947	0.719917	0.312533	0.334185	0.432591
	75	0.545283	0.220312	0.411196	0.437996	0.23892	0.181911	0.268203	0.255026	0.402722	0.302891	0.574203	0.54734	0.450906	0.788809	2.6918e-07	0.3031	0.228818	0.508667	1.07596	0.409647	0.535722	0.472164	0.229837	0.272365	0.318938	0.276006	0.232686	0.101014	0.108013	0.139819	0.322448
	74	0.856618	0.796366	1.02279	0.469957	0.766754	0.378176	0.713193	1.92637	0.529671	1.45807	1.38986	1.14499	2.00302	6.8353e-07	0.769662	0.581038	1.29166	2.73219	1.04022	1.36036	1.19897	0.583624	0.691616	0.809878	0.700862	0.590858	0.256506	0.274276	0.355041	0.818792	0.423662
	73	1.22044	0.780738	0.432542	0.594452	0.628269	0.396363	2.12333	0.99861	1.00497	1.39104	1.14596	2.00473	6.84111e-07	0.770316	0.581532	1.29276	2.73452	1.0411	1.36152	1.19998	0.58412	0.692204	0.810567	0.701457	0.591361	0.256724	0.274509	0.355343	0.819489	0.424022	0.155813
	72	0.42382	0.116955	0.193803	0.172536	0.233248	0.418	0.389894	0.671146	0.339616	0.406266	0.710717	2.42532e-07	0.273093	0.206165	0.458309	0.969443	0.369092	0.482685	0.42542	0.207083	0.245401	0.287363	0.248681	0.20965	0.0910139	0.0973193	0.125977	0.290526	0.150325	0.0552389	0.17209
	71	0.202801	0.167389	0.179679	0.204609	0.785732	0.245177	0.837031	0.724477	0.316835	0.804845	2.74653e-07	0.309262	0.23347	0.519008	1.09784	0.417975	0.546613	0.481763	0.234509	0.277902	0.325422	0.281617	0.237416	0.103068	0.110208	0.142661	0.329003	0.170234	0.0625548	0.194881	0.255029
	70	0.51885	0.277414	0.380897	1.2321	0.82384	0.940893	1.61516	1.20819	1.12202	5.55988e-07	0.626048	0.47262	1.05064	2.22239	0.846119	1.10653	0.975247	0.474724	0.562566	0.658761	0.570086	0.480609	0.208644	0.223098	0.288793	0.666012	0.34461	0.126632	0.394504	0.516263	0.173949
	69	0.231062	0.158024	0.616333	0.347137	0.849549	0.487863	0.723785	1.14971	2.08275e-07	0.340545	0.257086	0.571507	1.20889	0.460254	0.601905	0.530494	0.25823	0.306013	0.358339	0.310103	0.261431	0.113494	0.121356	0.157092	0.362283	0.187454	0.0688824	0.214594	0.280826	0.094621	0.460961
	68	0.300219	0.583238	0.39608	0.816507	1.00476	0.498662	1.571	4.86787e-07	0.290978	0.318977	0.709091	1.49991	0.571055	0.746806	0.658205	0.320396	0.379682	0.444605	0.384757	0.324368	0.140816	0.150571	0.19491	0.449498	0.232581	0.085465	0.266255	0.348431	0.1174	0.571932	0.40361
	67	0.308386	0.104315	0.259284	0.268761	0.285827	0.301236	1.85123e-07	0.189276	0.0758541	0.244859	0.517941	0.197193	0.257883	0.227287	0.110637	0.131109	0.153528	0.132862	0.112009	0.0486257	0.0519944	0.067305	0.155218	0.0803135	0.0295123	0.0919417	0.120318	0.0405398	0.197496	0.139372	0.00835022
	66	0.441332	0.5464	0.682892	0.611757	1.38157	2.84029e-07	0.575954	0.394806	0.465915	1.43108	0.544849	0.712535	0.628	0.305694	0.362258	0.424202	0.367101	0.309483	0.134354	0.143662	0.185965	0.428871	0.221908	0.081543	0.254037	0.332442	0.112012	0.545686	0.385089	0.0230718	0.441986
	65	0.606297	0.377436	0.407682	0.775543	3.41654e-07	0.231764	0.315089	0.636016	0.714187	0.394837	0.516354	0.455093	0.221527	0.262518	0.307407	0.266027	0.224273	0.0973623	0.104108	0.134764	0.31079	0.16081	0.0590919	0.184093	0.240911	0.0811722	0.395443	0.279063	0.0167195	0.320294	0.117305
	64	0.655159	0.352485	0.808493	3.00017e-07	0.436111	0.198344	0.794045	1.52511	0.308242	0.585351	0.515905	0.251128	0.297597	0.348484	0.301575	0.254241	0.110372	0.118019	0.152771	0.352319	0.182298	0.0669879	0.208692	0.273102	0.0920187	0.448283	0.316352	0.0189536	0.363093	0.13298	0.0233563
	63	0.424064	0.484488	2.16773e-07	0.265427	0.258677	0.346433	1.31967	0.456215	0.316722	0.405346	0.197311	0.233821	0.273803	0.236947	0.199757	0.0867194	0.0927272	0.120032	0.276817	0.143232	0.0526324	0.163969	0.214576	0.072299	0.352216	0.248557	0.0148918	0.285282	0.104482	0.018351	0.0675065
	62	0.509995	1.13659e-07	0.167801	0.137752	0.395321	0.503769	0.345403	0.410155	0.191902	0.135644	0.160743	0.188229	0.162892	0.137325	0.0596163	0.0637464	0.0825176	0.190301	0.0984662	0.0361827	0.112723	0.147513	0.0497028	0.242135	0.170874	0.0102376	0.196121	0.0718274	0.0126156	0.0464082	0.10554
	61	2.46276e-07	0.181105	0.179261	0.433337	1.18331	0.271411	0.639206	0.511547	0.132188	0.227467	0.266362	0.230507	0.194328	0.0843625	0.0902071	0.11677	0.269294	0.139339	0.0512019	0.159513	0.208744	0.0703341	0.342643	0.241802	0.0144871	0.277529	0.101642	0.0178523	0.0656718	0.149349	0.055526
	60	0.385497	0.19006	0.553967	1.27423	0.626278	0.493418	0.783161	0.346154	0.217761	0.370279	0.320436	0.270142	0.117275	0.1254	0.162326	0.374354	0.1937	0.0711775	0.221744	0.290183	0.0977737	0.47632	0.336137	0.020139	0.385802	0.141296	0.024817	0.0912926	0.207615	0.0771886	0.0170826
	59	0.341948	0.496443	1.37684	0.570024	0.962348	0.510979	0.447932	0.481988	0.299619	0.37651	0.317415	0.137797	0.147344	0.190732	0.439863	0.227595	0.083633	0.260548	0.340962	0.114883	0.559672	0.394959	0.0236632	0.453314	0.166022	0.0291598	0.107268	0.243947	0.090696	0.020072	0.0143021
	58	0.219933	0.303823	0.151664	0.21568	0.245399	0.0719642	0.153579	0.163297	0.0750186	0.0918363	0.0398683	0.0426304	0.0551836	0.127264	0.0658492	0.0241972	0.0753832	0.0986491	0.0332387	0.161928	0.114272	0.00684637	0.131155	0.0480345	0.00843668	0.0310354	0.07058	0.0262407	0.00580734	0.00413796	0.0152512
	57	1.13823	0.283013	0.485273	0.46509	0.292262	0.208652	0.440007	0.345751	0.154737	0.0975442	0.104302	0.135015	0.311371	0.161111	0.0592023	0.184437	0.241361	0.0813238	0.396182	0.279584	0.0167507	0.320893	0.117524	0.0206417	0.0759331	0.172685	0.064202	0.0142086	0.0101242	0.0373144	0.0416876
	56	0.729293	0.622871	0.719782	0.381001	0.582863	0.411186	0.640817	0.490542	0.11305	0.175531	0.227219	0.524011	0.271135	0.0996323	0.310392	0.40619	0.136861	0.66674	0.470516	0.02819	0.540035	0.197783	0.0347382	0.127789	0.290614	0.108046	0.0239118	0.0170381	0.062797	0.0701566	0.22709
	55	0.947583	0.545427	0.348107	0.448583	0.678119	0.353538	0.536748	0.21158	0.120101	0.225751	0.520625	0.269384	0.0989886	0.308386	0.403565	0.135977	0.662432	0.467476	0.0280079	0.536546	0.196505	0.0345138	0.126963	0.288737	0.107348	0.0237573	0.0169281	0.0623913	0.0697033	0.225623	0.0624098
	54	0.524843	0.166848	0.259241	0.330108	0.368789	0.187304	0.146434	0.142176	0.0977003	0.327178	0.16929	0.0622077	0.1938	0.253614	0.0854523	0.416294	0.293777	0.0176011	0.337183	0.12349	0.0216896	0.0797879	0.181452	0.0674613	0.0149299	0.0106382	0.0392087	0.0438039	0.141789	0.0392204	0.0136071
	53	0.133529	0.103341	0.158663	0.14931	0.162498	0.042499	0.0818376	0.0961911	0.117763	0.0884808	0.0325134	0.101291	0.132554	0.0446625	0.21758	0.153545	0.00919938	0.176232	0.0645434	0.0113363	0.0417019	0.0948375	0.0352593	0.00780325	0.00556013	0.0204928	0.0228945	0.0741073	0.0204989	0.00711188	0.0263979
	52	1.27075	0.971809	1.10266	1.01086	0.566519	0.364942	0.850741	1.78149	0.489338	0.261106	0.813442	1.0645	0.358671	1.74732	1.23308	0.0738775	1.41527	0.518329	0.0910382	0.334896	0.761612	0.283157	0.0626656	0.0446518	0.164572	0.183859	0.595134	0.164621	0.0571134	0.211993	0.0677225
	51	0.227705	0.128692	0.14225	0.0671529	0.0926967	0.072289	0.300227	0.141055	0.0275157	0.124476	0.162893	0.0548851	0.267381	0.18869	0.011305	0.216569	0.0793165	0.013931	0.0512469	0.116545	0.0433297	0.00958931	0.00683277	0.0251834	0.0281348	0.0910695	0.0251908	0.0087397	0.03244	0.0103631	0.0123748
	50	0.329638	0.181491	0.103304	0.120118	0.200727	0.278881	0.259865	0.0867069	0.143398	0.272493	0.0918135	0.447283	0.315646	0.0189113	0.362283	0.132683	0.0233042	0.0857274	0.194959	0.0724832	0.0160413	0.0114301	0.0421275	0.0470647	0.152344	0.04214	0.01462	0.0542666	0.0173358	0.020701	0.0388065
	49	2.34918e-07	6.66034e-08	9.33764e-08	1.3144e-07	3.91318e-07	1.21981e-07	8.07217e-08	2.28345e-07	1.58632e-07	7.7613e-08	3.78104e-07	2.66826e-07	1.59864e-08	3.0625e-07	1.12161e-07	1.96998e-08	7.24682e-08	1.64806e-07	6.12724e-08	1.35602e-08	9.66221e-09	3.56118e-08	3.97853e-08	1.28781e-07	3.56223e-08	1.23588e-08	4.58734e-08	1.46545e-08	1.74992e-08	3.28044e-08	4.74891e-08
	48	0.0185495	0.0129536	0.0219852	0.0551344	0.0368279	0.00815284	0.0457406	0.0543516	0.0097217	0.0687721	0.0485322	0.00290772	0.0557029	0.0204007	0.00358314	0.013181	0.029976	0.0111447	0.00246643	0.00175743	0.00647731	0.00723644	0.0234236	0.00647924	0.0022479	0.00834376	0.00266546	0.00318288	0.0059667	0.00863765	0.00509064
	47	0.121508	0.102722	0.310603	0.174763	0.0829035	0.155597	0.366693	0.112188	0.290135	0.297312	0.0178129	0.34124	0.124976	0.0219505	0.0807479	0.183635	0.0682729	0.0151095	0.0107661	0.0396805	0.0443309	0.143495	0.0396922	0.0137708	0.0511145	0.0163288	0.0194986	0.0365524	0.0529148	0.0311856	0.0273183
	46	0.0655047	0.0986582	0.0669312	0.0267449	0.107562	0.0848	0.0514553	0.227613	0.0852698	0.0074184	0.142114	0.0520479	0.00914159	0.0336285	0.0764772	0.0284332	0.00629256	0.0044837	0.0165255	0.0184622	0.0597603	0.0165304	0.00573504	0.0212873	0.00680035	0.00812044	0.0152227	0.0220371	0.0129877	0.0113771	0.0118674
	45	0.164702	0.0556558	0.0268148	0.0908411	0.153465	0.0311515	0.273299	0.175125	0.00556991	0.154942	0.0567459	0.00996674	0.036664	0.0833803	0.0309996	0.00686055	0.00488842	0.0180171	0.0201287	0.0651545	0.0180225	0.0062527	0.0232088	0.00741417	0.00885341	0.0165968	0.0240262	0.01416	0.012404	0.0129386	0.0191403
	44	0.137257	0.0329394	0.134547	0.191466	0.0832821	0.244425	0.310632	0.0168989	0.171856	0.0913957	0.0160526	0.0590514	0.134293	0.0499284	0.0110497	0.00787334	0.0290186	0.0324194	0.104939	0.0290272	0.0100707	0.0373803	0.0119414	0.0142594	0.026731	0.0386969	0.0228062	0.019978	0.0208391	0.0308276	0.0399707
	43	0.0255381	0.0519595	0.0891525	0.032665	0.205432	0.087338	0.00942341	0.163918	0.0318692	0.00812801	0.0298999	0.0679977	0.0252806	0.00559486	0.00398656	0.0146932	0.0164152	0.0531343	0.0146975	0.00509916	0.018927	0.00604635	0.00722007	0.0135349	0.0195937	0.0115476	0.0101156	0.0105516	0.0156092	0.0202386	0.00773015
	42	0.0809827	0.0692113	0.0305758	0.161977	0.147563	0.00532621	0.18375	0.0611062	0.00569749	0.0304343	0.0692129	0.0257324	0.00569485	0.00405781	0.0149558	0.0167085	0.0540839	0.0149602	0.00519029	0.0192653	0.00615441	0.00734911	0.0137768	0.0199439	0.011754	0.0102964	0.0107402	0.0158881	0.0206003	0.0078683	0.00955002
	41	0.208425	0.0458635	0.29295	0.224807	0.0173876	0.20067	0.132353	0.0211078	0.04122	0.136121	0.050608	0.0112001	0.00798051	0.0294136	0.0328607	0.106367	0.0294223	0.0102078	0.0378891	0.0121039	0.0144535	0.0270948	0.0392237	0.0231166	0.02025	0.0211227	0.0312473	0.0405147	0.0154746	0.0187821	0.0335447
	40	0.024539	0.0780728	0.0722383	0.00470638	0.116392	0.0256807	0.00812284	0.0271322	0.0327559	0.0176838	0.00391362	0.00278861	0.0102779	0.0114824	0.0371675	0.0102809	0.00356687	0.0132395	0.00422943	0.00505045	0.00946767	0.0137058	0.00807758	0.00707589	0.00738086	0.0109186	0.014157	0.00540725	0.00656296	0.0117214	0.011447
	39	0.355524	0.163852	0.0128714	0.268132	0.126772	0.0134141	0.0888647	0.183504	0.0362174	0.0116389	0.00829321	0.0305661	0.0341483	0.110535	0.0305751	0.0106077	0.0393737	0.0125782	0.0150198	0.0281565	0.0407606	0.0240224	0.0210434	0.0219504	0.0324716	0.0421022	0.016081	0.019518	0.0348591	0.0340428	0.0237525
	38	0.049874	0.00195147	0.049016	0.019521	0.00442619	0.0098092	0.0401736	0.0135621	0.00159334	0.00164858	0.00607613	0.00678823	0.0219728	0.00607793	0.00210868	0.00782698	0.00250037	0.00298575	0.00559714	0.00810266	0.00477534	0.00418315	0.00436345	0.00645493	0.00836937	0.00319668	0.00387992	0.00692952	0.00676726	0.00472169	0.0272763
	37	0.00159785	0.0199908	0.00959944	0.00183342	0.00870677	0.0119289	0.00798684	0.00160498	0.000607096	0.00324914	0.00362992	0.0117497	0.0032501	0.00112759	0.00418538	0.00133704	0.00159659	0.002993	0.0043328	0.00255355	0.00223689	0.0023333	0.00345169	0.00447542	0.00170939	0.00207474	0.00370548	0.00361871	0.00252486	0.0145857	0.00683728
	36	0.693329	0.165833	0.0381892	0.152765	0.448494	0.100454	0.0400362	0.0259032	0.0506816	0.0822192	0.266136	0.0736161	0.0255403	0.0948005	0.0302846	0.0361634	0.0677927	0.0981396	0.057839	0.0506664	0.0528502	0.0781823	0.10137	0.0387183	0.0469937	0.0839305	0.0819653	0.0571892	0.330371	0.154867	0.114703
	35	0.0648261	0.00743591	0.0358649	0.0886936	0.0425691	0.00567563	0.00728293	0.0243733	0.0144552	0.0679433	0.0187939	0.00652034	0.0242022	0.00773153	0.00923237	0.0173072	0.0250546	0.0147661	0.0129349	0.0134924	0.0199596	0.0258793	0.00988462	0.0119973	0.0214271	0.0209254	0.0146002	0.0843424	0.039537	0.0292832	0.0154763
	34	0.0259033	0.062231	0.185559	0.0750192	0.021433	0.00920047	0.0610674	0.0619485	0.106449	0.0427566	0.014834	0.0550607	0.0175894	0.0210039	0.0393744	0.057	0.0335932	0.0294273	0.0306957	0.0454087	0.0588762	0.0224878	0.0272942	0.0487473	0.0476059	0.0332158	0.191881	0.0899477	0.06662	0.035209	0.0201379
	33	0.0144358	0.0214403	0.0104514	0.00251521	0.00231362	0.00513721	0.0103357	0.0303781	0.00446077	0.00224728	0.00834146	0.00266473	0.003182	0.00596505	0.00863526	0.00508923	0.00445812	0.00465026	0.00687922	0.0089195	0.0034068	0.00413495	0.00738501	0.00721209	0.00503205	0.0290692	0.0136267	0.0100926	0.00533401	0.00305081	0.0107905
	32	0.0211265	0.00512964	0.00148847	0.00115331	0.00548746	0.00369334	0.0215294	0.00540745	0.000995923	0.00536789	0.0017148	0.00204768	0.00383863	0.00555696	0.00327502	0.00286889	0.00299254	0.00442692	0.00573987	0.00219235	0.00266092	0.0047524	0.00464112	0.00323822	0.0187066	0.00876905	0.00649482	0.00343254	0.00196326	0.00694392	0.00165881
	31	0.0211657	0.00305915	0.00285798	0.0114545	0.0165201	0.0322151	0.0160477	0.00505543	0.00996143	0.00462089	0.0055179	0.010344	0.0149744	0.00882522	0.00773081	0.00806401	0.0119292	0.0154673	0.00590773	0.00717041	0.0128063	0.0125065	0.00872606	0.0504088	0.02363	0.0175016	0.00924969	0.0052904	0.0187118	0.00447	0.00799837
	30	0.00503419	0.00234264	0.0113207	0.0137531	0.0574695	0.0095769	0.00598359	0.0201668	0.00342001	0.0059302	0.0111169	0.0160933	0.00948464	0.00830846	0.00866655	0.0128206	0.016623	0.00634916	0.00770619	0.0137632	0.0134409	0.00937808	0.0541754	0.0253957	0.0188094	0.00994084	0.0056857	0.02011	0.004804	0.00859602	0.00353111
	29	0.00781637	0.0188143	0.0275592	0.0970051	0.0346396	0.0072401	0.0483962	0.0140383	0.008899	0.0242241	0.0350679	0.0206674	0.0181045	0.0188848	0.0279366	0.0362222	0.0138351	0.0167921	0.0299906	0.0292884	0.0204352	0.118051	0.0553382	0.0409864	0.0216615	0.0123894	0.0438205	0.0104681	0.0187311	0.00769443	0.011862
	28	0.0244475	0.0178373	0.0757024	0.0227707	0.0101986	0.0228056	0.01312	0.0142257	0.0141569	0.0297593	0.0175388	0.0153638	0.016026	0.0237076	0.0307389	0.0117407	0.0142501	0.0254506	0.0248547	0.0173417	0.10018	0.0469611	0.0347818	0.0183824	0.0105139	0.0371869	0.00888345	0.0158956	0.00652964	0.0100663	0.0146757
	27	0.0267846	0.0566214	0.0205352	0.00774733	0.0371231	0.00714452	0.015364	0.0261522	0.0200979	0.0171997	0.0150668	0.0157161	0.0232492	0.0301445	0.0115137	0.0139746	0.0249585	0.0243741	0.0170064	0.098243	0.0460531	0.0341093	0.0180269	0.0103106	0.0364679	0.00871169	0.0155882	0.00640339	0.0098717	0.0143919	0.0190631
	26	0.0327637	0.00591872	0.00269235	0.0108671	0.0044816	0.00322403	0.0108842	0.014307	0.00447615	0.00569374	0.00593914	0.00878588	0.0113916	0.00435104	0.00528101	0.00943185	0.009211	0.00642674	0.0371261	0.0174035	0.0128899	0.0068124	0.00389638	0.0137813	0.00329215	0.0058908	0.00241985	0.00373053	0.00543872	0.00720396	0.00711183
	25	0.0116058	0.00262962	0.0127976	0.00444566	0.00685319	0.00773969	0.0201775	0.0107978	0.00502129	0.00760563	0.0112511	0.0145881	0.00557192	0.00676282	0.0120784	0.0117956	0.00823005	0.0475435	0.0222868	0.0165068	0.00872392	0.00498968	0.0176482	0.00421591	0.00754372	0.00309884	0.00477729	0.0069648	0.00922535	0.00910737	0.00640797
	24	0.00300479	0.00728391	0.00305088	0.00396161	0.00958723	0.00836128	0.00887425	0.00705867	0.00390866	0.00839622	0.0108864	0.00415807	0.00504679	0.00901354	0.00880249	0.00614171	0.0354795	0.0166316	0.0123183	0.00651026	0.00372357	0.01317	0.00314615	0.00562954	0.00231252	0.00356507	0.00519751	0.00688446	0.00679642	0.00478198	0.00288139
	23	0.0231126	0.00482197	0.00754957	0.0153898	0.028761	0.0102117	0.0161094	0.015258	0.0119823	0.0225597	0.0086167	0.0104584	0.0186786	0.0182413	0.0127274	0.0735237	0.0344655	0.0255269	0.0134911	0.0077163	0.0272921	0.00651971	0.011666	0.00479221	0.00738784	0.0107707	0.0142666	0.0140841	0.00990961	0.00597105	0.00879381
	22	0.00531045	0.00414138	0.0101791	0.0160239	0.0121914	0.00643383	0.0120859	0.0162342	0.0111741	0.00619745	0.00752206	0.0134344	0.0131198	0.009154	0.052881	0.0247889	0.0183599	0.00970331	0.00554985	0.0196295	0.00468922	0.00839063	0.00344673	0.00531361	0.0077467	0.010261	0.0101298	0.00712736	0.0042946	0.00632484	0.00931252
	21	0.00818983	0.0100266	0.0190312	0.0121966	0.0137927	0.00866746	0.0230907	0.027185	0.00551208	0.00971477	0.0173505	0.0169443	0.0118224	0.068296	0.0320149	0.0237119	0.0125319	0.00716765	0.0253515	0.00605614	0.0108365	0.00445147	0.00686255	0.0100049	0.0132522	0.0130827	0.00920502	0.0055465	0.00816855	0.0120272	0.0280871
	20	0.00647216	0.00611894	0.00472828	0.00450402	0.00606506	0.00540523	0.0126211	0.00437721	0.00282033	0.00731432	0.00714305	0.00498388	0.028791	0.0134963	0.00999604	0.00528295	0.00302161	0.0106872	0.00255304	0.00456826	0.00187657	0.00289299	0.00421768	0.00558661	0.00551516	0.00388048	0.00233819	0.00344355	0.00507019	0.0118404	0.0118404
	19	0.0256545	0.00987428	0.0113411	0.0128641	0.0245668	0.0191897	0.0131995	0.014547	0.0137922	0.0195585	0.0136465	0.0788331	0.0369544	0.0273703	0.0144654	0.00827352	0.0292629	0.00699052	0.0125085	0.00513827	0.00792135	0.0115485	0.0152968	0.0151012	0.0106252	0.00640224	0.00942885	0.0138828	0.0324206	0.0324206	0.0324206
	18	0.00379441	0.00217075	0.00296883	0.00477579	0.00799383	0.00183941	0.00402055	0.00652015	0.00338023	0.00342472	0.019784	0.00927407	0.00686886	0.00363023	0.00207632	0.00734383	0.00175434	0.00313912	0.0012895	0.00198794	0.00289821	0.00383888	0.00378979	0.0026665	0.00160671	0.00236626	0.00348402	0.00813626	0.00813626	0.00813626	0.00813626
	17	0.0165001	0.0112403	0.0218017	0.030739	0.0151567	0.0110827	0.035646	0.0316091	0.0117078	0.0982104	0.0460378	0.034098	0.018021	0.0103072	0.0364558	0.0087088	0.015583	0.00640126	0.00986843	0.0143871	0.0190568	0.018813	0.0132369	0.00797592	0.0117465	0.0172952	0.0403896	0.0403896	0.0403896	0.0403896	0.0162005
	16	0.00991315	0.00957722	0.0162813	0.00676231	0.0105956	0.0114005	0.0200502	0.0127026	0.0389548	0.0265163	0.0196393	0.0103795	0.00593659	0.0209974	0.00501598	0.00897532	0.00368692	0.00568389	0.00828653	0.0109761	0.0108357	0.00762403	0.00459387	0.00676558	0.00996146	0.0232631	0.0232631	0.0232631	0.0232631	0.00933095	0.0232631
	15	0.0132717	0.0112381	0.00562793	0.00742797	0.0171261	0.010076	0.0126606	0.0664101	0.0165261	0.0177737	0.0093935	0.00537265	0.0190027	0.0045395	0.00812273	0.00333669	0.00514396	0.00749936	0.00993343	0.00980638	0.0068998	0.00415748	0.0061229	0.00901519	0.0210532	0.0210532	0.0210532	0.0210532	0.00844457	0.0210532	0.0210532
	14	0.0175831	0.004386	0.00697978	0.0135556	0.0170899	0.00718357	0.0747329	0.0318098	0.012507	0.00959836	0.00548982	0.0194172	0.0046385	0.00829987	0.00340945	0.00525614	0.00766292	0.0101501	0.0100202	0.00705027	0.00424815	0.00625643	0.00921179	0.0215124	0.0215124	0.0215124	0.0215124	0.00862874	0.0215124	0.0215124	0.0215124
	13	0.00784834	0.0062211	0.0145679	0.0154705	0.0139347	0.0484958	0.0409396	0.0275328	0.00772464	0.00641554	0.0226914	0.00542066	0.00969944	0.00398437	0.00614246	0.00895507	0.0118616	0.0117099	0.00823912	0.0049645	0.00731142	0.0107651	0.0251399	0.0251399	0.0251399	0.0251399	0.0100838	0.0251399	0.0251399	0.0251399	0.0251399
	12	0.00623131	0.00726818	0.00930648	0.00706103	0.0526581	0.014871	0.0198352	0.0095187	0.00289014	0.0148436	0.00354594	0.0063449	0.00260638	0.0040181	0.00585798	0.00775929	0.00766006	0.00538964	0.00324753	0.00478278	0.00704203	0.0164453	0.0164453	0.0164453	0.0164453	0.00659631	0.0164453	0.0164453	0.0164453	0.0164453	0.00659631
	11	0.00835205	0.00532683	0.00487307	0.0306118	0.0185249	0.00826585	0.00786718	0.00408575	0.00767147	0.00266112	0.00476166	0.00195601	0.00301546	0.00439623	0.00582311	0.00574864	0.00404476	0.00243718	0.00358933	0.00528483	0.0123417	0.0123417	0.0123417	0.0123417	0.00495033	0.0123417	0.0123417	0.0123417	0.0123417	0.00495033	0.0123417
	10	0.0333126	0.0151795	0.114973	0.0586072	0.0560369	0.0178419	0.0183774	0.0590207	0.00748471	0.0194475	0.0079887	0.0123157	0.017955	0.0237826	0.0234785	0.0165195	0.00995386	0.0146595	0.0215842	0.0504057	0.0504057	0.0504057	0.0504057	0.020218	0.0504057	0.0504057	0.0504057	0.0504057	0.020218	0.0504057	0.0504057
	9	0.00414975	0.0156558	0.0096224	0.0077499	0.00528754	0.00182193	0.0116049	0.00251725	0.00239111	0.00142629	0.00219882	0.00320565	0.0042461	0.0041918	0.00294936	0.00177714	0.00261727	0.0038536	0.00899933	0.00899933	0.00899933	0.00899933	0.00360968	0.00899933	0.00899933	0.00899933	0.00899933	0.00360968	0.00899933	0.00899933	0.00899933
	8	0.14795	0.0452936	0.0439846	0.0252783	0.0186646	0.0397707	0.0171095	0.0277986	0.006062	0.0135704	0.0197842	0.0262055	0.0258704	0.0182025	0.0109679	0.0161529	0.0237831	0.0555409	0.0555409	0.0555409	0.0555409	0.0222778	0.0555409	0.0555409	0.0555409	0.0555409	0.0222778	0.0555409	0.0555409	0.0555409	0.0555409
	7	0.0141088	0.00682451	0.00472901	0.00294124	0.0134297	0.00193275	0.00622805	0.00232304	0.00190116	0.00402475	0.00533106	0.00526288	0.00370298	0.00223124	0.00328603	0.00483826	0.0112988	0.0112988	0.0112988	0.0112988	0.00453203	0.0112988	0.0112988	0.0112988	0.0112988	0.00453203	0.0112988	0.0112988	0.0112988	0.0112988	0.00453203
	6	0.0280114	0.0096683	0.00725039	0.027886	0.00859977	0.00927041	0.00685796	0.00959995	0.00742977	0.0142904	0.0141076	0.00992615	0.00598102	0.00880849	0.0129694	0.0302875	0.0302875	0.0302875	0.0302875	0.0121485	0.0302875	0.0302875	0.0302875	0.0302875	0.0121485	0.0302875	0.0302875	0.0302875	0.0302875	0.0121485	0.0302875
	5	0.0107983	0.0040335	0.0187051	0.00485902	0.0112241	0.00277768	0.00771166	0.0102086	0.00717828	0.0102902	0.00724021	0.0043626	0.00642498	0.00945997	0.0220919	0.0220919	0.0220919	0.0220919	0.00886121	0.0220919	0.0220919	0.0220919	0.0220919	0.00886121	0.0220919	0.0220919	0.0220919	0.0220919	0.00886121	0.0220919	0.0220919
	4	0.0104466	0.0241305	0.00755803	0.0147062	0.00779871	0.00724307	0.0190166	0.0228717	0.0119864	0.0122464	0.0073791	0.0108675	0.016001	0.0373673	0.0373673	0.0373673	0.0373673	0.0149882	0.0373673	0.0373673	0.0373673	0.0373673	0.0149882	0.0373673	0.0373673	0.0373673	0.0373673	0.0149882	0.0373673	0.0373673	0.0373673
	3	0.0482383	0.00752574	0.017656	0.00788686	0.0156962	0.013786	0.032885	0.029478	0.0110105	0.00963371	0.014188	0.02089	0.0487845	0.0487845	0.0487845	0.0487845	0.0195677	0.0487845	0.0487845	0.0487845	0.0487845	0.0195677	0.0487845	0.0487845	0.0487845	0.0487845	0.0195677	0.0487845	0.0487845	0.0487845	0.0487845
	2	0.00932176	0.0108933	0.00586707	0.00983562	0.0185113	0.0147717	0.0262617	0.016778	0.00536679	0.0114772	0.0168987	0.0394636	0.0394636	0.0394636	0.0394636	0.0158291	0.0394636	0.0394636	0.0394636	0.0394636	0.0158291	0.0394636	0.0394636	0.0394636	0.0394636	0.0158291	0.0394636	0.0394636	0.0394636	0.0394636	0.0158291
	1	0.0072002	0.00193163	0.00390441	0.00618986	0.0105843	0.00629494	0.0079763	0.00436403	0.00341188	0.00729465	0.0170353	0.0170353	0.0170353	0.0170353	0.00683294	0.0170353	0.0170353	0.0170353	0.0170353	0.00683294	0.0170353	0.0170353	0.0170353	0.0170353	0.00683294	0.0170353	0.0170353	0.0170353	0.0170353	0.00683294	0.0170353
	0	0.00884044	0.00890065	0.0170137	0.0245059	0.0312313	0.0132384	0.0143652	0.0192101	0.0150151	0.0509173	0.0509173	0.0509173	0.0509173	0.0204232	0.0509173	0.0509173	0.0509173	0.0509173	0.0204232	0.0509173	0.0509173	0.0509173	0.0509173	0.0204232	0.0509173	0.0509173	0.0509173	0.0509173	0.0204232	0.0509173	0.0509173
Rate Upper		Year
		2010	2011	2012	2013	2014	2015	2016	2017	2018	2019	2020	2021	2022	2023	2024	2025	2026	2027	2028	2029	2030	2031	2032	2033	2034	2035	2036	2037	2038	2039	2040
Age	84										10.2293	6.84272	9.90174	10.6246	5.05612	6.51599	5.53854	6.84387	21.27	9.73879	20.6559	19.62	16.7847	29.043	1.24309e-05	12.6871	9.74289	22.4429	53.6001	22.8002	30.7911	31.1436
	83										8.54269	12.2319	13.5149	5.88726	8.78862	7.06261	8.04514	27.2658	12.5985	24.3386	27.1704	21.4006	40.0207	2.13905e-05	16.4742	15.3181	29.8051	61.4934	28.9159	38.1296	29.4874	16.6858
	82										12.7656	13.7625	6.36205	8.90972	6.58113	7.34705	27.0467	14.6413	26.1544	29.9341	21.8828	38.1382	2.14724e-05	16.8865	13.8046	31.6224	65.6481	29.7094	39.3959	38.236	16.6749	21.7589
	81										10.0402	4.90619	5.44751	5.204	5.61921	19.268	9.63002	18.1254	21.3508	15.3291	28.941	1.45517e-05	12.3871	9.85885	23.016	49.9882	20.7072	27.9227	30.1973	12.9127	17.7291	18.6495
	80										3.42291	4.25332	4.35122	4.33579	13.7325	7.90927	14.566	16.4915	12.284	23.5398	1.00703e-05	9.50841	7.66669	15.5419	40.9039	15.9014	20.0244	21.6478	10.3719	13.0578	15.958	12.9022
	79										3.87841	3.16497	3.72616	12.4789	5.85124	13.4263	13.9413	11.607	21.6684	1.12478e-05	8.44636	7.47313	16.1409	35.753	15.0925	18.335	19.1114	11.3929	12.1081	15.5113	12.0603	11.273
	78										2.11843	2.26915	8.57727	3.38167	7.93937	8.07164	7.30691	12.469	6.0312e-06	5.32126	4.85556	9.66656	21.9184	11.0612	12.8206	12.687	5.98493	7.9987	9.03117	7.7602	6.4272	3.68189
	77										4.13467	14.4993	7.3076	15.2483	18.0154	14.8181	24.9541	1.19948e-05	11.1012	9.24616	19.0278	44.5104	18.9144	24.3612	24.352	12.1586	14.9469	20.1368	15.8982	13.5418	6.89712	7.24359
	76										9.46563	5.07634	7.66403	9.37455	7.6284	15.8997	6.15509e-06	6.51875	5.27803	11.4419	26.3687	10.3966	14.984	13.2319	6.91658	10.2757	10.5727	7.80601	7.46563	3.67875	3.70459	6.07315
	75										1.28876	2.78035	2.6783	2.41137	4.21045	2.0075e-06	1.74904	1.39807	3.52876	7.98568	3.23357	4.78515	4.10615	2.03681	2.78667	3.01132	2.79642	2.56422	1.19813	1.2779	2.03888	4.10894
	74										6.16901	7.0273	5.04682	10.4852	4.8365e-06	4.56826	3.52286	7.75992	17.3899	6.94802	9.85064	9.88951	4.70715	5.95855	7.09294	6.17204	5.15203	2.58608	2.81491	4.20652	8.69414	4.88927
	73										7.45116	5.7055	10.8544	4.94846e-06	4.3196	3.4043	9.37183	16.8749	8.12727	10.0055	10.347	4.52683	5.74518	7.23587	5.60384	5.12574	2.45937	2.63395	4.93219	7.89142	4.84745	1.73311
	72										1.85625	3.26269	1.66702e-06	1.28539	1.18772	2.51019	5.16935	2.68963	3.35194	3.13126	1.52145	1.85746	2.63956	2.17227	1.79248	0.929216	0.974527	1.74758	3.87842	1.61573	0.628985	2.26947
	71										3.83072	1.57351e-06	1.45603	1.31243	2.66786	6.0872	3.0068	3.7783	3.21692	1.67748	2.39257	2.84581	2.17905	1.93278	1.02219	0.974196	1.50902	3.18422	1.69498	0.523637	2.01698	3.09318
	70										3.26901e-06	3.08033	2.22881	5.03291	12.4997	5.45701	7.43825	6.73907	3.24642	4.51993	5.27407	5.12478	4.03746	2.03734	2.0134	3.72237	6.39345	3.40894	1.35017	4.19836	6.06047	2.09745
	69										1.614	1.28434	3.24581	6.16951	2.96051	3.97552	3.6313	1.98556	2.82585	2.76004	2.53836	2.1991	1.21297	1.05128	1.62875	3.77459	2.04843	0.680279	2.71396	3.41269	1.42885	5.20625
	68										1.48926	3.63947	7.13419	3.36806	4.98411	4.61812	2.08139	2.83933	3.66987	3.10846	2.59047	1.36436	1.31007	1.7246	5.27045	2.09418	0.726044	2.72244	3.46867	1.2535	5.39282	3.88455
	67										1.04963	2.57187	1.23557	1.67741	1.40184	0.741038	0.971155	1.19151	1.02133	0.883991	0.448481	0.436681	0.675243	1.57936	0.830463	0.290097	1.10048	1.57027	0.487199	2.13678	1.51449	0.106561
	66										6.51735	2.93054	3.67223	3.41938	1.79118	2.56006	2.965	2.8361	2.48008	1.11423	1.24033	1.82809	3.95252	2.01194	0.766334	2.44612	3.41504	1.13155	5.31067	3.69777	0.211967	4.54396
	65										1.82634	2.41668	2.4657	1.16971	1.41243	2.14241	1.83087	1.46096	0.699206	0.769191	1.22929	3.13235	1.26713	0.454391	1.63984	2.25477	0.90534	3.82634	2.46788	0.155258	2.8071	1.01305
	64										2.84763	2.62381	1.56022	1.91149	2.1971	1.92213	1.80344	0.85754	0.858303	1.71161	3.50878	1.60416	0.545632	1.93932	2.80844	1.00893	4.39106	2.76383	0.17368	3.89939	1.11512	0.207647
	63										2.19162	0.964797	1.34315	1.59745	1.4864	1.24456	0.592329	0.545191	1.07272	2.16294	1.11094	0.405767	1.39579	1.75472	0.660378	3.24914	2.05295	0.140603	2.5913	0.853274	0.175237	0.693736
	62										0.655859	0.883765	1.04711	0.967368	0.773652	0.387619	0.469301	0.739148	1.86803	0.916854	0.347905	1.15968	1.39794	0.564489	2.56725	1.50424	0.110504	2.04885	0.66864	0.165323	0.491775	1.22592
	61										1.09371	1.35485	1.26526	1.1324	0.566703	0.569595	1.0528	2.48653	1.24128	0.451906	1.69955	1.72325	0.753905	3.28602	2.2048	0.157583	2.76184	0.973585	0.173358	0.796785	1.89702	0.572973
	60										1.73235	1.44712	1.32881	0.705774	0.692158	1.3007	3.30083	1.37797	0.55988	2.0504	2.66239	1.10128	3.9655	2.61389	0.194756	3.76423	1.17826	0.214828	0.981567	2.21922	0.773961	0.215579
	59										1.66989	1.50657	0.732161	0.854168	1.42353	3.16685	1.66199	0.575358	1.97914	3.3249	1.17589	4.95515	3.11094	0.191289	3.71705	1.24859	0.29957	1.14975	2.26354	1.10787	0.225391	0.161363
	58										0.413327	0.192219	0.213084	0.361936	1.02701	0.413889	0.174892	0.666441	0.858637	0.29406	1.43137	0.883631	0.0592881	1.30697	0.403046	0.069651	0.294195	0.647516	0.280473	0.0703782	0.0438308	0.165105
	57										0.489246	0.482639	0.999797	2.1882	1.0471	0.404022	1.41052	1.93514	0.71862	2.70726	2.13733	0.134762	3.01501	0.947626	0.181292	0.768119	1.78131	0.640762	0.180885	0.121548	0.366472	0.439565
	56										0.876762	1.53249	3.90078	1.53076	0.674769	2.18528	3.08869	1.27092	5.68606	3.94439	0.249003	5.16483	1.59402	0.356664	1.15072	2.91012	1.11754	0.256095	0.184349	0.69347	0.734487	2.10798
	55										1.44991	3.17728	1.66089	0.613837	2.50513	2.98569	1.11343	5.24245	3.75517	0.214778	4.51451	1.68295	0.321741	1.28495	3.28631	1.00787	0.24333	0.19772	0.595611	0.701482	2.28167	0.660334
	54										2.33807	0.99846	0.340917	1.39616	1.76659	0.689197	3.0357	2.13877	0.119822	2.94839	0.970995	0.183191	0.744747	1.56821	0.735986	0.180904	0.139656	0.448007	0.440885	1.43072	0.421243	0.138776
	53										0.428375	0.150102	0.612903	0.911209	0.267527	1.26142	0.944453	0.0638808	1.20484	0.459442	0.0890351	0.351872	0.848627	0.325187	0.0806061	0.0531566	0.156727	0.234065	0.587096	0.200168	0.0652176	0.244151
	52										1.29737	5.09982	6.04316	2.43111	10.5747	7.4612	0.469023	10.2947	3.52278	0.732613	2.62683	6.6969	2.46633	0.703228	0.460325	1.63291	1.70319	5.89067	1.72832	0.566972	2.17143	0.644562
	51										0.738697	0.982421	0.314529	1.71287	1.07244	0.065511	1.31993	0.555985	0.134942	0.415941	1.02119	0.37827	0.113374	0.0735162	0.219093	0.281805	0.981056	0.303508	0.0929652	0.319192	0.117523	0.117635
	50										1.54725	0.452222	1.86923	1.54829	0.0996037	2.24798	0.822188	0.172462	0.723047	1.78471	0.666501	0.190229	0.105646	0.393774	0.432273	1.47012	0.441705	0.136809	0.504294	0.171757	0.192685	0.336187
	49										5.23879e-07	2.40023e-06	1.76857e-06	1.23167e-07	2.39132e-06	9.3353e-07	2.17725e-07	7.83472e-07	2.05183e-06	8.04557e-07	2.60473e-07	1.38669e-07	4.10595e-07	6.00758e-07	1.62723e-06	5.83575e-07	1.73182e-07	6.93805e-07	2.05894e-07	2.41985e-07	5.20126e-07	8.05388e-07
	48										0.305775	0.223307	0.0145227	0.320498	0.122137	0.0262912	0.104367	0.234996	0.0951633	0.0282908	0.0182642	0.0711549	0.0722636	0.277572	0.0818625	0.0251532	0.0913426	0.0329923	0.0348815	0.0649947	0.0967811	0.0647575
	47										1.30421	0.0770226	1.69128	0.677798	0.158428	0.610412	1.70554	0.601122	0.175902	0.112177	0.380369	0.492546	1.62146	0.46454	0.137147	0.584902	0.184861	0.198914	0.446994	0.65458	0.373651	0.362886
	46										0.0370698	0.73129	0.256759	0.0739168	0.212742	0.621497	0.232505	0.07289	0.0411762	0.152333	0.184673	0.636857	0.188577	0.0596209	0.236002	0.0805943	0.087124	0.179524	0.292394	0.168547	0.132219	0.148264
	45										0.828998	0.333108	0.0789919	0.29217	0.87972	0.307127	0.0791001	0.0607386	0.195507	0.273591	0.746514	0.196729	0.0807258	0.243157	0.0914511	0.102567	0.178799	0.277308	0.160867	0.154417	0.16683	0.213366
	44										0.476698	0.10009	0.420755	0.914544	0.368759	0.10863	0.0750265	0.269329	0.303084	1.12647	0.31832	0.11884	0.391174	0.124796	0.12654	0.295608	0.489431	0.235452	0.22977	0.259855	0.358649	0.444935
	43										0.0538075	0.208288	0.528131	0.198382	0.0566627	0.0349949	0.133994	0.164969	0.582484	0.157814	0.0563875	0.204143	0.0634355	0.0678672	0.176741	0.244047	0.148104	0.123516	0.130805	0.207547	0.274647	0.104834
	42										0.211748	0.437993	0.195995	0.0567151	0.0341482	0.16426	0.15127	0.465381	0.14392	0.0549326	0.218942	0.0616284	0.0755244	0.153967	0.237572	0.133032	0.133878	0.131507	0.184033	0.250997	0.0969139	0.129584
	41										0.834408	0.332133	0.0982701	0.0633214	0.220877	0.285112	1.05135	0.328544	0.094055	0.329824	0.11745	0.12993	0.267538	0.378948	0.2062	0.193073	0.213702	0.267532	0.39467	0.165301	0.206058	0.320899
	40										0.109006	0.0315694	0.0283396	0.0888572	0.100477	0.352096	0.117464	0.0346452	0.149995	0.0454657	0.0473145	0.099577	0.153371	0.0822083	0.0734019	0.0818794	0.116822	0.143803	0.058913	0.0818259	0.139158	0.158736
	39										0.109698	0.056234	0.260753	0.26602	1.00471	0.294181	0.0927443	0.407013	0.112551	0.130622	0.275067	0.445741	0.259236	0.231025	0.228799	0.342633	0.45783	0.208107	0.273016	0.40365	0.444732	0.32632
	38										0.0134987	0.0479163	0.0572609	0.211933	0.0576863	0.0225829	0.0824324	0.0227611	0.0247319	0.0585513	0.0866274	0.0555166	0.051059	0.0530637	0.0750766	0.0871017	0.0369907	0.0460932	0.0712309	0.0789164	0.05191	0.338985
	37										0.0256871	0.0255395	0.0973006	0.0284019	0.00924767	0.0347323	0.0107298	0.0129127	0.0267902	0.0380513	0.0226639	0.0229531	0.0237669	0.0345084	0.0399357	0.0183297	0.0226321	0.0441184	0.0398866	0.0264396	0.164325	0.0874686
	36										0.51431	1.92419	0.480348	0.184766	0.688015	0.227316	0.292478	0.489587	0.814321	0.501719	0.48241	0.52988	0.792101	0.928064	0.413439	0.555064	0.883261	0.908614	0.643869	3.42359	1.71072	1.45525
	35										0.379927	0.128947	0.040173	0.183661	0.0519974	0.0609756	0.129617	0.217514	0.122193	0.110218	0.108825	0.168966	0.23878	0.090502	0.136332	0.227986	0.233949	0.156887	0.932543	0.496794	0.37873	0.205043
	34										0.240306	0.0820271	0.327351	0.1077	0.130878	0.236465	0.521522	0.215388	0.262797	0.226535	0.360296	0.453251	0.193423	0.257427	0.420849	0.430397	0.314305	1.96136	1.09521	0.775011	0.381531	0.236771
	33										0.0104209	0.0448763	0.0149738	0.0168247	0.0289647	0.0577689	0.0314617	0.0294843	0.0340888	0.0442385	0.0702504	0.0266318	0.0315766	0.0526653	0.0668377	0.0408388	0.273015	0.141258	0.0934171	0.0611316	0.0344696	0.139176
	32										0.0279511	0.0105739	0.0115215	0.0228549	0.0401025	0.0219328	0.0207471	0.0235337	0.0333051	0.0439089	0.0186659	0.024654	0.0454025	0.0450332	0.0281715	0.174658	0.0905885	0.0675012	0.0360245	0.0226125	0.0876647	0.0199495
	31										0.0230532	0.0236831	0.0527528	0.0882637	0.0509863	0.0467574	0.0535115	0.0827062	0.0895189	0.0410225	0.0498563	0.0968851	0.109849	0.0718801	0.399706	0.200232	0.17031	0.0963793	0.0652148	0.235001	0.0581555	0.104428
	30										0.0263444	0.0515281	0.0894833	0.0484327	0.0519026	0.0497277	0.082842	0.0962858	0.0491429	0.0541402	0.103969	0.11441	0.0765166	0.460973	0.217398	0.192048	0.107569	0.0736555	0.247565	0.0621772	0.12463	0.043367
	29										0.122338	0.201943	0.111134	0.105409	0.139985	0.169904	0.223985	0.117556	0.12051	0.252361	0.302919	0.177097	1.31699	0.568422	0.510552	0.283656	0.161729	0.637056	0.13889	0.242085	0.102024	0.148518
	28										0.147114	0.091596	0.0938006	0.0942665	0.134922	0.213893	0.0718951	0.104047	0.203625	0.236374	0.162611	0.906899	0.415434	0.390663	0.199964	0.119952	0.536182	0.126182	0.211508	0.0879201	0.15462	0.23544
	27										0.0902716	0.0759689	0.0777564	0.115712	0.164866	0.0815249	0.0945313	0.164204	0.198135	0.129267	0.776921	0.444155	0.336139	0.193543	0.115486	0.384646	0.0938859	0.165087	0.0876918	0.132843	0.198732	0.297786
	26										0.0297809	0.0334729	0.0420542	0.063968	0.0295054	0.0345342	0.0649697	0.0837829	0.0519434	0.297332	0.163964	0.13194	0.0710433	0.0392511	0.14735	0.0368048	0.0774429	0.0295095	0.0511518	0.0863472	0.120068	0.121039
	25										0.0364786	0.0517842	0.0726218	0.0310576	0.0377779	0.0764783	0.10299	0.0583644	0.340846	0.184622	0.145418	0.0917608	0.0519018	0.198532	0.0527345	0.0945787	0.0356799	0.0625087	0.101742	0.14181	0.125022	0.102843
	24										0.0375203	0.0539968	0.023096	0.0284832	0.0476627	0.064792	0.0389942	0.265217	0.123078	0.108456	0.058546	0.0413561	0.124506	0.0369197	0.069749	0.0282679	0.0588702	0.0652403	0.136894	0.113186	0.0776844	0.0649369
	23										0.11268	0.0492242	0.0690187	0.108936	0.13562	0.0911986	0.506588	0.283654	0.244507	0.129297	0.0821195	0.277938	0.0706877	0.130741	0.0575442	0.0997107	0.163555	0.2473	0.199095	0.167725	0.113078	0.176623
	22										0.0284644	0.0370446	0.0715234	0.0839256	0.0544519	0.345217	0.172624	0.166896	0.0969712	0.0570995	0.245334	0.0472588	0.0924015	0.0413501	0.0723701	0.119566	0.156887	0.133662	0.114213	0.0902372	0.155377	0.281584
	21										0.0451083	0.0884941	0.0971563	0.0632507	0.439874	0.216577	0.197637	0.10136	0.0581213	0.237686	0.0599071	0.128759	0.0428903	0.0986647	0.130972	0.192198	0.187025	0.110429	0.114908	0.16727	0.416359	0.0860501
	20										0.0365688	0.0379007	0.0235817	0.14522	0.0762556	0.0662223	0.0381308	0.0228101	0.0955949	0.0237692	0.0406071	0.014599	0.02839	0.047357	0.0708197	0.0609311	0.040289	0.0393456	0.0708025	0.138653	0.0303178	0.0303178
	19										0.10741	0.0673418	0.38651	0.234069	0.196752	0.102231	0.0721377	0.234194	0.0609486	0.101758	0.0437323	0.102009	0.132729	0.206615	0.208817	0.130984	0.120709	0.193325	0.536427	0.092676	0.092676	0.092676
	18										0.014921	0.0939532	0.0584406	0.046019	0.0295774	0.0179276	0.0639058	0.016902	0.0344177	0.0124761	0.0233916	0.0337251	0.0518872	0.0527093	0.0374134	0.0315291	0.0455167	0.101993	0.0225025	0.0225025	0.0225025	0.0225025
	17										0.454129	0.241012	0.189701	0.117436	0.0764428	0.264726	0.071728	0.141418	0.0529384	0.0933528	0.146645	0.229775	0.195461	0.154093	0.128723	0.261577	0.567872	0.105562	0.105562	0.105562	0.105562	0.0972249
	16										0.155953	0.115205	0.0783307	0.0445711	0.168472	0.0422892	0.0907327	0.0316223	0.0566	0.0844388	0.124043	0.124102	0.0923232	0.0962308	0.146985	0.363558	0.068872	0.068872	0.068872	0.068872	0.0547036	0.068872
	15										0.110196	0.0707939	0.0462538	0.163317	0.0418746	0.0735353	0.0287688	0.0512826	0.0803799	0.107022	0.108993	0.0839078	0.0781544	0.137249	0.303613	0.0698835	0.0698835	0.0698835	0.0698835	0.0665576	0.0698835	0.0698835
	14										0.0497383	0.0359068	0.114754	0.0359808	0.0546148	0.0251511	0.042943	0.0772197	0.101622	0.104698	0.0741563	0.0712283	0.136624	0.270715	0.0572101	0.0572101	0.0572101	0.0572101	0.0644545	0.0572101	0.0572101	0.0572101
	13										0.0389157	0.138555	0.0398813	0.068221	0.0270332	0.0555665	0.075608	0.119887	0.107943	0.0942113	0.0784473	0.149526	0.283003	0.0738599	0.0738599	0.0738599	0.0738599	0.0620821	0.0738599	0.0738599	0.0738599	0.0738599
	12										0.0889591	0.0223028	0.0397954	0.0165337	0.0292159	0.0418325	0.0678053	0.0691617	0.0463891	0.041988	0.0914549	0.150847	0.04573	0.04573	0.04573	0.04573	0.0426297	0.04573	0.04573	0.04573	0.04573	0.0434865
	11										0.0163089	0.0265118	0.0111364	0.0216393	0.0275296	0.0422399	0.042007	0.0307259	0.0287207	0.0653026	0.100162	0.0313512	0.0313512	0.0313512	0.0313512	0.028843	0.0313512	0.0313512	0.0313512	0.0313512	0.027497	0.0313512
	10										0.10136	0.0386442	0.0739315	0.1054	0.150522	0.170506	0.132392	0.102524	0.218752	0.460779	0.132056	0.132056	0.132056	0.132056	0.112256	0.132056	0.132056	0.132056	0.132056	0.0959904	0.132056	0.132056
	9										0.00633143	0.0112386	0.01826	0.0284035	0.0317694	0.0217729	0.0176283	0.0408773	0.091105	0.0234037	0.0234037	0.0234037	0.0234037	0.0175061	0.0234037	0.0234037	0.0234037	0.0234037	0.0167218	0.0234037	0.0234037	0.0234037
	8										0.0692385	0.105861	0.143798	0.16666	0.119953	0.095268	0.216146	0.47854	0.139706	0.139706	0.139706	0.139706	0.100563	0.139706	0.139706	0.139706	0.139706	0.100957	0.139706	0.139706	0.139706	0.139706
	7										0.0211796	0.0294413	0.0358067	0.0262708	0.0205485	0.0498981	0.102666	0.0386427	0.0386427	0.0386427	0.0386427	0.0244978	0.0386427	0.0386427	0.0386427	0.0386427	0.0223854	0.0386427	0.0386427	0.0386427	0.0386427	0.0190582
	6										0.0770075	0.0850698	0.0643404	0.0562198	0.0966744	0.250345	0.106727	0.106727	0.106727	0.106727	0.0694103	0.106727	0.106727	0.106727	0.106727	0.0689223	0.106727	0.106727	0.106727	0.106727	0.0594679	0.106727
	5										0.0559804	0.0414217	0.0386555	0.0851135	0.160128	0.0690167	0.0690167	0.0690167	0.0690167	0.0416682	0.0690167	0.0690167	0.0690167	0.0690167	0.0423614	0.0690167	0.0690167	0.0690167	0.0690167	0.036168	0.0690167	0.0690167
	4										0.0688546	0.0593826	0.115445	0.255655	0.129055	0.129055	0.129055	0.129055	0.0696428	0.129055	0.129055	0.129055	0.129055	0.069582	0.129055	0.129055	0.129055	0.129055	0.057799	0.129055	0.129055	0.129055
	3										0.0701377	0.166794	0.325544	0.165749	0.165749	0.165749	0.165749	0.111112	0.165749	0.165749	0.165749	0.165749	0.106792	0.165749	0.165749	0.165749	0.165749	0.095579	0.165749	0.165749	0.165749	0.165749
	2										0.124632	0.270789	0.137993	0.137993	0.137993	0.137993	0.0800945	0.137993	0.137993	0.137993	0.137993	0.0868769	0.137993	0.137993	0.137993	0.137993	0.0710183	0.137993	0.137993	0.137993	0.137993	0.079908
	1										0.120218	0.0637078	0.0637078	0.0637078	0.0637078	0.0340022	0.0637078	0.0637078	0.0637078	0.0637078	0.0355134	0.0637078	0.0637078	0.0637078	0.0637078	0.0286644	0.0637078	0.0637078	0.0637078	0.0637078	0.0310475	0.0637078
	0										0.233541	0.233541	0.233541	0.233541	0.0854937	0.233541	0.233541	0.233541	0.233541	0.0874239	0.233541	0.233541	0.233541	0.233541	0.0882524	0.233541	0.233541	0.233541	0.233541	0.0939756	0.233541	0.233541
Rate Lower		Year
		2010	2011	2012	2013	2014	2015	2016	2017	2018	2019	2020	2021	2022	2023	2024	2025	2026	2027	2028	2029	2030	2031	2032	2033	2034	2035	2036	2037	2038	2039	2040
Age	84										0.0408903	0.025904	0.0349749	0.0214193	0.0121666	0.013896	0.0203005	0.0132935	0.0489549	0.00575464	0.0422447	0.00860787	0.00454974	0.0179451	3.30631e-08	0.000253334	0.00377113	0.0209386	0.047497	0.00994709	0.0200984	0.0211465
	83										0.0538827	0.0835522	0.0580417	0.0237041	0.0351384	0.0290565	0.0312142	0.0720158	0.0249928	0.0637303	0.0385217	0.0331088	0.0563588	5.57468e-08	0.0213189	0.0123852	0.0381024	0.116807	0.0229415	0.038655	0.0435817	0.0106056
	82										0.129188	0.0629082	0.0284295	0.0399304	0.0378305	0.0263936	0.096662	0.0352983	0.0715583	0.0543321	0.0472585	0.110176	6.40558e-08	0.0261989	0.023951	0.0611926	0.123098	0.0409311	0.0539767	0.0395716	0.0179047	0.0165801
	81										0.0941978	0.046877	0.0590512	0.0666768	0.0400008	0.117348	0.0574483	0.125947	0.083998	0.0568516	0.119081	1.02923e-07	0.0315814	0.023741	0.0710442	0.129527	0.0516935	0.0512645	0.0630053	0.0249534	0.0229517	0.034034
	80										0.0342838	0.0452332	0.045673	0.0349331	0.0975836	0.0417693	0.11445	0.0717495	0.0469955	0.105466	7.78069e-08	0.0344947	0.0243761	0.0556009	0.124266	0.0396543	0.0492652	0.0450946	0.0207022	0.0183232	0.0277564	0.0193996
	79										0.0266096	0.0308795	0.0239551	0.0703487	0.0300595	0.0768729	0.0371661	0.0397787	0.075615	4.82635e-08	0.0176908	0.0186014	0.0445948	0.0981087	0.0264551	0.0342892	0.0338069	0.010244	0.0134457	0.022121	0.0115493	0.00844961
	78										0.0284295	0.0246072	0.0691212	0.0285952	0.0631366	0.0431871	0.0291956	0.0554656	4.81926e-08	0.0191254	0.0143384	0.0394929	0.0909312	0.030591	0.0393429	0.0367247	0.0150356	0.0146974	0.0269036	0.0137524	0.0101351	0.00395366
	77										0.0626924	0.14644	0.0905023	0.16213	0.133733	0.0724247	0.202155	1.35236e-07	0.0635376	0.051617	0.138377	0.285516	0.0737225	0.0878038	0.0918277	0.0413931	0.0434796	0.0709379	0.0375486	0.0269196	0.0114391	0.00969253
	76										0.101052	0.0472611	0.0998144	0.0655099	0.0589754	0.128716	9.03135e-08	0.0339231	0.022183	0.0743706	0.170749	0.0534754	0.0585582	0.0566079	0.0222147	0.0267612	0.0423402	0.0183471	0.0152256	0.00704751	0.00623331	0.0060765
	75										0.0197972	0.0401641	0.0227209	0.0208716	0.0390466	2.76025e-08	0.0110754	0.0110348	0.0238204	0.0491149	0.0139369	0.0188094	0.019209	0.00791001	0.009991	0.0131888	0.00674671	0.00602107	0.00260027	0.00178839	0.00179668	0.00591888
	74										0.0921235	0.0517925	0.0420919	0.110526	7.49332e-08	0.0274305	0.0210339	0.0611609	0.144789	0.0366206	0.0603767	0.0434059	0.0194004	0.0180281	0.0269966	0.0165366	0.0130009	0.00702931	0.0057442	0.0054069	0.0113447	0.00807596
	73										0.0550966	0.050312	0.108053	8.71534e-08	0.0322044	0.0248336	0.0590375	0.134446	0.0394057	0.0499167	0.0559399	0.0199163	0.0208157	0.0298229	0.0199792	0.0113393	0.00651379	0.0047706	0.00470791	0.0112136	0.00842272	0.00197763
	72										0.0160844	0.0423074	3.10422e-08	0.00904503	0.0107671	0.0240812	0.0467719	0.0148648	0.0182503	0.0193282	0.00795522	0.007855	0.0117384	0.00688233	0.00470003	0.00222928	0.00170864	0.00182894	0.00499706	0.00370372	0.000460433	0.00385025
	71										0.0281687	2.82288e-08	0.00955907	0.00580625	0.0232766	0.0337556	0.0105275	0.0159662	0.0150697	0.00692885	0.00609427	0.00840373	0.0056968	0.0036746	0.00161308	0.00163813	0.00118708	0.00540738	0.00260644	0.000341336	0.00373708	0.00415872
	70										6.80813e-08	0.0246768	0.0208096	0.0558639	0.12311	0.0346446	0.0515857	0.047994	0.0152975	0.0161644	0.029305	0.0159256	0.011425	0.00518216	0.00405049	0.00430264	0.0107092	0.0080977	0.00202161	0.010878	0.0127883	0.00385595
	69										0.00827976	0.00923547	0.0251006	0.0428818	0.0151126	0.0257992	0.0179632	0.00630985	0.00784926	0.0127758	0.00773233	0.00342371	0.00206087	0.00162585	0.00202557	0.0040478	0.00331216	0.000710199	0.00407908	0.00518279	0.00237265	0.00989361
	68										0.0139677	0.0381245	0.0711193	0.0246096	0.0325493	0.0317402	0.0105351	0.0120516	0.0202768	0.00961558	0.00822728	0.00332055	0.00300387	0.00234783	0.00593332	0.00368027	0.00119808	0.00599487	0.0064086	0.00289347	0.0144	0.00729664
	67										0.0166159	0.0309879	0.00976079	0.015314	0.0102051	0.00372391	0.00525632	0.00771391	0.00354851	0.00258792	0.00110693	0.00111387	0.00107546	0.00305979	0.00137437	0.000582763	0.00268774	0.00258332	0.00115295	0.00493564	0.00347535	0.000154208
	66										0.0635975	0.014135	0.0339345	0.0249028	0.00748409	0.00809884	0.0177969	0.00616405	0.00431198	0.00204462	0.00153894	0.00220464	0.00299787	0.0034871	0.000418108	0.00422529	0.00498366	0.00183247	0.00860369	0.00747921	0.000301194	0.00452637
	65										0.0193233	0.0285602	0.0255873	0.00781629	0.00820578	0.0171915	0.00726992	0.00542306	0.00243163	0.00252274	0.00181848	0.00418101	0.00384112	0.00075692	0.00406252	0.00476209	0.00270339	0.00905954	0.00815251	0.000459885	0.00761296	0.00268176
	64										0.0348614	0.0301703	0.0102776	0.010986	0.0171429	0.00650104	0.00841003	0.00191765	0.00259325	0.00248809	0.00508576	0.00362639	0.000674153	0.00508505	0.00478262	0.00226392	0.00927373	0.0077484	0.000325489	0.00639832	0.00222302	0.000453464
	63										0.0171505	0.00616796	0.00662754	0.0110274	0.00411984	0.00420075	0.00163368	0.00154633	0.00217526	0.00359519	0.00214852	0.000617553	0.00420491	0.0040123	0.00164531	0.00731781	0.00545831	0.000318609	0.00478233	0.00165774	0.000297579	0.000922584
	62										0.00591641	0.00612287	0.00888298	0.00552949	0.0041788	0.00155476	0.0014646	0.00153147	0.00295251	0.00267284	0.00050803	0.00327507	0.00325052	0.00161326	0.00639005	0.00578023	0.00022887	0.00426066	0.00162723	0.000212192	0.000946389	0.00079204
	61										0.00802874	0.0101302	0.00582163	0.00490314	0.00186345	0.00111657	0.00117509	0.00361525	0.00329165	0.000287659	0.00303748	0.00252978	0.00194377	0.00624502	0.0047128	0.000291953	0.00479913	0.00212946	0.000368605	0.00134996	0.00110531	0.00119708
	60										0.0239577	0.011059	0.0109249	0.00366166	0.00385236	0.00354565	0.00824199	0.0055935	0.00163346	0.00717353	0.00770319	0.00362235	0.0170148	0.0104332	0.000547474	0.0113627	0.00356458	0.000436751	0.00196814	0.00168035	0.00222905	0.000282475
	59										0.0183515	0.015162	0.00544947	0.00605733	0.00490608	0.0134929	0.00918983	0.00203643	0.00899689	0.011775	0.00547149	0.0220282	0.0146944	0.000861823	0.0142589	0.00529721	0.000733404	0.00266607	0.00335081	0.00296572	0.000431573	0.000287767
	58										0.00405844	0.00118988	0.00162249	0.00126922	0.00279881	0.00247718	0.000423917	0.00193824	0.00262438	0.00140435	0.00586413	0.0036165	0.000163704	0.00284203	0.00110685	0.000166441	0.000637822	0.000488499	0.000584652	7.22029e-05	7.55503e-05	0.000397959
	57										0.00299107	0.00257587	0.00255208	0.00490591	0.00382385	0.000622212	0.00461826	0.00602467	0.00277278	0.0105026	0.00682717	0.000366601	0.00495686	0.00237368	0.000364909	0.00131168	0.00154144	0.00158468	0.000156158	0.000161996	0.000767837	0.000825512
	56										0.00584771	0.00732651	0.0133817	0.00911708	0.0021046	0.0137098	0.0130439	0.00691758	0.0206225	0.0173854	0.000839589	0.0145759	0.00562728	0.00103876	0.00363365	0.00520852	0.00333487	0.000373064	0.000429696	0.00185293	0.00227434	0.00891177
	55										0.00567816	0.0116809	0.00728399	0.00186282	0.0084032	0.0130687	0.00554492	0.0246596	0.0153784	0.000793246	0.0133146	0.00531317	0.000827583	0.00215223	0.00305805	0.00256148	0.000316808	0.00028607	0.00161885	0.00199609	0.00668232	0.00186882
	54										0.00895022	0.00714568	0.00137219	0.00686733	0.00794618	0.00442334	0.0168851	0.0140882	0.000432362	0.0098007	0.00328614	0.000593758	0.00171743	0.00261215	0.00212074	0.000219654	0.000243173	0.00115215	0.00130319	0.00509597	0.00132573	0.000376575
	53										0.00323117	0.000801179	0.0044205	0.00371999	0.00146315	0.00777208	0.00496198	0.000231505	0.00508927	0.00167917	0.000249945	0.000925053	0.00107025	0.00100713	9.48274e-05	9.09864e-05	0.000511857	0.000559667	0.00259042	0.000545202	0.000207297	0.000656685
	52										0.0055995	0.0360729	0.0336972	0.020205	0.0892584	0.0530128	0.00279793	0.0419065	0.014685	0.00216511	0.0083206	0.011241	0.00944016	0.000930717	0.000816693	0.00474876	0.00562725	0.0240744	0.00647162	0.00190185	0.00598364	0.00263832
	51										0.00520799	0.00569656	0.00235738	0.0109361	0.00728227	0.000455236	0.0068407	0.00249779	0.000377657	0.00127845	0.00190951	0.00146868	0.000148428	0.00016422	0.000581402	0.000851844	0.00349056	0.000710317	0.000249888	0.000682106	0.000280956	0.000302682
	50										0.00983833	0.00525049	0.0196093	0.0115517	0.000715876	0.0103683	0.00451217	0.000606726	0.00222742	0.00329358	0.00231431	0.000245989	0.000261588	0.000902673	0.0015892	0.00490417	0.00133314	0.000418567	0.00144265	0.000612166	0.000515783	0.000697461
	49										1.34342e-08	6.01394e-08	3.5435e-08	1.78058e-09	2.61543e-08	1.2815e-08	1.38029e-09	6.05482e-09	8.29866e-09	6.42295e-09	4.85336e-10	6.47953e-10	2.65663e-09	2.94593e-09	1.27953e-08	2.90661e-09	9.84517e-10	2.94491e-09	1.25544e-09	1.16969e-09	2.7662e-09	3.45889e-09
	48										0.00332942	0.00240492	9.50397e-05	0.00140012	0.000637095	0.000108464	0.000333955	0.000517972	0.000406055	2.87525e-05	3.72793e-05	0.000213756	0.000188608	0.000877266	0.000208073	7.19937e-05	0.000246581	6.8859e-05	6.40206e-05	0.000135341	0.000219334	0.000100978
	47										0.0169176	0.000653025	0.0137379	0.00501123	0.000660667	0.00265236	0.00453426	0.00324108	0.000270058	0.000301385	0.00140887	0.00151169	0.00462992	0.00136932	0.000476091	0.0016679	0.000495604	0.000472616	0.00072244	0.00169235	0.000775511	0.000849412
	46										0.000278024	0.00712618	0.00237274	0.000274377	0.000885544	0.00136544	0.00123047	0.000108506	0.000123749	0.000512115	0.000742127	0.00219693	0.000560085	0.000177698	0.000515376	0.000202965	0.000206624	0.000366411	0.000694857	0.000340425	0.000259942	0.000261386
	45										0.00695555	0.00179261	0.000324449	0.000813833	0.0016513	0.00106853	0.000103329	0.000101463	0.000412767	0.000510812	0.00206229	0.000506948	0.000156192	0.000567098	0.000166265	0.000172791	0.000323136	0.000635369	0.000288935	0.000259883	0.000352008	0.000452038
	44										0.00258835	0.000426093	0.0012552	0.00195066	0.00174076	0.000167267	0.000138858	0.000726838	0.000693451	0.00311883	0.000807406	0.00018134	0.0006119	0.000247537	0.000252707	0.000419032	0.00107412	0.000329719	0.000353506	0.000430449	0.000541194	0.000945688
	43										0.000162431	0.000710678	0.00139475	0.000596729	6.05635e-05	9.2767e-05	0.000301259	0.000358039	0.00114245	0.000276204	9.29256e-05	0.000315516	9.7674e-05	0.000118873	0.000183659	0.000376186	0.00018635	0.000161801	0.000149676	0.000236017	0.000400046	0.000106072
	42										0.000679292	0.00110413	0.000629977	4.92406e-05	9.13471e-05	0.000302015	0.000493094	0.00140291	0.00034704	9.55118e-05	0.000401751	0.000123862	0.000112873	0.00017291	0.000493844	0.000201937	0.000175829	0.000187909	0.000311143	0.000384665	0.000132391	0.000233402
	41										0.00205964	0.00147647	0.000128259	0.000143299	0.000488473	0.00083992	0.00204482	0.000625049	0.000206013	0.00061425	0.000194767	0.000233329	0.000406127	0.000987135	0.000413921	0.000372302	0.000403469	0.000551164	0.000787518	0.000249907	0.000286755	0.000481472
	40										0.000452732	6.11159e-05	6.35908e-05	0.000218242	0.000283348	0.000846503	0.000279814	7.48797e-05	0.000339869	0.000106587	8.03811e-05	0.000220811	0.000366922	0.000159696	0.000149772	0.000160068	0.000274982	0.00033305	0.000123259	0.00014102	0.000180983	0.000124281
	39										0.000146005	0.000161983	0.000715838	0.00123118	0.00382713	0.000901696	0.000371942	0.00114476	0.00029492	0.000391032	0.000534417	0.00120116	0.000760915	0.000528158	0.00052748	0.000701753	0.00116911	0.000350703	0.000432392	0.000748724	0.000400897	0.000529823
	38										4.30582e-05	0.000152083	0.000171117	0.000671331	0.000239126	5.468e-05	0.000181662	6.752e-05	7.30998e-05	0.000108593	0.000223407	8.31844e-05	8.809e-05	8.45258e-05	0.000174281	0.000239664	7.6456e-05	7.46764e-05	0.000100358	8.10473e-05	9.44384e-05	0.000451555
	37										9.0595e-05	0.000111815	0.000377792	0.000107977	3.15816e-05	9.44338e-05	3.25614e-05	4.55127e-05	4.84256e-05	0.000112709	6.32969e-05	6.00578e-05	6.39067e-05	8.19963e-05	0.000118904	4.28742e-05	5.58706e-05	7.07998e-05	5.77924e-05	5.04034e-05	0.000245683	0.000142606
	36										0.00238394	0.00735666	0.00175171	0.000509693	0.0024704	0.000852979	0.00074104	0.00106169	0.00278342	0.00113608	0.00086644	0.00112257	0.00138259	0.00223557	0.000713323	0.000871153	0.000854791	0.000919634	0.000896573	0.00403506	0.0030629	0.00140882
	35										0.00257279	0.000628005	0.000198764	0.000642579	0.000222668	0.000261937	0.00046536	0.000930121	0.000452912	0.000378756	0.000430286	0.000499691	0.000687302	0.000230791	0.000306777	0.00048012	0.000315613	0.000312915	0.0016303	0.000661125	0.000468122	0.000283943
	34										0.00216985	0.000712077	0.00210439	0.000726869	0.000767838	0.00139565	0.00246226	0.00107411	0.00129851	0.000980472	0.00167712	0.00213729	0.000809399	0.000876659	0.00151769	0.000988691	0.00102262	0.00534302	0.00257611	0.00184606	0.00087339	0.000349643
	33										0.000118903	0.000361005	0.000128791	0.000107409	0.000216921	0.000335271	0.000233397	0.000171411	0.000168734	0.000229908	0.000340724	0.000149359	0.000150545	0.000201883	0.000112441	0.000138829	0.000713075	0.000333607	0.000287315	0.000151834	5.46892e-05	0.00027516
	32										0.000223349	7.17399e-05	6.29228e-05	9.82988e-05	0.000187737	9.98688e-05	8.73558e-05	8.42559e-05	0.000113337	0.000187888	4.97704e-05	7.96238e-05	8.32167e-05	7.17797e-05	8.14475e-05	0.000393678	0.0002249	0.000152881	7.73825e-05	2.81884e-05	0.000112379	2.15545e-05
	31										0.000210633	0.000157727	0.000305793	0.000606386	0.000323438	0.000298193	0.000208827	0.000342092	0.000562862	0.000183667	0.00018889	0.000315856	0.000226405	0.000246231	0.00138907	0.000655684	0.000353849	0.000226831	8.8878e-05	0.00036743	5.61319e-05	0.000132134
	30										0.000146258	0.000295901	0.00057733	0.000285979	0.000194797	0.000210304	0.000309291	0.00052107	0.000191158	0.000206242	0.000182102	0.000149486	0.000215407	0.000889341	0.000475205	0.00033876	0.000175359	5.43737e-05	0.000310448	5.67764e-05	0.000150345	5.49138e-05
	29										0.00069478	0.00127674	0.000550555	0.000545961	0.000508381	0.000793234	0.00118476	0.000354754	0.000461044	0.00062579	0.000524484	0.000422869	0.00248627	0.00138635	0.000865447	0.000529202	0.000180036	0.000836266	0.000114567	0.00032951	0.000154725	0.00021145
	28										0.00150138	0.00110981	0.000792923	0.000627361	0.000991175	0.00154293	0.000362127	0.000577913	0.000751257	0.0005373	0.000627625	0.00324672	0.00157955	0.000989675	0.000542081	0.000193222	0.00100695	0.000151627	0.000407667	0.000154989	0.000199953	0.000106814
	27										0.000961693	0.000805433	0.000766462	0.00125303	0.00176117	0.000527045	0.000540781	0.000947004	0.000679567	0.000639261	0.00317707	0.00167453	0.000883868	0.00066557	0.000204706	0.00114452	0.000190855	0.000382156	0.000126918	0.000195751	0.000111265	5.47584e-07
	26										0.000278448	0.000274495	0.000399042	0.00062124	0.000211506	0.000229716	0.000318946	0.00024825	0.000259157	0.00128124	0.000550968	0.000402684	0.000234653	8.33239e-05	0.000315095	5.4687e-05	0.000183368	5.30745e-05	8.3722e-05	4.07454e-05	1.23364e-07	3.10121e-08
	25										0.000336525	0.000695045	0.000914795	0.000339649	0.000339615	0.000553934	0.000301985	0.000405377	0.00198549	0.000932521	0.00057984	0.000270098	0.000121635	0.000525819	8.24534e-05	0.000213683	8.32877e-05	0.000124558	8.27549e-05	1.90917e-07	4.18215e-08	1.44263e-08
	24										0.000680276	0.000884532	0.000293134	0.000291529	0.00047856	0.000312746	0.000354565	0.00199318	0.000709777	0.000574178	0.000274849	9.78912e-05	0.000460776	6.71491e-05	0.000181803	7.12101e-05	8.84516e-05	6.87695e-05	1.64564e-07	3.54603e-08	1.10034e-08	7.56395e-09
	23										0.00159649	0.000463442	0.000529173	0.000796421	0.000609105	0.000653308	0.00261802	0.00144734	0.000839857	0.000497743	0.00020653	0.000784658	0.000127445	0.000373239	0.000111657	0.000117112	8.1909e-05	2.38202e-07	7.27894e-08	2.29646e-08	1.467e-08	1.16814e-08
	22										0.000335703	0.000333553	0.000541137	0.000289064	0.000416237	0.00165505	0.00105471	0.000800094	0.000375475	0.000136492	0.000701664	0.000106711	0.000234223	6.67532e-05	9.93282e-05	5.79673e-05	1.32815e-07	4.48314e-08	1.42866e-08	9.47192e-09	6.91516e-09	4.32236e-09
	21										0.000660197	0.00102501	0.000619152	0.000683398	0.00213158	0.00151239	0.00101684	0.000657866	0.000178035	0.000937764	0.000146816	0.000333172	0.00016924	0.000255931	0.000130312	2.7636e-07	5.94696e-08	2.03422e-08	1.28067e-08	1.00213e-08	6.73665e-09	0.00220892
	20										0.000399955	0.000235829	0.000285313	0.00136515	0.00055015	0.000418434	0.000188666	7.88517e-05	0.000392914	4.53516e-05	0.000157411	5.06932e-05	6.85602e-05	3.9955e-05	5.27001e-08	2.21154e-08	9.96555e-09	5.76838e-09	4.27822e-09	2.15113e-09	0.00072677	0.00072677
	19										0.0007627	0.000723404	0.00315818	0.0015153	0.00123713	0.000622812	0.000174978	0.000880907	0.000139314	0.000401843	0.000157291	0.000258666	0.000145555	1.93766e-07	6.44157e-08	2.72338e-08	2.03027e-08	1.26648e-08	6.93131e-09	0.00221782	0.00221782	0.00221782
	18										0.000195348	0.000939756	0.000429309	0.000270063	0.000148443	4.65371e-05	0.000209951	2.8184e-05	8.18532e-05	3.06905e-05	5.32567e-05	1.63147e-05	3.49022e-08	1.21162e-08	6.779e-09	3.44242e-09	2.43332e-09	1.84042e-09	0.000552341	0.000552341	0.000552341	0.000552341
	17										0.00515474	0.00237303	0.00139412	0.000802937	0.000259139	0.00125157	0.000178974	0.000566172	0.000197833	0.000263094	0.000109435	2.03928e-07	8.66595e-08	3.6901e-08	1.91171e-08	1.73066e-08	1.00899e-08	0.00271525	0.00271525	0.00271525	0.00271525	2.63411e-07
	16										0.00128132	0.000923051	0.000499323	0.000178076	0.000824191	0.000137414	0.00031169	7.71546e-05	0.000129448	0.000115167	1.34929e-07	3.66269e-08	1.77288e-08	1.33919e-08	8.1906e-09	4.63396e-09	0.00154224	0.00154224	0.00154224	0.00154224	1.96907e-07	0.00154224
	15										0.000843752	0.000399847	0.000141735	0.000824762	0.000117525	0.000285262	0.000110193	0.000160317	0.00010204	1.82545e-07	4.19738e-08	1.49352e-08	1.1457e-08	7.259e-09	6.10235e-09	0.00152028	0.00152028	0.00152028	0.00152028	1.52832e-07	0.00152028	0.00152028
	14										0.000466537	0.000141314	0.000831492	0.000142351	0.000327586	0.000118069	0.000114428	0.000123279	9.40767e-08	3.33985e-08	1.64738e-08	1.52245e-08	7.10518e-09	5.26516e-09	0.00132729	0.00132729	0.00132729	0.00132729	1.68037e-07	0.00132729	0.00132729	0.00132729
	13										0.000144222	0.000789474	0.000121644	0.000297949	9.78675e-05	0.000129519	9.41439e-05	1.07373e-07	3.3921e-08	2.0407e-08	1.26436e-08	8.01492e-09	5.59875e-09	0.00152877	0.00152877	0.00152877	0.00152877	1.10377e-07	0.00152877	0.00152877	0.00152877	0.00152877
	12										0.000638582	0.000111474	0.000291943	9.56846e-05	0.000108532	0.000107178	1.73363e-07	3.02521e-08	1.57431e-08	8.4021e-09	5.74679e-09	4.12932e-09	0.00123453	0.00123453	0.00123453	0.00123453	1.55312e-07	0.00123453	0.00123453	0.00123453	0.00123453	1.2719e-07
	11										7.49175e-05	0.00022106	8.71302e-05	8.43171e-05	5.76628e-05	1.10807e-07	2.5105e-08	1.11991e-08	7.23545e-09	4.0539e-09	3.70375e-09	0.00071073	0.00071073	0.00071073	0.00071073	7.55134e-08	0.00071073	0.00071073	0.00071073	0.00071073	7.77169e-08	0.00071073
	10										0.00080388	0.000338603	0.000499371	0.0001502	1.46206e-07	7.60326e-08	4.68959e-08	2.95512e-08	1.83225e-08	1.16649e-08	0.00280343	0.00280343	0.00280343	0.00280343	2.5154e-07	0.00280343	0.00280343	0.00280343	0.00280343	1.9044e-07	0.00280343	0.00280343
	9										5.40932e-05	5.57524e-05	3.98502e-05	4.22449e-08	1.70229e-08	7.66119e-09	5.6274e-09	2.91335e-09	3.07917e-09	0.000586941	0.000586941	0.000586941	0.000586941	5.20906e-08	0.000586941	0.000586941	0.000586941	0.000586941	4.86889e-08	0.000586941	0.000586941	0.000586941
	8										0.000391042	0.00030439	2.41029e-07	8.0092e-08	5.37925e-08	3.84589e-08	2.23937e-08	1.64158e-08	0.00331712	0.00331712	0.00331712	0.00331712	4.23943e-07	0.00331712	0.00331712	0.00331712	0.00331712	4.49375e-07	0.00331712	0.00331712	0.00331712	0.00331712
	7										6.27264e-05	4.55889e-08	2.10119e-08	1.00572e-08	8.87128e-09	4.43842e-09	4.49076e-09	0.000630553	0.000630553	0.000630553	0.000630553	8.49376e-08	0.000630553	0.000630553	0.000630553	0.000630553	7.4382e-08	0.000630553	0.000630553	0.000630553	0.000630553	9.50219e-08
	6										1.62316e-07	5.96375e-08	3.18477e-08	2.63753e-08	1.61256e-08	1.19457e-08	0.00220908	0.00220908	0.00220908	0.00220908	1.90935e-07	0.00220908	0.00220908	0.00220908	0.00220908	2.07763e-07	0.00220908	0.00220908	0.00220908	0.00220908	3.59538e-07	0.00220908
	5										4.45418e-08	2.03586e-08	1.83405e-08	1.31376e-08	1.00787e-08	0.00151841	0.00151841	0.00151841	0.00151841	1.67363e-07	0.00151841	0.00151841	0.00151841	0.00151841	1.53849e-07	0.00151841	0.00151841	0.00151841	0.00151841	2.52052e-07	0.00151841	0.00151841
	4										4.12068e-08	4.06911e-08	2.27769e-08	1.71864e-08	0.00183289	0.00183289	0.00183289	0.00183289	1.26158e-07	0.00183289	0.00183289	0.00183289	0.00183289	1.37584e-07	0.00183289	0.00183289	0.00183289	0.00183289	1.49862e-07	0.00183289	0.00183289	0.00183289
	3										3.87914e-08	2.83124e-08	2.19253e-08	0.0025412	0.0025412	0.0025412	0.0025412	2.49821e-07	0.0025412	0.0025412	0.0025412	0.0025412	2.62031e-07	0.0025412	0.0025412	0.0025412	0.0025412	4.92621e-07	0.0025412	0.0025412	0.0025412	0.0025412
	2										3.07204e-08	1.83801e-08	0.00271686	0.00271686	0.00271686	0.00271686	6.15054e-07	0.00271686	0.00271686	0.00271686	0.00271686	5.50912e-07	0.00271686	0.00271686	0.00271686	0.00271686	8.17357e-07	0.00271686	0.00271686	0.00271686	0.00271686	7.77181e-07
	1										9.32134e-09	0.00100856	0.00100856	0.00100856	0.00100856	1.65534e-07	0.00100856	0.00100856	0.00100856	0.00100856	1.66306e-07	0.00100856	0.00100856	0.00100856	0.00100856	2.02835e-07	0.00100856	0.00100856	0.00100856	0.00100856	1.86854e-07	0.00100856
	0										0.00244889	0.00244889	0.00244889	0.00244889	3.20101e-07	0.00244889	0.00244889	0.00244889	0.00244889	3.34169e-07	0.00244889	0.00244889	0.00244889	0.00244889	4.01106e-07	0.00244889	0.00244889	0.00244889	0.00244889	5.0433e-07	0.00244889	0.00244889

## Sheet: Pancreas
Pancreas
Rows are ages 84 backwards to 0 by 1 year intervals
Columns are years from 2010 to 2040 in 1 year intervals
Rate of Cancer		Year
		2010	2011	2012	2013	2014	2015	2016	2017	2018	2019	2020	2021	2022	2023	2024	2025	2026	2027	2028	2029	2030	2031	2032	2033	2034	2035	2036	2037	2038	2039	2040
Age	84	1.45068	1.83222	7.78915e-07	2.77206	2.83138	3.23509	2.55173	2.41683	1.39847	1.09202	0.902019	1.14559	2.01494	2.16834	0.994493	0.91005	0.774328	1.86135	0.773567	1.31517	1.05328	0.586901	1.01628	2.05973e-07	0.801971	0.309496	0.462053	0.612369	0.841158	0.630226	0.748753
	83	2.06363	4.99716e-07	2.29913	1.8374	3.03593	2.47577	1.09308	3.29874	0.608976	0.763482	0.969645	1.70547	1.83531	0.841753	0.770279	0.655402	1.57548	0.654758	1.11318	0.891515	0.496761	0.860195	1.74338e-07	0.6788	0.261962	0.391089	0.518318	0.711968	0.533432	0.633755	0.527679
	82	6.39987e-07	1.67722	1.73283	2.24021	2.64186	1.20593	1.69648	1.63338	0.484128	0.93323	1.64142	1.76639	0.810141	0.741352	0.630788	1.51631	0.630168	1.07137	0.858034	0.478106	0.827891	1.67791e-07	0.653307	0.252124	0.376401	0.498852	0.68523	0.513399	0.609954	0.507862	0.168674
	81	1.11496	0.65615	1.09664	1.01188	0.667946	0.971491	0.436022	0.674013	0.307165	0.820007	0.882435	0.404722	0.370357	0.315123	0.757503	0.314813	0.535225	0.428648	0.238847	0.41359	8.38235e-08	0.326373	0.125954	0.188039	0.249212	0.342321	0.256479	0.304715	0.253713	0.0842645	0.163125
	80	0.520003	0.495045	0.590523	0.304996	0.641494	0.297668	0.214498	0.509816	0.321762	0.52555	0.24104	0.220573	0.187677	0.451144	0.187493	0.318763	0.255289	0.14225	0.246321	4.99225e-08	0.194377	0.0750139	0.11199	0.148422	0.203875	0.152751	0.181478	0.151103	0.0501852	0.0971519	0.0912761
	79	2.06498	1.40309	0.936853	1.54175	1.03456	0.770755	0.85396	2.8109	1.08542	0.755593	0.691435	0.588316	1.41421	0.587738	0.999234	0.800261	0.445914	0.772147	1.56493e-07	0.609319	0.235148	0.351057	0.465264	0.639092	0.478831	0.568885	0.473667	0.157317	0.304544	0.286125	0.290206
	78	1.59378	0.606168	1.28962	0.677092	0.729474	0.835606	1.28216	2.58215	0.424957	0.590231	0.502206	1.20722	0.501712	0.852979	0.683129	0.380647	0.65913	1.33588e-07	0.520135	0.20073	0.299674	0.397164	0.54555	0.408746	0.485619	0.404338	0.134291	0.259969	0.244246	0.247729	0.409934
	77	1.22753	1.48758	1.0097	0.851139	1.40991	2.23667	2.09978	1.80229	0.591803	0.764276	1.83719	0.763525	1.2981	1.03961	0.579282	1.00309	2.03299e-07	0.791561	0.305479	0.456055	0.60442	0.830239	0.622045	0.739033	0.615336	0.204369	0.395631	0.371703	0.377004	0.623853	0.590537
	76	1.88474	0.728688	0.794102	1.02923	2.36115	2.29174	0.916954	1.57031	0.47944	1.74925	0.726978	1.23596	0.98985	0.551555	0.955076	1.93568e-07	0.753672	0.290857	0.434226	0.575489	0.790499	0.592271	0.703659	0.585883	0.194587	0.376694	0.353911	0.358958	0.593992	0.562271	0.202627
	75	1.65869	1.02962	1.72521	3.09667	4.3465	1.79801	1.43536	2.28558	1.97146	1.24357	2.11425	1.69325	0.943494	1.63376	3.31119e-07	1.28924	0.497542	0.74279	0.984436	1.35223	1.01314	1.20368	1.00222	0.332861	0.644375	0.605403	0.614037	1.01609	0.961825	0.346616	0.721242
	74	0.546303	0.521405	1.20992	1.32876	0.794873	0.656053	0.486973	2.19071	0.326695	0.843024	0.675156	0.376204	0.651437	1.32029e-07	0.514064	0.198387	0.296177	0.392529	0.539183	0.403975	0.479951	0.399619	0.132724	0.256935	0.241396	0.244838	0.40515	0.383513	0.138208	0.287584	0.475334
	73	0.777735	1.028	1.45951	0.683131	0.815353	0.625723	1.31218	1.02056	0.622602	0.756813	0.421704	0.730225	1.47997e-07	0.576238	0.222381	0.331998	0.440003	0.604395	0.452834	0.537999	0.44795	0.148776	0.28801	0.270591	0.27445	0.454151	0.429897	0.154923	0.322366	0.532823	0.173105
	72	1.27425	1.0305	0.623551	0.582315	0.646243	1.40113	0.507987	1.61626	0.464478	0.392824	0.680217	1.37862e-07	0.536775	0.207152	0.309261	0.40987	0.563004	0.421823	0.501155	0.417273	0.138587	0.268286	0.25206	0.255655	0.423049	0.400457	0.144314	0.300289	0.496333	0.16125	0.15476
	71	2.02181	0.696856	0.841311	0.730531	2.29045	0.858553	1.27338	1.90852	0.381597	1.00293	2.03266e-07	0.791431	0.305429	0.455981	0.604321	0.830103	0.621943	0.738912	0.615236	0.204335	0.395566	0.371642	0.376942	0.623751	0.590441	0.212779	0.442752	0.731803	0.237751	0.228182	0.385099
	70	1.74285	1.19853	1.34542	3.30055	1.78909	2.74343	1.91675	1.99876	1.24193	3.82039e-07	1.4875	0.574055	0.857018	1.13582	1.56018	1.16895	1.38879	1.15634	0.384049	0.743468	0.698503	0.708464	1.17234	1.10974	0.399919	0.832155	1.37543	0.446853	0.428869	0.723795	0.375182
	69	1.10223	0.70479	2.23519	0.947993	2.10217	1.51848	0.738133	2.39199	1.73958e-07	1.02803	0.396738	0.592298	0.784985	1.07827	0.807876	0.959813	0.799163	0.265422	0.513822	0.482746	0.48963	0.810224	0.766955	0.27639	0.575115	0.950579	0.308827	0.296398	0.500225	0.259294	0.468919
	68	1.14835	2.07446	1.13743	1.97347	2.06145	1.03602	1.56504	5.93604e-07	0.829342	0.485785	0.725239	0.961175	1.32028	0.989203	1.17524	0.978534	0.324996	0.629149	0.591098	0.599528	0.992079	0.939098	0.338426	0.704199	1.16394	0.378143	0.362924	0.612501	0.317492	0.574168	0.1153
	67	1.4146	0.441805	0.990979	0.809938	0.588639	0.919338	1.62547e-07	1.18441	0.164017	0.371654	0.49256	0.676588	0.506924	0.602261	0.501456	0.166547	0.322412	0.302912	0.307232	0.508397	0.481247	0.173428	0.360872	0.596467	0.193782	0.185983	0.31388	0.162701	0.294236	0.0590865	0.135206
	66	0.703683	0.89906	0.949955	0.540188	1.22003	2.23021e-07	0.757532	0.547108	0.293088	0.589568	0.809838	0.60676	0.720873	0.600216	0.199347	0.385909	0.362569	0.36774	0.608524	0.576026	0.207584	0.431943	0.713938	0.231946	0.222611	0.375697	0.194744	0.352184	0.0707232	0.161835	0.258173
	65	1.62565	0.978407	0.719264	1.27104	3.35996e-07	1.17994	0.39725	1.10988	0.52782	1.10044	0.824486	0.979547	0.815594	0.270879	0.524387	0.492672	0.499697	0.826883	0.782724	0.282073	0.58694	0.970123	0.315177	0.302492	0.51051	0.264625	0.47856	0.0961012	0.219906	0.350814	0.0344545
	64	0.746387	0.312544	0.71402	1.47682e-07	0.74999	0.261053	0.339995	0.843276	0.415645	0.472667	0.561562	0.467569	0.155292	0.300624	0.282442	0.28647	0.474041	0.448726	0.161709	0.336485	0.556159	0.180687	0.173415	0.292669	0.151706	0.274352	0.0550936	0.12607	0.201117	0.0197523	0.15313
	63	0.254018	0.330553	8.83868e-08	0.351203	0.17678	0.238039	0.275217	0.707482	0.190206	0.342988	0.28558	0.0948484	0.183614	0.172509	0.174969	0.289533	0.274071	0.0987676	0.205517	0.339688	0.110359	0.105917	0.178755	0.0926583	0.167568	0.0336498	0.0770001	0.122837	0.0120642	0.0935281	0.143608
	62	0.776502	1.18268e-07	0.607526	0.239268	0.465907	0.556926	0.667374	0.935757	0.398928	0.504146	0.16744	0.324141	0.304537	0.30888	0.511124	0.483829	0.174359	0.362807	0.599666	0.194821	0.18698	0.315564	0.163574	0.295814	0.0594034	0.135932	0.21685	0.0212975	0.165109	0.253518	0.125766
	61	1.23613e-07	0.361693	0.184156	0.280573	0.485003	0.600878	0.392746	0.873232	0.260896	0.131517	0.2546	0.239202	0.242613	0.401468	0.380028	0.136952	0.284971	0.471014	0.153025	0.146866	0.247863	0.128481	0.232351	0.046659	0.106769	0.170327	0.0167283	0.129687	0.199129	0.098784	0.276669
	60	0.54464	0.157955	0.311115	0.420789	0.753888	0.509452	0.528022	0.822765	0.0980544	0.288109	0.270684	0.274544	0.454306	0.430045	0.154976	0.322477	0.533005	0.173165	0.166195	0.280485	0.14539	0.262931	0.0527999	0.120821	0.192744	0.01893	0.146755	0.225336	0.111785	0.313082	7.70119e-07
	59	0.22286	0.250033	0.437188	0.612851	0.598897	0.641758	0.466151	0.289737	0.201265	0.287004	0.291097	0.481698	0.455974	0.164321	0.34192	0.565143	0.183605	0.176216	0.297396	0.154156	0.278784	0.0559835	0.128106	0.204366	0.0200714	0.155604	0.238923	0.118525	0.331959	8.16552e-07	0.109018
	58	0.273625	0.272524	0.493878	0.377625	0.585168	0.439447	0.127326	0.461282	0.155511	0.239401	0.396152	0.374996	0.135138	0.281198	0.464777	0.150998	0.144921	0.244581	0.126779	0.229274	0.0460412	0.105355	0.168072	0.0165068	0.12797	0.196492	0.097476	0.273005	6.71539e-07	0.0896569	0.0889489
	57	0.40087	0.413805	0.409039	0.49594	0.538587	0.161338	0.27247	0.47907	0.174356	0.437914	0.414528	0.149385	0.310841	0.513773	0.166916	0.160198	0.270364	0.140144	0.253444	0.0508948	0.116462	0.18579	0.018247	0.14146	0.217206	0.107752	0.301785	7.42331e-07	0.0991084	0.0983257	0.210267
	56	0.394942	0.222372	0.348555	0.296171	0.128299	0.224014	0.183607	0.348509	0.206938	0.297316	0.107145	0.222948	0.368499	0.119719	0.114901	0.193916	0.100517	0.18178	0.0365038	0.0835309	0.133256	0.0130874	0.101461	0.155789	0.0772839	0.216452	5.3243e-07	0.0710845	0.0705232	0.150812	0.277002
	55	0.995724	0.889014	0.976579	0.331003	0.835768	0.708221	0.62665	1.94061	0.659161	0.360543	0.750222	1.24	0.402857	0.386643	0.652531	0.338242	0.611692	0.122836	0.281083	0.448408	0.0440395	0.341417	0.524231	0.260062	0.728365	1.79163e-06	0.239201	0.237312	0.507484	0.932116	1.12151
	54	0.315953	0.197697	0.0866266	0.171139	0.209717	0.191849	0.276952	0.490619	0.0634433	0.20037	0.331181	0.107595	0.103265	0.174278	0.0903377	0.163371	0.032807	0.0750717	0.119761	0.0117621	0.0911857	0.140012	0.0694573	0.194532	4.7851e-07	0.0638857	0.0633812	0.135539	0.24895	0.299532	0.124229
	53	0.394599	0.0984887	0.251543	0.241179	0.319057	0.476192	0.393237	0.265205	0.198017	0.496764	0.16139	0.154895	0.261413	0.135505	0.245053	0.0492099	0.112606	0.179639	0.0176429	0.136777	0.210015	0.104184	0.291794	7.17755e-07	0.0958272	0.0950705	0.203306	0.373419	0.449292	0.186341	0.0703279
	52	0.1695	0.246588	0.305652	0.316373	0.682833	0.582984	0.18328	0.713713	0.423298	0.208731	0.20033	0.338094	0.175252	0.316935	0.0636446	0.145637	0.232332	0.0228181	0.176897	0.271619	0.134745	0.377386	9.28295e-07	0.123936	0.122958	0.262941	0.482955	0.581083	0.241001	0.0909572	0.0592118
	51	0.0731001	0.0516121	0.0690639	0.11663	0.143997	0.046804	0.0849616	0.262804	0.0306371	0.0446294	0.0753203	0.0390425	0.0706064	0.0141787	0.0324448	0.0517588	0.00508338	0.039409	0.0605109	0.0300184	0.0840737	2.06805e-07	0.0276104	0.0273924	0.0585778	0.107592	0.129453	0.05369	0.0202634	0.0131911	0.0202678
	50	0.403342	0.307433	0.671178	0.648373	0.304758	0.571959	0.824718	0.501427	0.172686	0.442345	0.229291	0.414661	0.0832694	0.190544	0.303972	0.029854	0.231444	0.355372	0.176294	0.493753	1.21453e-06	0.162152	0.160872	0.344019	0.631873	0.76026	0.315313	0.119004	0.0774697	0.11903	0.271756
	49	0.122476	0.152306	0.190209	0.069953	0.189853	0.283027	0.0802162	0.144078	0.0872523	0.0686462	0.124143	0.0249296	0.0570458	0.0910044	0.00893782	0.0692906	0.106393	0.0527795	0.147822	3.63613e-07	0.0485458	0.0481624	0.102994	0.189173	0.22761	0.0944	0.0356279	0.0231932	0.0356357	0.0813597	0.0661083
	48	0.0874827	0.0622322	0.0295881	0.0628307	0.135451	0.0396906	0.0332318	0.104959	0.0195225	0.0535865	0.0107609	0.0246239	0.0392822	0.00385802	0.0299094	0.0459246	0.0227824	0.0638075	1.56954e-07	0.0209548	0.0207894	0.0444575	0.0816568	0.0982481	0.0407479	0.0153788	0.0100114	0.0153822	0.035119	0.0285357	0.0304835
	47	0.24472	0.0662749	0.181941	0.306893	0.130045	0.112572	0.16574	0.160779	0.104334	0.0318002	0.0727678	0.116085	0.0114011	0.0883873	0.135715	0.0673257	0.188562	4.63825e-07	0.0619251	0.0614361	0.131379	0.24131	0.29034	0.120417	0.045447	0.0295853	0.045457	0.103783	0.0843279	0.0900839	0.108699
	46	0.0373661	0.0584302	0.127415	0.0422446	0.052882	0.0804964	0.0364007	0.123194	0.00887712	0.0308315	0.0491851	0.00483062	0.0374495	0.0575021	0.0285257	0.0798932	1.96521e-07	0.0262375	0.0260303	0.0556651	0.102242	0.123016	0.0510203	0.0192558	0.0125352	0.01926	0.0439724	0.0357295	0.0381683	0.0460556	0.0235244
	45	0.155589	0.193259	0.0828357	0.0811334	0.178595	0.0834972	0.13173	0.0495054	0.0406491	0.0984245	0.00966657	0.0749403	0.115068	0.0570829	0.159875	3.9326e-07	0.052504	0.0520894	0.111392	0.204597	0.246168	0.102097	0.0385328	0.0250843	0.0385412	0.0879933	0.0714985	0.0763788	0.0921619	0.0470747	0.0618584
	44	0.244153	0.0596098	0.0754792	0.129999	0.0878911	0.14336	0.0251147	0.10755	0.0615658	0.00917746	0.0711484	0.109245	0.0541947	0.151785	3.73362e-07	0.0498474	0.0494538	0.105755	0.194245	0.233713	0.096931	0.0365831	0.0238151	0.0365911	0.083541	0.0678808	0.0725141	0.0874987	0.0446928	0.0587285	0.0700625
	43	0.053435	0.0385401	0.0858132	0.0453944	0.107075	0.0193935	0.0387144	0.115581	0.00407328	0.0479293	0.0735934	0.0365084	0.10225	2.51516e-07	0.0335798	0.0333146	0.0712424	0.130854	0.157441	0.0652978	0.0246443	0.0160431	0.0246497	0.0562776	0.0457281	0.0488493	0.0589437	0.0301074	0.0395626	0.0471978	0.0329666
	42	0.14394	0.182558	0.124846	0.230412	0.0603496	0.124555	0.173343	0.0318604	0.0886304	0.206554	0.102468	0.286986	7.05929e-07	0.0942484	0.0935041	0.199956	0.367267	0.441889	0.183271	0.0691691	0.0450281	0.0691843	0.157954	0.128345	0.137105	0.165437	0.0845024	0.11104	0.13247	0.0925272	0.135342
	41	0.0527359	0.0205428	0.0490135	0.0100446	0.0299791	0.0431354	0.00369581	0.0536202	0.029543	0.0222445	0.0623011	1.53248e-07	0.0204601	0.0202986	0.0434079	0.0797289	0.0959286	0.0397858	0.0150157	0.00977502	0.015019	0.0342899	0.027862	0.0297638	0.0359143	0.0183444	0.0241054	0.0287575	0.0200865	0.0293809	0.018742
	40	0.0564402	0.0767048	0.0203219	0.0474566	0.0987445	0.00874701	0.0591574	0.16999	0.0302597	0.128633	3.16411e-07	0.042244	0.0419104	0.0896241	0.164616	0.198063	0.0821457	0.031003	0.0201825	0.0310097	0.0707982	0.0575267	0.0614533	0.0741522	0.0378756	0.0497704	0.0593756	0.0414725	0.0606627	0.0386965	0.0842431
	39	0.155003	0.0233916	0.0706184	0.114969	0.0147274	0.102979	0.13794	0.128062	0.128701	4.80503e-07	0.0641518	0.0636452	0.136103	0.249987	0.30078	0.124747	0.0470812	0.0306491	0.0470915	0.107514	0.0873602	0.0933231	0.112608	0.0575181	0.0755814	0.0901679	0.0629803	0.0921226	0.0587647	0.127932	0.0579757
	38	0.00504792	0.00868059	0.01827	0.00183117	0.0185161	0.0256428	0.0110975	0.0581667	5.13409e-08	0.0104038	0.0103216	0.0220724	0.0405413	0.0487786	0.0202307	0.00763534	0.00497049	0.00763701	0.017436	0.0141675	0.0151346	0.018262	0.00932793	0.0122573	0.0146229	0.0102138	0.0149399	0.0095301	0.0207472	0.00940215	0.0144416
	37	0.0698515	0.0837417	0.0108508	0.0858472	0.171926	0.076926	0.187955	8.65224e-07	0.0414505	0.0624167	0.133476	0.245161	0.294974	0.122339	0.0461724	0.0300575	0.0461825	0.105439	0.0856739	0.0915217	0.110434	0.0564078	0.0741225	0.0884275	0.0617646	0.0903444	0.0576304	0.125462	0.0568566	0.0873314	0.0541878
	36	0.00454774	0.000335655	0.00343309	0.00537955	0.00348078	0.00879281	1.88684e-08	0.00471436	0.0016783	0.00544736	0.0100054	0.0120383	0.00499282	0.00188436	0.00122669	0.00188477	0.00430312	0.00349647	0.00373513	0.00450697	0.00230208	0.00302504	0.00360885	0.0025207	0.00368708	0.00235198	0.0051203	0.0023204	0.00356412	0.00221148	0.0032115
	35	0.00265655	0.0154771	0.0313528	0.0158728	0.0579835	1.28642e-07	0.0149831	0.0278185	0.0213465	0.0595096	0.071601	0.0296961	0.0112077	0.00729607	0.0112102	0.0255939	0.0207962	0.0222157	0.0268064	0.0136922	0.0179923	0.0214646	0.0149925	0.0219299	0.013989	0.0304543	0.0138012	0.0211985	0.0131534	0.0191012	0.0153407
	34	0.0780784	0.0900941	0.0589657	0.168537	5.40722e-07	0.0651124	0.0563544	0.225531	0.148642	0.271449	0.112582	0.0424901	0.0276604	0.0424994	0.0970301	0.0788412	0.0842227	0.101627	0.0519092	0.0682111	0.0813752	0.0568388	0.0831393	0.0530342	0.115457	0.0523222	0.0803666	0.0498662	0.0724154	0.0581585	0.0416781
	33	0.0208745	0.00778209	0.0287554	7.21842e-08	0.0125699	0.0112478	0.0209835	0.0721274	0.0311402	0.0196027	0.00739833	0.0048162	0.00739995	0.0168948	0.0137278	0.0146648	0.0176952	0.00903838	0.0118769	0.014169	0.00989671	0.0144761	0.00923427	0.0201032	0.00911029	0.0139934	0.00868266	0.0126089	0.0101265	0.00725694	0.00825787
	32	0.0145483	0.0306206	9.93718e-08	0.0135394	0.01752	0.033792	0.0541462	0.12192	0.0181445	0.0103939	0.00676625	0.0103961	0.0237354	0.0192861	0.0206025	0.0248598	0.012698	0.0166857	0.0199059	0.0139038	0.0203374	0.0129732	0.0282428	0.012799	0.0196592	0.0121982	0.0177142	0.0142267	0.0101952	0.0116014	0.00639615
	31	0.0039243	7.25421e-09	0.00127777	0.0012937	0.00360839	0.00597776	0.00627448	0.00487005	0.000659539	0.000651666	0.00100127	0.00228599	0.00185746	0.00198425	0.00239428	0.00122296	0.00160702	0.00191716	0.0013391	0.00195872	0.00124946	0.0027201	0.00123269	0.0018934	0.00117483	0.00170607	0.00137019	0.000981916	0.00111735	0.000616021	0.00107667
	30	1.01392e-07	0.0101729	0.0133153	0.0290588	0.069615	0.0755461	0.0273338	0.019306	0.00450976	0.010517	0.0240113	0.0195102	0.0208419	0.0251488	0.0128456	0.0168797	0.0201373	0.0140654	0.0205738	0.013124	0.0285711	0.0129478	0.0198877	0.01234	0.0179201	0.014392	0.0103137	0.0117363	0.00647049	0.011309	0.00222547
	29	0.0140571	0.0104805	0.0295688	0.0554248	0.0869789	0.0325366	0.0107127	0.013051	0.00719542	0.0249341	0.0202601	0.021643	0.0261154	0.0133393	0.0175284	0.0209112	0.014606	0.0213646	0.0136284	0.0296692	0.0134454	0.0206521	0.0128143	0.0186088	0.0149452	0.0107101	0.0121874	0.00671918	0.0117437	0.00231101	0.00624881
	28	0.00639196	0.0102722	0.0248922	0.0305645	0.0165339	0.00562822	0.00319631	0.0091907	0.00752942	0.00928587	0.00991969	0.0119695	0.00611383	0.00803386	0.00958432	0.00669443	0.00979209	0.00624634	0.0135984	0.00616247	0.00946552	0.00587321	0.00852904	0.00684987	0.00490881	0.00558587	0.00307962	0.0053825	0.00105921	0.00286404	0.00324495
	27	0.0239558	0.0330663	0.0524889	0.0222162	0.0109362	0.00642118	0.00860688	0.0367744	0.0107221	0.0173849	0.0209773	0.0107148	0.0140798	0.0167971	0.0117324	0.0171612	0.0109471	0.023832	0.0108001	0.0165889	0.0102931	0.0149476	0.0120048	0.00860299	0.00978957	0.00539722	0.00943316	0.00185633	0.0050194	0.00568697	0.00311822
	26	0.136143	0.1231	0.0673577	0.0259435	0.0220281	0.0305266	0.0608008	0.0924553	0.0354402	0.0649066	0.0331532	0.0435648	0.0519724	0.0363016	0.0530991	0.0338717	0.0737394	0.033417	0.0513282	0.0318484	0.04625	0.0371445	0.0266188	0.0302902	0.0166997	0.0291875	0.00574374	0.0155307	0.0175963	0.00964819	0.0188284
	25	0.0271134	0.00845068	0.00420785	0.00279546	0.00560216	0.011536	0.00817732	0.0163479	0.00707832	0.00548757	0.00721092	0.00860256	0.0060087	0.00878905	0.0056065	0.0122055	0.00553123	0.00849593	0.00527159	0.00765538	0.00614821	0.00440599	0.00501369	0.00276417	0.00483116	0.000950713	0.00257066	0.00291256	0.00159698	0.00311651	0.00158715
	24	0.0189939	0.00538718	0.00462681	0.00725485	0.0216038	0.0158327	0.0147549	0.033319	0.00610685	0.0121798	0.0145304	0.0101492	0.0148454	0.00946985	0.020616	0.00934271	0.0143503	0.00890416	0.0129306	0.0103848	0.00744208	0.00846854	0.00466891	0.00816022	0.00160583	0.00434207	0.00491955	0.00269744	0.00526404	0.00268084	0.000988043
	23	0.00842306	0.00412067	0.008353	0.0194621	0.020626	0.0198732	0.0209196	0.019997	0.00942897	0.0170732	0.0119253	0.0174433	0.011127	0.0242238	0.0109776	0.0168616	0.0104624	0.0151934	0.0122022	0.00874441	0.0099505	0.00548595	0.00958823	0.00188685	0.00510191	0.00578046	0.00316948	0.00618523	0.00314997	0.00116095	0.00230881
	22	0.00379347	0.00438015	0.0131936	0.0109404	0.0152436	0.0165899	0.0073924	0.0181791	0.00778212	0.00825019	0.0120677	0.00769797	0.0167586	0.00759461	0.0116653	0.00723812	0.0105112	0.00844176	0.0060496	0.00688401	0.00379532	0.00663338	0.00130537	0.00352963	0.00399907	0.00219273	0.0042791	0.00217923	0.000803172	0.00159729	3.63123e-08
	21	0.0130439	0.02238	0.0239915	0.0261551	0.0411635	0.0189638	0.0217392	0.0485351	0.0121646	0.0270068	0.0172275	0.0375047	0.0169962	0.0261061	0.0161984	0.0235233	0.0188921	0.0135386	0.015406	0.00849367	0.0148451	0.00292133	0.00789908	0.00894965	0.00490718	0.00957634	0.00487698	0.00179745	0.00357464	8.12645e-08	0.0232748
	20	0.026989	0.0164802	0.0232267	0.0286015	0.0190547	0.0225835	0.0235036	0.0307229	0.0161255	0.0156127	0.0339891	0.0154031	0.023659	0.01468	0.0213183	0.0171212	0.0122695	0.0139618	0.0076975	0.0134535	0.00264749	0.00715864	0.00811074	0.00444719	0.00867868	0.00441982	0.00162896	0.00323956	7.3647e-08	0.0210931	0.0210931
	19	0.0148051	0.0118854	0.018921	0.00986286	0.0169041	0.0181889	0.0110832	0.0303391	0.00694451	0.0229466	0.0103988	0.0159726	0.00991073	0.0143923	0.0115588	0.00828336	0.00942586	0.0051967	0.00908269	0.00178736	0.00483291	0.00547569	0.00300237	0.00585911	0.00298389	0.00109974	0.00218708	4.97202e-08	0.0142403	0.0142403	0.0142403
	18	0.00809664	0.00734196	0.00494764	0.00663485	0.010324	0.00650393	0.00829936	0.00990764	0.00773965	0.00532357	0.00817696	0.00507368	0.00736797	0.00591739	0.00424057	0.00482546	0.00266039	0.00464978	0.00091502	0.00247415	0.00280321	0.00153703	0.0029995	0.00152757	0.000562997	0.00111965	2.54537e-08	0.00729015	0.00729015	0.00729015	0.00729015
	17	0.0170506	0.00654493	0.0113466	0.0138142	0.0125851	0.0166033	0.00923957	0.0376434	0.00612133	0.0142708	0.00885482	0.0128589	0.0103273	0.00740084	0.00842161	0.00464304	0.00811501	0.00159694	0.00431801	0.0048923	0.00268249	0.00523487	0.00266598	0.000982568	0.00195406	4.4423e-08	0.0127231	0.0127231	0.0127231	0.0127231	0.00197324
	16	0.00798621	0.00788641	0.0124127	0.00884793	0.0168803	0.009712	0.018445	0.015643	0.00862182	0.00811977	0.0117915	0.00947002	0.00678648	0.00772252	0.00425761	0.00744137	0.00146437	0.00395956	0.00448618	0.00245981	0.00480032	0.00244467	0.000901003	0.00179185	4.07353e-08	0.0116669	0.0116669	0.0116669	0.0116669	0.00180944	0.0116669
	15	0.000922698	0.000827226	0.000762301	0.00113792	0.000946758	0.001859	0.000734942	0.0021126	0.000470368	0.00103675	0.000832642	0.000596695	0.000678996	0.000374346	0.000654275	0.000128754	0.000348141	0.000394443	0.000216277	0.000422063	0.000214946	7.92199e-05	0.000157547	3.58162e-09	0.00102581	0.00102581	0.00102581	0.00102581	0.000159093	0.00102581	0.00102581
	14	0.0172085	0.00903279	0.0174315	0.0113477	0.0322216	0.0131702	0.0176477	0.0204925	0.0106784	0.0130168	0.0093282	0.0106148	0.0058522	0.0102284	0.00201282	0.00544252	0.00616637	0.00338108	0.00659816	0.00336027	0.00123845	0.00246295	5.59918e-08	0.0160365	0.0160365	0.0160365	0.0160365	0.00248712	0.0160365	0.0160365	0.0160365
	13	0.0092241	0.0101394	0.00853323	0.0189582	0.0112058	0.0155242	0.00840327	0.0228375	0.00658142	0.00715859	0.00814595	0.00449106	0.00784938	0.00154466	0.00417667	0.00473216	0.00259469	0.00506352	0.00257872	0.000950406	0.0018901	4.29689e-08	0.0123066	0.0123066	0.0123066	0.0123066	0.00190865	0.0123066	0.0123066	0.0123066	0.0123066
	12	0.0116804	0.00559934	0.0160823	0.00743771	0.0149007	0.00833902	0.0105644	0.0158783	0.00408307	0.00705205	0.00388796	0.00679531	0.00133723	0.00361579	0.00409669	0.00224625	0.00438355	0.00223243	0.000822778	0.00163628	3.71987e-08	0.010654	0.010654	0.010654	0.010654	0.00165234	0.010654	0.010654	0.010654	0.010654	0.00165234
	11	0.0102892	0.0168334	0.0100644	0.0157761	0.0127676	0.0167229	0.0117166	0.0157134	0.00641613	0.00536901	0.00938385	0.00184663	0.00499316	0.00565724	0.00310192	0.00605338	0.00308283	0.0011362	0.00225959	5.13688e-08	0.0147125	0.0147125	0.0147125	0.0147125	0.00228177	0.0147125	0.0147125	0.0147125	0.0147125	0.00228177	0.0147125
	10	0.0283612	0.00965873	0.0195731	0.012394	0.0234755	0.0170049	0.0106311	0.0226394	0.0044788	0.0118813	0.00233809	0.00632203	0.00716285	0.00392746	0.00766442	0.00390329	0.00143859	0.00286096	6.504e-08	0.018628	0.018628	0.018628	0.018628	0.00288904	0.018628	0.018628	0.018628	0.018628	0.00288904	0.018628	0.018628
	9	0.00361173	0.00416901	0.00341282	0.00505779	0.00529811	0.00342446	0.00339949	0.00350748	0.00219974	0.000657028	0.00177656	0.00201284	0.00110366	0.00215379	0.00109687	0.000404258	0.000803961	1.8277e-08	0.00523468	0.00523468	0.00523468	0.00523468	0.000811851	0.00523468	0.00523468	0.00523468	0.00523468	0.000811851	0.00523468	0.00523468	0.00523468
	8	0.0235581	0.010985	0.0210462	0.0172496	0.0161232	0.0165479	0.00795895	0.0260326	0.00183825	0.00754423	0.00854761	0.00468673	0.00914614	0.00465789	0.0017167	0.00341405	7.76139e-08	0.0222293	0.0222293	0.0222293	0.0222293	0.00344756	0.0222293	0.0222293	0.0222293	0.0222293	0.00344756	0.0222293	0.0222293	0.0222293	0.0222293
	7	0.0152518	0.0166446	0.0176363	0.012898	0.0191432	0.00951918	0.0145142	0.00534524	0.00518623	0.00891857	0.00489014	0.00954308	0.00486004	0.0017912	0.00356222	8.09823e-08	0.023194	0.023194	0.023194	0.023194	0.00359718	0.023194	0.023194	0.023194	0.023194	0.00359718	0.023194	0.023194	0.023194	0.023194	0.00359718
	6	0.0265212	0.0160067	0.0151338	0.0175745	0.0126377	0.019922	0.0034201	0.0173065	0.00703603	0.00585554	0.0114271	0.0058195	0.00214482	0.00426547	9.69698e-08	0.027773	0.027773	0.027773	0.027773	0.00430734	0.027773	0.027773	0.027773	0.027773	0.00430734	0.027773	0.027773	0.027773	0.027773	0.00430734	0.027773
	5	0.0290709	0.015656	0.0235041	0.0132243	0.0301466	0.00535075	0.0126217	0.0267622	0.00526546	0.0155962	0.00794272	0.00292735	0.00582171	1.32349e-07	0.0379058	0.0379058	0.0379058	0.0379058	0.00587884	0.0379058	0.0379058	0.0379058	0.0379058	0.00587884	0.0379058	0.0379058	0.0379058	0.0379058	0.00587884	0.0379058	0.0379058
	4	0.0210867	0.0180323	0.0131162	0.0233947	0.00600473	0.0146442	0.0144745	0.0148527	0.0104007	0.00803944	0.002963	0.0058926	1.3396e-07	0.0383674	0.0383674	0.0383674	0.0383674	0.00595043	0.0383674	0.0383674	0.0383674	0.0383674	0.00595043	0.0383674	0.0383674	0.0383674	0.0383674	0.00595043	0.0383674	0.0383674	0.0383674
	3	0.0303876	0.0125902	0.0290314	0.00583027	0.0205619	0.0210121	0.0100508	0.0367067	0.00670788	0.00375236	0.00746243	1.69648e-07	0.0485887	0.0485887	0.0485887	0.0485887	0.00753567	0.0485887	0.0485887	0.0485887	0.0485887	0.00753567	0.0485887	0.0485887	0.0485887	0.0485887	0.00753567	0.0485887	0.0485887	0.0485887	0.0485887
	2	0.0105928	0.0139132	0.00361223	0.00996767	0.0147299	0.00728457	0.0124016	0.0118197	0.00156315	0.00471834	1.07265e-07	0.0307216	0.0307216	0.0307216	0.0307216	0.00476465	0.0307216	0.0307216	0.0307216	0.0307216	0.00476465	0.0307216	0.0307216	0.0307216	0.0307216	0.00476465	0.0307216	0.0307216	0.0307216	0.0307216	0.00476465
	1	0.0427804	0.00632661	0.0225692	0.0260957	0.0186626	0.0328487	0.014594	0.010066	0.00718325	2.47859e-07	0.0709888	0.0709888	0.0709888	0.0709888	0.0110097	0.0709888	0.0709888	0.0709888	0.0709888	0.0110097	0.0709888	0.0709888	0.0709888	0.0709888	0.0110097	0.0709888	0.0709888	0.0709888	0.0709888	0.0110097	0.0709888
	0	0.0086838	0.0176455	0.0263762	0.0147591	0.037567	0.0172558	0.00554814	0.020649	1.68444e-07	0.0732245	0.0732245	0.0732245	0.0732245	0.0113565	0.0732245	0.0732245	0.0732245	0.0732245	0.0113565	0.0732245	0.0732245	0.0732245	0.0732245	0.0113565	0.0732245	0.0732245	0.0732245	0.0732245	0.0113565	0.0732245	0.0732245
Rate Upper		Year
		2010	2011	2012	2013	2014	2015	2016	2017	2018	2019	2020	2021	2022	2023	2024	2025	2026	2027	2028	2029	2030	2031	2032	2033	2034	2035	2036	2037	2038	2039	2040
Age	84										4.45144	3.80572	5.69702	8.53085	10.3734	4.80605	4.8281	5.07066	11.7063	5.08271	8.62074	7.97085	4.13413	7.44265	2.49935e-06	6.95033	2.67855	4.47365	5.09344	7.32259	6.05375	7.85344
	83										3.03099	4.47868	7.92754	7.84038	4.61383	3.66439	4.31451	8.56921	3.57878	6.98587	5.14394	2.88975	6.08718	1.74599e-06	4.68567	1.95149	3.33371	3.50137	6.11426	4.60673	6.88303	5.73275
	82										3.96554	6.58845	6.85591	3.27583	3.45831	3.51549	8.04924	3.41044	5.16258	4.91488	2.87721	5.63724	1.66395e-06	4.38199	1.83819	3.07862	3.60197	5.7157	4.39665	5.32005	4.42168	1.74873
	81										3.20321	3.86749	1.73169	1.54809	1.74357	3.74784	1.60634	2.80632	2.38513	1.25355	2.76929	8.88044e-07	2.05641	0.955595	1.6247	1.9054	2.59032	2.42994	3.04635	2.51383	0.937787	1.78804
	80										1.93579	1.05203	0.996552	0.984829	2.02315	0.99352	1.78525	1.47373	0.857659	1.61344	4.97787e-07	1.31552	0.670673	0.926127	1.28606	1.84621	1.40486	1.97627	1.61179	0.588318	1.05607	1.22468
	79										2.95146	2.75351	2.50722	5.91098	2.8583	4.39631	4.0206	2.30484	4.17301	1.40992e-06	3.85839	1.64952	3.00432	3.49841	4.58584	3.97765	4.76622	4.37355	1.5867	2.91243	2.78322	2.90194
	78										2.23301	2.37925	4.806	2.62543	4.07762	3.29686	2.10801	4.04728	1.32454e-06	3.27435	1.41502	2.33539	3.03178	4.80194	3.41714	4.33375	3.69992	1.44435	2.63171	2.44721	2.51317	4.53889
	77										3.33541	7.15872	3.55527	5.26603	4.71816	3.01138	5.34758	1.65147e-06	4.39984	1.88348	2.83119	4.16628	5.14726	4.73141	5.90201	4.90265	1.77456	3.35837	3.59627	3.97019	5.38526	5.37717
	76										6.47791	2.86283	4.84964	4.23641	2.56923	4.91145	1.54474e-06	4.00202	1.9119	3.0143	3.56072	4.89502	3.65354	4.90919	5.2573	1.63828	3.45359	3.18667	3.4647	5.8201	5.30659	2.02998
	75										4.59546	7.5248	7.09026	4.46951	7.69041	2.60493e-06	6.79019	3.13058	4.81636	6.30383	8.7351	6.23483	7.76635	8.09398	2.66349	5.0276	5.31257	5.75183	8.4656	7.68138	3.16006	5.95709
	74										3.21748	3.19621	1.73456	3.74454	9.98147e-07	2.87575	1.28764	1.84092	2.41251	3.63311	2.66755	3.3698	2.94631	1.14795	2.07442	2.28934	2.24896	3.06104	3.20778	1.36673	2.40314	4.61232
	73										3.10231	1.85882	3.24562	1.07144e-06	2.5352	1.11848	2.03152	2.54463	3.56448	2.5245	3.31934	3.77905	1.12642	2.75009	2.06467	2.23507	3.8907	3.6328	1.39665	2.51354	4.48636	1.49825
	72										1.82424	3.24412	9.21222e-07	2.65222	1.0734	1.84165	2.38152	3.54576	2.40202	3.16958	3.05107	1.08427	2.08938	1.85189	2.25641	3.2484	3.38452	1.36466	2.51206	4.52587	1.49538	1.63342
	71										3.81038	1.38252e-06	3.66045	1.45452	2.53356	3.71688	5.16259	3.66202	5.13981	4.70754	1.65876	2.90775	3.40395	3.1899	4.84376	4.4163	2.33827	3.49705	6.35873	1.93763	2.12817	3.76972
	70										2.12169e-06	6.05623	2.54612	4.19774	5.77425	7.84826	6.58974	7.95712	7.43084	2.80317	5.18967	5.2371	5.96243	8.75654	8.1805	3.48007	6.63541	11.066	3.91777	3.74099	6.07976	3.52767
	69										4.10499	1.75513	2.93386	3.95868	5.60671	4.30942	5.20416	4.86962	1.62224	3.49432	3.34426	3.45357	4.9931	5.78866	2.07629	4.04821	7.76032	2.29877	2.63753	4.51101	2.03916	3.57898
	68										2.07055	3.70066	4.68262	6.51353	5.56524	5.84189	5.33963	2.11616	3.90502	4.52547	4.30113	7.01742	6.97453	2.53778	4.95081	7.67807	3.18875	2.92062	5.22587	2.20108	4.74603	0.95207
	67										1.75442	2.46521	3.57497	2.82324	3.32721	3.04423	1.09471	2.22242	2.13366	2.29612	3.89366	3.64351	1.42564	2.92187	4.67233	1.73757	1.72033	2.90245	1.49781	2.37199	0.553957	1.19674
	66										2.61607	3.58103	2.77267	4.04357	3.16156	1.14669	2.59006	2.18867	2.33347	4.00949	4.19616	1.4586	2.68191	5.42635	1.72782	1.84894	3.093	1.51385	3.00357	0.600911	1.35391	2.20082
	65										4.37145	3.77573	4.62817	4.05572	1.42054	2.90335	3.21052	3.02121	5.27383	4.83027	1.86002	3.6686	6.55956	2.48573	2.1464	3.63311	2.09655	3.56817	0.783676	1.71159	2.48213	0.299635
	64										1.97767	2.52831	2.12932	0.797344	1.60967	1.74367	1.65582	2.78375	3.22691	1.10782	2.16343	4.04728	1.60065	1.61222	2.55564	1.19017	2.42238	0.446379	0.978899	1.67654	0.182149	1.17624
	63										1.3238	1.23955	0.452906	0.827731	0.868259	0.804174	1.42433	1.45377	0.594244	1.10617	1.99889	0.691785	0.697821	1.39837	0.619988	1.14691	0.252612	0.543196	0.883801	0.0975377	0.747232	1.12351
	62										1.96469	0.705277	1.51596	1.76168	1.55454	2.77538	2.70871	1.17666	2.09465	3.94146	1.57931	1.50123	2.65727	1.16821	2.10401	0.495746	1.02008	1.69994	0.212367	1.43633	2.05078	0.936241
	61										0.530411	1.12834	1.04442	1.18787	2.17714	1.95485	0.843087	1.60381	2.98322	1.03584	1.01333	1.93049	0.86825	1.65564	0.400276	0.782044	1.22198	0.156913	0.998665	1.62769	0.750839	2.29116
	60										1.24548	1.11688	1.41303	2.35492	2.07422	1.00399	1.93261	3.19934	1.22013	1.12734	1.7724	0.949581	1.832	0.428124	0.95226	1.40936	0.165373	1.01808	1.8783	0.815118	2.72864	9.93349e-06
	59										1.24021	1.14827	2.10549	2.05549	0.88056	1.72472	2.97783	1.10492	1.17632	2.19995	1.05959	1.80918	0.407713	0.831337	1.43399	0.164578	1.1598	1.87094	0.793211	2.48279	1.01506e-05	0.883922
	58										1.09525	1.77553	1.80532	0.621308	1.4439	2.53657	1.01816	1.00181	1.66537	0.702379	1.56633	0.324123	0.716622	1.29127	0.137826	0.859988	1.59872	0.69685	2.55991	9.08357e-06	0.716085	0.813407
	57										1.93262	1.87412	0.716397	1.59736	2.33195	0.94405	0.857896	1.52673	0.753927	1.46417	0.307586	0.642989	1.23664	0.129753	0.946794	1.79057	0.711944	2.37345	8.56839e-06	0.738835	0.805552	1.67259
	56										1.20261	0.516748	1.03256	1.78548	0.629467	0.65521	1.05353	0.595743	1.04354	0.242847	0.529669	0.814362	0.10133	0.660105	1.12425	0.54739	1.90247	6.95423e-06	0.590458	0.621832	1.28305	2.09838
	55										1.62766	3.36012	6.34909	2.26637	2.03204	3.44676	1.94223	3.87886	0.786017	1.8277	2.91408	0.323513	1.97265	3.93164	1.63146	5.70924	2.0356e-05	2.06923	1.98866	3.9535	6.11148	7.60642
	54										0.840993	1.51414	0.529377	0.501317	0.977926	0.497581	0.871667	0.181439	0.42896	0.776197	0.0803444	0.520739	0.953069	0.451092	1.57035	6.21053e-06	0.490711	0.585506	1.1674	1.95367	2.22844	0.95119
	53										2.27444	0.743077	0.742112	1.28813	0.635149	1.18155	0.305677	0.648721	1.13229	0.127478	0.789771	1.46391	0.703892	2.35012	8.07002e-06	0.732551	0.674179	1.8564	3.1048	3.03504	1.23959	0.456667
	52										1.04209	0.947869	1.5383	0.903827	1.4953	0.32455	0.712823	1.29911	0.162408	1.06468	1.88132	0.94834	2.67708	1.12213e-05	1.01837	0.916549	2.12758	3.36812	3.85439	1.57028	0.593257	0.432967
	51										0.201947	0.345149	0.193147	0.327282	0.0776083	0.180742	0.341421	0.0341281	0.227572	0.446402	0.233378	0.642177	2.47469e-06	0.233292	0.236017	0.538797	0.859753	1.09387	0.409981	0.160841	0.119856	0.168511
	50										1.83422	1.08113	1.84144	0.419836	0.857216	1.49544	0.17855	1.23383	2.20815	1.07752	3.37561	1.25103e-05	1.335	1.15181	2.66734	5.01309	5.07173	2.10937	0.777332	0.595227	0.826991	1.87735
	49										0.290484	0.514719	0.119387	0.294624	0.519031	0.0575553	0.41909	0.709691	0.360847	0.991882	4.16305e-06	0.392315	0.366865	0.964655	1.45703	1.58565	0.684151	0.251126	0.201843	0.242824	0.558213	0.47173
	48										0.215768	0.0493567	0.115111	0.20562	0.0248059	0.164175	0.28387	0.146529	0.432893	1.69873e-06	0.144189	0.146236	0.342036	0.619163	0.655527	0.31184	0.129671	0.0862509	0.113841	0.314105	0.214426	0.233379
	47										0.130042	0.306083	0.516744	0.0640929	0.424677	0.76536	0.375336	1.21155	4.06309e-06	0.454351	0.375034	1.09829	1.67722	1.90977	0.881794	0.314889	0.22305	0.311816	0.825894	0.644831	0.611409	0.828911
	46										0.143698	0.262913	0.0253448	0.196909	0.301874	0.159878	0.470587	2.12825e-06	0.186927	0.221327	0.493433	0.703251	0.83006	0.364666	0.145161	0.096679	0.133625	0.352616	0.310754	0.303332	0.350143	0.167254
	45										0.477564	0.051838	0.389237	0.653029	0.299556	0.908315	3.92543e-06	0.346791	0.355117	0.96879	1.395	1.65568	0.781734	0.32697	0.187996	0.313299	0.769975	0.572986	0.589328	0.792587	0.389692	0.541742
	44										0.0465306	0.34709	0.58682	0.285884	0.942553	3.52227e-06	0.371288	0.352086	0.901172	1.44048	1.93638	0.807421	0.328891	0.196907	0.292888	0.774097	0.593216	0.595302	0.813248	0.391072	0.524315	0.653781
	43										0.226968	0.442849	0.182723	0.604203	2.68152e-06	0.239462	0.237288	0.509381	1.00119	1.13389	0.524147	0.209124	0.134241	0.191927	0.487319	0.421612	0.388893	0.630347	0.251563	0.312399	0.448959	0.322688
	42										1.08915	0.534483	1.69092	6.62396e-06	0.650597	0.757884	1.40759	3.0441	3.27318	1.34131	0.588046	0.344386	0.501991	1.45175	1.08735	1.00941	1.57771	0.686734	1.0174	1.0051	0.774389	1.15568
	41										0.101697	0.308506	1.18934e-06	0.123944	0.139239	0.329144	0.486574	0.699799	0.315702	0.119862	0.0871605	0.120522	0.338156	0.283097	0.264548	0.329857	0.170807	0.217131	0.295648	0.185651	0.265506	0.174856
	40										0.627496	2.70245e-06	0.3084	0.252574	0.547278	1.23515	1.31909	0.524545	0.241373	0.174795	0.206491	0.583516	0.561956	0.541147	0.650001	0.311752	0.459051	0.506708	0.363309	0.52195	0.380932	0.817199
	39										3.33744e-06	0.363848	0.357362	0.99266	1.4364	1.75021	0.914776	0.34002	0.223553	0.376101	0.950613	0.954855	0.723804	0.900793	0.502285	0.63296	0.806731	0.524488	0.764242	0.512482	1.10417	0.500065
	38										0.07383	0.0771215	0.16929	0.300673	0.36047	0.154824	0.06929	0.0435748	0.0570854	0.141231	0.142042	0.120598	0.182147	0.0934724	0.120827	0.147783	0.113448	0.150423	0.111225	0.241807	0.0878829	0.153432
	37										0.377911	0.835166	1.49166	1.6544	0.71599	0.278453	0.221181	0.288218	0.797646	0.627628	0.65272	0.772036	0.371274	0.525264	0.654662	0.556702	0.658326	0.563643	1.06015	0.518872	0.698039	0.421029
	36										0.0310957	0.0609376	0.0776547	0.0359775	0.0133979	0.00919541	0.0140811	0.0307343	0.0292464	0.0270867	0.0386727	0.0161019	0.027711	0.0332097	0.0258514	0.0354092	0.0234632	0.0436617	0.0216734	0.0352555	0.023506	0.0315978
	35										0.323472	0.350843	0.155873	0.0648435	0.0503768	0.0725042	0.139186	0.153071	0.177218	0.215519	0.0951426	0.159908	0.158878	0.128637	0.17403	0.14605	0.284333	0.148715	0.210071	0.138526	0.199729	0.178859
	34										1.20205	0.579276	0.257683	0.160461	0.255095	0.552563	0.526394	0.529998	0.602754	0.311967	0.555514	0.582035	0.449549	0.60455	0.45422	0.991548	0.472633	0.716296	0.510864	0.590402	0.476843	0.370319
	33										0.102086	0.0336513	0.028778	0.0396383	0.0955291	0.0883213	0.0838505	0.111109	0.0594377	0.0804178	0.0950508	0.0637261	0.110154	0.0797938	0.170857	0.0826937	0.108523	0.0688164	0.0992545	0.0914438	0.0614169	0.0744431
	32										0.0529567	0.039079	0.0534765	0.134997	0.141963	0.117993	0.164545	0.0881366	0.120721	0.139976	0.113794	0.148352	0.113282	0.230763	0.110345	0.153776	0.110685	0.152637	0.14134	0.100036	0.125553	0.057887
	31										0.00364973	0.0050188	0.0120667	0.0111763	0.0125382	0.0148186	0.00745131	0.010713	0.0135549	0.00915655	0.0144429	0.0100665	0.0231026	0.0107013	0.0144244	0.011053	0.0138618	0.0127188	0.00786127	0.00997282	0.00568296	0.00869845
	30										0.0502258	0.127819	0.11933	0.131221	0.162333	0.071447	0.107155	0.12768	0.0934229	0.145607	0.0979326	0.214014	0.105382	0.159167	0.114101	0.140762	0.121933	0.104207	0.118023	0.0573396	0.101448	0.0265167
	29										0.121336	0.121537	0.114593	0.151773	0.0703324	0.11136	0.116413	0.0995706	0.140041	0.110385	0.189613	0.0959737	0.159872	0.118624	0.141797	0.126337	0.0956423	0.11656	0.0663973	0.101571	0.0253344	0.0662308
	28										0.0637373	0.0574885	0.0665145	0.0331845	0.0524595	0.0588943	0.043375	0.0602889	0.0483357	0.104911	0.0487591	0.0788276	0.0492506	0.0685638	0.0525982	0.0390285	0.0571101	0.0245822	0.0526024	0.0127151	0.0327947	0.036508
	27										0.0809011	0.0951626	0.0530103	0.0743724	0.0980684	0.0686158	0.0874633	0.0700909	0.133864	0.0767936	0.104079	0.0744081	0.10225	0.0870213	0.0781097	0.0838943	0.0444896	0.0790471	0.0211216	0.0474571	0.0652892	0.035975
	26										0.273488	0.13928	0.21759	0.238428	0.196224	0.308599	0.219015	0.451792	0.256888	0.347969	0.235148	0.327255	0.266627	0.224381	0.227778	0.129236	0.240906	0.0565935	0.149831	0.184629	0.0909539	0.236855
	25										0.0207406	0.0332735	0.0371614	0.0280569	0.0406244	0.0325317	0.0671866	0.0323813	0.0477607	0.0335667	0.044195	0.0387697	0.0301706	0.0419485	0.0252595	0.0472702	0.0100299	0.0227698	0.0271843	0.0157427	0.0352365	0.0218562
	24										0.0572305	0.059545	0.0526966	0.0713561	0.0562276	0.108219	0.0637327	0.0866694	0.0590196	0.0806553	0.0598031	0.052593	0.0671167	0.0386104	0.0686359	0.0180104	0.0430303	0.0491484	0.0311489	0.0571723	0.0302896	0.0148657
	23										0.0788217	0.0583879	0.0797121	0.058795	0.132153	0.0668487	0.108722	0.0659887	0.0840868	0.0760509	0.0582866	0.0779052	0.042209	0.0750414	0.0184234	0.0464155	0.0583977	0.0322701	0.0683686	0.0383708	0.0194265	0.0448229
	22										0.0374687	0.0637797	0.0359987	0.0820254	0.0412984	0.0597164	0.0412719	0.0576683	0.0479776	0.0357803	0.0526918	0.0277655	0.0500866	0.0105175	0.0340651	0.0318656	0.0198916	0.0451076	0.0225434	0.0117476	0.0285037	1.18863e-06
	21										0.104412	0.0826401	0.180979	0.0881547	0.137655	0.0990835	0.141315	0.107759	0.0864342	0.114643	0.0596802	0.10538	0.0269166	0.0737226	0.0872141	0.0480687	0.109058	0.0520473	0.0280228	0.0634189	3.13178e-06	0.0674257
	20										0.0629335	0.144133	0.0759952	0.104781	0.0804228	0.102444	0.0986301	0.0788472	0.0987231	0.0500366	0.0933894	0.0219338	0.0551491	0.0684597	0.0375519	0.0919446	0.0481208	0.0254642	0.0484407	2.79992e-06	0.0506169	0.0506169
	19										0.101866	0.0545554	0.0699603	0.0518982	0.0823009	0.0669209	0.0458349	0.0654653	0.0314799	0.0588996	0.013727	0.0425851	0.044406	0.0295223	0.0580522	0.0282129	0.0139369	0.0330538	1.65772e-06	0.0395033	0.0395033	0.0395033
	18										0.0224202	0.0352438	0.0226611	0.0321945	0.0301533	0.0216311	0.0286574	0.0139335	0.0273668	0.00630381	0.019072	0.0212946	0.0114447	0.0249877	0.0137693	0.00642357	0.0144148	8.94398e-07	0.0195356	0.0195356	0.0195356	0.0195356
	17										0.0657695	0.0477914	0.0648815	0.0557757	0.0413305	0.0605183	0.0298752	0.0584627	0.0143	0.0345192	0.0391576	0.0234168	0.0560039	0.0261003	0.0122081	0.0344576	1.6143e-06	0.0345253	0.0345253	0.0345253	0.0345253	0.0134024
	16										0.0351016	0.0419251	0.0421945	0.0298033	0.0410466	0.020647	0.0406235	0.00891234	0.0250469	0.0291511	0.0211149	0.0399514	0.0204425	0.00955475	0.0233606	1.22779e-06	0.030142	0.030142	0.030142	0.030142	0.0106919	0.030142
	15										0.00441017	0.0035953	0.00272724	0.00358814	0.00199018	0.00414829	0.000814873	0.00259654	0.00294306	0.00161587	0.00373972	0.00194645	0.000948785	0.0021193	1.20412e-07	0.00245266	0.00245266	0.00245266	0.00245266	0.00111353	0.00245266	0.00245266
	14										0.0529919	0.0426938	0.0513856	0.0290835	0.0576879	0.0118757	0.0323899	0.0397131	0.0236767	0.0448857	0.0261389	0.013079	0.0313421	1.44729e-06	0.0389758	0.0389758	0.0389758	0.0389758	0.0167014	0.0389758	0.0389758	0.0389758
	13										0.0338303	0.0416514	0.0202594	0.0406179	0.0100261	0.0263545	0.029268	0.0190408	0.0376722	0.0209715	0.0105495	0.0229064	1.15594e-06	0.0336804	0.0336804	0.0336804	0.0336804	0.0128219	0.0336804	0.0336804	0.0336804	0.0336804
	12										0.0300933	0.0166878	0.0306078	0.00680186	0.0192306	0.0227174	0.0138577	0.0325763	0.0142429	0.00691256	0.0189733	7.95966e-07	0.0261317	0.0261317	0.0261317	0.0261317	0.00952551	0.0261317	0.0261317	0.0261317	0.0261317	0.00483987
	11										0.0200621	0.040015	0.00908636	0.0252287	0.0285405	0.0171027	0.0367294	0.0168626	0.009922	0.0262347	1.26565e-06	0.0361058	0.0361058	0.0361058	0.0361058	0.0120665	0.0361058	0.0361058	0.0361058	0.0361058	0.00766978	0.0361058
	10										0.0474578	0.0113738	0.0310753	0.0330393	0.0201666	0.0444015	0.0225787	0.0123767	0.0307031	1.37461e-06	0.0494452	0.0494452	0.0494452	0.0494452	0.0188693	0.0494452	0.0494452	0.0494452	0.0494452	0.00935775	0.0494452	0.0494452
	9										0.00277761	0.00765064	0.00955846	0.00574297	0.0120122	0.0071655	0.00350206	0.00874971	3.6089e-07	0.0124257	0.0124257	0.0124257	0.0124257	0.00481509	0.0124257	0.0124257	0.0124257	0.0124257	0.00268474	0.0124257	0.0124257	0.0124257
	8										0.0369127	0.0403001	0.0237739	0.0563201	0.0260527	0.0163016	0.0339666	1.76379e-06	0.0596723	0.0596723	0.0596723	0.0596723	0.0211592	0.0596723	0.0596723	0.0596723	0.0596723	0.0114393	0.0596723	0.0596723	0.0596723	0.0596723
	7										0.0336907	0.0210698	0.0463881	0.0267259	0.0134665	0.0308594	1.50332e-06	0.0672174	0.0672174	0.0672174	0.0672174	0.0209355	0.0672174	0.0672174	0.0672174	0.0672174	0.0127374	0.0672174	0.0672174	0.0672174	0.0672174	0.0180828
	6										0.0244181	0.059788	0.0277025	0.0157468	0.0357666	1.92636e-06	0.0840899	0.0840899	0.0840899	0.0840899	0.0216204	0.0840899	0.0840899	0.0840899	0.0840899	0.0141387	0.0840899	0.0840899	0.0840899	0.0840899	0.0237733	0.0840899
	5										0.0723757	0.0435937	0.0215575	0.0509916	2.61657e-06	0.108772	0.108772	0.108772	0.108772	0.032239	0.108772	0.108772	0.108772	0.108772	0.0156162	0.108772	0.108772	0.108772	0.108772	0.030672	0.108772	0.108772
	4										0.0410726	0.0215145	0.0440133	2.49527e-06	0.12138	0.12138	0.12138	0.12138	0.0303398	0.12138	0.12138	0.12138	0.12138	0.016042	0.12138	0.12138	0.12138	0.12138	0.0278377	0.12138	0.12138	0.12138
	3										0.02473	0.0605607	3.39786e-06	0.168429	0.168429	0.168429	0.168429	0.0417401	0.168429	0.168429	0.168429	0.168429	0.0225435	0.168429	0.168429	0.168429	0.168429	0.0442065	0.168429	0.168429	0.168429	0.168429
	2										0.0375682	1.89179e-06	0.11189	0.11189	0.11189	0.11189	0.0234469	0.11189	0.11189	0.11189	0.11189	0.0154803	0.11189	0.11189	0.11189	0.11189	0.0254228	0.11189	0.11189	0.11189	0.11189	0.0275969
	1										4.16402e-06	0.272973	0.272973	0.272973	0.272973	0.0411022	0.272973	0.272973	0.272973	0.272973	0.0319722	0.272973	0.272973	0.272973	0.272973	0.0563465	0.272973	0.272973	0.272973	0.272973	0.0641805	0.272973
	0										0.297566	0.297566	0.297566	0.297566	0.0455547	0.297566	0.297566	0.297566	0.297566	0.0269183	0.297566	0.297566	0.297566	0.297566	0.0532555	0.297566	0.297566	0.297566	0.297566	0.0621768	0.297566	0.297566
Rate Lower		Year
		2010	2011	2012	2013	2014	2015	2016	2017	2018	2019	2020	2021	2022	2023	2024	2025	2026	2027	2028	2029	2030	2031	2032	2033	2034	2035	2036	2037	2038	2039	2040
Age	84										0.0500662	0.0402809	0.0658918	0.0622101	0.0919463	0.0365379	0.032749	0.0328265	0.0713927	0.0309974	0.0403828	0.0418448	0.0116186	0.02791	1.49105e-08	0.0164952	0.00856479	0.00918925	0.0175196	0.0207381	0.0162473	0.0162614
	83										0.0417592	0.0481092	0.0670826	0.105278	0.0325235	0.0427427	0.0372602	0.070874	0.0302036	0.0380032	0.0383454	0.0184793	0.0255738	1.47223e-08	0.0240574	0.00816043	0.00903901	0.0202779	0.0219488	0.0162585	0.0197771	0.0124406
	82										0.0522122	0.0542844	0.0843386	0.0322172	0.0381369	0.0277622	0.0685764	0.0242019	0.02626	0.0305493	0.0162967	0.0235441	1.21989e-08	0.0175077	0.00621442	0.00751418	0.0153152	0.0188525	0.0125334	0.0144712	0.00967381	0.00399253
	81										0.042676	0.0647344	0.0244687	0.0267226	0.0190787	0.0498594	0.020359	0.020499	0.0260009	0.0095452	0.0199144	8.10424e-09	0.013198	0.00479331	0.00538035	0.00860054	0.0137528	0.00841316	0.0126137	0.00658171	0.00303118	0.00381591
	80										0.0437032	0.0149864	0.0164579	0.0137808	0.0280098	0.0145423	0.0149159	0.0126536	0.00637706	0.0115826	5.80602e-09	0.00902794	0.00307293	0.00381587	0.00683756	0.00660474	0.00694532	0.0072691	0.00477233	0.00189161	0.00277661	0.00284427
	79										0.0461037	0.0615811	0.0415383	0.0823153	0.0356471	0.051382	0.0525518	0.0226218	0.0334869	1.93787e-08	0.0320095	0.0113153	0.0124144	0.0215787	0.0283898	0.0203926	0.0223703	0.0149572	0.00618083	0.0107417	0.00838673	0.00810113
	78										0.0495647	0.0387597	0.0739885	0.0363033	0.038625	0.0616093	0.0185106	0.0377473	1.61804e-08	0.0270228	0.00931017	0.00937396	0.0201157	0.0248738	0.016514	0.0195622	0.0122458	0.00500365	0.00851102	0.00629186	0.0089549	0.0116255
	77										0.069463	0.158268	0.0619311	0.0834118	0.0732594	0.031421	0.0641687	3.12526e-08	0.0337844	0.0150491	0.0195608	0.0303564	0.0470692	0.0297222	0.0387025	0.0228577	0.00947093	0.0123855	0.00917438	0.0108894	0.0171879	0.0162338
	76										0.137524	0.0634878	0.0808767	0.0824781	0.0346913	0.0755368	3.33219e-08	0.0453189	0.0167588	0.021074	0.0363456	0.0563185	0.0327768	0.0407046	0.0285107	0.00981766	0.015291	0.012594	0.0166246	0.0256421	0.0214254	0.0072911
	75										0.0953502	0.167758	0.154396	0.0636075	0.0965877	6.51508e-08	0.0766197	0.031271	0.041724	0.0639257	0.0848911	0.0571222	0.0832381	0.0497563	0.0167466	0.0287461	0.021492	0.0274413	0.0354978	0.034247	0.012145	0.0236197
	74										0.0570834	0.0484918	0.0220304	0.0421619	2.19548e-08	0.0322836	0.0126968	0.0148678	0.0250958	0.0327401	0.0241244	0.0307622	0.0191722	0.00697595	0.00922461	0.00702311	0.00980205	0.0119614	0.0148777	0.00417387	0.00937688	0.0179553
	73										0.0621769	0.0279183	0.0551737	2.7054e-08	0.0383895	0.0160004	0.0199991	0.0292505	0.0369831	0.0278532	0.0407089	0.0218407	0.00808888	0.0129591	0.0105972	0.0131394	0.0181449	0.0182849	0.00562098	0.0118056	0.022608	0.00666073
	72										0.0246877	0.0331022	2.39854e-08	0.0263754	0.0120734	0.01268	0.0221797	0.0339221	0.0213197	0.0234714	0.0156764	0.00595461	0.0111913	0.00849386	0.00874977	0.0114943	0.0133484	0.00502883	0.00697569	0.0172017	0.00492562	0.0041016
	71										0.0705275	4.00369e-08	0.0551215	0.0215989	0.0254515	0.0396028	0.0556945	0.0303972	0.047541	0.0273067	0.0128679	0.0169823	0.0141001	0.0145006	0.0196987	0.0198433	0.00881428	0.0124197	0.0271625	0.00606985	0.00753292	0.015928
	70										8.70371e-08	0.0995517	0.0343485	0.058644	0.110561	0.127027	0.0776923	0.0994517	0.0653131	0.0270344	0.0359344	0.0299782	0.0390157	0.0396906	0.0541565	0.0152984	0.0263128	0.0578934	0.015101	0.0173158	0.0336225	0.0143714
	69										0.047427	0.0232632	0.0344324	0.0479363	0.0602351	0.0521436	0.0487079	0.0352336	0.0143448	0.0215144	0.0169211	0.020565	0.0243518	0.0286812	0.00915046	0.0148897	0.0312992	0.00659238	0.00995243	0.0177573	0.00646428	0.0184197
	68										0.0393688	0.0415747	0.0797284	0.124649	0.0611015	0.0751727	0.0599397	0.0207992	0.0290214	0.0257442	0.0315847	0.0349994	0.044134	0.0118513	0.0260802	0.0403385	0.0126946	0.014912	0.0300819	0.0101431	0.0261563	0.00447171
	67										0.0180223	0.0293671	0.0389417	0.0290924	0.0375132	0.0223064	0.0100218	0.012518	0.0105455	0.0132844	0.0196849	0.0153794	0.00698506	0.0112752	0.020057	0.0065497	0.00571396	0.0130498	0.00497331	0.0109059	0.00191403	0.00442144
	66										0.0516012	0.0706377	0.0463822	0.059911	0.0387572	0.0154623	0.0204422	0.0229852	0.0218678	0.0273632	0.0269993	0.00856868	0.0179121	0.0301064	0.00761182	0.0096754	0.0173304	0.00718319	0.0195561	0.00270192	0.00652985	0.0084153
	65										0.0925412	0.0535727	0.0712443	0.0588073	0.0197646	0.0270346	0.0235441	0.0260234	0.0336796	0.0394304	0.0112203	0.0241809	0.0393171	0.0102182	0.0136847	0.0295832	0.00886706	0.0262465	0.00432272	0.00822235	0.0112253	0.0011398
	64										0.0351277	0.0420762	0.0247218	0.0112982	0.0144216	0.0135562	0.0171356	0.016728	0.0209595	0.00684174	0.0134523	0.0231257	0.00674532	0.00745011	0.0141556	0.00473155	0.0090014	0.00201022	0.00446671	0.0062578	0.00062989	0.00541863
	63										0.0270953	0.0191449	0.00497921	0.00960671	0.00771576	0.00923025	0.0118416	0.0102418	0.00337623	0.00595815	0.0115523	0.0040014	0.00414932	0.00868094	0.00234524	0.00637876	0.00138055	0.00244142	0.00353857	0.000357645	0.00236901	0.00376732
	62										0.0316204	0.0123677	0.0154187	0.0117715	0.0124033	0.0201271	0.0208377	0.00602601	0.0124679	0.0210386	0.00560642	0.00666551	0.0136286	0.00458798	0.0135165	0.00198894	0.00375348	0.00525658	0.000536255	0.0046094	0.00610028	0.00243031
	61										0.0102275	0.0116821	0.0132039	0.0120899	0.0172501	0.0217416	0.00531603	0.0109845	0.0199221	0.00591021	0.0067498	0.0118997	0.00495343	0.0102644	0.00197278	0.00384275	0.00540845	0.000545125	0.00379429	0.00584289	0.00232216	0.00679868
	60										0.0145588	0.017803	0.0161327	0.0202337	0.0243115	0.00753894	0.013448	0.0242549	0.0066489	0.00689229	0.0132683	0.00576235	0.0138744	0.00185027	0.00382174	0.00773862	0.000674917	0.00501674	0.00686843	0.00313512	0.00819205	6.58912e-08
	59										0.0193374	0.0157405	0.0230637	0.0292244	0.00904698	0.0147599	0.0323071	0.00639085	0.00920745	0.0173692	0.00518192	0.018257	0.00274535	0.00615629	0.00810465	0.000819668	0.00662248	0.00811129	0.00341777	0.00791632	9.83596e-08	0.00354721
	58										0.017773	0.0200835	0.0234166	0.00543225	0.0114693	0.0263075	0.00712744	0.0064829	0.0120215	0.00465032	0.011615	0.00203325	0.00413386	0.00680478	0.000537802	0.00444715	0.00603618	0.00318437	0.00695551	8.34204e-08	0.00245681	0.00308978
	57										0.0246257	0.0261129	0.00920038	0.013979	0.0295128	0.00749068	0.0095638	0.0150033	0.00582922	0.01318	0.00243668	0.00633433	0.00668375	0.000677315	0.00479558	0.0061737	0.00326117	0.00942095	8.85271e-08	0.00262295	0.0039554	0.00598419
	56										0.0191237	0.00757016	0.012432	0.0251452	0.00702943	0.00834744	0.012107	0.00491497	0.01317	0.00181277	0.00417203	0.00699852	0.000565265	0.00408888	0.00607481	0.00210791	0.00657704	6.70797e-08	0.0020095	0.00278192	0.00570115	0.0114306
	55										0.0243011	0.0361885	0.0757488	0.0223255	0.0265545	0.0394583	0.017036	0.0399554	0.00586795	0.0145881	0.0230339	0.00188232	0.0158068	0.016927	0.00711289	0.0232512	1.98599e-07	0.00885868	0.0070397	0.0130833	0.0426975	0.038904
	54										0.00939274	0.0169466	0.00469574	0.00671056	0.0099022	0.00367107	0.0103841	0.00194561	0.00365733	0.00518554	0.000458161	0.00265217	0.00454438	0.00173045	0.00558883	4.83142e-08	0.00139999	0.00199497	0.00348554	0.010262	0.0121176	0.00417709
	53										0.0276558	0.00770709	0.00922329	0.0169169	0.00732226	0.014556	0.00234443	0.00539518	0.00701315	0.000667432	0.00508277	0.00817729	0.00242772	0.00686516	7.74068e-08	0.00322173	0.00272026	0.00554659	0.0139135	0.0173813	0.00690673	0.00242079
	52										0.00799051	0.0122744	0.0201964	0.00820916	0.0214392	0.00405489	0.00604036	0.0114233	0.000829813	0.00614467	0.00887265	0.00401073	0.00962715	1.25386e-07	0.00362941	0.0040969	0.00825439	0.018938	0.0218712	0.00842993	0.00290331	0.00172576
	51										0.00277324	0.00529283	0.00207866	0.00522911	0.000969738	0.00157685	0.00241968	0.00021795	0.00144762	0.00247006	0.000856598	0.00266487	2.56386e-08	0.000609156	0.00122955	0.00184818	0.00452996	0.00421803	0.00137139	0.00056601	0.000408192	0.000702572
	50										0.0347462	0.0136343	0.0315755	0.00630616	0.0119735	0.0196828	0.00159302	0.0121014	0.0108591	0.00554556	0.0145073	1.71565e-07	0.00618401	0.00572117	0.0116906	0.0269639	0.034936	0.0107286	0.0039641	0.00320253	0.00483111	0.00994912
	49										0.00498058	0.00868643	0.00166856	0.00348111	0.00431858	0.000341563	0.00267543	0.00443034	0.00185204	0.00501207	4.28792e-08	0.0012932	0.00198821	0.00325599	0.0067314	0.00845916	0.00288673	0.000937594	0.000832837	0.00131822	0.00270561	0.00239497
	48										0.00462877	0.000598212	0.00139724	0.00186247	0.000175913	0.00131695	0.00172571	0.000685498	0.00127651	1.99911e-08	0.000619705	0.00083867	0.00154838	0.00361598	0.00431168	0.00137948	0.000492702	0.000338699	0.00053129	0.00105354	0.000957064	0.000856807
	47										0.00229348	0.0048639	0.00732297	0.000597098	0.00437459	0.00591633	0.00194578	0.00684369	7.2949e-08	0.00254646	0.00306018	0.00467068	0.00873934	0.0139089	0.00418676	0.00175623	0.00113903	0.00174064	0.00407317	0.00343715	0.00289394	0.00445334
	46										0.00192617	0.00228789	0.000181866	0.00176261	0.00233419	0.000815212	0.00254077	2.54935e-08	0.000799908	0.000985718	0.00194482	0.00449311	0.00486177	0.00171453	0.000510991	0.00041101	0.000574269	0.00155167	0.0011923	0.00103661	0.00134698	0.00078866
	45										0.0065526	0.000620605	0.00386	0.00561507	0.0016099	0.0056819	5.86576e-08	0.00155304	0.00219128	0.00404814	0.00884469	0.0113816	0.00452348	0.00108634	0.000912055	0.00162919	0.00365167	0.00246463	0.00232149	0.00339611	0.00149667	0.002394
	44										0.00042199	0.00355718	0.00531994	0.00170535	0.00572077	4.81812e-08	0.00202636	0.0019766	0.00374123	0.00706716	0.010072	0.00347242	0.00123293	0.000837964	0.0012797	0.00319639	0.00237886	0.00249632	0.00328259	0.00127179	0.00191017	0.00219873
	43										0.00202682	0.00288609	0.00109448	0.00331447	2.99709e-08	0.000936884	0.00146785	0.00206077	0.00507026	0.00594674	0.00180823	0.000611617	0.000536046	0.000702159	0.0016179	0.00146634	0.00114977	0.00211708	0.000892095	0.000985808	0.00149003	0.00101024
	42										0.0112206	0.00373322	0.0096086	1.23119e-07	0.00418476	0.00391452	0.0085117	0.0170556	0.0211596	0.00737646	0.00247973	0.00169391	0.00256985	0.00578091	0.00355816	0.00479135	0.00599927	0.00193784	0.00395158	0.00475136	0.00334947	0.00443802
	41										0.000748056	0.00191035	2.23047e-08	0.000670724	0.000889312	0.00125397	0.00373451	0.00441769	0.00154162	0.00052368	0.000376577	0.000546745	0.00115073	0.000953953	0.000919885	0.00146505	0.000407855	0.000860957	0.00087991	0.000732913	0.000828197	0.00068881
	40										0.00429868	5.971e-08	0.00163176	0.00190507	0.00320033	0.00620729	0.0101025	0.00341531	0.00121949	0.00061922	0.00117149	0.00280547	0.00204959	0.00204199	0.00250706	0.00125927	0.00155489	0.00219591	0.00135261	0.00159901	0.00159473	0.00305028
	39										6.87595e-08	0.00200794	0.00261462	0.00439916	0.00902752	0.0103627	0.00356098	0.00149484	0.000940604	0.00158737	0.00405482	0.00246102	0.00253422	0.00368583	0.00190552	0.00269223	0.00295303	0.00213012	0.00228761	0.00188983	0.00369515	0.00145118
	38										0.000199888	0.000311089	0.000568973	0.0012263	0.00154631	0.000528125	0.000188342	0.000113442	0.000216485	0.000500646	0.000362641	0.000413608	0.000312771	0.000238486	0.000302112	0.000309262	0.000225692	0.000273161	0.000215264	0.000506484	0.000194096	0.000244958
	37										0.00288575	0.00466488	0.0097099	0.0112751	0.00432515	0.00166261	0.00108701	0.00170153	0.00468903	0.00317822	0.00314274	0.00440122	0.00169053	0.00262678	0.00265392	0.00177214	0.00289468	0.00204468	0.00402638	0.00187374	0.00200265	0.00157142
	36										0.000178788	0.000334129	0.000547167	0.000190702	6.09121e-05	3.88593e-05	6.41297e-05	0.000138888	8.65378e-05	0.000131582	0.000144957	6.68625e-05	9.4026e-05	0.000109749	5.71929e-05	8.69847e-05	8.27286e-05	0.000122021	7.43737e-05	9.36123e-05	5.31269e-05	8.41359e-05
	35										0.00270246	0.00329098	0.00116803	0.000357208	0.000236755	0.000394307	0.00101919	0.000600033	0.000585491	0.000772241	0.000408624	0.000500433	0.000522245	0.000463014	0.00063937	0.000493149	0.000635919	0.000487531	0.00066124	0.000249325	0.000528578	0.00034761
	34										0.0131936	0.00524674	0.00192001	0.00135486	0.00193698	0.00468403	0.00341404	0.00362462	0.0038473	0.00192579	0.00233064	0.00350047	0.00198778	0.00276378	0.00218504	0.00433289	0.00186998	0.00257886	0.00178703	0.00262846	0.00249636	0.00133907
	33										0.000812889	0.000236903	0.000180737	0.000265625	0.000711698	0.000446777	0.00048736	0.000529045	0.00024344	0.000385691	0.00045254	0.000210471	0.000269317	0.00027851	0.000584758	0.000227193	0.00023695	0.000186478	0.00034081	0.00027151	0.000202874	0.000212393
	32										0.000410974	0.000256933	0.000426429	0.00129487	0.000697153	0.000942212	0.000729491	0.000373665	0.000609402	0.00056625	0.000359665	0.000363382	0.000360976	0.000714397	0.000426267	0.000456558	0.000274404	0.000416978	0.000388204	0.000230426	0.00027348	0.000165436
	31										2.16983e-05	3.37041e-05	9.07097e-05	5.15205e-05	6.71359e-05	5.40384e-05	2.70681e-05	3.63952e-05	4.59217e-05	2.22617e-05	5.07094e-05	2.98738e-05	5.28884e-05	2.7378e-05	4.01405e-05	2.25886e-05	3.73703e-05	3.18174e-05	1.96615e-05	1.83984e-05	1.23594e-05	1.46523e-05
	30										0.000315747	0.000803162	0.000588419	0.000658377	0.000736502	0.000440398	0.000496609	0.000453214	0.000373494	0.000576881	0.000315638	0.000630941	0.000330336	0.000387909	0.000212292	0.000360207	0.000344634	0.000245825	0.000277357	0.00015509	0.00019122	4.49377e-05
	29										0.0011956	0.000996645	0.00098265	0.00132111	0.000584451	0.000887765	0.0008877	0.000686484	0.000819859	0.000607218	0.00134946	0.000510008	0.000745067	0.00045965	0.000608582	0.000572595	0.000391198	0.000344934	0.000233711	0.000317372	7.97492e-05	0.000172025
	28										0.000489336	0.000433963	0.000435601	0.000225415	0.000318314	0.000300455	0.000252612	0.000381324	0.000280422	0.000483266	0.000198893	0.000266014	0.000173501	0.00028826	0.000262915	0.00017342	0.000142603	8.93087e-05	0.000106027	2.94441e-05	5.39942e-05	3.77565e-05
	27										0.000889263	0.00103753	0.000602924	0.000853421	0.000674119	0.000475366	0.000773261	0.00062981	0.00117615	0.000459769	0.000555673	0.000505544	0.000647466	0.000418247	0.000325266	0.000325458	0.000208883	0.000249765	5.32572e-05	0.000134386	9.63433e-05	1.53573e-05
	26										0.00430184	0.0019498	0.00241	0.00204336	0.00127215	0.00218839	0.00177054	0.0031665	0.0016092	0.00171167	0.00138605	0.00170861	0.00164669	0.000962339	0.000949584	0.000469986	0.000758748	0.000148875	0.000411284	0.000316715	9.67207e-07	8.97857e-08
	25										0.000323937	0.000418741	0.000459922	0.000286252	0.000466272	0.000268812	0.000704157	0.000306395	0.000283496	0.000211215	0.000316481	0.000264087	0.000195125	0.000166385	9.93559e-05	0.000138619	2.81765e-05	7.62611e-05	5.94396e-05	8.75351e-06	2.14357e-08	5.81521e-09
	24										0.000568883	0.000748569	0.000381518	0.000796468	0.000534973	0.00096004	0.000493895	0.000479742	0.000425365	0.000512142	0.000466375	0.000327356	0.000270587	0.000162754	0.00023832	5.81722e-05	0.000148914	0.000112008	8.96671e-06	3.11452e-08	1.64658e-08	7.09811e-09
	23										0.000944476	0.000556241	0.000835332	0.000649381	0.0010452	0.000545725	0.000651992	0.000536131	0.000660844	0.000533172	0.000455884	0.000395204	0.000221792	0.000272866	6.9104e-05	0.000147379	0.000101568	2.42329e-05	2.57179e-08	2.2638e-08	9.26486e-09	3.75052e-09
	22										0.000447893	0.000578054	0.000378165	0.000842533	0.000367839	0.000425947	0.000327895	0.000332558	0.000349448	0.000307353	0.000172097	0.000134556	0.000163524	3.75642e-05	0.000108517	7.08154e-05	5.17269e-08	1.64078e-08	1.17333e-08	5.42905e-09	2.11508e-09	1.65364e-09
	21										0.00178152	0.00115509	0.00243824	0.00103935	0.00118824	0.000835989	0.0011418	0.000887449	0.000644517	0.000483142	0.000375944	0.000390373	0.000100167	0.000265874	0.00021013	6.03724e-07	4.63583e-08	2.85969e-08	1.38065e-08	6.15355e-09	3.39286e-09	0.00245265
	20										0.00101862	0.00229269	0.000988747	0.00123857	0.00113861	0.00132202	0.000959212	0.000790044	0.000733178	0.000440103	0.000533934	0.000112965	0.000349809	0.000221326	3.71215e-07	4.00022e-08	2.17439e-08	1.52787e-08	6.1651e-09	4.09551e-09	0.00268816	0.00268816
	19										0.00179824	0.000802953	0.000788154	0.000568125	0.000842769	0.000810574	0.000563358	0.000462941	0.000241413	0.000362562	8.30503e-05	0.000205804	0.000156972	1.59104e-05	4.10341e-08	1.93253e-08	1.09354e-08	4.02458e-09	2.59856e-09	0.00155201	0.00155201	0.00155201
	18										0.000392007	0.00057292	0.000356948	0.000401629	0.000435324	0.00029158	0.000279348	0.000154109	0.000215225	4.57725e-05	0.000103972	7.29142e-05	2.96273e-08	1.41985e-08	8.96813e-09	3.52238e-09	2.39065e-09	1.3179e-09	0.000736792	0.000736792	0.000736792	0.000736792
	17										0.000867561	0.000487143	0.000783131	0.000747017	0.000405439	0.000390771	0.000196694	0.000269448	5.81236e-05	0.000112834	9.15815e-05	4.92076e-06	2.84416e-08	1.27637e-08	8.8614e-09	3.72725e-09	2.32669e-09	0.000997845	0.000997845	0.000997845	0.000997845	1.03188e-07
	16										0.000441091	0.000753994	0.000670203	0.000463081	0.000437329	0.000237807	0.000378066	6.8813e-05	0.000182873	0.000169911	2.99813e-05	2.29037e-08	1.77158e-08	6.30585e-09	3.56237e-09	2.66114e-09	0.00120786	0.00120786	0.00120786	0.00120786	8.79132e-08	0.00120786
	15										5.05746e-05	5.38309e-05	3.43215e-05	3.56074e-05	1.95249e-05	2.93518e-05	6.68682e-06	1.26966e-05	1.02177e-05	1.67811e-08	2.06326e-09	1.26883e-09	7.38893e-10	2.73632e-10	1.66635e-10	8.50731e-05	8.50731e-05	8.50731e-05	8.50731e-05	8.40385e-09	8.50731e-05	8.50731e-05
	14										0.000987356	0.000754991	0.000723466	0.00045182	0.000546767	0.000122097	0.000198418	0.000241587	2.95332e-05	2.99487e-08	2.36231e-08	1.17681e-08	4.97083e-09	2.80316e-09	0.00193181	0.00193181	0.00193181	0.00193181	1.23917e-07	0.00193181	0.00193181	0.00193181
	13										0.000582514	0.000408821	0.000346213	0.000427397	0.000105346	0.000210382	0.000196224	3.86756e-05	2.799e-08	1.84539e-08	8.86074e-09	4.13195e-09	3.1638e-09	0.00167901	0.00167901	0.00167901	0.00167901	1.16367e-07	0.00167901	0.00167901	0.00167901	0.00167901
	12										0.000462547	0.000299763	0.00036125	9.07818e-05	0.0001767	0.000175432	9.21146e-06	2.11981e-08	1.21976e-08	8.61303e-09	3.60522e-09	2.45017e-09	0.00122379	0.00122379	0.00122379	0.00122379	1.1543e-07	0.00122379	0.00122379	0.00122379	0.00122379	5.63658e-08
	11										0.000427042	0.000580502	0.000110819	0.000250702	0.000187509	3.6444e-05	3.01289e-08	2.01245e-08	1.02868e-08	5.09645e-09	3.26379e-09	0.00170746	0.00170746	0.00170746	0.00170746	1.08282e-07	0.00170746	0.00170746	0.00170746	0.00170746	8.93346e-08	0.00170746
	10										0.000837751	0.000201655	0.000414675	0.000357925	4.39929e-05	3.95726e-08	2.5746e-08	1.51635e-08	6.7336e-09	5.05317e-09	0.00227565	0.00227565	0.00227565	0.00227565	1.62002e-07	0.00227565	0.00227565	0.00227565	0.00227565	1.09581e-07	0.00227565	0.00227565
	9										4.95982e-05	9.01641e-05	6.39123e-05	3.17884e-08	8.82357e-09	6.32609e-09	3.84172e-09	1.7232e-09	1.34927e-09	0.000582914	0.000582914	0.000582914	0.000582914	2.87409e-08	0.000582914	0.000582914	0.000582914	0.000582914	2.30334e-08	0.000582914	0.000582914	0.000582914
	8										0.000417786	0.000277459	1.26278e-07	4.12474e-08	3.17868e-08	1.80552e-08	8.91166e-09	6.18677e-09	0.00222022	0.00222022	0.00222022	0.00222022	2.58916e-07	0.00222022	0.00222022	0.00222022	0.00222022	1.36817e-07	0.00222022	0.00222022	0.00222022	0.00222022
	7										0.00045276	1.40209e-07	5.35793e-08	2.94093e-08	1.65324e-08	7.76362e-09	7.80007e-09	0.00209876	0.00209876	0.00209876	0.00209876	1.41551e-07	0.00209876	0.00209876	0.00209876	0.00209876	1.23506e-07	0.00209876	0.00209876	0.00209876	0.00209876	1.2185e-07
	6										2.34086e-07	5.14709e-08	4.72053e-08	1.97602e-08	1.07261e-08	9.70835e-09	0.00315204	0.00315204	0.00315204	0.00315204	1.59256e-07	0.00315204	0.00315204	0.00315204	0.00315204	1.5289e-07	0.00315204	0.00315204	0.00315204	0.00315204	1.73671e-07	0.00315204
	5										7.06033e-08	5.03697e-08	2.57134e-08	1.3165e-08	1.22441e-08	0.0031229	0.0031229	0.0031229	0.0031229	2.49264e-07	0.0031229	0.0031229	0.0031229	0.0031229	1.88221e-07	0.0031229	0.0031229	0.0031229	0.0031229	2.28629e-07	0.0031229	0.0031229
	4										5.38752e-08	2.79295e-08	1.75578e-08	1.34501e-08	0.00385042	0.00385042	0.00385042	0.00385042	2.73571e-07	0.00385042	0.00385042	0.00385042	0.00385042	2.61154e-07	0.00385042	0.00385042	0.00385042	0.00385042	2.64524e-07	0.00385042	0.00385042	0.00385042
	3										3.84548e-08	1.76026e-08	1.78271e-08	0.00383315	0.00383315	0.00383315	0.00383315	4.17675e-07	0.00383315	0.00383315	0.00383315	0.00383315	2.96892e-07	0.00383315	0.00383315	0.00383315	0.00383315	3.54876e-07	0.00383315	0.00383315	0.00383315	0.00383315
	2										1.48124e-08	1.24157e-08	0.00287965	0.00287965	0.00287965	0.00287965	3.68792e-07	0.00287965	0.00287965	0.00287965	0.00287965	2.22939e-07	0.00287965	0.00287965	0.00287965	0.00287965	2.99987e-07	0.00287965	0.00287965	0.00287965	0.00287965	2.79688e-07
	1										1.66969e-08	0.00350003	0.00350003	0.00350003	0.00350003	4.69225e-07	0.00350003	0.00350003	0.00350003	0.00350003	4.12389e-07	0.00350003	0.00350003	0.00350003	0.00350003	4.03898e-07	0.00350003	0.00350003	0.00350003	0.00350003	4.44983e-07	0.00350003
	0										0.00536033	0.00536033	0.00536033	0.00536033	7.6773e-07	0.00536033	0.00536033	0.00536033	0.00536033	6.91144e-07	0.00536033	0.00536033	0.00536033	0.00536033	5.42917e-07	0.00536033	0.00536033	0.00536033	0.00536033	6.78658e-07	0.00536033	0.00536033

## Sheet: Lung
Lung and Bronchus
Rows are ages 84 backwards to 0 by 1 year intervals
Columns are years from 2010 to 2040 in 1 year intervals
Rate of Cancer		Year
		2010	2011	2012	2013	2014	2015	2016	2017	2018	2019	2020	2021	2022	2023	2024	2025	2026	2027	2028	2029	2030	2031	2032	2033	2034	2035	2036	2037	2038	2039	2040
Age	84	39.2873	30.9577	0.000108471	64.0984	38.5504	68.9893	59.525	99.6308	57.7172	33.6736	26.1885	64.3056	45.1585	48.3537	31.7887	33.3733	43.4505	28.1213	17.3621	23.481	18.6573	17.6197	16.006	6.28653	9.9917	9.83677	8.59536	6.29527	6.39493	6.57664	6.69927
	83	21.7399	9.45854e-05	40.0608	25.4316	50.2472	54.9958	67.217	67.8205	22.096	20.5013	50.3408	35.3517	37.853	24.8854	26.1258	34.0146	22.0144	13.5917	18.3818	14.6056	13.7933	12.5301	4.92133	7.82188	7.70058	6.72877	4.92817	5.00619	5.14843	5.24443	5.64406
	82	8.08671e-05	42.5296	19.3511	40.3568	48.7662	75.6081	55.7065	31.6104	16.3782	47.979	33.6931	36.0771	23.7178	24.9001	32.4188	20.9816	12.954	17.5194	13.9203	13.1462	11.9422	4.69044	7.4549	7.3393	6.41308	4.69696	4.77132	4.90689	4.99838	5.37926	3.20388
	81	33.281	18.8033	28.1065	35.8493	61.3643	57.3525	23.7647	21.4456	35.0827	29.392	31.4717	20.6901	21.7215	28.2804	18.3032	11.3004	15.2829	12.1433	11.468	10.4177	4.09168	6.50324	6.4024	5.59442	4.09736	4.16223	4.2805	4.36031	4.69257	2.79489	2.99562
	80	11.668	21.6566	19.7982	35.7711	36.9109	19.4014	12.7849	36.4267	17.0422	21.7702	14.3122	15.0256	19.5627	12.661	7.81693	10.5718	8.40004	7.93289	7.20635	2.83038	4.49856	4.4288	3.86988	2.83431	2.87919	2.96099	3.0162	3.24604	1.93334	2.07219	2.61656
	79	27.2019	30.8786	39.9877	43.5532	25.2746	21.1274	43.9568	35.8181	25.551	20.04	21.0389	27.3917	17.728	10.9453	14.8027	11.7618	11.1077	10.0904	3.96311	6.2989	6.20122	5.41863	3.96862	4.03145	4.146	4.2233	4.54512	2.70707	2.90149	3.66372	2.90467
	78	42.541	68.4068	53.4017	32.7108	30.1882	79.6741	47.4078	58.9014	25.7979	32.3115	42.0681	27.2266	16.8097	22.7339	18.0637	17.0591	15.4967	6.08653	9.67381	9.5238	8.3219	6.09498	6.19148	6.3674	6.48612	6.98037	4.1575	4.45609	5.62672	4.46098	3.04367
	77	58.2389	56.4537	24.785	24.144	70.3515	53.1012	48.1766	36.7507	25.7044	39.9254	25.8399	15.9536	21.576	17.1436	16.1902	14.7074	5.77652	9.1811	9.03873	7.89804	5.78454	5.87613	6.04309	6.15577	6.62484	3.94575	4.22913	5.34014	4.23377	2.88864	2.47668
	76	36.4986	19.8974	13.8924	42.7281	35.6066	40.979	22.8269	27.8073	24.1196	18.6233	11.4981	15.5503	12.3558	11.6686	10.5999	4.16326	6.61701	6.5144	5.69228	4.16904	4.23505	4.35538	4.43659	4.77466	2.84378	3.04802	3.84875	3.05137	2.08191	1.785	1.09613
	75	30.2781	26.2502	57.8669	50.9002	64.6749	45.7004	40.6525	61.4142	26.4805	19.5047	26.3787	20.9597	19.794	17.9812	7.06233	11.2247	11.0507	9.65608	7.07214	7.18411	7.38823	7.52599	8.09947	4.82404	5.1705	6.52881	5.17618	3.53163	3.02797	1.85941	1.62539
	74	28.36	77.6297	48.9416	65.6397	51.2078	57.7834	63.7441	47.8704	19.6902	31.7695	25.243	23.8392	21.6559	8.5056	13.5186	13.309	11.6294	8.51742	8.65226	8.8981	9.06402	9.7547	5.80989	6.22716	7.86305	6.23399	4.25337	3.64678	2.23941	1.95755	2.27511
	73	50.469	39.5092	37.9794	31.2744	38.962	54.5228	29.8993	21.4197	19.2994	18.2945	17.2771	15.6948	6.16431	9.79744	9.64552	8.42825	6.17287	6.2706	6.44877	6.56902	7.06958	4.21064	4.51304	5.69863	4.51799	3.08257	2.64295	1.62298	1.41871	1.64886	4.69716
	72	42.3495	50.5501	29.8349	39.2328	60.6138	42.1651	22.0578	34.6148	18.3235	20.6445	18.7538	7.36578	11.707	11.5255	10.071	7.37601	7.49279	7.70568	7.84936	8.44748	5.03132	5.39267	6.80933	5.39858	3.68338	3.15808	1.93931	1.69523	1.97023	5.61266	3.29611
	71	56.7107	41.5616	39.1721	63.8809	49.0612	32.5571	37.308	34.3969	21.6414	23.4539	9.21181	14.6411	14.414	12.595	9.2246	9.37065	9.6369	9.81659	10.5646	6.29228	6.74419	8.5159	6.75159	4.60652	3.94956	2.42534	2.12009	2.46401	7.01932	4.12218	2.5464
	70	45.0097	52.6763	61.5702	49.9126	36.5682	53.1567	35.7875	39.2163	23.7338	11.121	17.6755	17.4014	15.2053	11.1364	11.3127	11.6342	11.8511	12.7541	7.59636	8.14193	10.2808	8.15086	5.56122	4.76811	2.928	2.55948	2.97468	8.47409	4.97651	3.07415	4.91959
	69	45.5593	66.1235	38.4199	29.7113	47.6828	40.7225	32.5856	34.3475	8.98754	17.0418	16.7775	14.6602	10.7372	10.9072	11.2171	11.4262	12.2969	7.32403	7.85004	9.91227	7.85865	5.36185	4.59718	2.82303	2.46772	2.86804	8.17029	4.7981	2.96394	4.74322	3.67328
	68	42.0069	30.3072	16.7985	28.4567	26.8313	27.2353	20.9632	9.55374	10.1162	11.8816	10.3822	7.60393	7.72432	7.94379	8.09191	8.70852	5.18679	5.5593	7.01975	5.5654	3.7972	3.25566	1.99923	1.74761	2.03111	5.7861	3.39796	2.09903	3.35909	2.60137	2.17515
	67	36.2724	24.9647	30.311	30.1668	33.8069	33.0089	10.9851	20.2589	13.2875	13.8517	10.145	10.3056	10.5985	10.7961	11.6187	6.92011	7.41711	9.3656	7.42525	5.06615	4.34364	2.66734	2.33162	2.70987	7.7197	4.53349	2.80048	4.48163	3.47069	2.90205	4.22683
	66	20.7483	31.2809	22.3136	26.3948	28.453	12.0116	16.1759	18.4785	10.7571	9.39921	9.54802	9.81931	10.0024	10.7646	6.41139	6.87185	8.6771	6.87939	4.69371	4.02432	2.47125	2.16022	2.51065	7.15219	4.20021	2.5946	4.15217	3.21555	2.68871	3.9161	4.99682
	65	33.2779	29.4761	24.9908	28.4356	13.2531	22.6406	18.8861	19.1487	9.3434	11.3233	11.645	11.8622	12.7661	7.60347	8.14955	10.2905	8.15849	5.56642	4.77257	2.93073	2.56187	2.97747	8.48202	4.98117	3.07702	4.92419	3.81342	3.18862	4.64423	5.9259	2.81165
	64	37.0375	38.9919	31.7994	15.6439	29.5053	31.2215	23.1157	19.6446	13.2948	16.3116	16.6157	17.8818	10.6504	11.4153	14.4141	11.4278	7.79705	6.68508	4.10517	3.58849	4.17062	11.881	6.97727	4.31008	6.89746	5.34158	4.4664	6.50531	8.30058	3.93836	7.17055
	63	27.8225	28.1749	9.93464	19.7778	23.1056	21.7005	13.4667	15.8734	10.8756	13.2167	14.2238	8.47169	9.08012	11.4655	9.09008	6.20204	5.31754	3.26539	2.85441	3.31746	9.45056	5.54996	3.42838	5.48647	4.24887	3.55272	5.17454	6.60256	3.1327	5.7037	5.60308
	62	15.6805	6.8655	9.79625	12.0801	12.5259	9.86052	8.48718	10.1278	6.87315	8.8246	5.25593	5.63341	7.11332	5.63959	3.84781	3.29906	2.02588	1.7709	2.05819	5.86323	3.44325	2.12701	3.40387	2.63605	2.20415	3.21034	4.0963	1.94356	3.53864	3.47621	2.60003
	61	3.81403	6.75765	5.97267	6.537	5.68139	6.20322	5.40539	6.38904	4.58083	3.25496	3.48873	4.40522	3.49255	2.38292	2.04308	1.25461	1.09671	1.27462	3.63105	2.13238	1.31724	2.10799	1.63248	1.36501	1.98814	2.53681	1.20363	2.19145	2.15279	1.61018	0.995314
	60	14.0129	15.3788	12.0641	11.0673	13.3411	14.7469	12.7281	15.8944	6.30686	8.06457	10.1832	8.07342	5.50838	4.72281	2.90018	2.53516	2.94642	8.39357	4.92923	3.04494	4.87285	3.77366	3.15538	4.5958	5.86411	2.78233	5.06578	4.97641	3.7221	2.30078	3.90667
	59	16.6306	16.1995	10.6515	13.5529	16.5396	18.1088	16.5129	11.4121	8.14896	12.2758	9.7325	6.64035	5.69335	3.49616	3.05613	3.55191	10.1185	5.94219	3.67067	5.87421	4.54915	3.8038	5.54024	7.06918	3.3541	6.10679	5.99906	4.48699	2.77358	4.70949	2.53134
	58	10.0557	8.21003	7.48732	9.64478	11.6585	13.4858	6.80569	8.46407	7.12026	6.73469	4.59499	3.93968	2.41927	2.11478	2.45785	7.00176	4.11187	2.54003	4.06483	3.14792	2.63215	3.83373	4.89172	2.32097	4.22577	4.15123	3.1049	1.91926	3.25887	1.75163	2.18117
	57	8.34839	9.45383	8.72841	11.1367	14.2225	9.10482	8.26865	12.1149	6.399	5.20865	4.46582	2.74237	2.39721	2.78609	7.93685	4.66101	2.87925	4.6077	3.56832	2.98368	4.34573	5.54502	2.63093	4.79013	4.70563	3.51957	2.17558	3.69409	1.98556	2.47247	1.78019
	56	11.1725	12.8086	11.7134	15.7897	11.1598	12.8564	13.755	12.6538	5.7518	5.88337	3.61285	3.15814	3.67046	10.4562	6.14052	3.79319	6.07028	4.70099	3.93076	5.72516	7.30513	3.46605	6.31062	6.1993	4.63675	2.86616	4.86668	2.61582	3.25728	2.34527	1.69477
	55	10.0814	11.4479	11.0606	8.25148	10.4949	14.2437	9.56838	7.57514	4.32696	3.16995	2.77098	3.2205	9.17436	5.38775	3.32818	5.32613	4.12469	3.44889	5.02331	6.40959	3.04115	5.537	5.43933	4.06833	2.5148	4.27007	2.29515	2.85797	2.05776	1.48701	1.42756
	54	9.51337	11.4133	6.10274	8.19303	12.2764	10.4613	6.04778	6.0167	2.46149	2.567	2.98342	8.49898	4.99113	3.08318	4.93404	3.82105	3.195	4.65352	5.93775	2.81727	5.12939	5.03891	3.76884	2.32967	3.95573	2.12619	2.64758	1.90628	1.37754	1.32247	1.05531
	53	9.85266	6.5417	6.29466	9.95569	9.3664	6.86879	4.98998	3.55556	2.07064	2.87105	8.17886	4.80314	2.96705	4.74819	3.67713	3.07466	4.47824	5.7141	2.71115	4.93619	4.84911	3.62688	2.24192	3.80673	2.04611	2.54785	1.83448	1.32565	1.27266	1.01556	1.191
	52	8.46574	10.1151	11.4665	11.3869	9.21928	8.49599	4.42058	4.4838	3.47177	11.7991	6.92919	4.28038	6.84993	5.30476	4.43562	6.46048	8.24337	3.91122	7.12113	6.99551	5.23228	3.23428	5.49174	2.95179	3.67563	2.64648	1.91244	1.83599	1.46509	1.71818	0.835912
	51	6.85818	9.65369	6.87113	5.87209	5.97442	3.9433	2.92067	3.93875	7.47525	5.23726	3.23522	5.17736	4.00948	3.35256	4.883	6.23056	2.9562	5.38234	5.2874	3.9547	2.44455	4.1508	2.23104	2.77814	2.00028	1.44547	1.38769	1.10735	1.29865	0.631805	1.46998
	50	7.52336	6.64921	4.07283	4.37392	3.18728	2.99463	2.94899	9.74791	3.81382	2.81064	4.4979	3.48329	2.91258	4.24217	5.41288	2.56824	4.67598	4.5935	3.4357	2.12374	3.60606	1.93825	2.41355	1.73777	1.25577	1.20557	0.962027	1.12822	0.548889	1.27707	3.66656
	49	2.23609	1.70075	1.30911	1.00693	1.04449	1.30477	3.14941	2.14608	0.883207	1.68621	1.30585	1.09189	1.59034	2.02923	0.962805	1.75298	1.72205	1.28801	0.796167	1.35187	0.726629	0.904813	0.651473	0.470776	0.451956	0.360654	0.422957	0.205772	0.478758	1.37455	1.26096
	48	1.74098	1.664	0.917353	1.00442	1.38526	4.24155	2.11056	1.51281	1.61289	1.49015	1.246	1.8148	2.31563	1.09869	2.00038	1.9651	1.46979	0.908535	1.54267	0.829182	1.03251	0.743419	0.537219	0.515743	0.411555	0.482652	0.234814	0.546328	1.56855	1.43893	0.529901
	47	1.38154	0.945734	0.74218	1.08043	3.65238	2.30541	1.20667	2.24068	1.15605	1.15321	1.67966	2.14319	1.01688	1.85142	1.81876	1.36034	0.840879	1.42779	0.767435	0.955626	0.688059	0.497214	0.477337	0.380908	0.44671	0.217328	0.505645	1.45175	1.33178	0.49044	0.860243
	46	0.515246	0.502086	0.523875	1.86929	1.30268	0.864922	1.1728	1.05387	0.587073	1.02011	1.30164	0.617584	1.12443	1.1046	0.826182	0.510695	0.86715	0.466091	0.580386	0.417882	0.301976	0.289904	0.231339	0.271303	0.131991	0.307096	0.881697	0.808834	0.297862	0.522456	0.347715
	45	1.13403	1.46925	3.75758	2.764	2.02612	3.48505	2.28682	2.21873	2.15294	3.27731	1.55498	2.83114	2.7812	2.0802	1.28585	2.18335	1.17354	1.46132	1.05216	0.760327	0.729932	0.582474	0.683098	0.332333	0.773219	2.21997	2.03652	0.749969	1.31546	0.875491	0.727936
	44	0.543468	1.72588	0.909916	0.704043	1.33699	1.11289	0.788461	1.33253	1.13275	0.641188	1.16741	1.14682	0.857759	0.530214	0.900293	0.483905	0.602568	0.433854	0.313517	0.300984	0.24018	0.281672	0.137036	0.318833	0.915396	0.839748	0.309246	0.542425	0.361004	0.300161	0.670176
	43	2.35086	1.53901	0.853496	1.71082	1.57221	1.41299	1.74378	2.58177	0.816094	1.77265	1.74138	1.30246	0.805104	1.36705	0.734785	0.91497	0.658786	0.47606	0.457029	0.364702	0.427705	0.208082	0.484133	1.38998	1.27512	0.469575	0.823645	0.548167	0.45578	1.01763	0.346522
	42	2.14607	1.47784	2.1232	2.05953	2.04354	3.19915	3.45873	1.90418	2.30973	2.70694	2.02465	1.25152	2.12505	1.14221	1.4223	1.02407	0.740025	0.710441	0.566921	0.664858	0.323459	0.752573	2.1607	1.98214	0.729944	1.28034	0.852114	0.708499	1.58188	0.53866	0.567427
	41	0.529584	0.944761	0.656843	0.687936	1.18901	1.63067	0.655563	1.38496	0.906408	0.808801	0.499951	0.848907	0.456285	0.568175	0.409091	0.295623	0.283805	0.226472	0.265595	0.129214	0.300635	0.863148	0.791818	0.291595	0.511465	0.3404	0.283029	0.631924	0.215182	0.226674	0.177848
	40	0.4296	0.370875	0.278404	0.507906	0.769042	0.392191	0.60503	0.689657	0.343653	0.253427	0.430314	0.231292	0.28801	0.20737	0.149852	0.143862	0.114799	0.134631	0.0654992	0.152393	0.437533	0.401375	0.147811	0.259263	0.17255	0.143468	0.320325	0.109077	0.114902	0.0901516	0.247998
	39	0.606439	0.565273	0.739143	1.18132	0.66512	1.3016	1.0834	0.94026	0.387213	0.784384	0.421604	0.52499	0.377997	0.273153	0.262233	0.209258	0.245408	0.119393	0.277785	0.797542	0.731634	0.269432	0.47259	0.314527	0.261516	0.583893	0.198827	0.209445	0.16433	0.452055	0.19242
	38	0.181413	0.294552	0.337413	0.200524	0.433241	0.457447	0.289904	0.207934	0.23522	0.150833	0.187821	0.135232	0.0977234	0.0938168	0.0748643	0.0877973	0.0427142	0.0993804	0.285329	0.26175	0.0963921	0.169074	0.112525	0.0935602	0.208894	0.0711323	0.074931	0.0587908	0.161727	0.0688403	0.135816
	37	0.197084	0.280334	0.11941	0.272319	0.317449	0.255203	0.133664	0.263349	0.0943027	0.140093	0.100868	0.0728907	0.0699768	0.0558404	0.0654869	0.03186	0.0741267	0.212824	0.195236	0.0718977	0.12611	0.0839312	0.0697854	0.155811	0.0530567	0.0558902	0.0438513	0.120631	0.0513472	0.101303	0.0897584
	36	0.325319	0.172068	0.281253	0.346071	0.307159	0.204075	0.293605	0.183116	0.151911	0.130488	0.0942952	0.0905256	0.072238	0.0847173	0.0412157	0.0958941	0.27532	0.252567	0.0930106	0.163143	0.108578	0.0902781	0.201566	0.068637	0.0723024	0.0567284	0.156054	0.0664254	0.131051	0.116116	0.105622
	35	0.334257	0.678423	0.598316	0.560532	0.411162	0.750389	0.341746	0.493783	0.236859	0.204199	0.196036	0.156433	0.183458	0.0892538	0.207661	0.596212	0.546942	0.201417	0.35329	0.235128	0.1955	0.436497	0.148635	0.156573	0.122847	0.337939	0.143846	0.283796	0.251453	0.228728	0.296135
	34	0.549874	0.602167	0.404342	0.313064	0.6308	0.364425	0.3845	0.321233	0.154651	0.177126	0.141343	0.165761	0.0806441	0.18763	0.5387	0.494182	0.181988	0.319211	0.212447	0.176641	0.394391	0.134297	0.141469	0.110997	0.305341	0.12997	0.25642	0.227197	0.206664	0.267569	0.215188
	33	0.251671	0.20984	0.116449	0.247665	0.157967	0.211424	0.128983	0.108153	0.0691727	0.065853	0.0772292	0.0375727	0.0874181	0.250984	0.230243	0.0847895	0.148723	0.0989807	0.0822985	0.18375	0.0625702	0.0659117	0.0517142	0.142261	0.0605541	0.119468	0.105853	0.0962864	0.124662	0.100258	0.0771738
	32	0.131903	0.0908917	0.138553	0.0932804	0.137836	0.10667	0.0653132	0.0727559	0.0386793	0.0541167	0.0263282	0.0612563	0.175872	0.161338	0.0594144	0.104214	0.0693585	0.0576689	0.128759	0.0438447	0.0461862	0.0362376	0.0996859	0.042432	0.0837145	0.0741739	0.0674706	0.0873544	0.0702535	0.0540778	0.0441672
	31	0.146942	0.278139	0.134214	0.209335	0.178857	0.13892	0.113003	0.104633	0.0817506	0.0474491	0.110397	0.316958	0.290765	0.107077	0.187816	0.124999	0.103932	0.23205	0.0790175	0.0832373	0.0653078	0.179655	0.0764714	0.150871	0.133677	0.121596	0.157431	0.126612	0.0974598	0.0795986	0.15961
	30	0.235683	0.141217	0.157868	0.142374	0.122088	0.125978	0.085179	0.115911	0.0375691	0.104281	0.2994	0.274658	0.101146	0.177412	0.118074	0.098174	0.219195	0.0746401	0.0786262	0.06169	0.169703	0.0722351	0.142514	0.126272	0.11486	0.14871	0.119598	0.0920608	0.0751891	0.150768	0.0735085
	29	0.156371	0.217063	0.140308	0.126998	0.144679	0.124091	0.123308	0.0696091	0.107897	0.369575	0.339034	0.124853	0.218994	0.145749	0.121185	0.270572	0.0921347	0.097055	0.0761492	0.209479	0.089166	0.175917	0.155868	0.141782	0.183566	0.14763	0.113639	0.0928124	0.186106	0.0907378	0.137672
	28	0.294782	0.236604	0.153497	0.184578	0.174783	0.220316	0.0908195	0.245185	0.468981	0.513265	0.189015	0.331537	0.22065	0.183462	0.40962	0.139483	0.146932	0.115283	0.317131	0.134989	0.266321	0.23597	0.214644	0.277901	0.223498	0.172038	0.140509	0.281746	0.137369	0.208422	0.141967
	27	0.136633	0.110067	0.0948631	0.0948178	0.131954	0.0690008	0.136027	0.453164	0.276957	0.121678	0.213426	0.142044	0.118104	0.263692	0.0897922	0.0945874	0.0742132	0.204153	0.086899	0.171444	0.151905	0.138177	0.178898	0.143876	0.110749	0.0904526	0.181374	0.0884309	0.134171	0.0913914	0.124858
	26	0.0470413	0.0503436	0.036066	0.0529788	0.0305858	0.0764873	0.18607	0.198062	0.0485929	0.101684	0.0676749	0.056269	0.125633	0.0427804	0.045065	0.035358	0.0972662	0.041402	0.0816824	0.0723734	0.0658328	0.085234	0.0685482	0.0527652	0.0430951	0.0864134	0.0421318	0.0639243	0.0435423	0.0594871	0.0491413
	25	0.0577278	0.0513526	0.0540665	0.0329471	0.0909646	0.28071	0.218193	0.0932355	0.108951	0.0865071	0.0719272	0.160594	0.0546851	0.0576055	0.0451972	0.124333	0.0529231	0.104413	0.0925131	0.0841524	0.108952	0.0876234	0.0674484	0.0550873	0.11046	0.053856	0.0817128	0.055659	0.0760408	0.062816	0.0429242
	24	0.0248311	0.0324627	0.0141787	0.0413202	0.140778	0.138808	0.0433124	0.0881522	0.0390861	0.0387713	0.0865654	0.0294772	0.0310513	0.0243628	0.0670197	0.0285274	0.056282	0.0498678	0.045361	0.0587291	0.047232	0.036357	0.029694	0.0595418	0.0290302	0.044046	0.0300021	0.0409886	0.03386	0.0231376	0.0145489
	23	0.0856145	0.0464324	0.0969862	0.348781	0.379682	0.150285	0.223353	0.172485	0.0955452	0.254501	0.0866624	0.0912905	0.0716264	0.197037	0.08387	0.165468	0.146611	0.133361	0.172663	0.138861	0.106889	0.0872998	0.175052	0.0853485	0.129495	0.0882059	0.120506	0.0995479	0.0680243	0.0427734	0.070783
	22	0.0276276	0.0716565	0.184697	0.212226	0.0927429	0.174846	0.0985988	0.0951259	0.141498	0.0574826	0.0605524	0.0475093	0.130693	0.0556304	0.109754	0.0972458	0.0884573	0.114526	0.0921059	0.0708988	0.0579054	0.116111	0.0566111	0.085893	0.0585064	0.0799308	0.0660295	0.0451201	0.0283713	0.0469499	0.119412
	21	0.0258877	0.0828556	0.0682373	0.0314757	0.0655144	0.0468652	0.0330167	0.0855371	0.0194049	0.0243867	0.0191337	0.052635	0.0224044	0.0442019	0.0391644	0.035625	0.0461238	0.0370944	0.0285535	0.0233206	0.0467621	0.0227994	0.0345922	0.0235626	0.032191	0.0265925	0.0181715	0.0114262	0.0189084	0.0480915	0.122408
	20	0.124234	0.127047	0.0420029	0.092281	0.0728806	0.065132	0.123217	0.0486852	0.0341671	0.0319817	0.0879785	0.0374486	0.0738828	0.0654627	0.0595466	0.0770952	0.0620027	0.0477267	0.03898	0.078162	0.0381087	0.0578204	0.0393846	0.0538068	0.0444489	0.0303734	0.0190987	0.0316052	0.0803842	0.204602	0.204602
	19	0.0352608	0.0144754	0.0227943	0.0190019	0.0187484	0.0449925	0.0129814	0.0158673	0.00829405	0.02722	0.0115864	0.0228589	0.0202537	0.0184233	0.0238528	0.0191832	0.0147664	0.0120602	0.0241828	0.0117906	0.0178893	0.0121853	0.0166475	0.0137522	0.00939733	0.00590901	0.00977843	0.0248704	0.0633027	0.0633027	0.0633027
	18	0.0132557	0.0259191	0.0154865	0.0161284	0.042732	0.0156399	0.0139596	0.0127088	0.0232914	0.0118277	0.023335	0.0206757	0.0188071	0.0243497	0.0195828	0.015074	0.0123114	0.0246866	0.0120362	0.0182619	0.0124392	0.0169943	0.0140387	0.00959308	0.0060321	0.00998213	0.0253884	0.0646214	0.0646214	0.0646214	0.0646214
	17	0.0231804	0.0171979	0.0128374	0.0359013	0.014507	0.0164253	0.0109195	0.0348548	0.00988411	0.0232644	0.0206131	0.0187502	0.0242759	0.0195236	0.0150283	0.0122741	0.0246118	0.0119998	0.0182066	0.0124015	0.0169428	0.0139962	0.00956404	0.00601384	0.00995191	0.0253116	0.0644257	0.0644257	0.0644257	0.0644257	0.0137167
	16	0.021496	0.0199243	0.0399371	0.017034	0.021293	0.0179566	0.0418544	0.0206722	0.0271712	0.0287215	0.0261258	0.0338252	0.0272034	0.0209399	0.0171023	0.0342932	0.01672	0.0253684	0.0172798	0.0236075	0.0195018	0.0133262	0.00837945	0.0138666	0.0352682	0.0897684	0.0897684	0.0897684	0.0897684	0.0191124	0.0897684
	15	0.0126149	0.0313979	0.00959846	0.0126647	0.0117915	0.0348645	0.0125743	0.0287858	0.016992	0.0184397	0.0238739	0.0192003	0.0147795	0.0120709	0.0242043	0.0118011	0.0179051	0.0121962	0.0166623	0.0137644	0.00940567	0.00591425	0.00978711	0.0248924	0.0633589	0.0633589	0.0633589	0.0633589	0.0134896	0.0633589	0.0633589
	14	0.0407615	0.015473	0.0146329	0.0143805	0.0469435	0.0214771	0.0359025	0.0369115	0.0223687	0.0345507	0.0277869	0.0213891	0.0174692	0.0350288	0.0170787	0.0259126	0.0176505	0.0241139	0.0199201	0.013612	0.00855919	0.0141641	0.0360247	0.0916939	0.0916939	0.0916939	0.0916939	0.0195223	0.0916939	0.0916939	0.0916939
	13	0.00983503	0.0115492	0.00813506	0.0280307	0.0141586	0.0300239	0.0225403	0.0237908	0.0205208	0.019689	0.0151557	0.0123782	0.0248204	0.0121015	0.0183609	0.0125066	0.0170864	0.0141148	0.0096451	0.00606481	0.0100363	0.0255261	0.0649718	0.0649718	0.0649718	0.0649718	0.013833	0.0649718	0.0649718	0.0649718	0.0649718
	12	0.00987276	0.00863514	0.0213257	0.01137	0.0266192	0.0253505	0.0195385	0.0293526	0.015727	0.0144425	0.0117957	0.0236525	0.0115321	0.017497	0.0119181	0.0162824	0.0134506	0.00919126	0.00577943	0.00956401	0.024325	0.0619145	0.0619145	0.0619145	0.0619145	0.0131821	0.0619145	0.0619145	0.0619145	0.0619145	0.0131821
	11	0.00604424	0.0185353	0.00708301	0.0175035	0.0184035	0.017993	0.0197386	0.0184198	0.00944611	0.00920406	0.0184558	0.00899833	0.0136527	0.00929958	0.012705	0.0104954	0.00717184	0.00450962	0.00746269	0.0189805	0.0483112	0.0483112	0.0483112	0.0483112	0.0102858	0.0483112	0.0483112	0.0483112	0.0483112	0.0102858	0.0483112
	10	0.0220971	0.0104852	0.0185714	0.0206108	0.0222476	0.0309595	0.0210969	0.0188433	0.010253	0.0245274	0.0119586	0.0181442	0.012359	0.0168847	0.0139482	0.00953124	0.00599321	0.00991778	0.0252248	0.0642048	0.0642048	0.0642048	0.0642048	0.0136697	0.0642048	0.0642048	0.0642048	0.0642048	0.0136697	0.0642048	0.0642048
	9	0.00487831	0.010729	0.00853436	0.00972371	0.0149393	0.0129138	0.0084226	0.007982	0.010663	0.00620235	0.0094105	0.00641	0.00875728	0.00723424	0.00494339	0.00310839	0.00514387	0.0130829	0.0332999	0.0332999	0.0332999	0.0332999	0.00708979	0.0332999	0.0332999	0.0332999	0.0332999	0.00708979	0.0332999	0.0332999	0.0332999
	8	0.013501	0.0133352	0.0108898	0.01766	0.0168538	0.0139441	0.00964969	0.0224519	0.00729285	0.0132008	0.00899177	0.0122845	0.010148	0.00693445	0.00436036	0.00721568	0.0183523	0.0467121	0.0467121	0.0467121	0.0467121	0.00994536	0.0467121	0.0467121	0.0467121	0.0467121	0.00994536	0.0467121	0.0467121	0.0467121	0.0467121
	7	0.0150794	0.0152908	0.0177729	0.0179036	0.0163538	0.0143562	0.0243913	0.0137991	0.0139483	0.0113348	0.0154854	0.0127923	0.00874137	0.00549654	0.00909588	0.0231344	0.058884	0.058884	0.058884	0.058884	0.0125368	0.058884	0.058884	0.058884	0.058884	0.0125368	0.058884	0.058884	0.058884	0.058884	0.0125368
	6	0.0138907	0.0200484	0.0144751	0.0139563	0.0135263	0.0291523	0.0120432	0.0212024	0.00962157	0.0156821	0.0129547	0.00885236	0.00556633	0.00921137	0.0234281	0.0596317	0.0596317	0.0596317	0.0596317	0.012696	0.0596317	0.0596317	0.0596317	0.0596317	0.012696	0.0596317	0.0596317	0.0596317	0.0596317	0.012696	0.0596317
	5	0.0212671	0.0190666	0.013176	0.0134792	0.0320733	0.0168079	0.0216078	0.0170782	0.0155442	0.0153193	0.0104682	0.00658235	0.0108927	0.0277044	0.0705162	0.0705162	0.0705162	0.0705162	0.0150134	0.0705162	0.0705162	0.0705162	0.0705162	0.0150134	0.0705162	0.0705162	0.0705162	0.0705162	0.0150134	0.0705162	0.0705162
	4	0.0204496	0.0175477	0.0128665	0.0323155	0.0186967	0.0304904	0.0175975	0.0278963	0.0153528	0.012516	0.00787	0.0130236	0.033124	0.0843107	0.0843107	0.0843107	0.0843107	0.0179504	0.0843107	0.0843107	0.0843107	0.0843107	0.0179504	0.0843107	0.0843107	0.0843107	0.0843107	0.0179504	0.0843107	0.0843107	0.0843107
	3	0.0135718	0.0123567	0.0222441	0.0135844	0.0244582	0.0179065	0.0207283	0.0198689	0.00904525	0.00678542	0.0112288	0.0285591	0.0726917	0.0726917	0.0726917	0.0726917	0.0154766	0.0726917	0.0726917	0.0726917	0.0726917	0.0154766	0.0726917	0.0726917	0.0726917	0.0726917	0.0154766	0.0726917	0.0726917	0.0726917	0.0726917
	2	0.0129821	0.0290189	0.0127019	0.0241393	0.0195117	0.0286515	0.0200546	0.0159013	0.00666127	0.013151	0.0334481	0.0851356	0.0851356	0.0851356	0.0851356	0.018126	0.0851356	0.0851356	0.0851356	0.0851356	0.018126	0.0851356	0.0851356	0.0851356	0.0851356	0.018126	0.0851356	0.0851356	0.0851356	0.0851356	0.018126
	1	0.0289688	0.015745	0.0214466	0.0182979	0.0296646	0.0263393	0.0152503	0.0111269	0.0122671	0.0372223	0.094742	0.094742	0.094742	0.094742	0.0201713	0.094742	0.094742	0.094742	0.094742	0.0201713	0.094742	0.094742	0.094742	0.094742	0.0201713	0.094742	0.094742	0.094742	0.094742	0.0201713	0.094742
	0	0.0122965	0.020798	0.0127182	0.0217638	0.0213347	0.0156696	0.00834853	0.0160306	0.0271631	0.0824833	0.0824833	0.0824833	0.0824833	0.0175613	0.0824833	0.0824833	0.0824833	0.0824833	0.0175613	0.0824833	0.0824833	0.0824833	0.0824833	0.0175613	0.0824833	0.0824833	0.0824833	0.0824833	0.0175613	0.0824833	0.0824833
Rate Upper		Year
		2010	2011	2012	2013	2014	2015	2016	2017	2018	2019	2020	2021	2022	2023	2024	2025	2026	2027	2028	2029	2030	2031	2032	2033	2034	2035	2036	2037	2038	2039	2040
Age	84										80.5098	67.0188	168.329	117.353	133.907	89.2858	99.2003	124.848	87.0853	52.7207	71.0128	60.7018	61.7333	50.8747	21.4642	33.4693	34.8245	30.0969	23.2428	23.6349	24.6515	25.545
	83										49.5866	130.748	89.6237	96.3249	64.7264	69.663	97.8312	64.5864	41.3762	53.4429	46.7111	43.6459	38.8544	16.6072	25.9685	26.7729	22.4801	18.2344	19.455	19.5718	20.3839	21.7714
	82										119.828	84.9791	90.9166	59.3439	67.1502	85.9184	60.0668	35.6524	47.8591	38.6001	38.0997	35.6988	14.9141	24.288	22.3487	21.4365	16.0099	16.1137	17.4686	17.4113	17.608	11.5948
	81										71.0985	73.8699	52.6914	58.9626	71.8342	48.4163	33.1085	42.9194	35.2237	31.3811	30.3005	12.9668	21.4479	22.044	18.1379	14.931	13.5922	15.1333	14.7455	16.8289	10.1933	10.8627
	80										49.0073	34.0055	36.2074	47.9413	33.1616	21.9206	28.0783	21.5497	21.9619	20.1148	8.66931	13.9068	12.8669	11.9461	9.39513	8.59692	10.0759	9.61045	10.6002	6.80123	7.28265	9.18832
	79										50.4449	52.6452	69.0249	46.6994	30.3548	38.6331	29.6892	30.7406	27.794	11.7825	17.7537	18.1476	16.155	13.1061	12.7766	12.8218	14.0763	14.9414	9.26056	9.53587	13.1545	10.4243
	78										76.6493	100.369	70.7532	41.758	59.1417	48.3188	47.1068	45.6358	17.5558	27.3381	29.0051	23.6544	20.9377	18.7241	21.503	22.0674	23.247	15.5763	15.7022	20.9045	16.2732	11.1428
	77										92.7246	64.4777	39.4116	53.3689	42.1872	41.3792	40.8217	17.9931	25.7429	26.8269	22.7795	18.8094	18.0143	19.645	20.907	21.1178	13.8985	14.5445	17.9731	14.2612	9.54518	7.70551
	76										44.8967	27.5902	36.8644	31.736	29.8245	28.2173	11.8232	18.5709	17.404	14.8903	12.9262	12.0564	13.0235	13.7686	15.039	9.36182	10.0871	12.3706	9.73644	6.69543	5.95062	4.04391
	75										43.2255	59.4551	51.0864	53.5691	44.5028	17.9244	29.0346	29.9434	26.1418	21.0695	21.9562	22.1332	23.2339	24.4791	14.8661	16.1695	21.3052	17.1341	11.7585	9.41091	6.78794	5.29179
	74										74.5609	61.6003	59.2376	55.1056	22.645	37.8055	37.1233	31.5378	25.4691	26.7518	28.6189	29.5297	32.7737	19.0933	20.2402	29.0192	20.5083	15.6779	12.906	8.84088	6.65964	8.87869
	73										42.2459	40.486	36.8449	15.3057	24.845	24.3848	22.2643	17.3813	17.3862	17.3122	19.2418	20.2328	13.6362	13.6946	17.2674	13.5353	9.91194	8.19096	5.96276	4.90584	5.42912	15.1154
	72										47.5621	44.4595	17.7354	29.9517	30.1006	24.1898	21.4142	21.1494	21.8984	23.1369	24.2849	15.5748	15.8076	22.4911	16.8705	11.7308	9.1988	7.07735	5.5447	6.86415	18.738	11.5574
	71										52.9284	21.2979	35.5206	36.5743	30.7393	25.1124	24.8412	26.7845	28.1285	30.3878	18.4155	19.5282	26.7749	21.6474	13.8248	12.5118	8.19654	6.82694	8.9885	23.1671	14.3022	8.67223
	70										24.3851	42.484	43.1662	36.6627	29.6999	27.9679	32.8761	33.7545	34.2834	22.0157	22.609	31.6672	24.0487	17.1059	14.1419	9.59202	8.1856	9.75363	26.8538	16.848	9.54249	16.7234
	69										41.8444	41.0641	35.4086	27.9537	26.6023	29.6361	31.0159	33.5713	21.0047	21.7436	28.4633	22.0645	15.2387	13.4984	8.52767	7.54188	8.94939	24.796	16.6564	9.73661	15.4746	12.2844
	68										26.8201	24.5059	18.7928	17.7968	19.9546	20.1687	22.4429	14.4146	15.2509	19.806	15.6938	10.4597	9.23489	6.32812	5.12394	6.16683	17.9741	11.1333	6.72032	10.2871	8.50688	6.52897
	67										31.6621	26.0492	25.2358	28.6665	27.6343	30.8036	19.9209	20.0833	27.2967	21.9474	14.6495	12.0791	8.61498	6.57949	8.95534	24.7196	16.0008	9.48115	15.2583	11.5791	10.2035	14.0638
	66										22.6731	22.9735	25.6675	25.5137	27.2736	17.5924	19.5862	24.5515	18.3888	13.6619	11.4184	7.76236	6.34234	8.2778	23.5829	13.9279	8.9947	14.0304	10.8815	9.30151	13.2694	16.8387
	65										27.145	28.8811	28.623	32.2761	19.9542	20.623	25.6723	22.5785	15.4835	13.3291	8.56117	7.28172	8.99818	27.4141	15.973	9.20134	15.8559	12.813	10.4804	15.44	19.0607	8.71582
	64										37.5193	37.9109	42.6311	28.0012	27.6557	38.0219	29.8589	20.2955	17.3929	11.7426	10.1261	12.8519	34.2141	21.5852	13.1914	20.4642	18.2292	14.2116	19.7684	26.493	13.1025	23.8655
	63										33.0079	33.1814	21.467	22.0175	30.2709	23.8337	16.429	13.6103	9.63617	7.91222	9.77106	29.2598	17.4474	10.4013	16.6006	14.518	12.1091	15.805	20.7823	10.4516	19.589	17.1347
	62										19.8652	12.1942	13.2096	17.206	13.8695	9.39006	8.14544	5.66877	4.69407	5.43326	16.6413	9.16447	5.85156	9.41402	8.01837	6.67125	9.38303	12.1736	6.16458	10.3036	10.4541	7.55948
	61										7.64681	8.417	10.5428	8.15218	5.66172	4.80465	3.29836	2.98688	3.39361	10.1829	5.82759	3.86782	6.03213	4.67343	4.2846	5.9726	7.40885	3.97384	6.64921	6.3734	5.01625	3.02949
	60										18.5299	23.7989	19.1152	13.8742	11.669	7.19462	6.50725	7.95252	23.8799	13.3947	8.2983	14.1263	11.1536	9.92072	13.8772	19.1051	9.09577	16.3533	15.6193	11.329	6.78965	12.6311
	59										26.0498	21.7236	15.2495	13.3201	8.64241	7.87524	8.62911	29.2068	16.2704	9.53793	16.5062	12.9876	11.3855	14.8329	21.355	10.4415	18.2347	17.1967	13.1717	7.96888	14.1601	7.69083
	58										13.9888	10.5638	9.3904	6.14358	5.21622	6.08306	17.7954	10.7577	6.91752	11.362	8.97929	8.04937	10.9247	14.6514	7.31806	12.7257	12.9763	9.69061	5.59503	10.6483	5.30215	7.13873
	57										11.696	10.0808	6.80016	5.64111	6.67566	20.518	11.5413	7.33052	12.4831	10.3405	8.8343	12.1064	15.6075	7.97197	14.1505	13.7335	10.0296	6.38767	10.9978	5.86337	7.63995	5.33705
	56										13.4054	8.8514	7.1157	8.61898	27.7807	16.0253	10.107	17.242	13.8837	12.3542	15.9468	22.2857	11.6658	19.9655	18.9303	13.7454	8.736	16.0045	7.8406	10.5985	7.72171	5.26027
	55										7.89826	6.88642	8.12983	26.3746	14.6667	9.67141	14.3667	11.615	10.8444	14.4119	20.2232	9.77532	16.7027	16.3194	13.1484	7.66743	14.3857	7.17653	8.88465	6.38998	4.67791	4.29446
	54										6.05934	7.07645	22.779	12.6963	8.55152	13.9405	11.0842	8.93341	13.2326	18.3119	9.17601	16.8916	14.7582	11.8102	7.41899	13.3757	6.56733	8.95188	5.78137	4.47171	3.9276	3.4068
	53										6.85488	21.2084	12.4402	8.76541	13.0547	10.5993	8.66867	12.2853	18.2851	9.04696	14.8264	14.3899	10.9694	6.95432	12.9133	6.16943	7.60372	5.73597	4.035	4.00422	3.2924	3.97286
	52										28.9604	16.4302	10.2364	18.0229	13.8928	11.9112	17.8668	22.8594	11.9969	19.3281	20.2351	15.5137	10.2543	17.7985	8.87764	11.8505	8.13188	6.27781	5.74457	4.79876	6.05871	2.41519
	51										13.007	8.15557	12.6423	10.483	8.88449	12.4545	16.7555	8.70837	15.9426	15.2292	11.0053	7.64539	12.5688	6.48653	8.46633	5.88534	4.53099	3.99116	3.40209	4.0152	1.88585	4.89525
	50										6.61907	10.4226	9.27415	7.5956	11.147	14.3337	7.44942	12.2346	12.0383	9.28244	6.16024	9.79381	5.27743	7.0842	4.88473	3.74063	3.24868	2.78886	3.56787	1.596	4.16172	11.0693
	49										3.85166	3.25859	2.72703	3.92652	5.11298	2.776	4.80167	4.54975	3.51881	2.19645	4.01106	1.99583	2.87464	1.85064	1.4076	1.27437	1.14632	1.26344	0.625731	1.55225	4.54691	3.55524
	48										3.6229	3.17615	4.86475	5.97469	3.34212	5.54761	5.58727	4.20301	2.52107	4.64282	2.31609	3.25484	2.04756	1.6028	1.53609	1.35984	1.49706	0.726095	1.76577	4.72323	4.06478	1.67646
	47										2.85789	3.93141	5.32679	2.8238	5.10963	4.74743	3.8702	2.28222	3.93854	2.12628	2.87109	1.91667	1.59588	1.3072	1.19506	1.32688	0.637418	1.8229	4.55954	3.98113	1.52836	2.80113
	46										2.46637	3.31844	1.7404	3.04794	3.1427	2.29583	1.44393	2.63881	1.32027	1.66886	1.14794	0.904523	0.858469	0.696698	0.877304	0.413533	0.982959	2.77677	2.43246	0.924952	1.65996	1.23914
	45										7.94563	3.99093	7.00328	7.06743	5.08391	3.21235	5.79937	3.24032	4.12364	2.81082	2.12976	1.95	1.75209	2.03157	0.883171	2.37969	6.45791	6.29636	2.16217	4.24456	2.94855	2.35696
	44										1.63819	3.14853	2.72722	2.24033	1.39424	2.33194	1.26043	1.63757	1.11811	0.868386	0.864966	0.693791	0.825197	0.413015	0.973507	2.59427	2.50163	0.979466	1.65347	1.202	1.01691	2.26463
	43										4.84547	4.26241	3.42185	2.01479	3.87515	1.9572	2.60258	1.84598	1.42812	1.31439	1.0827	1.28097	0.653926	1.6194	4.24185	4.0454	1.57276	2.74132	2.02002	1.53417	3.37772	1.0739
	42										6.33792	4.91712	3.18164	5.59221	2.82007	3.77564	2.92366	2.17188	1.94574	1.65203	2.0032	0.890164	2.33463	5.98828	5.89781	2.16673	3.84471	2.81803	2.3228	5.1648	1.75463	1.76377
	41										1.87228	1.14284	2.02848	1.11908	1.48268	1.0241	0.757216	0.742116	0.603257	0.683611	0.333845	0.863199	2.51398	2.37396	0.898331	1.50862	1.20428	0.926034	2.01648	0.676194	0.676221	0.570744
	40										0.638386	1.07585	0.546178	0.784609	0.510528	0.398784	0.364653	0.311686	0.398519	0.176828	0.424825	1.30381	1.32647	0.46852	0.798996	0.557246	0.439254	1.01685	0.35139	0.361279	0.29515	0.763956
	39										1.90046	1.01613	1.27114	0.896091	0.716703	0.733986	0.622454	0.706522	0.328289	0.807789	2.31989	2.42213	0.810456	1.44007	1.13109	0.896107	2.05983	0.701243	0.679301	0.548779	1.52539	0.662639
	38										0.34406	0.446309	0.313966	0.23003	0.230912	0.194984	0.233434	0.111005	0.266591	0.776877	0.78962	0.290355	0.565193	0.35809	0.308645	0.623511	0.23264	0.218059	0.190843	0.503383	0.220626	0.464741
	37										0.344459	0.249306	0.19178	0.170678	0.15307	0.172686	0.0834424	0.216	0.638289	0.650359	0.218377	0.399376	0.314631	0.233991	0.51737	0.172445	0.192942	0.150999	0.410849	0.170079	0.344688	0.328109
	36										0.309105	0.229393	0.230346	0.177747	0.231331	0.109989	0.271766	0.806365	0.764335	0.285291	0.511307	0.363886	0.291511	0.591193	0.242276	0.24357	0.195468	0.579549	0.224112	0.472994	0.446496	0.379601
	35										0.470889	0.460835	0.375394	0.485925	0.227394	0.547414	1.63332	1.60157	0.622541	1.1234	0.757591	0.605914	1.45635	0.507088	0.516876	0.411465	1.15566	0.460273	0.969841	0.906975	0.814956	1.08532
	34										0.417017	0.356501	0.424659	0.204036	0.497943	1.5292	1.42711	0.513899	0.953943	0.726897	0.539844	1.20667	0.422562	0.439709	0.360521	1.0817	0.413747	0.860753	0.837999	0.720267	0.953657	0.76619
	33										0.164114	0.189423	0.0917241	0.218446	0.687656	0.684195	0.246556	0.462496	0.341418	0.24743	0.607398	0.213881	0.216526	0.17544	0.470833	0.216134	0.424819	0.370628	0.345472	0.440561	0.404844	0.296611
	32										0.125253	0.0619809	0.151882	0.447772	0.450901	0.172795	0.305152	0.214763	0.171749	0.397964	0.144432	0.150932	0.118732	0.335137	0.137485	0.286504	0.262701	0.24036	0.321981	0.253959	0.192999	0.177338
	31										0.118916	0.273574	0.83787	0.819384	0.297515	0.577928	0.39816	0.309815	0.745287	0.249463	0.274756	0.205418	0.581752	0.253675	0.544621	0.458822	0.433407	0.575443	0.480003	0.364539	0.290521	0.571994
	30										0.252191	0.82013	0.675141	0.295722	0.526368	0.370807	0.287293	0.670139	0.221197	0.241548	0.200381	0.553024	0.227406	0.475939	0.450956	0.395884	0.519094	0.418766	0.318404	0.263666	0.555556	0.257447
	29										0.907686	0.823312	0.332885	0.610163	0.434069	0.331877	0.842153	0.273482	0.265913	0.229238	0.684035	0.288382	0.557392	0.539289	0.479817	0.629852	0.540344	0.427545	0.317712	0.682149	0.338545	0.520319
	28										1.39548	0.528252	0.8812	0.628071	0.516004	1.21102	0.432361	0.402265	0.358089	0.999311	0.441264	0.956387	0.845785	0.731719	0.951505	0.823173	0.644751	0.50338	1.12196	0.560271	0.779577	0.52195
	27										0.312098	0.603611	0.426284	0.32206	0.767067	0.292809	0.285082	0.222232	0.701524	0.269403	0.547077	0.540523	0.46767	0.611341	0.479387	0.418656	0.31078	0.652457	0.335145	0.540842	0.34972	0.595108
	26										0.278164	0.190778	0.141723	0.362389	0.129901	0.1306	0.107325	0.295903	0.121797	0.238406	0.22277	0.214868	0.285707	0.221399	0.183818	0.141389	0.304027	0.153011	0.229983	0.155086	0.242865	0.189552
	25										0.248148	0.188122	0.454724	0.141612	0.152553	0.129781	0.359533	0.145389	0.309406	0.303774	0.276919	0.374903	0.282225	0.22615	0.189834	0.385523	0.20426	0.288572	0.217771	0.344828	0.272364	0.207387
	24										0.09552	0.221779	0.0785631	0.0823491	0.0624748	0.192038	0.0786142	0.168323	0.163997	0.14433	0.191179	0.141696	0.128667	0.0978296	0.2118	0.105996	0.171562	0.112516	0.178788	0.150313	0.11171	0.0620586
	23										0.625802	0.229345	0.221536	0.196287	0.558453	0.224775	0.468353	0.452726	0.412171	0.5123	0.43924	0.36071	0.276942	0.571348	0.306982	0.460093	0.312984	0.50109	0.392124	0.294013	0.173123	0.399166
	22										0.145302	0.145175	0.111904	0.325858	0.143107	0.290606	0.276985	0.252495	0.326065	0.268585	0.218921	0.165928	0.361708	0.189569	0.271527	0.196359	0.293944	0.232852	0.194499	0.106613	0.256564	0.800411
	21										0.0588855	0.0433988	0.141315	0.0610352	0.119171	0.113901	0.0983157	0.125754	0.112235	0.0897352	0.0665235	0.144649	0.0707947	0.114735	0.0837768	0.117815	0.102353	0.0764423	0.0466778	0.0949493	0.302978	0.235148
	20										0.0746415	0.216645	0.0913042	0.189281	0.175412	0.163473	0.207724	0.183484	0.156283	0.12649	0.23068	0.126226	0.185492	0.138385	0.189302	0.162114	0.127651	0.0801345	0.160026	0.498666	0.378786	0.378786
	19										0.0690136	0.0274941	0.0591819	0.0578479	0.0517562	0.0660985	0.0548649	0.046664	0.0389708	0.0742006	0.0379936	0.0637038	0.0425424	0.0654037	0.0552521	0.0389993	0.0244827	0.0533281	0.164554	0.119063	0.119063	0.119063
	18										0.026522	0.0556709	0.0522049	0.0495065	0.065905	0.0533605	0.0433865	0.0354084	0.0788194	0.0378135	0.0571836	0.0393961	0.0604029	0.0514599	0.0399847	0.0240702	0.049585	0.160601	0.123122	0.123122	0.123122	0.123122
	17										0.0547785	0.0520347	0.0456335	0.064669	0.0505817	0.0420601	0.0339111	0.0742095	0.0363801	0.0572716	0.039448	0.065476	0.0506858	0.0380483	0.0236395	0.054292	0.17799	0.120961	0.120961	0.120961	0.120961	0.0539252
	16										0.0680674	0.0665496	0.0849265	0.0701856	0.0567973	0.0463748	0.0969778	0.0515504	0.0827838	0.0576141	0.0805299	0.0679383	0.0550634	0.033958	0.0680857	0.211505	0.168858	0.168858	0.168858	0.168858	0.0792331	0.168858
	15										0.0420347	0.057151	0.0464205	0.0372448	0.0299954	0.0623286	0.0327209	0.0499202	0.0365239	0.0506799	0.0465716	0.0351603	0.0222225	0.0464681	0.160911	0.12145	0.12145	0.12145	0.12145	0.0484362	0.12145	0.12145
	14										0.0780494	0.0674186	0.0541212	0.0453207	0.0891394	0.0475802	0.0740258	0.0541356	0.0795789	0.0612208	0.0509884	0.0316924	0.0615207	0.210409	0.17389	0.17389	0.17389	0.17389	0.07594	0.17389	0.17389	0.17389
	13										0.0449387	0.0342426	0.0295601	0.0583126	0.0318422	0.0493663	0.0330521	0.0482096	0.0424783	0.0336392	0.0211227	0.0429232	0.131063	0.117552	0.117552	0.117552	0.117552	0.0452602	0.117552	0.117552	0.117552	0.117552
	12										0.0334351	0.0263774	0.0545547	0.0293741	0.045692	0.0311192	0.047083	0.0391246	0.0303736	0.0187837	0.0391831	0.131061	0.110709	0.110709	0.110709	0.110709	0.0447703	0.110709	0.110709	0.110709	0.110709	0.0562413
	11										0.0212894	0.043012	0.0212653	0.0358057	0.0245473	0.0350325	0.0297236	0.0236678	0.015635	0.0316409	0.0946308	0.088287	0.088287	0.088287	0.088287	0.0367774	0.088287	0.088287	0.088287	0.088287	0.045276	0.088287
	10										0.0539912	0.0287003	0.0452937	0.0306688	0.0481334	0.0400047	0.0291491	0.0202815	0.0401819	0.131382	0.112581	0.112581	0.112581	0.112581	0.0431098	0.112581	0.112581	0.112581	0.112581	0.0575431	0.112581	0.112581
	9										0.0147019	0.0225903	0.0159702	0.0237946	0.0198973	0.0152171	0.0106082	0.0212451	0.0672592	0.0600229	0.0600229	0.0600229	0.0600229	0.0222208	0.0600229	0.0600229	0.0600229	0.0600229	0.0292316	0.0600229	0.0600229	0.0600229
	8										0.0327108	0.0217297	0.0331586	0.0275118	0.020087	0.0139375	0.0304967	0.0925405	0.0874911	0.0874911	0.0874911	0.0874911	0.030156	0.0874911	0.0874911	0.0874911	0.0874911	0.0433553	0.0874911	0.0874911	0.0874911	0.0874911
	7										0.0250781	0.0385831	0.0332247	0.0253917	0.0169306	0.0316661	0.115084	0.106302	0.106302	0.106302	0.106302	0.0368293	0.106302	0.106302	0.106302	0.106302	0.0504688	0.106302	0.106302	0.106302	0.106302	0.0366804
	6										0.039716	0.0352253	0.026497	0.0171783	0.0319792	0.117095	0.117028	0.117028	0.117028	0.117028	0.0390963	0.117028	0.117028	0.117028	0.117028	0.0530789	0.117028	0.117028	0.117028	0.117028	0.0382295	0.117028
	5										0.0381832	0.0285658	0.0185286	0.03631	0.132152	0.127889	0.127889	0.127889	0.127889	0.0403952	0.127889	0.127889	0.127889	0.127889	0.056295	0.127889	0.127889	0.127889	0.127889	0.037094	0.127889	0.127889
	4										0.033391	0.0224094	0.0483747	0.160823	0.167056	0.167056	0.167056	0.167056	0.0537272	0.167056	0.167056	0.167056	0.167056	0.074517	0.167056	0.167056	0.167056	0.167056	0.053302	0.167056	0.167056	0.167056
	3										0.0192334	0.0380571	0.123368	0.151072	0.151072	0.151072	0.151072	0.0435611	0.151072	0.151072	0.151072	0.151072	0.0621295	0.151072	0.151072	0.151072	0.151072	0.0396236	0.151072	0.151072	0.151072	0.151072
	2										0.0432776	0.158227	0.181254	0.181254	0.181254	0.181254	0.0507228	0.181254	0.181254	0.181254	0.181254	0.0784243	0.181254	0.181254	0.181254	0.181254	0.0505573	0.181254	0.181254	0.181254	0.181254	0.076169
	1										0.161053	0.189512	0.189512	0.189512	0.189512	0.0555201	0.189512	0.189512	0.189512	0.189512	0.0806216	0.189512	0.189512	0.189512	0.189512	0.0530173	0.189512	0.189512	0.189512	0.189512	0.0777909	0.189512
	0										0.185179	0.183722	0.185179	0.185179	0.0385185	0.185179	0.185179	0.185179	0.185179	0.0649598	0.185179	0.185179	0.185179	0.185179	0.0429833	0.185179	0.185179	0.185179	0.185179	0.0599519	0.185179	0.185179
Rate Lower		Year
		2010	2011	2012	2013	2014	2015	2016	2017	2018	2019	2020	2021	2022	2023	2024	2025	2026	2027	2028	2029	2030	2031	2032	2033	2034	2035	2036	2037	2038	2039	2040
Age	84										8.29069	6.55928	13.4737	9.28847	9.21451	6.03315	6.23874	8.2756	5.21476	3.02655	3.61578	2.80897	3.01016	2.52729	1.04831	1.35554	1.55028	1.16973	1.01676	0.892411	0.918308	0.848102
	83										5.62414	11.3042	8.23403	7.43947	5.45036	5.40951	7.20209	4.20047	2.65709	3.10616	2.68439	2.73372	2.20695	0.882722	1.32879	1.34638	1.02878	0.832111	0.803407	0.837041	0.8075	0.863047
	82										11.7278	8.24325	8.39382	6.31245	6.44953	7.87149	5.18978	3.02342	3.76911	2.84063	2.711	2.5974	0.939992	1.29303	1.4912	1.07764	0.935094	0.784249	0.938368	0.908381	0.899178	0.523046
	81										8.12243	7.50112	5.97223	4.8541	7.38492	4.31259	2.64691	3.23708	2.71452	2.46566	2.01524	0.829861	1.10417	1.20859	0.9399	0.823003	0.737462	0.799771	0.748551	0.69359	0.477153	0.479045
	80										5.54764	3.68761	3.93125	5.17527	2.82951	1.86601	2.20785	1.91065	1.65186	1.53434	0.543808	0.786799	0.885076	0.703661	0.580669	0.540587	0.543546	0.55273	0.545987	0.371024	0.352523	0.43715
	79										5.67707	5.77188	7.42133	4.74697	2.82271	3.46082	2.63671	2.56303	2.43579	0.849784	1.14435	1.27504	0.935194	0.831144	0.691263	0.704974	0.74388	0.783759	0.494472	0.466303	0.571233	0.434456
	78										8.28682	10.363	5.90702	4.00192	4.98643	4.31501	4.01516	3.34946	1.27899	2.02254	2.04962	1.49436	1.19312	1.18684	1.24465	1.23732	1.27966	0.835253	0.836194	0.973249	0.679057	0.519831
	77										10.6054	6.42442	4.58423	4.81387	3.82461	3.99932	3.63973	1.353	1.67746	2.02735	1.41779	1.17915	1.08046	1.15588	1.13517	1.20309	0.743898	0.764667	0.865283	0.633905	0.497099	0.377384
	76										5.18692	3.41082	3.95995	2.95723	2.73161	2.19528	1.07674	1.33879	1.49964	1.09738	0.932325	0.794846	0.859086	0.845489	0.857684	0.50062	0.580589	0.644522	0.538531	0.348083	0.289397	0.169465
	75										5.58094	6.84515	5.52637	4.43437	4.29779	1.89325	2.37332	2.2609	2.05259	1.69629	1.57139	1.38928	1.57363	1.62005	0.927596	1.02598	1.26952	0.987404	0.597318	0.521612	0.307097	0.245077
	74										8.1102	6.76902	6.27838	5.19877	2.10022	2.73698	2.93361	2.34906	1.82593	1.63785	1.67868	1.65914	1.90328	1.02009	1.1912	1.51129	1.02075	0.793475	0.659108	0.372354	0.320565	0.400936
	73										5.18308	4.69075	4.30957	1.65673	2.14269	2.38121	1.98009	1.56053	1.42913	1.50593	1.3882	1.58645	0.850316	0.945593	1.10174	0.695404	0.567077	0.465307	0.275935	0.253889	0.316195	0.875501
	72										5.45667	4.94518	1.79038	2.30307	2.80412	2.22473	1.57468	1.67965	1.7009	1.5893	1.62156	0.994952	1.07314	1.20386	0.986773	0.644379	0.603961	0.342695	0.285073	0.340214	0.931176	0.624443
	71										6.28449	2.63978	3.37894	3.68093	2.77824	2.26976	2.31331	2.15127	1.91872	2.34271	1.4467	1.34597	1.70837	1.29282	0.867635	0.70342	0.40645	0.377531	0.458278	1.29418	0.730849	0.481329
	70										3.0008	4.04085	4.74487	3.6412	2.75137	2.6298	2.50066	2.59586	2.9577	1.66876	1.75637	2.19395	1.55769	0.915551	0.966601	0.472071	0.419221	0.554425	1.43995	0.896583	0.606938	0.909694
	69										4.16252	3.95297	3.38195	2.63928	2.71507	2.40115	2.64937	2.58615	1.63467	1.53411	2.02397	1.34577	0.874388	0.784059	0.44666	0.454853	0.541877	1.43235	0.894237	0.503763	0.836856	0.633046
	68										3.35762	2.7106	2.01593	2.01314	2.10398	2.02708	2.34917	1.36943	1.32792	1.67667	1.08627	0.701015	0.696981	0.355755	0.338204	0.367145	1.18551	0.730349	0.4249	0.724775	0.520196	0.379252
	67										3.67794	3.09874	2.75673	2.80888	2.84276	3.09221	1.57209	1.62942	2.20849	1.55609	1.11157	0.900208	0.470256	0.415406	0.538193	1.33548	0.964591	0.567861	0.91793	0.698325	0.476886	0.699339
	66										2.76178	2.58304	2.30262	2.62701	2.46013	1.52384	1.69846	1.70109	1.53219	0.90274	0.794356	0.440148	0.406261	0.444919	1.23151	0.867576	0.549712	0.853932	0.586796	0.441543	0.666941	0.679154
	65										3.06985	2.96028	3.01284	3.30249	1.79718	2.01373	2.4382	1.69312	1.12144	0.974549	0.625924	0.504489	0.611702	1.62734	0.962561	0.620868	1.01083	0.694067	0.585099	0.779163	0.935215	0.491073
	64										3.72664	3.83242	4.62493	2.93198	2.77764	3.74563	2.52162	1.7371	1.41189	0.826575	0.724179	0.829542	2.33401	1.37527	0.881918	1.3642	0.995867	0.735202	1.08597	1.26552	0.636717	1.32331
	63										3.68916	4.19557	2.35995	2.22076	2.9431	2.03508	1.30891	1.2371	0.610374	0.555786	0.698621	1.88011	1.1289	0.6849	1.18796	0.853173	0.608493	0.921355	1.06811	0.576845	1.07897	1.10652
	62										2.44153	1.45794	1.44524	2.01403	1.22729	0.921538	0.698101	0.40522	0.345558	0.441233	1.15165	0.766404	0.472003	0.741595	0.593671	0.418765	0.614863	0.710194	0.350511	0.66421	0.706459	0.486757
	61										0.913971	0.933596	1.1777	0.907682	0.598371	0.422913	0.236637	0.206053	0.256759	0.730516	0.464314	0.311827	0.476895	0.322688	0.272835	0.352998	0.369752	0.205456	0.363383	0.415388	0.27512	0.185568
	60										2.06791	2.53572	1.7902	1.43912	1.20953	0.583753	0.561563	0.609337	1.74705	1.20692	0.706078	1.08208	0.766405	0.627251	0.871422	0.843773	0.460841	0.850535	1.10583	0.703318	0.401294	0.748601
	59										3.35964	2.58593	1.73578	1.47454	0.662714	0.647613	0.66337	1.73181	1.2215	0.748332	1.24044	0.964234	0.649967	0.924714	1.07873	0.561395	1.04547	1.17075	0.942381	0.537492	0.912179	0.500791
	58										1.81491	1.25703	0.969071	0.573747	0.449767	0.566541	1.49868	1.0002	0.595677	0.918053	0.665169	0.487599	0.76586	0.796907	0.420123	0.771443	0.817914	0.593788	0.354395	0.636248	0.320012	0.430365
	57										1.40014	1.12312	0.664882	0.510769	0.637406	1.65655	1.05995	0.687766	1.12674	0.800643	0.597746	0.849305	0.87842	0.494787	0.963151	1.03271	0.679566	0.379863	0.775261	0.408634	0.521617	0.386925
	56										1.33948	0.842022	0.613654	0.855382	2.17121	1.3097	0.82691	1.27687	0.926848	0.748393	1.10839	1.11762	0.664893	1.22422	1.27955	0.931285	0.499183	0.977267	0.472027	0.646984	0.500716	0.284605
	55										0.854833	0.636233	0.771817	2.15205	1.41123	0.809225	1.39865	0.967891	0.751497	1.01495	0.915375	0.612051	1.03165	1.19256	0.850681	0.536963	0.946305	0.449666	0.587483	0.47826	0.282673	0.274617
	54										0.611622	0.705456	1.65836	1.21632	0.754506	0.98107	0.831603	0.624456	0.90228	0.995049	0.520683	0.975879	1.02822	0.767143	0.420331	0.741014	0.380827	0.507278	0.39664	0.268943	0.26678	0.219781
	53										0.732566	1.74131	1.16341	0.736685	1.22534	0.839372	0.600336	0.805347	0.943817	0.493517	0.865035	0.956869	0.696352	0.415264	0.730306	0.401875	0.516514	0.393828	0.278155	0.237958	0.180668	0.200263
	52										2.68	1.6671	1.03807	1.83804	1.23494	0.800408	1.22674	1.53506	0.684941	1.44603	1.47313	0.943063	0.648054	1.07186	0.5026	0.705115	0.484035	0.347982	0.358109	0.269726	0.271042	0.150992
	51										1.39494	0.843114	1.3329	0.970995	0.72334	0.945105	1.05857	0.557644	0.992064	1.09252	0.760071	0.501611	0.923285	0.452573	0.602463	0.459932	0.298617	0.292255	0.215307	0.245833	0.129402	0.298122
	50										0.758895	1.13236	0.738248	0.619387	0.926063	0.917588	0.511	0.870182	0.922555	0.630872	0.419352	0.743461	0.360062	0.534463	0.326626	0.247055	0.240878	0.183531	0.195217	0.105672	0.254565	0.628204
	49										0.454398	0.351876	0.23605	0.318422	0.333106	0.193038	0.348486	0.345658	0.235159	0.158076	0.288804	0.145023	0.19656	0.138976	0.0915655	0.0898094	0.0719889	0.0812077	0.0433496	0.0906656	0.276463	0.231822
	48										0.365294	0.278381	0.415593	0.442888	0.230076	0.397585	0.472813	0.297907	0.203873	0.331501	0.155214	0.216043	0.157221	0.115789	0.109094	0.0916556	0.0925916	0.050272	0.114568	0.298099	0.297377	0.0818982
	47										0.255833	0.380471	0.428264	0.20171	0.377781	0.386699	0.275414	0.182554	0.31811	0.156247	0.199032	0.151653	0.0990711	0.0964013	0.0671706	0.0880008	0.0392871	0.0919738	0.289174	0.259667	0.0716604	0.13987
	46										0.216264	0.246181	0.123253	0.241121	0.243217	0.178834	0.114274	0.174082	0.102593	0.122109	0.0873599	0.0633225	0.0596036	0.0482373	0.0445037	0.0262944	0.0601991	0.16916	0.15874	0.0491996	0.0876618	0.0499445
	45										0.696957	0.340781	0.685088	0.707393	0.486821	0.311252	0.509642	0.255961	0.323405	0.240104	0.16962	0.170504	0.134093	0.141456	0.0677493	0.158937	0.429798	0.458504	0.121529	0.255349	0.137378	0.122982
	44										0.134001	0.296932	0.31127	0.206461	0.132958	0.219018	0.119937	0.145853	0.0998457	0.0762891	0.0631458	0.0522435	0.0527517	0.0278666	0.0639785	0.184164	0.169933	0.054936	0.092171	0.0540185	0.0506276	0.119029
	43										0.410934	0.44824	0.334013	0.213937	0.343006	0.163328	0.229115	0.144092	0.101196	0.10342	0.0757995	0.0788974	0.0437261	0.0976204	0.282184	0.261229	0.0925588	0.158111	0.0893764	0.0889477	0.17066	0.0562784
	42										0.735063	0.529637	0.315168	0.510613	0.26085	0.342794	0.241017	0.178845	0.159307	0.117071	0.133456	0.0716758	0.172668	0.417443	0.380275	0.121815	0.228297	0.132455	0.138571	0.249995	0.0868135	0.0978444
	41										0.221991	0.140467	0.215345	0.122888	0.164686	0.0987278	0.0735938	0.0698279	0.0541593	0.0537882	0.0299962	0.0676212	0.184436	0.17205	0.0615217	0.0959587	0.0589941	0.0587512	0.126357	0.0403866	0.0411981	0.0390731
	40										0.0636986	0.108195	0.0570085	0.0740004	0.0508	0.0348411	0.0328406	0.0273989	0.0232269	0.0120612	0.0331037	0.0899334	0.0878733	0.0243359	0.048204	0.0272959	0.0273953	0.0603793	0.0171323	0.0218345	0.0173281	0.0437669
	39										0.213067	0.110965	0.137477	0.0987241	0.0669108	0.0638646	0.0432219	0.0514482	0.0262476	0.0641475	0.168203	0.153998	0.0495993	0.0851831	0.0487575	0.0499004	0.095442	0.0306832	0.0337722	0.0297663	0.0804586	0.0294504
	38										0.0412844	0.0535956	0.0351151	0.025164	0.0229875	0.0195821	0.0183008	0.00946625	0.0211505	0.0593257	0.0575304	0.0202447	0.0320975	0.0183573	0.0177493	0.0374235	0.0111864	0.0151536	0.0123483	0.0302188	0.0126343	0.0274483
	37										0.0384699	0.0292458	0.0181608	0.0189632	0.0148774	0.0131538	0.00769236	0.0171313	0.046966	0.0430518	0.0146897	0.0231051	0.0130342	0.0123678	0.0247852	0.010006	0.010763	0.00930367	0.0223742	0.00935161	0.0204344	0.0170914
	36										0.0354337	0.0255163	0.0233534	0.0175693	0.0196952	0.0101489	0.024176	0.0607956	0.0585622	0.0189533	0.0318248	0.0199316	0.0163355	0.0335767	0.0128836	0.0134282	0.0116315	0.0302862	0.0126238	0.0240148	0.0231152	0.020954
	35										0.0523123	0.0526684	0.0407766	0.0400981	0.0216899	0.0474928	0.124583	0.126203	0.0398913	0.0643644	0.0378162	0.0334827	0.072259	0.0225036	0.0283102	0.0257948	0.0651619	0.0250108	0.0545305	0.0495207	0.0404881	0.0592451
	34										0.046431	0.0356231	0.0376404	0.0198952	0.0495581	0.121172	0.10318	0.0353841	0.0553467	0.0387621	0.0319357	0.0664229	0.0231134	0.0270213	0.0208605	0.05857	0.0227179	0.0479637	0.0416989	0.0391125	0.0477074	0.0396398
	33										0.0164113	0.0174825	0.00857363	0.0203657	0.0512961	0.045344	0.017545	0.0263651	0.0148552	0.0148461	0.0302014	0.0105162	0.0122295	0.00983402	0.0248123	0.0107335	0.0227502	0.0194023	0.0178864	0.0226873	0.0181522	0.0135724
	32										0.0109938	0.00603341	0.0134219	0.0394185	0.0374002	0.0119738	0.0188676	0.0115037	0.00981777	0.021635	0.0069834	0.00851301	0.00708144	0.0177099	0.00676704	0.0149632	0.0137946	0.0123969	0.015945	0.013629	0.00998768	0.00700608
	31										0.0120171	0.028889	0.0727472	0.0669654	0.0213933	0.0333894	0.0201556	0.0181532	0.0408892	0.0130256	0.0147611	0.0122424	0.0325554	0.0135988	0.0293781	0.0265064	0.021841	0.0278056	0.0233163	0.0179063	0.012461	0.0269649
	30										0.0254139	0.0703802	0.0674609	0.0195631	0.0322668	0.0218127	0.0173947	0.0371443	0.0122929	0.0164388	0.0112372	0.0331543	0.0123321	0.0262156	0.0231667	0.0202684	0.0275443	0.0218487	0.0163153	0.0122803	0.0245332	0.0121079
	29										0.0959204	0.088758	0.0270198	0.0446063	0.0246996	0.0242159	0.0472431	0.0165073	0.0197634	0.0155072	0.0416487	0.0160017	0.0391544	0.0327623	0.0278369	0.0398914	0.0289972	0.0203638	0.0156436	0.036119	0.016545	0.0237006
	28										0.133131	0.0349443	0.0610576	0.0370502	0.0345728	0.080733	0.0275925	0.0286566	0.0246699	0.057176	0.0263533	0.0546202	0.0514357	0.0392259	0.0507447	0.0432407	0.0338783	0.0233404	0.0523193	0.0225625	0.0380013	0.0226068
	27										0.0245652	0.0398758	0.0235968	0.0235666	0.049896	0.0172688	0.0175159	0.0150882	0.0354082	0.0153423	0.0327705	0.029269	0.0242797	0.0313895	0.0254397	0.0179696	0.0147126	0.0284457	0.0137184	0.0231978	0.0130667	0.0142505
	26										0.0192808	0.01077	0.0108593	0.0209993	0.00736397	0.00867941	0.00694048	0.0163078	0.00743395	0.0160397	0.0136048	0.0104819	0.0151384	0.0122205	0.00857372	0.00608905	0.014367	0.00675877	0.00948087	0.00567177	0.00808238	0.0053773
	25										0.0137807	0.0142132	0.0309569	0.0107383	0.0125458	0.00980092	0.0265549	0.00929596	0.0213932	0.0194282	0.0149572	0.0191277	0.0169715	0.0118039	0.00911896	0.0204774	0.0091092	0.0130815	0.00858737	0.00858465	0.00718781	0.003361
	24										0.00855245	0.0182847	0.00631492	0.00756314	0.0049424	0.0143181	0.00532263	0.0114655	0.0107835	0.00964557	0.0115644	0.0105414	0.00729772	0.00566582	0.0104708	0.00503366	0.00747148	0.00454065	0.00503565	0.00461269	0.00171085	1.69243e-05
	23										0.0532018	0.0185126	0.0186266	0.0157641	0.0360362	0.0159351	0.0361374	0.029631	0.0261508	0.0312252	0.0261583	0.0192762	0.0171486	0.0291871	0.0153508	0.0220151	0.013118	0.0145796	0.0117589	0.00501508	4.3666e-05	2.57136e-05
	22										0.0146667	0.0151814	0.0120232	0.0315178	0.0113597	0.0280767	0.024115	0.0211909	0.0256849	0.0211656	0.0156906	0.0125472	0.0247506	0.012098	0.0181323	0.00990678	0.0122791	0.00937435	0.00459497	3.20325e-05	2.11125e-05	1.7244e-05
	21										0.00546921	0.0048873	0.0123211	0.00487924	0.0106491	0.00785876	0.0077716	0.0105252	0.00808673	0.00559412	0.00432068	0.00843732	0.0044288	0.00613621	0.00386594	0.00434763	0.0035551	0.00174603	1.25577e-05	7.24265e-06	6.97539e-06	0.0349094
	20										0.00874618	0.0221412	0.00892188	0.0206568	0.0179797	0.0151422	0.0194589	0.0163154	0.010766	0.0087635	0.0178584	0.00816579	0.0126926	0.00765713	0.00845023	0.00602062	0.00322322	1.93993e-05	1.3917e-05	1.20134e-05	0.0668853	0.0668853
	19										0.00697047	0.00234723	0.00572079	0.00490127	0.00389612	0.00535981	0.00457844	0.00296153	0.00243159	0.00547037	0.00269481	0.00381369	0.00224793	0.00223096	0.0019233	0.001053	6.40324e-06	4.24754e-06	3.29226e-06	0.0201498	0.0201498	0.0201498
	18										0.00288944	0.00604279	0.00491423	0.00529942	0.00596844	0.00508365	0.00333614	0.00263731	0.0054975	0.0024884	0.00375685	0.00239354	0.00246599	0.00206932	0.000922299	8.16996e-06	3.61782e-06	3.78451e-06	0.0193366	0.0193366	0.0193366	0.0193366
	17										0.00643827	0.0052457	0.00505387	0.00620254	0.00534609	0.00347199	0.00297706	0.00576815	0.0026618	0.0043933	0.00219641	0.00232877	0.00191608	0.00100672	6.76511e-06	4.3387e-06	3.78175e-06	0.0208512	0.0208512	0.0208512	0.0208512	6.31495e-06
	16										0.00776865	0.00651124	0.00869233	0.00659417	0.00468292	0.00351824	0.00783495	0.00350458	0.00549915	0.00359691	0.00330112	0.0026901	0.00116732	1.07187e-05	6.12138e-06	5.71417e-06	0.0261079	0.0261079	0.0261079	0.0261079	8.1526e-06	0.0261079
	15										0.00481208	0.00623151	0.00532766	0.00325553	0.00271116	0.00540375	0.00266138	0.00416583	0.00234537	0.00243874	0.00171846	0.000770864	6.51249e-06	3.71451e-06	3.30886e-06	0.0188561	0.0188561	0.0188561	0.0188561	5.9804e-06	0.0188561	0.0188561
	14										0.0091614	0.00789984	0.00550947	0.00453752	0.00827901	0.00354058	0.00571212	0.00365847	0.00339811	0.0028	0.0013471	9.1342e-06	6.13644e-06	5.25418e-06	0.0296151	0.0296151	0.0296151	0.0296151	9.83852e-06	0.0296151	0.0296151	0.0296151
	13										0.00541036	0.00361862	0.00308664	0.00591218	0.00282156	0.00434376	0.00227811	0.00260871	0.00196957	0.00109275	6.41138e-06	4.62133e-06	3.85217e-06	0.0196274	0.0196274	0.0196274	0.0196274	7.43261e-06	0.0196274	0.0196274	0.0196274	0.0196274
	12										0.00353591	0.0032597	0.00600569	0.00267653	0.00422123	0.00238718	0.00262468	0.00211283	0.00112437	6.80433e-06	3.79207e-06	3.81024e-06	0.0198989	0.0198989	0.0198989	0.0198989	5.85574e-06	0.0198989	0.0198989	0.0198989	0.0198989	7.47764e-06
	11										0.00276741	0.00525502	0.00242278	0.00368402	0.00232972	0.00208558	0.00159142	0.00104648	4.83548e-06	3.21867e-06	3.40524e-06	0.0161618	0.0161618	0.0161618	0.0161618	5.61077e-06	0.0161618	0.0161618	0.0161618	0.0161618	5.67175e-06	0.0161618
	10										0.00597222	0.00315233	0.00495327	0.00261704	0.00260735	0.00212633	0.00130293	7.35091e-06	4.87164e-06	4.0903e-06	0.0195443	0.0195443	0.0195443	0.0195443	5.81597e-06	0.0195443	0.0195443	0.0195443	0.0195443	6.94205e-06	0.0195443	0.0195443
	9										0.00183037	0.00275554	0.00154629	0.00173622	0.00121086	0.0007329	3.14551e-06	2.79652e-06	2.43727e-06	0.0104156	0.0104156	0.0104156	0.0104156	4.38241e-06	0.0104156	0.0104156	0.0104156	0.0104156	4.91578e-06	0.0104156	0.0104156	0.0104156
	8										0.00345163	0.0020039	0.00211469	0.00165701	0.00090182	4.6782e-06	3.31872e-06	3.11389e-06	0.0151179	0.0151179	0.0151179	0.0151179	4.5597e-06	0.0151179	0.0151179	0.0151179	0.0151179	5.27228e-06	0.0151179	0.0151179	0.0151179	0.0151179
	7										0.00308636	0.00246665	0.00236811	0.00106626	5.66248e-06	4.38204e-06	4.49984e-06	0.0191219	0.0191219	0.0191219	0.0191219	6.80461e-06	0.0191219	0.0191219	0.0191219	0.0191219	7.97905e-06	0.0191219	0.0191219	0.0191219	0.0191219	7.89348e-06
	6										0.00274676	0.00228754	0.00117088	5.58936e-06	4.2498e-06	4.50314e-06	0.0174749	0.0174749	0.0174749	0.0174749	6.3336e-06	0.0174749	0.0174749	0.0174749	0.0174749	8.52158e-06	0.0174749	0.0174749	0.0174749	0.0174749	7.25192e-06	0.0174749
	5										0.00315203	0.00138741	6.74848e-06	5.00627e-06	5.09022e-06	0.0210125	0.0210125	0.0210125	0.0210125	6.60489e-06	0.0210125	0.0210125	0.0210125	0.0210125	9.14436e-06	0.0210125	0.0210125	0.0210125	0.0210125	8.12265e-06	0.0210125	0.0210125
	4										0.00181856	8.84067e-06	6.66246e-06	7.05812e-06	0.028995	0.028995	0.028995	0.028995	1.07045e-05	0.028995	0.028995	0.028995	0.028995	1.19781e-05	0.028995	0.028995	0.028995	0.028995	9.85237e-06	0.028995	0.028995	0.028995
	3										7.1336e-06	4.90156e-06	5.25337e-06	0.0219913	0.021404	0.021404	0.021404	7.50694e-06	0.021404	0.021404	0.021404	0.021404	8.93748e-06	0.021404	0.021404	0.021404	0.021404	8.93748e-06	0.021404	0.021404	0.021404	0.021404
	2										6.62897e-06	5.73753e-06	0.0241201	0.0240034	0.0240034	0.0240034	8.97385e-06	0.0240034	0.0240034	0.0240034	0.0240034	1.0993e-05	0.0240034	0.0240034	0.0240034	0.0240034	1.23449e-05	0.0240034	0.0240034	0.0240034	0.0240034	1.13487e-05
	1										7.28706e-06	0.0302131	0.0289505	0.0288914	0.0288914	1.02629e-05	0.0288914	0.0288914	0.0288914	0.0288914	1.2704e-05	0.0288914	0.0288914	0.0288914	0.0288914	1.2109e-05	0.0288914	0.0288914	0.0288914	0.0288914	1.42106e-05	0.0288914
	0										0.023054	0.023054	0.0229928	0.0227757	1.03596e-05	0.0227757	0.0227757	0.0227757	0.0227757	1.1074e-05	0.0227757	0.0227757	0.0227757	0.0227757	1.07479e-05	0.0227757	0.0227757	0.0227757	0.0227757	1.0905e-05	0.0227757	0.0227757

## Sheet: Melanoma
Melanoma of the Skin
Rows are ages 84 backwards to 0 by 1 year intervals
Columns are years from 2010 to 2040 in 1 year intervals
Rate of Cancer		Year
		2010	2011	2012	2013	2014	2015	2016	2017	2018	2019	2020	2021	2022	2023	2024	2025	2026	2027	2028	2029	2030	2031	2032	2033	2034	2035	2036	2037	2038	2039	2040
Age	84	0.0922644	0.021922	1.61061e-07	0.23799	0.881018	0.785293	0.235173	0.789285	0.962505	0.0970845	0.255974	0.44104	0.521695	0.258833	1.22414	0.119698	0.399163	0.346705	0.557519	0.357087	0.367845	0.345668	0.409759	0.0785977	0.201784	0.0444842	0.266557	0.0941972	0.262636	0.234499	0.214776
	83	0.0413008	3.28061e-07	0.218447	1.79425	1.09017	0.354536	1.25731	2.34592	0.163208	0.430316	0.741431	0.877018	0.435124	2.05789	0.201225	0.67103	0.582844	0.937242	0.600298	0.618382	0.5811	0.688844	0.13213	0.339219	0.0747821	0.448107	0.158354	0.441516	0.394215	0.36106	1.58751
	82	2.61355e-07	0.188152	0.696413	0.938835	0.208123	0.801519	1.58023	0.168209	0.305898	0.527061	0.623445	0.309316	1.46289	0.143044	0.477015	0.414326	0.666257	0.426733	0.439589	0.413086	0.489678	0.0939273	0.24114	0.0531603	0.318546	0.112569	0.31386	0.280235	0.256666	1.12851	0.170233
	81	0.343775	1.37568	0.835724	0.41106	1.0791	2.31036	0.259864	0.72306	0.85929	1.01643	0.504292	2.38502	0.233212	0.777698	0.675494	1.08623	0.695722	0.716681	0.673473	0.798344	0.153134	0.393141	0.0866696	0.519339	0.183527	0.5117	0.45688	0.418454	1.83987	0.277538	0.454195
	80	0.362197	0.23789	0.0527279	0.307121	0.44822	0.0547479	0.160965	0.292683	0.238791	0.118474	0.560315	0.0547886	0.182705	0.158694	0.255188	0.163447	0.168371	0.15822	0.187556	0.0359759	0.092361	0.0203614	0.122009	0.0431161	0.120214	0.107335	0.0983078	0.432241	0.0652023	0.106705	0.103698
	79	0.800145	0.191743	0.50328	1.62968	0.135689	0.43323	0.83238	1.03906	0.355573	1.68166	0.164436	0.54835	0.476287	0.765892	0.490549	0.505327	0.474861	0.562907	0.107974	0.277201	0.0611102	0.366182	0.129404	0.360796	0.322143	0.295049	1.29728	0.19569	0.32025	0.311226	0.110379
	78	0.314693	0.893025	1.3031	0.24073	0.523927	1.09316	1.44192	0.754966	2.46275	0.240812	0.803044	0.697509	1.12163	0.718396	0.740038	0.695421	0.824362	0.158124	0.405954	0.0894942	0.536264	0.189508	0.528376	0.47177	0.432092	1.89983	0.286583	0.468998	0.455781	0.161647	0.0784184
	77	0.462766	0.730066	0.0607765	0.293486	0.417412	0.597905	0.330792	1.65101	0.11135	0.371321	0.322523	0.518632	0.332181	0.342188	0.321558	0.381179	0.0731156	0.18771	0.0413814	0.247965	0.087627	0.244317	0.218143	0.199796	0.878466	0.132514	0.216861	0.21075	0.0747445	0.0362601	0.10146
	76	1.51704	0.136539	0.297119	0.937604	0.915487	0.550029	2.90079	0.299334	0.688493	0.598012	0.961632	0.61592	0.634475	0.596222	0.70677	0.135569	0.348046	0.0767282	0.459768	0.162475	0.453006	0.404474	0.370456	1.62883	0.245703	0.402097	0.390766	0.138589	0.0672323	0.188124	0.19981
	75	0.0412642	0.0970806	0.138052	0.299079	0.122486	0.701496	0.0764896	0.269182	0.161265	0.259321	0.166094	0.171097	0.160782	0.190593	0.0365585	0.0938569	0.0206911	0.123985	0.0438144	0.122161	0.109074	0.0999	0.439242	0.0662583	0.108433	0.105377	0.037373	0.0181304	0.050731	0.0538822	0.00854598
	74	0.18547	0.285148	0.278378	0.252956	0.987529	0.116933	0.434828	0.398576	0.442071	0.283144	0.291674	0.274089	0.324909	0.0623222	0.16	0.0352727	0.21136	0.0746914	0.208251	0.18594	0.170302	0.748786	0.112952	0.184848	0.179639	0.0637107	0.0309073	0.0864824	0.0918543	0.0145685	0.0558433
	73	0.214673	0.226584	0.0927814	0.803668	0.0648678	0.261951	0.253717	0.430558	0.190208	0.195938	0.184125	0.218264	0.0418663	0.107483	0.0236952	0.141985	0.0501756	0.139897	0.124909	0.114404	0.503013	0.075878	0.124175	0.120676	0.042799	0.0207627	0.0580964	0.0617051	0.00978673	0.037514	0.0544143
	72	0.5576	0.246854	0.96356	0.172561	0.475005	0.499618	0.895893	0.605555	0.430256	0.404316	0.479281	0.091933	0.23602	0.0520316	0.311782	0.110179	0.307196	0.274285	0.251217	1.10455	0.166619	0.272674	0.26499	0.0939812	0.0455922	0.127572	0.135497	0.0214904	0.0823759	0.119487	0.0809421
	71	0.445233	1.87893	0.151634	0.926111	0.664001	1.293	0.923488	1.00393	0.650699	0.771348	0.147956	0.379847	0.0837389	0.501778	0.177321	0.494397	0.441431	0.404304	1.77765	0.268153	0.438837	0.426471	0.151252	0.0733754	0.205313	0.218066	0.0345864	0.132575	0.192301	0.130267	0.0337778
	70	0.604584	0.0527507	0.145183	0.230958	0.306568	0.237778	0.273137	0.270868	0.221467	0.0424806	0.109061	0.0240429	0.144069	0.0509119	0.14195	0.126742	0.116083	0.510394	0.0769915	0.125998	0.122447	0.0434271	0.0210673	0.0589489	0.0626106	0.00993035	0.0380644	0.0552128	0.0374019	0.00969819	0.0278953
	69	0.164333	0.48899	0.35054	1.03239	0.545824	0.680882	0.713486	0.892561	0.118087	0.303165	0.0668339	0.40048	0.141524	0.394589	0.352316	0.322685	1.41878	0.214019	0.350246	0.340376	0.120718	0.0585626	0.163865	0.174044	0.0276042	0.105811	0.153479	0.103969	0.0269588	0.0775429	0.0434719
	68	0.181156	0.140403	0.186338	0.218586	0.185869	0.21151	0.279589	0.0565958	0.100218	0.0220934	0.132387	0.0467838	0.13044	0.116466	0.10667	0.46901	0.0707487	0.115781	0.112519	0.0399058	0.0193591	0.0541691	0.0575339	0.00912516	0.034978	0.0507359	0.0343692	0.00891183	0.0256335	0.0143706	0.0112818
	67	0.54918	0.788003	0.416553	0.785898	0.609614	0.875093	0.187178	0.507125	0.0771108	0.462061	0.163286	0.455264	0.40649	0.372303	1.63695	0.246929	0.404102	0.392715	0.13928	0.0675676	0.189062	0.200806	0.0318488	0.122081	0.17708	0.119956	0.0311042	0.0894664	0.0501565	0.0393759	0.127273
	66	0.589021	0.336635	0.286205	0.49258	0.481994	0.111957	0.320515	0.0745675	0.308188	0.108909	0.303655	0.271123	0.248321	1.09182	0.164698	0.26953	0.261935	0.0928979	0.0450666	0.126102	0.133935	0.0212427	0.0814263	0.11811	0.0800091	0.0207461	0.0596729	0.0334537	0.0262632	0.0848892	0.0771562
[truncated: 240 more rows]

## Sheet: Breast
Breast
Rows are ages 84 backwards to 0 by 1 year intervals
Columns are years from 2010 to 2040 in 1 year intervals
Rate of Cancer		Year
[truncated: 260 more rows]

## Sheet: Corpus
Corpus Uteri
Rows are ages 84 backwards to 0 by 1 year intervals
Columns are years from 2010 to 2040 in 1 year intervals
[truncated: 261 more rows]

## Sheet: Prostate
Prostate
[truncated: 263 more rows]

[truncated: 3 more sheets: Urine, Kidney, All]
