# Supplementary material for: Future trends in incidence and long-term survival of metastatic cancer in the United States
Source: Commun Med (Lond). 2023 May 27;3:76. doi: 10.1038/s43856-023-00304-x (PMC10224927; doi:10.1038/s43856-023-00304-x)
Supplement: Supplementary file 7 — Supplementary Data 6 [file 43856_2023_304_MOESM7_ESM.xlsx]

## Sheet: Colon
Colon and Rectum
Rows are ages 84 backwards to 0 by 1 year intervals
Columns are years from 2010 to 2040 in 1 year intervals
Rate of Cancer		Year
		2010	2011	2012	2013	2014	2015	2016	2017	2018	2019	2020	2021	2022	2023	2024	2025	2026	2027	2028	2029	2030	2031	2032	2033	2034	2035	2036	2037	2038	2039	2040
Age	84	1.25781	2.6369e-07	1.77597e-07	1.31712	1.34907	0.464859	0.264916	0.600914	0.287799	0.589318	0.239485	0.526719	0.340709	0.318079	0.760972	0.0815949	1.47743e-07	0.67903	0.792751	1.3707	1.0844	0.917277	0.239847	1.31283e-07	0.791177	0.338343	0.411588	0.436284	0.522321	0.184419	0.388404
	83	1.16895e-08	1.45639e-08	0.129511	0.136855	0.0355517	0.0258569	0.0464543	0.0339	0.0515138	0.0217214	0.0477736	0.0309024	0.0288498	0.0690203	0.00740068	1.34003e-08	0.0615882	0.0719028	0.124323	0.0983552	0.0831973	0.0217542	1.19074e-08	0.07176	0.0306878	0.0373311	0.0395711	0.0473746	0.0167268	0.0352284	0.0585842
	82	1.03565e-07	1.70367	2.15863	0.578521	0.317212	0.727325	0.420385	0.973349	0.304576	0.695074	0.44961	0.419746	1.0042	0.107675	1.94965e-07	0.896068	1.04614	1.80881	1.431	1.21046	0.316508	1.73245e-07	1.04406	0.446487	0.543143	0.575733	0.689269	0.243364	0.512549	0.852362	0.683038
	81	0.529411	1.24087	0.398757	0.225569	0.389918	0.287622	0.527458	0.251485	0.425903	0.285858	0.266871	0.638461	0.0684587	1.23957e-07	0.569712	0.665124	1.15002	0.909818	0.769602	0.201233	1.10147e-07	0.663804	0.283873	0.345325	0.366045	0.438231	0.154729	0.325874	0.541924	0.434269	0.255009
	80	0.603793	0.358932	0.243457	0.434168	0.241446	0.565088	0.213395	0.550656	0.274273	0.265686	0.635627	0.0681549	1.23407e-07	0.567183	0.662173	1.14492	0.905781	0.766187	0.20034	1.09659e-07	0.660858	0.282613	0.343793	0.364421	0.436286	0.154042	0.324428	0.539519	0.432342	0.253877	0.543422
	79	0.0685221	0.0859774	0.183848	0.105478	0.186112	0.0896957	0.183321	0.139127	0.100014	0.248273	0.0266209	4.82021e-08	0.221539	0.258641	0.4472	0.353793	0.299269	0.0782518	4.2832e-08	0.258128	0.110387	0.134284	0.142341	0.170411	0.060168	0.12672	0.210733	0.16887	0.0991631	0.212258	0.0336182
	78	0.0434992	0.172067	0.11837	0.215473	0.0782901	0.20421	0.12275	0.134452	0.247684	0.0275567	4.98966e-08	0.229327	0.267733	0.462921	0.36623	0.309789	0.0810026	4.43377e-08	0.267202	0.114267	0.139004	0.147345	0.176401	0.062283	0.131174	0.218141	0.174807	0.102649	0.219719	0.0348	0.218686
	77	0.22393	0.284969	0.621997	0.233154	0.458488	0.351724	0.305135	0.856488	0.0707153	1.32859e-07	0.610625	0.71289	1.23261	0.975157	0.824871	0.215685	1.18058e-07	0.711475	0.304259	0.370125	0.392333	0.469702	0.16584	0.349277	0.580842	0.465456	0.273322	0.585044	0.0926616	0.582294	0.0650759
	76	0.0173803	0.0701765	0.0315417	0.0639898	0.0370084	0.0409751	0.0910949	0.01146	1.59781e-08	0.0761978	0.0889591	0.153814	0.121686	0.102933	0.0269145	1.4732e-08	0.0887824	0.0379674	0.0461866	0.0489579	0.0586125	0.0206946	0.043585	0.0724812	0.0580826	0.0341069	0.0730056	0.0115629	0.0726624	0.00812059	0.00105472
	75	0.269465	0.224046	0.545008	0.325187	0.271437	0.770143	0.0767372	1.63021e-07	0.576933	0.698888	1.2084	0.956004	0.80867	0.211448	1.15739e-07	0.697501	0.298283	0.362855	0.384627	0.460477	0.162583	0.342417	0.569434	0.456314	0.267954	0.573554	0.0908416	0.570857	0.0637977	0.00828622	0.0136201
	74	0.16279	0.732546	0.524088	0.451315	0.96538	0.122761	2.06559e-07	1.11384	1.00131	1.79642	1.4212	1.20217	0.314341	1.72058e-07	1.03691	0.44343	0.539423	0.57179	0.684549	0.241697	0.509039	0.846524	0.67836	0.398343	0.852649	0.135046	0.84864	0.0948422	0.0123184	0.0202478	0.0806738
	73	0.0486748	0.0644194	0.0665169	0.146788	0.0140725	3.02191e-08	0.129064	0.176786	0.23537	0.193211	0.163435	0.0427344	2.33912e-08	0.140967	0.060284	0.0733342	0.0777344	0.0930639	0.0328586	0.0692035	0.115084	0.0922226	0.0541544	0.115917	0.0183594	0.115372	0.0128937	0.00167467	0.00275267	0.0109675	0.0104118
	72	0.0276238	0.0527645	0.139618	0.0138089	2.23556e-08	0.121854	0.132199	0.26818	0.16337	0.14339	0.0374932	2.05223e-08	0.123678	0.0528903	0.06434	0.0682005	0.0816499	0.0288286	0.0607159	0.10097	0.0809118	0.0475125	0.1017	0.0161077	0.101222	0.0113124	0.00146928	0.00241507	0.00962241	0.0091348	0.00732748
	71	0.0534204	0.261486	0.0310104	5.17935e-08	0.212835	0.294687	0.473484	0.439489	0.286258	0.077665	4.25108e-08	0.256192	0.109559	0.133277	0.141274	0.169133	0.0597168	0.12577	0.209153	0.167604	0.0984195	0.210666	0.0333661	0.209676	0.0234329	0.00304353	0.00500267	0.0199323	0.0189222	0.0151785	0.00184983
	70	0.0929233	0.0203857	4.08257e-08	0.173078	0.180665	0.370466	0.272356	0.270298	0.0544219	3.09089e-08	0.186273	0.0796586	0.0969031	0.102717	0.122974	0.043419	0.0914449	0.152071	0.121862	0.0715591	0.153172	0.0242599	0.152451	0.0170377	0.0022129	0.00363736	0.0144924	0.013758	0.011036	0.00134498	0.00328102
	69	0.0126679	4.69305e-08	0.238563	0.256907	0.39716	0.372633	0.29291	0.0898591	3.78734e-08	0.236829	0.101279	0.123204	0.130596	0.15635	0.0552034	0.116264	0.193345	0.154937	0.090981	0.194744	0.0308443	0.193828	0.0216619	0.0028135	0.00462457	0.0184258	0.0174921	0.0140313	0.00171002	0.00417152	0.00517669
	68	2.48505e-08	0.233683	0.301744	0.481247	0.340408	0.341492	0.0829764	5.32873e-08	0.247279	0.109725	0.133478	0.141487	0.169389	0.0598072	0.12596	0.20947	0.167858	0.0985685	0.210985	0.0334166	0.209993	0.0234684	0.00304814	0.00501025	0.0199625	0.0189509	0.0152014	0.00185263	0.00451941	0.00560841	0.0107309
	67	0.0269885	0.0644666	0.123283	0.0899656	0.0680413	0.0210996	1.07322e-08	0.075884	0.024988	0.0315407	0.0334332	0.0400264	0.0141323	0.0297641	0.0494973	0.0396645	0.0232916	0.0498554	0.00789629	0.049621	0.00554554	0.000720269	0.00118391	0.00471709	0.00447806	0.00359207	0.000437774	0.00106793	0.00132526	0.00253569	0.00105594
	66	0.068879	0.243668	0.213211	0.166359	0.0388924	2.52469e-08	0.141389	0.0709403	0.0664501	0.0730866	0.0874995	0.0308939	0.0650658	0.108203	0.0867085	0.0509164	0.108986	0.0172617	0.108474	0.0121228	0.00157454	0.00258809	0.0103118	0.00978924	0.00785244	0.000956995	0.00233454	0.00289707	0.00554313	0.00230832	0.025841
	65	0.196786	0.31853	0.298007	0.0718762	3.51758e-08	0.251408	0.0999086	0.142594	0.116388	0.144581	0.0510479	0.107512	0.178791	0.143274	0.0841322	0.180084	0.0285224	0.179238	0.0200312	0.00260171	0.00427645	0.0170388	0.0161753	0.012975	0.0015813	0.0038575	0.004787	0.00915924	0.00381418	0.0426986	0.0255751
	64	0.144743	0.250505	0.0724458	3.65774e-08	0.197089	0.0999577	0.112996	0.140528	0.129547	0.0474604	0.0999564	0.166226	0.133205	0.0782197	0.167429	0.026518	0.166641	0.0186235	0.00241887	0.00397592	0.0158413	0.0150386	0.0120632	0.00147017	0.00358641	0.00445059	0.00851556	0.00354613	0.0396978	0.0237777	0.0475082
	63	0.123876	0.0662714	4.01204e-08	0.223026	0.0852755	0.123026	0.121184	0.170219	0.0462779	0.101132	0.168181	0.134771	0.0791395	0.169398	0.0268298	0.168601	0.0188425	0.00244731	0.00402267	0.0160276	0.0152154	0.0122051	0.00148746	0.00362859	0.00450293	0.0086157	0.00358783	0.0401647	0.0240573	0.0480669	0.0594415
	62	0.0191021	2.13926e-08	0.142591	0.0562474	0.0611775	0.0769073	0.085561	0.0354436	0.0574798	0.0991833	0.0794803	0.046672	0.099901	0.0158227	0.0994312	0.0111122	0.00144329	0.00237234	0.00945218	0.00897319	0.00719784	0.000877218	0.00213993	0.00265557	0.00508104	0.0021159	0.0236868	0.0141876	0.0283471	0.0350552	0.00692848
	61	8.89105e-09	0.109629	0.0518531	0.0581841	0.0551437	0.0782948	0.0256886	0.0634768	0.0812833	0.067586	0.0396875	0.0849507	0.0134548	0.0845513	0.00944927	0.0012273	0.00201732	0.00803765	0.00763035	0.00612068	0.000745941	0.00181969	0.00225816	0.00432066	0.00179925	0.0201421	0.0120645	0.0241049	0.0298091	0.00589163	0.00222717
	60	0.0865777	0.0757525	0.101922	0.0996549	0.106672	0.0446671	0.0874193	0.170565	0.105247	0.064127	0.137263	0.0217403	0.136618	0.0152681	0.00198306	0.00325958	0.0129872	0.0123291	0.00988979	0.00120529	0.00294025	0.00364873	0.00698132	0.00290723	0.0325455	0.0194937	0.0389487	0.0481656	0.00951969	0.00359865	0.00188363
	59	0.0579343	0.144194	0.169052	0.186686	0.0589339	0.147202	0.227479	0.213874	0.0967057	0.214783	0.0340182	0.213773	0.0238909	0.00310301	0.00510044	0.0203218	0.019292	0.0154751	0.00188599	0.00460077	0.00570937	0.0109241	0.0045491	0.0509258	0.0305029	0.0609452	0.0753673	0.014896	0.00563101	0.00294742	0.0257999
	58	0.0449815	0.0975547	0.129176	0.0420701	0.0792205	0.156241	0.116347	0.0801581	0.132117	0.0217122	0.136442	0.0152484	0.00198051	0.00325538	0.0129705	0.0123132	0.00987704	0.00120374	0.00293646	0.00364403	0.00697232	0.00290348	0.0325036	0.0194686	0.0388985	0.0481035	0.00950741	0.00359401	0.0018812	0.0164669	0.0634802
	57	0.0256064	0.0627225	0.0244938	0.0475839	0.0707511	0.0672393	0.036691	0.0921443	0.0112377	0.0732748	0.00818903	0.00106361	0.00174827	0.00696568	0.0066127	0.00530437	0.000646456	0.001577	0.00195699	0.00374442	0.00155929	0.0174557	0.0104554	0.0208901	0.0258335	0.00510587	0.00193013	0.00101028	0.00884339	0.0340915	0.0129698
	56	0.0339687	0.0245389	0.0571608	0.0876823	0.0628228	0.0437505	0.0870235	0.0161712	0.0782497	0.00907394	0.00117855	0.00193719	0.00771839	0.00732726	0.00587756	0.000716312	0.00174741	0.00216846	0.00414904	0.00172778	0.019342	0.0115852	0.0231474	0.0286251	0.00565761	0.0021387	0.00111945	0.009799	0.0377754	0.0143713	0.0288131
	55	0.00905846	0.0390338	0.071795	0.0530689	0.0278626	0.07073	0.0104101	0.0767525	0.00660493	0.000890133	0.00146312	0.00582954	0.00553413	0.0044392	0.000541016	0.00131978	0.0016378	0.00313369	0.00130496	0.0146086	0.00875009	0.0174828	0.0216199	0.00427307	0.00161532	0.000845501	0.00740099	0.028531	0.0108544	0.021762	0.015197
	54	0.140443	0.477853	0.423526	0.229404	0.439035	0.0824668	0.481573	0.0631444	0.00631516	0.0107707	0.042914	0.0407394	0.0326791	0.00398267	0.00971554	0.0120566	0.0230685	0.00960642	0.107541	0.0644136	0.128699	0.159155	0.0314561	0.0118911	0.00622413	0.0544822	0.21003	0.079904	0.1602	0.111872	0.0940877
	53	0.0360035	0.05903	0.0383384	0.075696	0.0107193	0.0798876	0.00829656	0.00126428	0.00160017	0.00661541	0.00628018	0.00503764	0.000613949	0.0014977	0.00185858	0.00355613	0.00148088	0.016578	0.00992968	0.0198396	0.0245345	0.00484912	0.00183307	0.000959482	0.0083987	0.0323772	0.0123176	0.0246957	0.0172457	0.0145041	0.0201639
	52	0.144183	0.173228	0.410105	0.0599144	0.336634	0.0446175	0.00538514	0.0103852	0.0318617	0.0313848	0.0251753	0.00306817	0.00748466	0.00928816	0.0177716	0.0074006	0.0828474	0.049623	0.0991473	0.12261	0.0242332	0.00916068	0.00479495	0.041972	0.161803	0.0615565	0.123415	0.0861844	0.0724834	0.100768	0.119538
	51	0.0190026	0.0832212	0.0145784	0.084504	0.00844383	0.00130065	0.00198667	0.00928699	0.00678872	0.00565039	0.000688626	0.00167987	0.00208465	0.00398868	0.001661	0.0185944	0.0111375	0.0222528	0.0275187	0.00543894	0.00205604	0.00107619	0.00942026	0.0363153	0.0138158	0.0276995	0.0193434	0.0162683	0.0226166	0.0268294	3.73643e-08
	50	0.0640886	0.0207682	0.144346	0.0148802	0.00172801	0.00336852	0.0124719	0.0138914	0.00858021	0.00108502	0.00264686	0.00328464	0.00628468	0.00261713	0.0292979	0.0175485	0.0350622	0.0433593	0.00856976	0.00323956	0.00169567	0.0148429	0.0572196	0.0217687	0.0436442	0.030478	0.0256328	0.0356353	0.0422732	5.88724e-08	0.0144814
	49	0.0278882	0.358567	0.0443213	0.00530994	0.00780366	0.0368742	0.0325295	0.0306146	0.00287297	0.00727208	0.00902435	0.0172668	0.0071904	0.0804944	0.0482135	0.0963312	0.119127	0.0235449	0.00890049	0.00465876	0.0407799	0.157207	0.0598081	0.11991	0.0837365	0.0704246	0.097906	0.116143	1.61748e-07	0.0397867	0.0689304
	48	0.441806	0.101022	0.0145122	0.0220031	0.0783831	0.0882484	0.0657813	0.00940595	0.0176682	0.0227502	0.0435292	0.0181269	0.202925	0.121545	0.242849	0.300317	0.0593562	0.022438	0.0117446	0.102805	0.396317	0.150775	0.30229	0.211098	0.177539	0.246819	0.292794	4.07764e-07	0.100302	0.173772	0.139128
	47	0.0183	0.00486306	0.00884094	0.0324922	0.027579	0.0262363	0.00297131	0.00850424	0.00812626	0.0161332	0.00671836	0.0752099	0.0450483	0.0900071	0.111306	0.0219992	0.00831618	0.00435292	0.0381027	0.146887	0.0558817	0.112038	0.0782392	0.0658013	0.0914785	0.108518	1.5113e-07	0.0371748	0.0644052	0.0515651	0.073123
	46	3.86285e-09	1.29909e-08	5.72479e-08	5.01303e-08	3.59534e-08	5.19654e-09	1.178e-08	1.71514e-08	2.52693e-08	1.09187e-08	1.22231e-07	7.32125e-08	1.46279e-07	1.80895e-07	3.5753e-08	1.35154e-08	7.07435e-09	6.19244e-08	2.3872e-07	9.08189e-08	1.82084e-07	1.27154e-07	1.0694e-07	1.48671e-07	1.76364e-07	2.45616e-13	6.04164e-08	1.04671e-07	8.38035e-08	1.18839e-07	3.12267e-13
	45	0.0231759	0.188929	0.198371	0.146777	0.0159937	0.0462711	0.053359	0.119784	0.0384094	0.446154	0.267232	0.533932	0.660283	0.130502	0.0493325	0.025822	0.226029	0.871349	0.331497	0.664621	0.464124	0.390341	0.542661	0.643743	8.96518e-07	0.220525	0.382059	0.30589	0.433774	1.1398e-06	0.346029
	44	0.0367753	0.0714298	0.0633723	0.00712409	0.0155384	0.0228682	0.0406602	0.0198658	0.171244	0.106428	0.212644	0.262964	0.0519735	0.0196471	0.0102838	0.0900183	0.347023	0.132022	0.264691	0.184842	0.155457	0.21612	0.256377	3.57047e-07	0.0878261	0.152158	0.121823	0.172755	4.53936e-07	0.137809	0.274329
	43	0.0223997	0.0367624	0.00495535	0.0111504	0.0123718	0.0280736	0.0108638	0.142688	0.0658095	0.136434	0.16872	0.0333466	0.0126058	0.0065982	0.0577565	0.222653	0.0847062	0.169828	0.118596	0.0997423	0.138664	0.164493	2.29084e-07	0.0563499	0.0976261	0.0781629	0.110841	2.91249e-07	0.0884194	0.176012	0.116164
	42	0.0697525	0.0173929	0.0469277	0.053717	0.0918951	0.045384	0.472123	0.331783	0.510446	0.65498	0.129454	0.0489364	0.0256146	0.224214	0.864352	0.328835	0.659284	0.460397	0.387206	0.538303	0.638574	8.89319e-07	0.218754	0.378991	0.303433	0.430291	1.13065e-06	0.34325	0.683288	0.450956	0.645875
	41	0.000834084	0.00416303	0.00571389	0.0100845	0.00375473	0.0498494	0.0277462	0.0650425	0.0619354	0.0127016	0.0048015	0.00251324	0.0219993	0.0848078	0.0322644	0.0646871	0.0451729	0.0379916	0.0528168	0.0626551	8.72575e-08	0.0214635	0.0371855	0.029772	0.0422189	1.10936e-07	0.0336787	0.0670423	0.0442465	0.0633715	0.05933
	40	0.00263973	0.0067023	0.0141835	0.00544818	0.0545316	0.0387365	0.0719215	0.104351	0.0158811	0.00622922	0.00326054	0.0285408	0.110025	0.0418581	0.0839217	0.058605	0.0492883	0.0685218	0.0812855	1.13203e-07	0.0278457	0.0482426	0.0386247	0.0547727	1.43923e-07	0.0436931	0.0869773	0.0574032	0.0822149	0.0769717	0.156984
	39	0.0139148	0.0544727	0.0250891	0.259073	0.138743	0.328759	0.3778	0.0876078	0.025501	0.01385	0.121234	0.46736	0.177803	0.356478	0.248939	0.209365	0.291064	0.345281	4.8086e-07	0.118282	0.204922	0.164068	0.232661	6.11348e-07	0.185597	0.369458	0.243834	0.349228	0.326957	0.666829	0.328059
	38	0.015782	0.0134466	0.16649	0.0919851	0.164324	0.240998	0.0442628	0.0196314	0.00791235	0.0718648	0.27704	0.105397	0.211312	0.147566	0.124107	0.172536	0.204674	2.85043e-07	0.0701146	0.121473	0.0972559	0.137916	3.62393e-07	0.110018	0.219006	0.144539	0.207015	0.193812	0.395281	0.194466	0.135518
	37	0.00224251	0.0513634	0.0340269	0.0627113	0.0693384	0.0162528	0.00570934	0.00350621	0.0236326	0.0945307	0.0359634	0.0721032	0.0503518	0.0423472	0.0588721	0.0698383	9.72613e-08	0.0239243	0.0414487	0.0331853	0.0470592	1.23655e-07	0.0375399	0.0747285	0.0493192	0.0706368	0.066132	0.134876	0.066355	0.0462411	0.107254
	36	0.00449578	0.00550955	0.0121753	0.0138883	0.00245425	0.00110028	0.000535182	0.00549632	0.0163154	0.00644049	0.0129126	0.00901724	0.00758374	0.0105431	0.012507	1.7418e-08	0.00428447	0.00742284	0.00594298	0.00842759	2.21446e-08	0.00672282	0.0133827	0.00883233	0.01265	0.0118432	0.0241543	0.0118832	0.00828108	0.0192076	0.00928598
	35	0.00259768	0.0106192	0.0145245	0.00264796	0.00089498	0.00055557	0.00451912	0.0204398	0.00598772	0.0124564	0.00869863	0.00731578	0.0101706	0.0120651	1.68026e-08	0.00413309	0.00716056	0.005733	0.00812982	2.13622e-08	0.00648529	0.0129099	0.00852025	0.012203	0.0114248	0.0233009	0.0114633	0.00798849	0.018529	0.00895788	0.00647899
	34	0.0285592	0.0722599	0.015796	0.00550796	0.00257769	0.0267594	0.0958613	0.0427883	0.0660568	0.0478644	0.0402553	0.0559638	0.0663883	9.24566e-08	0.0227424	0.0394012	0.031546	0.0447345	1.17546e-07	0.0356854	0.071037	0.0468829	0.0671474	0.0628651	0.128213	0.0630771	0.0439568	0.101956	0.0492909	0.0356508	0.0289655
	33	0.00617871	0.00249857	0.00104465	0.000504376	0.00394743	0.0180472	0.00638026	0.0150082	0.00807022	0.00704256	0.00979073	0.0116145	1.6175e-08	0.00397873	0.00689313	0.00551889	0.00782619	2.05644e-08	0.00624307	0.0124277	0.00820204	0.0117473	0.0109981	0.0224306	0.0110352	0.00769014	0.017837	0.00862332	0.00623702	0.00506743	0.00777946
	32	4.14592e-09	3.2066e-09	1.85638e-09	1.49888e-08	5.16629e-08	2.33096e-08	4.3428e-08	3.55815e-08	2.30427e-08	3.32393e-08	3.94309e-08	5.49139e-14	1.35077e-08	2.3402e-08	1.87365e-08	2.65697e-08	6.98156e-14	2.11951e-08	4.21919e-08	2.78458e-08	3.98817e-08	3.73383e-08	7.61515e-08	3.74642e-08	2.61079e-08	6.05561e-08	2.9276e-08	2.11745e-08	1.72038e-08	2.64111e-08	1.53172e-08
	31	0.000368896	0.000395064	0.00382479	0.0136007	0.00462628	0.0110001	0.00713831	0.00704369	0.0075402	0.00928115	1.29255e-08	0.00317941	0.00550832	0.00441016	0.00625393	1.64331e-08	0.00498886	0.00993104	0.00655427	0.00938727	0.00878861	0.0179244	0.00881824	0.00614521	0.0142536	0.00689092	0.00498402	0.0040494	0.00621659	0.00360533	0.00351636
	30	0.00013514	0.00242029	0.0103195	0.00362136	0.00649158	0.00537625	0.00420174	0.00685345	0.00626025	9.04633e-09	0.00222521	0.00385517	0.00308659	0.00437701	1.15012e-08	0.00349161	0.00695055	0.00458721	0.00656998	0.00615098	0.0125449	0.00617172	0.00430092	0.00997581	0.00482283	0.00348822	0.0028341	0.00435087	0.0025233	0.00246104	3.63797e-09
	29	0.00127195	0.0100324	0.00422141	0.00780688	0.00487441	0.00486184	0.00628096	0.00874188	9.37452e-09	0.00239267	0.00414529	0.00331887	0.0047064	1.23667e-08	0.00375437	0.00747361	0.00493242	0.0070644	0.00661387	0.013489	0.00663617	0.00462458	0.0107265	0.00518577	0.00375073	0.00304738	0.0046783	0.00271319	0.00264624	3.91175e-09	0.00039273
	28	0.0103789	0.00807878	0.0179145	0.0115396	0.0086773	0.0143067	0.0157711	2.57694e-08	0.00488091	0.00877421	0.00702494	0.00996189	2.61762e-08	0.00794676	0.0158192	0.0104403	0.014953	0.0139994	0.0285517	0.0140466	0.00978871	0.0227045	0.0109766	0.00793904	0.00645029	0.00990241	0.00574293	0.00560121	8.27988e-09	0.00083128	0.00125081
	27	0.00454317	0.0186364	0.0143941	0.0111666	0.01388	0.0195274	2.52714e-08	0.00729329	0.00972958	0.00808284	0.0114621	3.01181e-08	0.00914347	0.0182014	0.0120125	0.0172048	0.0161076	0.0328514	0.0161619	0.0112628	0.0261236	0.0126295	0.00913459	0.00742165	0.0113936	0.00660776	0.00644471	9.52675e-09	0.000956463	0.00143917	0.00172811
	26	0.00724115	0.0103461	0.00962387	0.0123413	0.0130897	2.16194e-08	0.00494177	0.010045	0.00619274	0.00911206	2.39432e-08	0.00726884	0.0144697	0.00954967	0.0136774	0.0128051	0.0261161	0.0128483	0.00895366	0.0207677	0.0100402	0.00726178	0.00590003	0.00905765	0.00525301	0.00512339	7.57354e-09	0.000760365	0.00114411	0.0013738	0.00114977
	25	0.00636208	0.0109475	0.0168332	0.0184194	2.29354e-08	0.00669073	0.0107718	0.0101185	0.0110487	3.0124e-08	0.00914526	0.018205	0.0120149	0.0172082	0.0161107	0.0328578	0.016165	0.011265	0.0261287	0.012632	0.00913638	0.00742311	0.0113959	0.00660906	0.00644597	9.52862e-09	0.000956651	0.00143945	0.00172844	0.00144658	0.00200989
	24	0.000908452	0.00258401	0.00339034	4.35526e-09	0.00095785	0.00196806	0.00146425	0.00243617	4.92914e-09	0.00155271	0.00309088	0.00203992	0.00292164	0.00273532	0.00557869	0.00274454	0.0019126	0.00443621	0.00214469	0.0015512	0.00126031	0.00193482	0.0011221	0.00109441	1.61779e-09	0.000162423	0.000244394	0.00029346	0.000245605	0.000341245	7.19777e-10
	23	0.0116047	0.0281661	4.33848e-08	0.00984377	0.0152482	0.0144785	0.0190793	5.88196e-08	0.01375	0.0284008	0.0187439	0.0268458	0.0251337	0.0512602	0.0252184	0.0175741	0.0407624	0.0197067	0.0142533	0.0115805	0.0177782	0.0103105	0.0100561	1.48652e-08	0.00149243	0.00224564	0.00269648	0.00225676	0.00313556	6.61373e-09	0.00487873
	22	0.00885336	2.52268e-08	0.00686317	0.0109679	0.00785131	0.0132041	3.22415e-08	0.011484	0.0176029	0.0120545	0.0172649	0.0161639	0.0329662	0.0162184	0.0113022	0.0262149	0.0126737	0.00916652	0.00744759	0.0114334	0.00663086	0.00646724	9.56005e-09	0.000959807	0.0014442	0.00173415	0.00145136	0.00201652	4.25339e-09	0.00313758	0.00976038
	21	1.05561e-08	0.0053126	0.0101799	0.00751804	0.00953209	2.97045e-08	0.00838003	0.019572	0.00994631	0.0147813	0.0138386	0.0282238	0.0138853	0.00967629	0.0224438	0.0108505	0.00784787	0.00637622	0.00978868	0.00567697	0.00553689	8.18479e-09	0.000821733	0.00123645	0.00148468	0.00124257	0.00172644	3.64152e-09	0.00268623	0.0083563	0.0030832
	20	0.00222553	0.00788886	0.00698576	0.00913772	2.14678e-08	0.00772929	0.0142979	0.0110713	0.0122099	0.0118611	0.0241908	0.0119011	0.0082936	0.0192367	0.00930002	0.00672645	0.00546509	0.00838993	0.00486577	0.0047457	7.01522e-09	0.000704312	0.00105976	0.00127253	0.00106501	0.00147974	3.12116e-09	0.00230238	0.00716223	0.00264263	0.00264263
	19	0.00269501	0.00441471	0.00692414	1.67825e-08	0.00455537	0.0107544	0.00659563	0.0110832	0.00798997	0.0169084	0.00831843	0.00579691	0.0134457	0.00650035	0.00470153	0.00381989	0.00586424	0.00340098	0.00331706	4.90337e-09	0.000492287	0.000740735	0.000889448	0.000744404	0.00103428	2.18157e-09	0.00160927	0.00500612	0.0018471	0.0018471	0.0018471
	18	0.00124674	0.00361729	1.05127e-08	0.00294389	0.00523962	0.00410108	0.00545826	0.00599556	0.00941567	0.00480645	0.00334949	0.00776902	0.00375595	0.00271658	0.00220716	0.0033884	0.00196511	0.00191662	2.8332e-09	0.000284447	0.000428001	0.000513929	0.000430121	0.000597614	1.26053e-09	0.000929849	0.00289257	0.00106726	0.00106726	0.00106726	0.00106726
	17	0.00209345	1.12547e-08	0.00377905	0.00693907	0.00409464	0.00695504	0.00605091	0.014479	0.00548498	0.00396611	0.00919924	0.00444739	0.00321668	0.00261348	0.00401218	0.00232687	0.00226946	3.35478e-09	0.000336812	0.000506794	0.00060854	0.000509304	0.000707631	1.49258e-09	0.00110103	0.00342507	0.00126374	0.00126374	0.00126374	0.00126374	0.00126374
	16	1.40416e-08	0.00872183	0.0192029	0.0116902	0.0149699	0.0166215	0.0315017	0.0181831	0.00975708	0.0234824	0.0113526	0.00821103	0.00667127	0.0102417	0.00593968	0.00579311	8.56354e-09	0.000859759	0.00129366	0.00155338	0.00130007	0.00180633	3.81003e-09	0.00281053	0.00874298	0.00322588	0.00322588	0.00322588	0.00322588	0.00322588	0.00322588
	15	0.00290734	0.0118412	0.00864354	0.0114191	0.00955866	0.0231201	0.0105698	0.00864207	0.0154349	0.00774268	0.00560007	0.00454993	0.006985	0.00405097	0.00395101	5.84049e-09	0.000586371	0.000882301	0.00105944	0.000886671	0.00123195	2.59851e-09	0.00191683	0.00596287	0.00220011	0.00220011	0.00220011	0.00220011	0.00220011	0.00220011	0.00220011
	14	0.00484865	0.00654724	0.0103714	0.00895661	0.0163325	0.00952926	0.00617098	0.0167933	0.00625155	0.00469164	0.00381185	0.00585191	0.00339383	0.00331008	4.89306e-09	0.000491252	0.000739177	0.000887577	0.000742838	0.0010321	2.17699e-09	0.00160589	0.00499559	0.00184321	0.00184321	0.00184321	0.00184321	0.00184321	0.00184321	0.00184321	0.00184321
	13	0.00149019	0.00436679	0.00452176	0.00850662	0.00374179	0.00309245	0.00666547	0.00378076	0.00210562	0.00177511	0.00272513	0.00158045	0.00154145	2.27861e-09	0.000228767	0.000344221	0.000413329	0.000345926	0.000480632	1.01378e-09	0.000747834	0.00232636	0.00085835	0.00085835	0.00085835	0.00085835	0.00085835	0.00085835	0.00085835	0.00085835	0.00085835
	12	0.00630601	0.0120793	0.0272478	0.012365	0.00770431	0.0211929	0.00952103	0.00807944	0.00505464	0.00805168	0.00466959	0.00455437	6.73239e-09	0.000675917	0.00101704	0.00122122	0.00102208	0.00142008	2.99533e-09	0.00220955	0.00687347	0.00253609	0.00253609	0.00253609	0.00253609	0.00253609	0.00253609	0.00253609	0.00253609	0.00253609	0.00253609
	11	0.00359842	0.0150156	0.00817043	0.00525201	0.0108917	0.00624481	0.00419722	0.004001	0.00472963	0.00284613	0.0027759	4.10341e-09	0.000411973	0.000619888	0.000744339	0.000622958	0.000865543	1.82566e-09	0.00134673	0.0041894	0.00154575	0.00154575	0.00154575	0.00154575	0.00154575	0.00154575	0.00154575	0.00154575	0.00154575	0.00154575	0.00154575
	10	0.0177941	0.0179111	0.0138051	0.0295361	0.0127671	0.0109512	0.00826826	0.0148926	0.0066506	0.00673046	9.94916e-09	0.000998872	0.00150298	0.00180473	0.00151043	0.0020986	4.42651e-09	0.00326529	0.0101576	0.00374784	0.00374784	0.00374784	0.00374784	0.00374784	0.00374784	0.00374784	0.00374784	0.00374784	0.00374784	0.00374784	0.00374784
	9	0.00232736	0.00331838	0.0085129	0.00379626	0.00245495	0.0023655	0.00337462	0.00229622	0.00172449	2.64506e-09	0.000265558	0.00039958	0.000479801	0.000401559	0.000557929	1.17682e-09	0.000868103	0.00270049	0.000996393	0.000996393	0.000996393	0.000996393	0.000996393	0.000996393	0.000996393	0.000996393	0.000996393	0.000996393	0.000996393	0.000996393	0.000996393
	8	0.00422338	0.0200426	0.010717	0.00714991	0.00519393	0.00945642	0.00509635	0.00583181	6.63809e-09	0.000691515	0.00104051	0.00124941	0.00104566	0.00145285	3.06445e-09	0.00226054	0.00703209	0.00259461	0.00259461	0.00259461	0.00259461	0.00259461	0.00259461	0.00259461	0.00259461	0.00259461	0.00259461	0.00259461	0.00259461	0.00259461	0.00259461
	7	0.00503284	0.00497822	0.00398237	0.00298454	0.0040966	0.00281764	0.00255373	4.42905e-09	0.000342399	0.000534579	0.000641903	0.000537226	0.000746426	1.57441e-09	0.00116139	0.00361285	0.00133302	0.00133302	0.00133302	0.00133302	0.00133302	0.00133302	0.00133302	0.00133302	0.00133302	0.00133302	0.00133302	0.00133302	0.00133302	0.00133302	0.00133302
	6	0.0096098	0.0142208	0.0127791	0.0180962	0.00938347	0.0108538	1.49095e-08	0.00175623	0.00203481	0.00253522	0.0021218	0.00294805	6.21822e-09	0.00458697	0.0142691	0.00526484	0.00526484	0.00526484	0.00526484	0.00526484	0.00526484	0.00526484	0.00526484	0.00526484	0.00526484	0.00526484	0.00526484	0.00526484	0.00526484	0.00526484	0.00526484
	5	0.00518319	0.0086162	0.0146299	0.00782636	0.00682485	1.19647e-08	0.00111627	0.00197064	0.00182206	0.00158229	0.00219844	4.6371e-09	0.00342064	0.0106409	0.00392614	0.00392614	0.00392614	0.00392614	0.00392614	0.00392614	0.00392614	0.00392614	0.00392614	0.00392614	0.00392614	0.00392614	0.00392614	0.00392614	0.00392614	0.00392614	0.00392614
	4	0.00694314	0.0218084	0.0139888	0.0125851	1.66334e-08	0.0019805	0.00276923	0.00390132	0.00251419	0.00362462	7.6453e-09	0.00563968	0.0175439	0.00647312	0.00647312	0.00647312	0.00647312	0.00647312	0.00647312	0.00647312	0.00647312	0.00647312	0.00647312	0.00647312	0.00647312	0.00647312	0.00647312	0.00647312	0.00647312	0.00647312	0.00647312
	3	0.0153991	0.0182724	0.019711	2.68767e-08	0.00241259	0.00430524	0.00480391	0.00471713	0.00504668	1.10452e-08	0.00814765	0.0253457	0.00935173	0.00935173	0.00935173	0.00935173	0.00935173	0.00935173	0.00935173	0.00935173	0.00935173	0.00935173	0.00935173	0.00935173	0.00935173	0.00935173	0.00935173	0.00935173	0.00935173	0.00935173	0.00935173
	2	0.0217344	0.0433715	7.09106e-08	0.00656689	0.00883464	0.012581	0.00978461	0.0159503	2.59059e-08	0.0198286	0.0616829	0.022759	0.022759	0.022759	0.022759	0.022759	0.022759	0.022759	0.022759	0.022759	0.022759	0.022759	0.022759	0.022759	0.022759	0.022759	0.022759	0.022759	0.022759	0.022759	0.022759
	1	0.0154992	4.6877e-08	0.00520532	0.00722466	0.00775639	0.00769868	0.00994	2.45988e-08	0.0139724	0.0451001	0.0166405	0.0166405	0.0166405	0.0166405	0.0166405	0.0166405	0.0166405	0.0166405	0.0166405	0.0166405	0.0166405	0.0166405	0.0166405	0.0166405	0.0166405	0.0166405	0.0166405	0.0166405	0.0166405	0.0166405	0.0166405
	0	1.77722e-08	0.00365066	0.00607547	0.00672919	0.00503542	0.00829725	1.62632e-08	0.0140754	0.0337156	0.0129078	0.0129078	0.0129078	0.0129078	0.0129078	0.0129078	0.0129078	0.0129078	0.0129078	0.0129078	0.0129078	0.0129078	0.0129078	0.0129078	0.0129078	0.0129078	0.0129078	0.0129078	0.0129078	0.0129078	0.0129078	0.0129078
Rate Upper		Year
		2010	2011	2012	2013	2014	2015	2016	2017	2018	2019	2020	2021	2022	2023	2024	2025	2026	2027	2028	2029	2030	2031	2032	2033	2034	2035	2036	2037	2038	2039	2040
Age	84										6.29561	2.7888	5.94932	5.67043	4.92472	13.2845	1.62796	3.1886e-06	17.0369	27.0659	48.6663	43.8732	40.4573	10.7648	1.10221e-05	38.0594	29.0569	31.6788	43.1776	63.3961	21.3114	38.4624
	83										0.24375	0.639083	0.495004	0.520715	1.15562	0.122735	2.87179e-07	1.89633	2.20056	5.04502	3.88968	3.8294	1.15518	8.06741e-07	3.24019	2.17481	3.41899	2.49996	4.81869	2.2935	3.21897	5.44785
	82										6.52617	4.78009	4.38217	15.7189	1.97186	3.57044e-06	22.1859	27.5165	62.0779	42.0571	40.8686	11.0294	1.02332e-05	43.0458	20.9407	31.1215	42.7323	62.0103	20.4636	38.3146	74.3275	77.3747
	81										3.11508	2.59962	8.63765	0.988573	2.44761e-06	13.6127	20.1947	38.1849	26.801	30.8554	7.93504	7.37848e-06	34.9919	15.2629	28.5934	24.1726	38.4616	17.6419	33.9701	47.1572	53.0852	32.3652
	80										2.99713	9.35411	1.31236	2.67808e-06	11.949	20.417	41.9873	32.7084	31.8031	10.73	9.76968e-06	35.3113	18.9571	27.3689	28.1214	38.8047	17.5644	31.6571	56.0255	44.7275	35.3299	51.1442
	79										3.66521	0.288164	7.37472e-07	4.77427	5.91583	12.4573	9.96709	10.5911	2.94372	2.013e-06	11.2091	6.0488	8.56365	8.01171	11.0077	3.86242	7.2889	17.0269	13.1329	12.8998	19.2105	4.06231
	78										0.221148	5.1206e-07	2.7081	3.24507	9.15981	6.09271	6.49267	1.88096	1.67348e-06	7.04048	4.27892	6.83586	7.31397	9.81929	4.23824	8.05019	12.4141	15.407	9.1975	14.9278	2.70463	14.6466
	77										1.24952e-06	8.44831	8.95829	24.6483	15.9736	18.3306	5.07249	4.31455e-06	21.9521	10.3472	16.1179	18.236	23.601	10.77	18.5259	31.5608	29.9362	19.7376	28.982	6.94037	27.8803	3.00487
	76										1.01141	1.58722	2.98313	2.09357	2.86302	0.648142	6.85696e-07	2.65251	1.46307	2.39477	2.02149	3.04003	1.35161	2.79706	3.33065	3.37831	2.81563	4.26328	0.693306	4.51055	0.480349	0.0746167
	75										9.04988	19.7923	15.1574	16.2631	5.49546	2.57867e-06	15.0788	10.3462	14.9484	12.8943	22.561	8.728	19.4697	25.7431	26.345	18.8594	34.6208	5.864	36.265	2.76908	0.539258	0.907319
	74										17.8989	15.3642	13.3046	5.01404	4.08813e-06	17.6887	8.52058	17.0377	18.2353	19.8632	8.63607	20.3194	29.8923	37.9652	24.6872	37.1234	6.20678	35.1074	4.01697	0.754829	1.38982	5.16734
	73										2.13137	2.52732	0.62325	4.49581e-07	2.56874	1.39445	2.01484	1.55385	3.13683	1.13138	2.37678	3.89787	4.22761	2.44588	4.25527	0.874026	4.45588	0.518578	0.0736308	0.16553	0.549282	0.660086
	72										1.45551	0.382045	2.76751e-07	1.62993	1.01174	1.30524	1.1504	2.46462	0.941822	1.61479	2.50816	2.69298	1.87739	3.44325	0.614983	3.16235	0.45543	0.0565641	0.097529	0.385586	0.411645	0.386029
	71										0.80428	4.54623e-07	3.39877	1.8189	2.3685	3.51877	5.41785	2.04719	4.61665	6.44621	5.68814	3.29033	7.72581	1.51508	6.66914	0.891173	0.106619	0.199657	0.874065	1.01082	0.774043	0.0643917
	70										2.84677e-07	1.85383	1.12298	1.38234	1.62814	2.55789	1.01506	3.28228	4.10114	3.80545	3.05538	4.67024	0.892706	4.90752	0.72468	0.06862	0.1739	0.630302	0.813662	0.501466	0.063262	0.16964
	69										2.43265	1.68897	1.82937	2.22588	2.89543	1.55015	2.56977	5.91772	4.25402	3.55031	4.36732	1.0965	5.44724	0.726368	0.0820696	0.184254	0.981168	1.02379	0.689817	0.05938	0.190731	0.331867
	68										1.05701	1.53263	1.90723	2.87426	1.0855	2.26698	4.36616	5.25297	4.10644	5.78631	0.978384	5.22494	0.577353	0.099845	0.20893	0.7525	0.822333	0.723387	0.0859156	0.176098	0.357968	0.416216
	67										0.259303	0.370618	0.567541	0.232059	0.402025	0.893504	0.820886	0.526946	1.02031	0.221218	1.01027	0.142649	0.0191267	0.0384338	0.154934	0.225007	0.164663	0.0156832	0.0510093	0.0762056	0.100962	0.0457761
	66										0.79633	0.828847	0.385538	0.927782	1.44409	1.33893	1.15025	2.25339	0.446906	2.66702	0.248352	0.0382803	0.0649984	0.382461	0.575149	0.387172	0.0368813	0.115689	0.106596	0.253137	0.0795402	1.02398
	65										1.39044	0.659748	1.34974	2.26455	2.04451	1.37819	3.1778	0.536896	2.93707	0.429576	0.0502322	0.118094	0.422913	0.771566	0.506864	0.0573172	0.203594	0.204122	0.406401	0.156279	2.0646	1.00975
	64										0.478642	1.06574	2.21049	2.03364	0.927337	2.33782	0.445729	2.85534	0.308235	0.0475876	0.0880203	0.398971	0.567635	0.386716	0.045402	0.120101	0.150699	0.333939	0.122529	1.5898	0.870116	1.72592
	63										0.882678	1.44001	1.62071	1.05349	2.36651	0.311008	2.64573	0.324647	0.0439082	0.103143	0.40336	0.588623	0.371823	0.0454319	0.0986924	0.122929	0.375262	0.125266	1.79205	0.901885	1.83799	1.83877
	62										0.890483	0.884507	0.633305	1.05425	0.195676	1.1813	0.180568	0.0279118	0.0633985	0.232801	0.269779	0.211992	0.0270631	0.0749693	0.0994646	0.207419	0.0548189	1.23116	0.598699	1.23837	1.23231	0.260487
	61										0.703042	0.485784	1.261	0.204067	1.14563	0.155479	0.0268485	0.0394399	0.240504	0.300592	0.168759	0.023953	0.0584143	0.104616	0.177493	0.0689209	1.01709	0.415221	0.965807	1.02487	0.27851	0.148284
	60										0.639958	1.56906	0.281839	1.43913	0.234382	0.0303421	0.0542984	0.282512	0.436866	0.250141	0.0297924	0.0920635	0.097555	0.202179	0.099046	1.3341	0.502309	1.3263	1.99656	0.4232	0.140372	0.0885951
	59										1.77075	0.354768	2.15414	0.289126	0.0388456	0.0759247	0.448976	0.648903	0.32336	0.0478611	0.124933	0.164112	0.33291	0.116517	1.84721	1.11461	2.66142	2.88126	0.860577	0.2024	0.0997523	1.37541
	58										0.221299	1.43099	0.157016	0.0227658	0.0492405	0.207574	0.369125	0.23497	0.0283285	0.0813723	0.0974928	0.205249	0.0781746	1.09308	0.469763	1.47476	1.60031	0.359502	0.142221	0.0760104	0.603731	3.22315
	57										0.716712	0.0796052	0.0125093	0.0289245	0.100793	0.145629	0.107623	0.015093	0.038183	0.0475848	0.0947901	0.041184	0.613205	0.266758	0.588297	0.900729	0.216545	0.0707172	0.0396407	0.443711	1.47795	0.434123
	56										0.0948568	0.0140924	0.0200494	0.103981	0.152385	0.109769	0.0151784	0.031681	0.0440689	0.125839	0.0422784	0.515052	0.350038	0.73925	0.980202	0.26422	0.0949319	0.037665	0.585499	1.66421	0.693059	1.395
	55										0.011808	0.0142363	0.0755462	0.117062	0.0763037	0.0107505	0.0322698	0.0373236	0.078507	0.030819	0.423215	0.190518	0.477963	0.680394	0.173387	0.0956171	0.0301221	0.401427	1.09706	0.35832	0.912604	0.636286
	54										0.118197	0.549661	1.03221	0.574711	0.0748884	0.239292	0.312224	0.706259	0.242657	3.17752	1.45052	3.78201	4.90311	1.24116	0.538665	0.252592	2.26518	7.47086	4.28676	9.27212	4.87798	5.07337
	53										0.0758415	0.125682	0.0767867	0.0106269	0.0316954	0.0377115	0.0973958	0.0399289	0.410062	0.276767	0.661866	0.909849	0.182251	0.0733575	0.0404777	0.564465	1.60806	0.667356	1.56333	0.937979	0.729545	1.59129
	52										0.483008	0.291158	0.0405456	0.128132	0.150001	0.275209	0.133196	1.93046	0.867016	2.46123	3.37585	0.890907	0.415301	0.147071	2.70869	8.3206	2.24735	7.53935	3.37237	3.71001	5.38756	5.82778
	51										0.0627789	0.0137348	0.0334435	0.0420582	0.104672	0.0298191	0.475095	0.279257	0.645371	1.10287	0.271529	0.0848761	0.0522553	0.543804	1.64655	0.838022	2.00003	1.15269	0.762959	1.54007	1.79733	2.91897e-06
	50										0.0215659	0.0364733	0.0561373	0.135771	0.0457795	0.613618	0.383578	0.87801	1.60421	0.284449	0.162462	0.0738059	0.80992	2.80112	1.16695	2.66039	2.26538	1.24804	3.05246	3.04729	4.98176e-06	1.05577
	49										0.0786738	0.122224	0.307386	0.102205	1.56783	0.89049	2.26052	3.52388	0.801253	0.23767	0.185734	1.75057	8.62774	3.00151	8.68562	6.66791	4.2469	8.1936	11.2863	1.30865e-05	2.65738	4.27733
	48										0.215513	0.443747	0.171456	2.52861	1.86957	3.97283	6.69711	1.60359	0.516328	0.35841	4.04146	17.1887	7.83646	20.0978	12.3943	9.81632	16.7981	17.6869	3.66825e-05	7.10008	13.1898	7.38059
	47										0.184902	0.06314	1.07507	0.499906	1.31556	2.02572	0.414735	0.206751	0.0942922	1.2339	6.23659	1.80122	6.07847	3.83405	3.77433	5.48678	8.96513	1.33055e-05	2.68773	4.00587	2.93833	4.6344
	46										9.21886e-08	1.78914e-06	8.59884e-07	2.11694e-06	3.49318e-06	1.27436e-06	3.26577e-07	1.69211e-07	2.27527e-06	1.01575e-05	4.64696e-06	1.52106e-05	8.53136e-06	6.29133e-06	9.36639e-06	1.5846e-05	2.54331e-11	4.78959e-06	5.9052e-06	8.6266e-06	8.13238e-06	2.66776e-11
	45										3.9519	3.69414	6.37824	14.3091	2.56028	1.49972	0.69641	7.42313	38.0932	12.6446	42.6009	32.2507	19.2282	33.6359	44.0258	7.57944e-05	14.297	23.3174	18.4965	26.7333	8.88016e-05	22.9744
	44										1.43448	2.51991	3.85013	1.05568	0.467073	0.244906	2.9996	12.8977	6.91337	14.9305	12.8944	8.35491	11.2451	20.1711	2.6374e-05	5.53734	8.23384	6.53573	12.0377	3.21127e-05	10.7456	22.3669
	43										1.46256	2.51038	0.703863	0.26051	0.156343	1.83219	8.65459	3.13492	10.0952	6.29419	5.64917	8.20239	10.4939	1.59849e-05	3.37451	6.07462	4.67153	8.02041	2.24394e-05	7.56822	13.1101	10.0564
	42										8.24356	1.99109	0.853432	0.394948	5.63867	26.208	12.3896	35.1273	23.2415	23.6864	26.3007	39.8155	6.59926e-05	15.9453	24.8476	18.7243	36.6577	8.58658e-05	25.7051	65.0247	44.4865	44.6331
	41										0.168766	0.0892511	0.0396685	0.401428	2.04405	1.11405	2.22491	2.02625	1.52247	2.48317	2.3278	6.02673e-06	0.904574	1.81352	1.61624	2.61699	7.86053e-06	2.40038	6.17999	4.06376	4.43096	5.31227
	40										0.0936959	0.0395663	0.443891	3.23708	1.09644	2.71014	1.81416	1.72355	3.29246	3.17793	6.37286e-06	1.45965	1.93038	1.56772	3.2863	7.15984e-06	2.93715	6.74824	5.11512	6.39871	6.30219	14.4505
	39										0.171776	1.97139	9.49099	4.55113	13.0179	9.28573	6.49752	9.745	12.0474	2.30945e-05	4.67073	8.30476	6.74047	10.4543	3.24369e-05	9.88292	22.0397	14.4544	31.3972	25.9179	48.2171	28.9859
	38										1.14348	6.61722	2.3218	7.84026	5.53759	3.74982	5.58332	5.80721	1.34658e-05	3.28316	4.56367	4.72123	6.64998	1.81742e-05	7.82837	12.9487	11.7478	13.8424	17.3657	29.9878	19.8217	13.6639
	37										1.45295	0.610378	1.98093	1.59272	1.2292	1.65624	2.11894	3.96541e-06	0.779493	1.35534	1.2047	1.82354	5.20681e-06	1.75903	4.59999	2.65542	3.4402	4.6057	10.8634	5.07938	4.92054	12.9808
	36										0.113081	0.386865	0.194801	0.18312	0.259198	0.451053	6.74303e-07	0.197813	0.249209	0.252034	0.405708	1.0454e-06	0.287996	0.760939	0.525352	0.708562	0.850312	1.64411	0.79708	0.734943	1.90532	1.10984
	35										0.235865	0.211289	0.135811	0.186495	0.261237	4.14358e-07	0.0910332	0.155513	0.148377	0.246817	7.81807e-07	0.248631	0.577681	0.441536	0.689625	0.795281	1.50203	0.843703	0.667605	1.65668	0.990223	0.815127
	34										0.580151	0.411208	0.667704	0.896757	1.49082e-06	0.377956	0.676292	0.52959	0.997567	3.55924e-06	1.17726	2.745	1.92095	3.0069	3.17238	7.51508	3.83142	2.92885	12.008	7.12907	3.79591	3.41655
	33										0.071307	0.106314	0.145365	1.91128e-07	0.0455377	0.0994855	0.0985581	0.134046	5.33193e-07	0.151902	0.38615	0.233051	0.377455	0.548365	1.10065	0.488274	0.381708	1.44494	0.767703	0.458793	0.629606	0.53746
	32										2.88346e-07	4.31711e-07	6.58898e-13	1.57399e-07	3.46938e-07	3.60364e-07	4.67342e-07	1.82642e-12	6.75287e-07	1.34431e-06	1.03976e-06	1.74188e-06	1.6738e-06	4.00443e-06	2.33217e-06	2.40109e-06	5.65567e-06	1.9987e-06	1.91155e-06	1.93405e-06	2.32932e-06	1.53939e-06
	31										0.0711992	1.41317e-07	0.0322661	0.0668281	0.0551968	0.116022	3.97671e-07	0.124508	0.255547	0.199656	0.22727	0.333415	0.522955	0.356452	0.280224	0.720125	0.375273	0.280571	0.262332	0.343129	0.303097	0.31332
	30										8.08412e-08	0.0236871	0.0373104	0.035148	0.0608262	2.46731e-07	0.07588	0.150398	0.122285	0.209194	0.203922	0.415874	0.230879	0.228659	0.762389	0.342634	0.287163	0.196637	0.2013	0.205125	0.284414	4.56839e-07
	29										0.0220748	0.0569975	0.0469357	0.0979293	3.59316e-07	0.0924304	0.258109	0.187749	0.28857	0.317602	0.73639	0.343568	0.28037	0.822999	0.493749	0.387891	0.263473	0.349141	0.18622	0.265736	4.97177e-07	0.0609536
	28										0.077527	0.0986782	0.131172	5.50093e-07	0.167721	0.429451	0.270565	0.503099	0.524644	1.2053	0.595758	0.532375	1.60484	0.82063	0.559641	0.599705	0.709007	0.394287	0.60381	9.17554e-07	0.0967274	0.140772
	27										0.0855406	0.124588	4.30812e-07	0.188805	0.3774	0.325799	0.435546	0.467739	1.02318	0.547539	0.533875	1.4409	0.804598	0.561667	0.468145	0.685526	0.445875	0.629752	1.04789e-06	0.122592	0.130929	0.211197
	26										0.089478	3.59427e-07	0.11924	0.232017	0.196203	0.365814	0.556596	0.910915	0.60161	0.362018	1.48089	0.704235	0.490597	0.459223	0.59925	0.465142	0.60759	9.71134e-07	0.140506	0.11188	0.175046	0.155681
	25										3.21884e-07	0.130787	0.362654	0.23501	0.355668	0.507095	0.803886	0.603379	0.467033	1.34629	0.771756	0.546684	0.560704	0.53928	0.491014	0.564629	9.51892e-07	0.130166	0.111029	0.247251	0.209982	0.246656
	24										0.0213947	0.0421477	0.0377391	0.0541178	0.0650929	0.155232	0.0601893	0.0498828	0.220967	0.122062	0.0957631	0.0888416	0.0860438	0.0735183	0.0812704	1.88056e-07	0.0160586	0.022211	0.0481762	0.0281813	0.0481014	2.05504e-07
	23										0.426912	0.251658	0.547654	0.601349	1.16079	0.769647	0.612464	1.43059	0.893162	0.760829	0.616097	0.870204	0.615366	0.648262	1.49604e-06	0.161897	0.171578	0.28236	0.271663	0.293496	2.36521e-06	2.09328
	22										0.189661	0.226636	0.298257	0.659618	0.291087	0.269064	0.733833	0.558148	0.340443	0.339223	0.471182	0.337317	0.334735	7.96966e-07	0.083048	0.100674	0.225334	0.164541	0.2189	1.34806e-06	1.68988	4298.66
	21										0.168818	0.193604	0.389823	0.212246	0.193649	0.530849	0.370862	0.340483	0.229406	0.300329	0.259733	0.3242	5.52573e-07	0.0867037	0.0782763	0.134981	0.118878	0.12606	6.60795e-07	1.33292	4344.88	0.00925371
	20										0.11848	0.301303	0.111827	0.146946	0.391715	0.242132	0.237691	0.190612	0.252914	0.151527	0.228411	2.64294e-07	0.0354111	0.0394801	0.0857347	0.0786516	0.0934376	3.54421e-07	0.658973	2199.72	0.00534513	0.00534513
	19										0.187064	0.0972868	0.074778	0.230669	0.147311	0.127884	0.106682	0.149006	0.101178	0.125037	2.91157e-07	0.0313644	0.0330268	0.0586771	0.050834	0.0741494	3.88715e-07	0.5256	3539	0.00397009	0.00397009	0.00397009
	18										0.0431005	0.0451299	0.101724	0.0555163	0.0620391	0.0619589	0.0760001	0.0607028	0.0527681	9.5795e-08	0.0141923	0.0168387	0.035359	0.028888	0.0395403	1.36362e-07	0.416022	811.515	0.00258933	0.00258933	0.00258933	0.00258933
	17										0.0360961	0.107419	0.0763796	0.055731	0.0496377	0.0851211	0.04344	0.0610431	1.57314e-07	0.0159817	0.0217136	0.0256465	0.0296723	0.0401737	1.67244e-07	0.515335	2324.35	0.00268867	0.00268867	0.00268867	0.00268867	0.00412258
	16										0.228307	0.143206	0.136874	0.0895554	0.178781	0.111139	0.177682	2.66168e-07	0.0328593	0.0406755	0.0761805	0.0532864	0.087941	4.26289e-07	0.580833	1464.06	0.00692618	0.00692618	0.00692618	0.00692618	0.0148975	0.00692618
	15										0.0797256	0.0656826	0.060142	0.124044	0.0678207	0.0686827	1.40534e-07	0.0171709	0.0203997	0.0489319	0.0302905	0.0543691	2.44757e-07	0.514813	3094.87	0.00375545	0.00375545	0.00375545	0.00375545	0.00617121	0.00375545	0.00375545
	14										0.0399596	0.038409	0.0759833	0.0423386	0.0499704	1.25686e-07	0.0122137	0.0162901	0.0344337	0.0236981	0.0506298	1.35651e-07	0.452336	2233.84	0.0041283	0.0041283	0.0041283	0.0041283	0.00654076	0.0041283	0.0041283	0.0041283
	13										0.0172465	0.0278661	0.0186137	0.021035	4.66399e-08	0.00583997	0.00812231	0.00892237	0.00924947	0.0148193	5.81999e-08	0.165407	945.806	0.00182266	0.00182266	0.00182266	0.00182266	0.00317707	0.00182266	0.00182266	0.00182266	0.00182266
	12										0.0686652	0.0407785	0.0530353	1.26185e-07	0.0123558	0.0173744	0.0278644	0.0291583	0.0356821	1.32659e-07	0.406009	4254.96	0.00466044	0.00466044	0.00466044	0.00466044	0.00599243	0.00466044	0.00466044	0.00466044	0.00466044	0.00413819
	11										0.0319514	0.0257204	7.19589e-08	0.00797789	0.0122363	0.0158172	0.0165138	0.0253691	1.11089e-07	0.192705	3120.8	0.00282207	0.00282207	0.00282207	0.00282207	0.0044868	0.00282207	0.00282207	0.00282207	0.00282207	0.00226881	0.00282207
	10										0.0719279	1.4068e-07	0.0183605	0.0232643	0.0407562	0.0414202	0.0473858	2.10318e-07	0.429755	5866.19	0.00634762	0.00634762	0.00634762	0.00634762	0.0085272	0.00634762	0.00634762	0.00634762	0.00634762	0.00559891	0.00634762	0.00634762
	9										3.54404e-08	0.00259986	0.00526407	0.00784318	0.00724889	0.0115361	4.38857e-08	0.0725792	1006.69	0.00229142	0.00229142	0.00229142	0.00229142	0.00295837	0.00229142	0.00229142	0.00229142	0.00229142	0.00176621	0.00229142	0.00229142	0.00229142
	8										0.00741735	0.012889	0.0204593	0.0202772	0.034546	1.17081e-07	0.204368	3174.31	0.00609845	0.00609845	0.00609845	0.00609845	0.0066067	0.00609845	0.00609845	0.00609845	0.00609845	0.0042116	0.00609845	0.00609845	0.00609845	0.00609845
	7										0.0063051	0.010308	0.0115233	0.0138768	4.41256e-08	0.0846405	2071.68	0.00406511	0.00406511	0.00406511	0.00406511	0.00447179	0.00406511	0.00406511	0.00406511	0.00406511	0.00244005	0.00406511	0.00406511	0.00406511	0.00406511	0.00289208
	6										0.0322915	0.0350337	0.0497423	1.5809e-07	0.392872	5419.36	0.0178277	0.0178277	0.0178277	0.0178277	0.0169668	0.0178277	0.0178277	0.0178277	0.0178277	0.012859	0.0178277	0.0178277	0.0178277	0.0178277	0.0129267	0.0178277
	5										0.0285491	0.0483321	1.73393e-07	0.519966	5864.84	0.0133945	0.0133945	0.0133945	0.0133945	0.0128945	0.0133945	0.0133945	0.0133945	0.0133945	0.00901516	0.0133945	0.0133945	0.0133945	0.0133945	0.0101467	0.0133945	0.0133945
	4										0.0439116	1.51349e-07	0.27769	8171.07	0.0210161	0.0210161	0.0210161	0.0210161	0.0170417	0.0210161	0.0210161	0.0210161	0.0210161	0.0124973	0.0210161	0.0210161	0.0210161	0.0210161	0.0151326	0.0210161	0.0210161	0.0210161
	3										2.73099e-07	0.491179	13857.8	0.0515657	0.0515657	0.0515657	0.0515657	0.0403718	0.0515657	0.0515657	0.0515657	0.0515657	0.0230049	0.0515657	0.0515657	0.0515657	0.0515657	0.02306	0.0515657	0.0515657	0.0515657	0.0515657
	2										1.23718	43231.9	0.145153	0.145153	0.145153	0.145153	0.104355	0.145153	0.145153	0.145153	0.145153	0.0775075	0.145153	0.145153	0.145153	0.145153	0.0852349	0.145153	0.145153	0.145153	0.145153	0.0657063
	1										14202.7	0.120412	0.120412	0.120412	0.120412	0.0865661	0.120412	0.120412	0.120412	0.120412	0.0455326	0.120412	0.120412	0.120412	0.120412	0.0460758	0.120412	0.120412	0.120412	0.120412	0.049182	0.120412
	0										0.0745708	0.0745708	0.0745708	0.0745708	0.0332818	0.0745708	0.0745708	0.0745708	0.0745708	0.0332818	0.0745708	0.0745708	0.0745708	0.0745708	0.0398764	0.0745708	0.0745708	0.0745708	0.0745708	0.0405029	0.0745708	0.0745708
Rate Lower		Year
		2010	2011	2012	2013	2014	2015	2016	2017	2018	2019	2020	2021	2022	2023	2024	2025	2026	2027	2028	2029	2030	2031	2032	2033	2034	2035	2036	2037	2038	2039	2040
Age	84										3.56232e-09	1.2729e-09	3.53364e-09	1.38625e-09	1.66397e-09	2.03057e-09	3.05071e-10	1.36388e-15	7.9541e-10	1.82954e-09	1.25872e-09	2.27408e-09	8.5757e-10	9.09644e-10	1.39853e-15	6.38234e-10	4.04826e-10	3.47528e-10	7.28129e-10	8.2403e-10	2.64642e-10	7.14146e-10
	83										4.52327e-10	1.16842e-09	5.89678e-10	4.80367e-10	8.52221e-10	3.71481e-10	1.40244e-15	3.46216e-10	4.3261e-10	4.94899e-10	5.1189e-10	2.16027e-10	3.18697e-10	6.48855e-16	2.38443e-10	2.91057e-10	2.91632e-10	1.85426e-10	3.56881e-10	9.29828e-11	2.19672e-10	1.44794e-10
	82										6.58322e-09	1.63946e-09	2.67768e-09	3.06511e-09	6.183e-10	2.65902e-15	1.7804e-09	2.65938e-09	5.49132e-09	6.49719e-09	1.58627e-09	1.74536e-09	1.62671e-15	1.53538e-09	1.63007e-09	1.7038e-09	1.85913e-09	1.58915e-09	4.91958e-10	2.57547e-09	7.14084e-10	6.9219e-10
	81										4.95053e-09	3.68453e-09	4.7124e-09	2.19299e-09	7.70004e-15	3.65909e-09	5.86097e-09	2.73874e-09	4.70091e-09	2.29017e-09	2.0934e-09	8.32073e-15	2.41944e-09	1.53151e-09	1.92609e-09	2.01795e-09	3.63232e-09	9.05563e-10	4.63296e-09	9.4474e-10	1.02693e-09	1.32218e-09
	80										5.41223e-09	5.88326e-09	2.12096e-09	4.15023e-15	4.47298e-09	6.83447e-09	5.77004e-09	7.82658e-09	3.58099e-09	2.80328e-09	1.02929e-14	4.02477e-09	2.12665e-09	2.68116e-09	2.47719e-09	2.83544e-09	1.35093e-09	4.65184e-09	1.57188e-09	8.78674e-10	1.40289e-09	2.99329e-09
	79										2.75358e-09	1.278e-09	5.8276e-15	2.05795e-09	3.2725e-09	2.68698e-09	6.37099e-09	1.3353e-09	1.23771e-09	4.08219e-15	2.03825e-09	1.41006e-09	1.28233e-09	1.1201e-09	1.62878e-09	7.39457e-10	2.03371e-09	6.18321e-10	5.48884e-10	8.7989e-10	1.2905e-09	5.20887e-10
	78										1.89179e-09	3.52869e-15	2.24086e-09	2.95118e-09	4.25202e-09	5.60185e-09	1.50978e-09	1.47997e-09	4.61303e-15	1.10805e-09	1.28371e-09	1.70261e-09	1.0147e-09	1.5642e-09	1.00647e-09	1.30712e-09	6.31825e-10	1.0906e-09	8.27589e-10	1.12296e-09	3.54802e-10	5.63145e-10
	77										5.94144e-15	4.04467e-09	7.62873e-09	5.49329e-09	1.07717e-08	2.64694e-09	3.97471e-09	6.33122e-15	4.54332e-09	2.24526e-09	4.11352e-09	2.57735e-09	4.56575e-09	2.22651e-09	3.05773e-09	1.56842e-09	1.68603e-09	1.97439e-09	3.01169e-09	1.27283e-09	2.09167e-09	1.97979e-10
	76										7.69261e-10	1.3341e-09	1.39638e-09	2.27671e-09	5.4118e-10	5.1901e-10	1.37635e-15	6.00922e-10	6.06147e-10	5.54698e-10	5.11333e-10	5.23735e-10	3.07163e-10	7.75288e-10	1.6853e-10	4.03125e-10	4.17883e-10	5.08237e-10	1.263e-10	2.22988e-10	5.72978e-11	2.90432e-11
	75										7.09447e-09	4.87464e-09	5.78497e-09	2.96834e-09	1.37277e-09	2.24616e-15	2.70068e-09	1.54068e-09	1.7242e-09	1.59429e-09	2.95631e-09	1.26963e-09	2.33395e-09	1.47521e-09	1.17426e-09	9.01468e-10	1.81648e-09	6.69501e-10	1.63237e-09	2.37701e-10	1.44498e-10	1.77676e-10
	74										8.47997e-09	9.66875e-09	4.7896e-09	2.29512e-09	1.65447e-15	5.24037e-09	1.67697e-09	1.64738e-09	1.50073e-09	2.90056e-09	9.98242e-10	1.688e-09	1.70289e-09	1.78224e-09	1.12771e-09	1.10896e-09	4.77273e-10	1.42743e-09	1.33759e-10	4.69195e-11	5.27844e-11	1.65168e-10
	73										2.77183e-09	1.00201e-09	8.80174e-10	1.60751e-15	1.56583e-09	1.05737e-09	1.13454e-09	8.17523e-10	1.0216e-09	4.43279e-10	1.07575e-09	5.67357e-10	5.47083e-10	3.67428e-10	8.22377e-10	2.67015e-10	2.68989e-10	6.69694e-11	4.98795e-11	4.13893e-11	6.87677e-11	3.27308e-11
	72										7.159e-10	9.14493e-10	1.65019e-15	1.25417e-09	7.31849e-10	1.16656e-09	5.74347e-10	1.00968e-09	5.29605e-10	1.10461e-09	4.37091e-10	5.87789e-10	3.59746e-10	1.06718e-09	2.03098e-10	3.26348e-10	1.61594e-10	3.19243e-11	1.94131e-11	6.33581e-11	5.75511e-11	5.92091e-11
	71										8.77053e-10	1.36722e-15	1.93923e-09	1.33764e-09	1.20975e-09	1.90474e-09	1.40248e-09	5.11903e-10	1.20663e-09	7.26784e-10	7.50694e-10	7.31569e-10	6.71017e-10	4.22371e-10	5.2628e-10	1.11888e-10	3.20084e-11	3.04612e-11	1.12473e-10	1.19534e-10	4.81004e-11	9.94415e-12
	70										1.17397e-15	1.14562e-09	5.30246e-10	1.18011e-09	8.12786e-10	1.17329e-09	4.24895e-10	9.00534e-10	7.40622e-10	6.49369e-10	2.75648e-10	3.67595e-10	1.9105e-10	4.37128e-10	6.56614e-11	1.54546e-11	1.69009e-11	9.09175e-11	4.52198e-11	5.27432e-11	2.67513e-12	1.31338e-11
	69										2.09129e-09	9.50529e-10	1.13764e-09	1.39186e-09	1.41333e-09	5.75011e-10	1.06531e-09	1.11481e-09	9.28885e-10	3.79752e-10	9.11242e-10	2.02231e-10	3.34255e-10	8.00006e-11	2.24737e-11	1.87799e-11	7.98995e-11	3.26764e-11	4.00496e-11	5.47619e-12	9.33888e-12	1.66758e-11
	68										2.07264e-09	1.82742e-09	2.13714e-09	1.06627e-09	6.7019e-10	1.3947e-09	1.25314e-09	1.03735e-09	6.67548e-10	2.42748e-09	4.67837e-10	4.27817e-10	8.99958e-11	1.84594e-11	3.69903e-11	9.10367e-11	6.65004e-11	6.33751e-11	1.41012e-11	2.58945e-11	1.80586e-11	6.97433e-11
	67										7.37405e-10	6.81554e-10	9.00593e-10	3.49508e-10	4.86802e-10	1.97239e-10	2.55999e-10	5.6866e-10	5.15176e-10	1.72211e-10	1.60838e-10	5.73599e-11	2.67965e-11	2.30193e-11	3.42286e-11	4.18594e-11	1.67584e-11	9.63428e-12	8.12296e-12	9.7993e-12	1.35015e-11	1.20148e-11
	66										8.28705e-10	1.12797e-09	4.99845e-10	7.8745e-10	8.4538e-10	4.24336e-10	4.22984e-10	7.65269e-10	1.48534e-10	3.30725e-10	9.26806e-11	2.01314e-11	1.59715e-11	2.17302e-11	4.42853e-11	3.73862e-11	8.60478e-12	9.60839e-12	1.17596e-11	1.91722e-11	1.80198e-11	7.22788e-11
	65										1.24475e-09	6.88149e-10	9.91153e-10	8.47387e-10	1.08061e-09	7.38211e-10	8.41298e-10	2.97772e-10	7.69352e-10	9.99621e-11	3.17555e-11	3.52089e-11	9.25506e-11	2.83766e-11	5.52419e-11	7.25888e-12	9.06614e-12	2.83548e-11	2.80878e-11	1.92615e-11	6.83112e-11	6.83966e-11
	64										1.12928e-09	1.97012e-09	1.49733e-09	1.38267e-09	1.25991e-09	1.25783e-09	4.30791e-10	7.14679e-10	2.32322e-10	5.50033e-11	5.96355e-11	1.08698e-10	9.75881e-11	1.24611e-10	2.02442e-11	1.90354e-11	3.9739e-11	2.91366e-11	6.5349e-11	1.35966e-10	1.16666e-10	1.76595e-10
	63										1.55261e-09	1.90116e-09	1.13183e-09	1.00662e-09	1.23879e-09	3.77376e-10	7.04416e-10	1.6683e-10	3.96426e-11	3.17813e-11	1.13127e-10	7.46126e-11	4.63767e-11	6.83501e-12	1.88916e-11	2.62622e-11	3.44517e-11	4.24093e-11	1.2232e-10	1.05495e-10	1.83884e-10	2.78242e-10
	62										9.82023e-10	1.1862e-09	5.96065e-10	1.20338e-09	4.07838e-10	5.69293e-10	1.36771e-10	1.88841e-11	2.94913e-11	9.82725e-11	5.38086e-11	3.86519e-11	1.10435e-11	1.30698e-11	2.81223e-11	3.23356e-11	2.10486e-11	1.26063e-10	1.69575e-10	6.68182e-11	3.61022e-10	5.36852e-11
	61										8.20417e-10	6.35484e-10	7.84656e-10	2.51242e-10	4.19242e-10	1.33347e-10	3.58751e-11	3.97427e-11	7.99538e-11	5.22388e-11	3.61587e-11	8.56792e-12	8.21017e-12	1.37191e-11	2.28416e-11	2.48177e-11	7.50427e-11	5.77893e-11	4.87127e-11	1.56892e-10	4.1896e-11	3.57809e-11
	60										8.88651e-10	1.07321e-09	5.69761e-10	9.4392e-10	2.41099e-10	3.83582e-11	7.79591e-11	1.03354e-10	1.06882e-10	1.0526e-10	1.32714e-11	2.40045e-11	4.95049e-11	5.40063e-11	3.62752e-11	1.2761e-10	1.83597e-10	2.52048e-10	2.69815e-10	9.91585e-11	1.01487e-10	3.68397e-11
	59										1.84686e-09	4.40447e-10	8.61455e-10	2.16598e-10	4.60779e-11	6.09712e-11	9.04404e-11	9.89042e-11	3.34332e-11	1.53604e-11	1.93486e-11	2.01783e-11	2.81836e-11	3.63207e-11	1.4004e-10	1.00212e-10	1.15023e-10	1.17407e-10	2.8314e-11	3.15838e-11	5.72733e-12	6.61853e-11
	58										2.7838e-10	6.90077e-10	1.9286e-10	3.75187e-11	6.86092e-11	7.55035e-11	1.13629e-10	7.32836e-11	1.01891e-11	2.2344e-11	3.89733e-11	3.60895e-11	2.82681e-11	8.12611e-11	4.63489e-11	1.19851e-10	1.12062e-10	5.67953e-11	4.47347e-11	1.53569e-11	1.75228e-10	3.57927e-10
	57										6.43571e-10	1.81044e-10	5.15247e-11	1.0684e-10	1.19536e-10	1.19463e-10	5.08892e-11	1.80366e-11	2.54581e-11	5.67024e-11	2.9379e-11	4.68988e-11	1.36786e-10	2.04893e-10	1.91463e-10	2.70506e-10	7.13527e-11	6.19499e-11	5.1301e-11	3.28687e-10	6.68743e-10	2.64105e-10
	56										1.58662e-10	1.86617e-11	2.8512e-11	3.2498e-11	2.24962e-11	3.52996e-11	9.31563e-12	1.22495e-11	2.30206e-11	2.36844e-11	1.89026e-11	7.80599e-11	5.14235e-11	9.30062e-11	1.32201e-10	3.809e-11	3.43362e-11	1.68135e-11	7.88292e-11	3.72525e-10	1.13705e-10	3.13752e-10
	55										2.4233e-11	3.31318e-11	3.95057e-11	8.61757e-11	3.3334e-11	4.934e-12	1.44843e-11	2.14636e-11	2.4067e-11	1.94825e-11	9.66996e-11	4.34606e-11	8.10415e-11	1.05196e-10	3.31191e-11	1.33799e-11	6.51781e-12	1.06602e-10	1.89766e-10	7.76834e-11	3.12282e-10	3.53193e-10
	54										6.68063e-11	2.82132e-10	3.5893e-10	1.39623e-10	2.9239e-11	4.32837e-11	8.81981e-11	7.82376e-11	8.43652e-11	4.72516e-10	1.40626e-10	4.87964e-10	3.04206e-10	1.40211e-10	8.06134e-11	6.30297e-11	3.42505e-10	5.56844e-10	2.34111e-10	6.61873e-10	1.35475e-09	6.62463e-10
	53										6.88433e-11	7.00547e-11	2.86829e-11	1.22585e-11	1.62414e-11	3.65422e-11	2.7947e-11	1.62868e-11	7.16611e-11	7.83856e-11	8.82927e-11	1.41235e-10	3.80328e-11	2.55283e-11	9.77735e-12	7.15434e-11	1.93411e-10	8.39576e-11	4.13569e-10	2.89357e-10	2.0501e-10	3.03868e-10
	52										1.70989e-10	1.16171e-10	4.67382e-11	4.73359e-11	1.02496e-10	6.08934e-11	9.09663e-11	3.36451e-10	4.21805e-10	5.13866e-10	6.44427e-10	1.66925e-10	1.2563e-10	7.63257e-11	4.58398e-10	8.9509e-10	2.56634e-10	1.30259e-09	1.00991e-09	5.95204e-10	1.72355e-09	9.50586e-10
	51										4.44045e-11	1.49485e-11	2.92344e-11	6.37504e-11	1.03305e-11	2.51226e-11	1.31909e-10	2.90465e-10	1.16982e-10	1.32316e-10	9.40191e-11	6.1124e-11	2.49151e-11	1.25972e-10	6.46414e-10	2.00626e-10	2.38271e-10	3.26652e-10	2.52005e-10	6.16543e-10	5.09288e-10	4.3723e-15
	50										4.79499e-11	7.03176e-11	1.03627e-10	5.86745e-11	9.90375e-11	1.89578e-10	2.95288e-10	2.49588e-10	4.12927e-10	1.31462e-10	1.24909e-10	7.49376e-11	2.87005e-10	1.50347e-09	4.05918e-10	7.95083e-10	1.81556e-09	7.04971e-10	9.59603e-10	1.77011e-09	1.20839e-14	9.27425e-10
	49										2.1076e-10	2.12006e-10	1.81916e-10	2.04837e-10	3.35159e-10	2.18898e-10	8.16985e-10	6.98904e-10	2.40617e-10	1.4344e-10	1.99782e-10	7.0885e-10	1.86033e-09	6.348e-10	2.15058e-09	1.86784e-09	1.52446e-09	1.29088e-09	2.69853e-09	1.82813e-14	1.27129e-09	8.35904e-10
	48										3.49234e-10	4.46418e-10	4.3621e-10	1.45706e-09	1.09721e-09	1.52821e-09	2.50669e-09	4.89925e-10	3.78056e-10	9.54159e-11	1.23793e-09	5.16226e-09	1.2714e-09	4.58423e-09	1.99833e-09	1.59138e-09	2.78233e-09	5.99837e-09	1.74267e-14	1.6435e-09	1.83675e-09	2.13466e-09
	47										3.42592e-10	6.56519e-10	9.06285e-10	1.36497e-09	9.48782e-10	1.48853e-09	8.7928e-10	6.67331e-10	3.62564e-10	1.72891e-09	5.22818e-09	1.9826e-09	4.0586e-09	4.05683e-09	9.07524e-10	2.67655e-09	3.26752e-09	3.6074e-14	1.68564e-09	1.94892e-09	6.45018e-09	1.71819e-09
	46										3.97546e-15	2.69414e-15	4.80906e-15	2.97134e-15	3.76003e-15	3.81776e-15	6.17428e-15	8.99142e-15	1.48421e-14	3.12908e-14	1.72361e-14	2.9675e-14	4.35646e-14	1.83209e-14	2.89501e-14	3.31855e-14	1.19652e-15	3.55445e-14	2.1996e-14	6.44933e-14	2.13071e-14	1.66444e-15
	45										3.65715e-09	1.82203e-09	2.69986e-09	7.91252e-09	1.09894e-09	7.72223e-10	4.78598e-10	3.43032e-09	1.1544e-08	2.56057e-09	9.40004e-09	8.84348e-09	2.34511e-09	5.40138e-09	8.28133e-09	2.3476e-14	3.23552e-09	2.97592e-09	5.04756e-09	3.18128e-09	3.55757e-14	5.17534e-09
	44										1.4062e-09	1.89604e-09	3.01021e-09	6.42689e-10	3.67225e-10	5.03198e-10	2.42307e-09	6.71954e-09	1.70683e-09	7.01828e-09	3.678e-09	3.30134e-09	3.62623e-09	4.2551e-09	1.2542e-14	2.18418e-09	2.42797e-09	2.17395e-09	4.03965e-09	2.26496e-14	3.39095e-09	4.40446e-09
	43										2.59116e-09	2.59598e-09	1.02847e-09	8.1475e-10	6.29905e-10	2.66324e-09	5.08372e-09	1.8673e-09	3.8675e-09	5.75559e-09	3.06288e-09	3.98714e-09	8.4677e-09	3.48808e-14	2.57071e-09	3.79162e-09	2.59883e-09	3.35867e-09	5.14866e-14	2.74492e-09	2.8434e-09	5.80744e-09
	42										3.0496e-09	1.09907e-09	1.23158e-09	3.98622e-10	3.45109e-09	1.09931e-08	3.76546e-09	9.00531e-09	4.77744e-09	4.28408e-09	6.37655e-09	6.7299e-09	2.23584e-14	2.56763e-09	3.71722e-09	3.74947e-09	4.62192e-09	2.39482e-14	4.78107e-09	7.81399e-09	8.33388e-09	1.10937e-08
	41										4.60022e-10	3.77948e-10	1.43615e-10	1.20639e-09	5.42681e-09	1.5203e-09	2.17647e-09	2.53382e-09	1.53742e-09	2.45821e-09	2.2189e-09	2.76706e-14	1.49899e-09	2.7185e-09	3.04361e-09	2.03933e-09	3.1986e-14	2.91794e-09	2.79531e-09	4.10572e-09	2.28226e-09	4.26862e-09
	40										4.32932e-10	3.46136e-10	2.25442e-09	5.60896e-09	2.20568e-09	3.79438e-09	5.10889e-09	3.01147e-09	2.8544e-09	2.05331e-09	2.46163e-14	1.05334e-09	1.57019e-09	2.15518e-09	3.33061e-09	2.30356e-14	2.56703e-09	3.10405e-09	4.80256e-09	2.69679e-09	4.38662e-09	4.2735e-09
	39										3.16524e-10	2.99929e-09	8.1689e-09	1.84374e-09	6.78127e-09	3.8974e-09	3.18092e-09	5.1747e-09	6.2554e-09	1.78381e-14	2.40862e-09	2.21947e-09	3.17683e-09	4.11025e-09	1.60556e-14	3.08635e-09	6.17364e-09	6.56714e-09	4.4654e-09	7.02962e-09	1.08442e-08	6.25995e-09
	38										1.82702e-09	5.28813e-09	2.52282e-09	3.55932e-09	6.56457e-09	3.21966e-09	6.3464e-09	9.69538e-09	2.18589e-14	2.3401e-09	3.51682e-09	2.39542e-09	2.8303e-09	2.88704e-14	3.16025e-09	3.42036e-09	6.12432e-09	4.35226e-09	4.28743e-09	5.31523e-09	5.14842e-09	2.26138e-09
	37										3.54564e-09	7.93882e-10	1.51853e-09	1.45215e-09	1.43995e-09	2.50447e-09	1.8999e-09	7.47468e-15	6.70288e-10	9.24273e-10	8.72888e-10	8.9284e-10	5.31822e-15	7.33627e-10	8.20831e-10	1.47285e-09	5.18989e-10	1.30386e-09	2.14146e-09	1.08883e-09	1.00961e-09	1.71995e-09
	36										3.12296e-10	7.67375e-10	7.17859e-10	3.82138e-10	7.18243e-10	7.53097e-10	5.11836e-15	2.85049e-10	2.17802e-10	6.41117e-10	5.14952e-10	2.64008e-15	5.57021e-10	6.4242e-10	4.24134e-10	6.76896e-10	6.14071e-10	6.70181e-10	4.47399e-10	4.2108e-10	1.08846e-09	3.59019e-10
	35										7.86441e-10	8.44933e-10	4.22639e-10	8.68311e-10	6.00308e-10	5.13639e-15	2.20812e-10	3.66125e-10	3.78935e-10	3.32533e-10	5.23771e-15	4.1771e-10	6.09737e-10	1.17119e-09	7.00011e-10	4.55171e-10	1.48595e-09	8.85998e-10	3.99444e-10	1.37273e-09	3.92549e-10	2.65351e-10
	34										2.21922e-09	1.71406e-09	2.56974e-09	3.30262e-09	8.68563e-15	1.15986e-09	8.87877e-10	1.64908e-09	1.8036e-09	1.12842e-14	1.69567e-09	1.4572e-09	2.81534e-09	2.18961e-09	2.07086e-09	2.29129e-09	1.87519e-09	1.17048e-09	4.70505e-09	9.87408e-10	6.84731e-10	1.26481e-09
	33										9.84908e-10	6.51992e-10	7.82557e-10	7.23719e-15	3.83468e-10	3.86193e-10	7.11622e-10	6.36705e-10	7.23135e-15	4.95458e-10	3.8208e-10	8.11613e-10	1.04036e-09	8.92202e-10	8.02277e-10	9.21707e-10	7.06751e-10	1.55665e-09	7.15915e-10	4.8298e-10	2.30848e-10	2.70662e-10
	32										1.06351e-14	7.96299e-15	9.3992e-16	9.1492e-15	4.59601e-15	8.00621e-15	6.67135e-15	6.96688e-16	1.16398e-14	1.15713e-14	1.60982e-14	1.13094e-14	1.39703e-14	1.27681e-14	2.28506e-14	9.59232e-15	3.6763e-14	1.5279e-14	8.2731e-15	1.3495e-14	5.7524e-15	3.33284e-15
	31										8.01396e-10	5.64999e-15	3.2206e-10	5.0448e-10	5.47584e-10	3.18947e-10	6.90047e-15	3.41864e-10	1.01041e-09	6.2034e-10	8.03415e-10	5.13482e-10	1.08984e-09	4.08573e-10	3.86599e-10	1.36803e-09	3.3583e-10	3.24054e-10	2.5332e-10	2.19725e-10	1.33185e-10	1.08909e-10
	30										4.16808e-15	4.37936e-10	3.33808e-10	4.39022e-10	4.34101e-10	5.20198e-15	4.14025e-10	3.82539e-10	4.82095e-10	6.6407e-10	5.40103e-10	8.39207e-10	6.43371e-10	3.48438e-10	7.51999e-10	3.87098e-10	2.52833e-10	2.0616e-10	2.76656e-10	7.70558e-11	1.27041e-10	1.35146e-15
	29										3.32564e-10	3.92836e-10	4.21803e-10	3.85152e-10	3.49838e-15	3.57157e-10	4.43497e-10	4.0286e-10	3.97267e-10	4.17836e-10	6.49134e-10	3.62393e-10	1.80216e-10	8.36039e-10	2.09258e-10	1.37766e-10	9.98801e-11	1.46026e-10	5.76106e-11	6.23246e-11	4.92193e-16	1.48571e-11
	28										4.00959e-10	4.64235e-10	6.92425e-10	4.34339e-15	3.85651e-10	7.35549e-10	3.74459e-10	8.56369e-10	5.57905e-10	8.98084e-10	4.83144e-10	2.39802e-10	6.59453e-10	5.55444e-10	9.56949e-11	2.1046e-10	1.17826e-10	8.74766e-11	7.8014e-11	4.03203e-16	8.07486e-12	4.52697e-12
	27										8.85557e-10	1.10451e-09	4.69252e-15	6.93885e-10	9.88762e-10	8.93499e-10	1.02049e-09	1.25732e-09	1.77999e-09	1.13834e-09	8.57135e-10	2.14582e-09	5.45398e-10	3.49947e-10	2.841e-10	3.24907e-10	1.84385e-10	1.23866e-10	8.91472e-16	2.49462e-11	1.62036e-11	4.81071e-12
	26										5.2396e-10	3.92944e-15	4.15813e-10	6.0037e-10	7.13651e-10	5.65992e-10	6.11708e-10	6.83624e-10	3.86103e-10	3.15415e-10	7.23342e-10	3.00723e-10	2.08094e-10	1.88242e-10	2.07641e-10	1.28636e-10	1.4197e-10	5.29025e-16	1.81383e-11	1.40375e-11	4.64963e-12	3.31058e-12
	25										4.49717e-15	6.96791e-10	1.26465e-09	8.75402e-10	1.0903e-09	1.1457e-09	1.18922e-09	9.23024e-10	4.00844e-10	1.79133e-09	4.3526e-10	2.94591e-10	2.45005e-10	1.78798e-10	1.11318e-10	1.96002e-10	9.1667e-16	1.65265e-11	1.48472e-11	2.66758e-11	2.63933e-12	4.30267e-13
	24										3.35127e-10	2.1432e-10	4.53253e-10	2.62443e-10	2.67241e-10	4.66441e-10	3.64831e-10	3.1357e-10	6.32472e-10	1.70559e-10	1.05711e-10	7.95273e-11	1.16906e-10	7.85693e-11	4.40501e-11	2.87546e-16	6.45884e-12	1.06481e-12	9.02304e-13	4.90193e-13	1.6055e-15	8.32943e-17
	23										1.28717e-09	1.57785e-09	1.83959e-09	2.29695e-09	1.92778e-09	1.4944e-09	8.16118e-10	1.7039e-09	1.18554e-09	4.39788e-10	3.98051e-10	5.30713e-10	1.55755e-10	3.76178e-10	9.80031e-16	5.52085e-11	1.81911e-11	1.39091e-11	8.50232e-13	8.85528e-15	2.3423e-16	1.30943e-15
	22										1.53619e-09	1.29033e-09	1.44142e-09	2.35374e-09	1.97392e-09	1.52958e-09	1.75679e-09	9.16952e-10	4.82766e-10	4.92108e-10	5.72561e-10	2.79707e-10	2.55203e-10	9.18839e-16	3.42091e-11	1.96883e-11	2.53287e-12	2.98755e-13	6.81016e-15	3.78306e-16	1.06316e-15	2.9778e-16
	21										1.31124e-09	1.29007e-09	1.94747e-09	1.23229e-09	5.60418e-10	1.54133e-09	5.6472e-10	3.00955e-10	2.46082e-10	3.15666e-10	1.57693e-10	1.69636e-10	6.67158e-16	5.01866e-11	1.01194e-11	9.19993e-12	3.81025e-13	1.85141e-15	2.08393e-16	7.51716e-16	2.00707e-16	1.46172e-10
	20										1.04055e-09	1.63178e-09	7.15859e-10	4.96987e-10	1.45356e-09	6.40167e-10	3.64047e-10	2.45167e-10	3.18643e-10	1.09751e-10	2.28794e-10	6.24493e-16	2.71372e-11	9.65136e-12	1.7043e-11	3.0762e-12	7.97456e-15	1.67316e-16	1.36795e-15	5.06627e-16	1.67283e-10	1.67283e-10
	19										1.93932e-09	9.63249e-10	6.82105e-10	1.17124e-09	8.83153e-10	5.80739e-10	6.54556e-10	3.51022e-10	1.41127e-10	3.49519e-10	1.2375e-15	3.01168e-11	3.31545e-11	5.59183e-12	3.56634e-12	9.86344e-13	5.1073e-16	1.54255e-15	5.74203e-16	1.93916e-10	1.93916e-10	1.93916e-10
	18										8.19338e-10	6.42842e-10	7.87998e-10	6.84245e-10	4.30803e-10	3.43151e-10	3.15721e-10	1.35312e-10	1.37987e-10	1.86533e-15	2.57254e-11	1.52212e-11	7.438e-12	2.10982e-13	3.07318e-15	5.04412e-16	7.89767e-16	6.89866e-16	2.03094e-10	2.03094e-10	2.03094e-10	2.03094e-10
	17										5.32587e-10	1.39402e-09	6.09784e-10	4.10528e-10	2.60714e-10	3.82512e-10	1.96906e-10	1.4795e-10	9.33675e-16	1.75367e-11	1.62769e-11	5.21235e-12	4.34507e-13	1.93314e-14	2.08786e-16	3.01216e-16	1.41302e-15	1.04663e-10	1.04663e-10	1.04663e-10	1.04663e-10	5.22708e-11
	16										1.66049e-09	9.35464e-10	4.30556e-10	4.93013e-10	5.48809e-10	2.86752e-10	2.30662e-10	6.21551e-16	3.62743e-11	1.20734e-11	1.63649e-11	1.20883e-13	1.37148e-13	2.19393e-16	7.94137e-16	3.37664e-16	1.02926e-10	1.03686e-10	1.02926e-10	1.0332e-10	1.56204e-11	1.02926e-10
	15										1.42711e-09	7.79576e-10	5.60081e-10	6.42231e-10	4.71391e-10	3.65721e-10	2.7106e-15	7.51576e-11	4.86971e-11	2.20334e-11	1.12547e-11	3.46699e-12	1.42249e-15	1.14449e-12	5.67582e-14	2.46812e-10	2.46812e-10	2.46812e-10	2.46812e-10	2.25034e-10	2.46812e-10	2.46812e-10
	14										4.89269e-10	5.44861e-10	2.25881e-10	1.95109e-10	2.17995e-10	1.62493e-15	7.66274e-11	2.165e-11	2.23796e-11	1.54378e-11	4.463e-12	6.2301e-16	1.9466e-14	3.76397e-15	1.22193e-10	1.22193e-10	1.22193e-10	1.22193e-10	3.71798e-11	1.22193e-10	1.22193e-10	1.22193e-10
	13										2.9371e-10	1.82822e-10	1.62599e-10	1.25821e-10	1.05398e-15	3.63645e-11	2.41439e-11	1.08521e-11	3.93669e-12	3.57351e-14	5.17027e-16	1.19326e-15	3.9979e-15	1.34185e-10	1.34185e-10	1.34185e-10	1.34185e-10	2.83477e-11	1.34185e-10	1.34185e-10	1.34185e-10	1.34185e-10
	12										8.95133e-10	2.97634e-10	3.41507e-10	2.09258e-15	7.64575e-11	5.91686e-11	2.92931e-11	1.45282e-11	5.38586e-12	1.4214e-15	1.14713e-12	4.93433e-15	2.49101e-10	2.49101e-10	2.49101e-10	2.49101e-10	1.59524e-10	2.49101e-10	2.49101e-10	2.49101e-10	2.49101e-10	1.59524e-10
	11										3.21804e-10	2.79058e-10	1.16948e-15	3.93566e-11	2.15992e-11	9.84259e-12	1.00504e-11	2.90896e-15	3.27659e-16	4.1188e-16	4.70015e-16	9.39149e-11	9.39149e-11	9.39149e-11	9.39149e-11	3.38777e-11	9.39149e-11	9.39149e-11	9.39149e-11	9.39149e-11	3.97938e-11	9.39149e-11
	10										6.5363e-10	1.78535e-15	1.6238e-10	1.25945e-10	6.98843e-11	2.8622e-11	3.36572e-12	7.31183e-16	3.40256e-15	2.84002e-14	2.47529e-10	2.47529e-10	2.47529e-10	2.47529e-10	7.16409e-11	2.47529e-10	2.47529e-10	2.47529e-10	2.47529e-10	1.41109e-10	2.47529e-10	2.47529e-10
	9										2.96213e-15	8.27202e-11	4.96505e-11	2.13451e-11	1.15699e-11	2.02566e-12	7.53849e-16	1.88251e-13	2.32336e-14	2.54286e-10	2.54286e-10	2.54286e-10	2.54286e-10	1.17939e-10	2.54286e-10	2.54286e-10	2.54286e-10	2.54286e-10	1.04731e-10	2.54286e-10	2.54286e-10	2.54286e-10
	8										1.00091e-10	4.89126e-11	5.4618e-11	1.63767e-11	9.97551e-15	9.11367e-16	2.4512e-15	1.89206e-15	2.40675e-10	2.40675e-10	2.40675e-10	2.40675e-10	5.26475e-11	2.40675e-10	2.40675e-10	2.40675e-10	2.40675e-10	9.58634e-11	2.40675e-10	2.40675e-10	2.40675e-10	2.40675e-10
	7										6.66046e-11	1.87086e-11	1.89174e-11	2.18596e-15	6.80537e-16	1.04769e-15	2.00437e-15	2.90546e-10	2.90546e-10	2.90546e-10	2.90546e-10	2.18303e-11	2.90546e-10	2.90546e-10	2.90546e-10	2.90546e-10	6.18631e-11	2.90546e-10	2.90546e-10	2.90546e-10	2.90546e-10	1.16823e-10
	6										6.97933e-11	1.11945e-11	4.00506e-15	7.95753e-16	1.95688e-15	2.04233e-15	3.47084e-10	3.47084e-10	3.47084e-10	3.47084e-10	2.43596e-11	3.47084e-10	3.47084e-10	3.47084e-10	3.47084e-10	8.5292e-11	3.47084e-10	3.47084e-10	3.47084e-10	3.47084e-10	1.07066e-10	3.47084e-10
	5										4.47857e-11	4.75409e-12	2.70453e-15	2.92791e-15	2.27037e-15	3.50056e-10	3.50056e-10	3.50056e-10	3.50056e-10	4.30511e-11	3.50056e-10	3.50056e-10	3.50056e-10	3.50056e-10	1.09177e-10	3.50056e-10	3.50056e-10	3.50056e-10	3.50056e-10	1.62372e-10	3.50056e-10	3.50056e-10
	4										4.18871e-15	2.18237e-15	6.18884e-15	9.48633e-15	5.8412e-10	5.8412e-10	5.8412e-10	5.8412e-10	2.02063e-10	5.8412e-10	5.8412e-10	5.8412e-10	5.8412e-10	3.49682e-10	5.8412e-10	5.8412e-10	5.8412e-10	5.8412e-10	3.65659e-10	5.8412e-10	5.8412e-10	5.8412e-10
	3										2.11662e-15	2.65366e-15	2.96783e-15	6.1176e-10	6.1176e-10	6.1176e-10	6.1176e-10	1.86893e-11	6.1176e-10	6.1176e-10	6.1176e-10	6.1176e-10	1.1822e-10	6.1176e-10	6.1176e-10	6.1176e-10	6.1176e-10	1.58653e-10	6.1176e-10	6.1176e-10	6.1176e-10	6.1176e-10
	2										6.50784e-15	3.62998e-15	9.87675e-10	9.87675e-10	9.87675e-10	9.87675e-10	9.80133e-11	9.87675e-10	9.87675e-10	9.87675e-10	9.87675e-10	1.91398e-10	9.87675e-10	9.87675e-10	9.87675e-10	9.87675e-10	3.18967e-10	9.87675e-10	9.87675e-10	9.87675e-10	9.87675e-10	3.78453e-10
	1										6.32469e-15	1.02894e-09	9.39687e-10	1.02894e-09	9.39687e-10	3.79554e-11	9.39687e-10	1.02894e-09	9.39687e-10	1.02894e-09	1.47056e-10	1.02894e-09	1.02853e-09	1.02894e-09	1.02894e-09	2.74635e-10	1.02894e-09	1.02894e-09	1.02894e-09	1.02894e-09	3.33532e-10	1.02894e-09
	0										8.87999e-10	8.87999e-10	8.87999e-10	8.87999e-10	6.75412e-10	8.87999e-10	8.87999e-10	8.87999e-10	8.87999e-10	7.79737e-10	8.87999e-10	8.87999e-10	8.87999e-10	8.87999e-10	6.75412e-10	8.87999e-10	8.87999e-10	8.87999e-10	8.87999e-10	7.7817e-10	8.87999e-10	8.87999e-10

## Sheet: Lung
Lung and Bronchus
Rows are ages 84 backwards to 0 by 1 year intervals
Columns are years from 2010 to 2040 in 1 year intervals
Rate of Cancer		Year
		2010	2011	2012	2013	2014	2015	2016	2017	2018	2019	2020	2021	2022	2023	2024	2025	2026	2027	2028	2029	2030	2031	2032	2033	2034	2035	2036	2037	2038	2039	2040
Age	84	23.5005	12.15	37.9134	41.6516	23.6837	34.2347	33.3245	56.1906	21.5714	18.4239	11.787	35.6075	28.3783	23.3434	15.5049	18.1101	20.7621	16.8309	9.42927	13.762	12.4128	10.7075	14.1408	4.87704	7.61036	10.5691	6.93543	8.42356	10.0511	10.6196	10.2893
	83	6.03128	20.8775	17.5355	8.57059	20.7423	17.7972	20.4612	19.4828	7.42336	5.93298	17.9231	14.2843	11.7499	7.80443	9.11577	10.4506	8.47187	4.74624	6.92713	6.24801	5.38965	7.11778	2.45487	3.83069	5.31998	3.49096	4.24001	5.05925	5.34542	5.17912	6.27835
	82	26.9807	25.139	9.39377	19.5416	28.0727	28.4487	18.4698	17.4548	6.22349	23.487	18.7185	15.3975	10.2272	11.9456	13.6948	11.1018	6.21962	9.07752	8.18758	7.06276	9.32736	3.21693	5.01985	6.97146	4.57466	5.55624	6.62979	7.0048	6.78687	8.22734	6.81595
	81	23.4116	9.70462	15.4348	19.0589	32.3374	18.5056	11.9244	10.5453	17.7541	17.6764	14.5403	9.65781	11.2806	12.9324	10.4838	5.87337	8.57218	7.73177	6.66957	8.8081	3.03785	4.74039	6.58336	4.31999	5.24693	6.26071	6.61484	6.40905	7.76932	6.43651	4.5846
	80	6.68116	11.7877	11.1282	16.2296	15.5501	8.83214	5.3256	22.2388	9.87768	10.1505	6.74205	7.87488	9.02803	7.31864	4.10016	5.98417	5.39749	4.65598	6.14887	2.1207	3.30924	4.59579	3.01575	3.66284	4.37056	4.61777	4.47411	5.42371	4.49328	3.20048	3.68176
	79	10.8814	11.3956	12.7063	10.4645	9.95129	5.28908	15.0593	16.5902	7.60549	6.31083	7.37121	8.4506	6.85054	3.83791	5.60143	5.05227	4.35819	5.75559	1.98506	3.09758	4.30185	2.82287	3.42857	4.09102	4.32242	4.18795	5.07681	4.20589	2.99577	3.44627	2.69063
	78	16.6528	20.598	12.9696	10.6013	9.43387	23.6762	17.7844	20.2218	7.48556	10.9227	12.5221	10.1512	5.68704	8.30022	7.48648	6.45798	8.52867	2.94147	4.59001	6.3745	4.18294	5.08047	6.06209	6.40498	6.20572	7.52284	6.23231	4.43915	5.1067	3.98699	3.53817
	77	34.4827	24.0856	15.052	11.5132	48.3779	32.0311	24.8332	22.8004	14.842	21.2567	17.2319	9.6539	14.0899	12.7085	10.9626	14.4776	4.99323	7.79166	10.8209	7.10065	8.62423	10.2906	10.8726	10.5344	12.7702	10.5795	7.53558	8.66877	6.76803	6.00614	4.15227
	76	22.0129	15.2604	8.92425	32.2327	35.7314	24.418	15.2862	24.6805	15.7689	15.9695	8.94669	13.0577	11.7775	10.1595	13.4171	4.62744	7.22087	10.0282	6.58048	7.99245	9.53671	10.0761	9.76267	11.8347	9.8045	6.98355	8.03373	6.27222	5.56615	3.84809	2.23373
	75	24.3433	15.7921	43.6079	41.5521	47.5424	26.2342	28.8804	45.7673	20.6772	14.4716	21.1212	19.0505	16.4333	21.7025	7.48503	11.68	16.2209	10.6441	12.928	15.4259	16.2985	15.7914	19.143	15.8591	11.2961	12.9948	10.1455	9.00342	6.22441	3.61313	3.32989
	74	18.5876	56.9382	41.4794	40.7939	37.6887	36.5716	39.5163	44.2809	13.8257	25.2083	22.7369	19.6133	25.902	8.93341	13.9401	19.3597	12.7038	15.4297	18.4109	19.4523	18.8471	22.8473	18.9279	13.482	15.5094	12.1087	10.7456	7.42886	4.31229	3.97424	6.70668
	73	39.8731	32.2229	24.2285	19.2406	31.2593	29.7721	22.7473	17.6159	14.3287	16.1453	13.9273	18.3929	6.34358	9.89881	13.7472	9.02092	10.9565	13.0735	13.813	13.3833	16.2238	13.4406	9.57348	11.0131	8.59834	7.63041	5.2752	3.06213	2.82209	4.76238	11.122
	72	24.1604	20.1521	12.2352	17.0863	27.2463	18.3496	9.68901	19.5473	9.82592	10.5888	13.9839	4.82295	7.52596	10.4519	6.85851	8.33014	9.93964	10.5019	10.1751	12.3348	10.2187	7.27861	8.37316	6.53723	5.80132	4.01068	2.32811	2.1456	3.62079	8.45593	7.74341
	71	35.5764	23.9612	25.5827	35.0654	39.539	18.4025	25.3142	31.5614	15.1731	25.0329	8.63365	13.4723	18.7101	12.2775	14.9119	17.7931	18.7996	18.2147	22.0806	18.2927	13.0296	14.9889	11.7024	10.385	7.17958	4.16759	3.84088	6.48164	15.1371	13.8616	5.89622
	70	23.513	27.8484	29.1833	28.285	22.0413	26.7252	22.7192	27.0903	19.9387	8.59082	13.4055	18.6173	12.2166	14.8379	17.7048	18.7063	18.1243	21.9711	18.202	12.9649	14.9146	11.6443	10.3335	7.14396	4.14691	3.82183	6.44948	15.062	13.7928	5.86696	9.13605
	69	31.7032	36.8545	27.3095	18.2923	37.1349	27.826	22.6232	41.2991	7.93822	15.4748	21.4911	14.1024	17.1283	20.4378	21.5938	20.922	25.3626	21.0117	14.9662	17.2168	13.4418	11.9286	8.24671	4.78703	4.41177	7.44503	17.387	15.9219	6.7726	10.5463	10.2429
	68	23.3093	19.1604	9.81208	17.1218	21.4806	15.3939	19.1608	9.13485	7.94418	13.7827	9.0442	10.9848	13.1072	13.8486	13.4178	16.2656	13.4753	9.59818	11.0415	8.62053	7.6501	5.28881	3.07004	2.82937	4.77467	11.1507	10.2111	4.34343	6.76359	6.56904	5.07354
	67	20.9219	11.8853	15.8562	17.099	20.5164	22.5095	7.317	15.7828	12.2156	10.0139	12.1626	14.5126	15.3335	14.8565	18.0097	14.9201	10.6273	12.2254	9.54484	8.47036	5.85589	3.39921	3.13274	5.28662	12.3463	11.306	4.80914	7.4888	7.27339	5.61754	7.47874
	66	10.9764	16.2443	13.3929	13.8127	25.373	7.27004	10.6922	20.526	7.50652	11.3898	13.5904	14.3592	13.9124	16.8652	13.972	9.95201	11.4486	8.93832	7.93212	5.48378	3.18321	2.93367	4.95069	11.5618	10.5875	4.50354	7.01293	6.8112	5.26057	7.00351	11.2217
	65	16.7851	15.3515	12.1048	19.1128	9.16891	11.8863	15.5584	14.1124	9.55264	14.2395	15.045	14.5769	17.6707	14.6394	10.4273	11.9954	9.36523	8.31097	5.74569	3.33524	3.07379	5.18714	12.114	11.0932	4.71864	7.34787	7.13651	5.51183	7.338	11.7577	5.28856
	64	16.1757	14.1488	17.0801	7.043	15.2868	17.6372	10.9081	18.3136	12.1785	16.0746	15.5745	18.8801	15.6413	11.141	12.8163	10.0062	8.87976	6.13892	3.56351	3.28416	5.54214	12.943	11.8524	5.04158	7.85076	7.62493	5.88905	7.84021	12.5624	5.6505	12.6321
	63	11.5365	15.449	4.87044	9.0866	17.5527	9.56887	10.9538	18.0671	10.6386	12.8769	15.6099	12.932	9.21123	10.5964	8.273	7.34169	5.07559	2.94627	2.7153	4.58218	10.7012	9.79944	4.16832	6.49092	6.30421	4.869	6.4822	10.3864	4.67177	10.4441	7.25782
	62	11.2612	3.93829	5.61748	9.32736	8.51341	8.59028	9.66072	14.1094	7.61871	11.5378	9.55854	6.80836	7.83219	6.11487	5.42651	3.75156	2.17769	2.00698	3.38686	7.90961	7.24312	3.08096	4.79768	4.65967	3.59886	4.79123	7.677	3.45308	7.71963	5.36452	4.61046
	61	2.09722	3.31843	4.21261	3.30499	5.58345	5.53481	5.51165	7.38175	4.9871	5.16141	3.67637	4.22922	3.3019	2.9302	2.02576	1.17591	1.08373	1.82883	4.27102	3.91113	1.66365	2.59064	2.51612	1.94331	2.58716	4.14542	1.86459	4.16843	2.89673	2.48955	2.22559
	60	6.0262	8.48625	5.09022	7.39168	12.2679	10.7683	9.83345	16.4778	7.6079	6.76969	7.78771	6.08015	5.39569	3.73025	2.16533	1.99558	3.36762	7.86469	7.20199	3.06346	4.77043	4.63321	3.57842	4.76402	7.6334	3.43347	7.67578	5.33405	4.58428	4.09822	2.44818
	59	12.0663	8.0288	8.91371	12.7163	18.6882	15.0426	17.1868	19.6818	7.81296	11.2282	8.76625	7.77942	5.37821	3.12193	2.8772	4.85538	11.3392	10.3837	4.41684	6.87792	6.68008	5.1593	6.86868	11.0057	4.95031	11.0668	7.69054	6.60954	5.90874	3.52974	2.66233
	58	3.65345	4.49952	4.90761	6.1994	8.35476	8.41405	6.56984	6.46858	4.14714	4.04489	3.58955	2.48159	1.44051	1.32758	2.24035	5.23208	4.79121	2.038	3.17358	3.0823	2.38059	3.16932	5.07821	2.28415	5.1064	3.54854	3.04975	2.72639	1.62868	1.22844	3.3804
	57	5.74209	6.94749	6.7098	7.77263	13.1059	9.02019	6.0555	9.62928	4.18984	4.64498	3.21125	1.86406	1.71793	2.89908	6.77046	6.19996	2.63723	4.10671	3.98858	3.08055	4.10119	6.57135	2.95576	6.60783	4.59191	3.94646	3.52802	2.10756	1.58964	4.37434	1.4231
	56	9.99866	10.7122	9.48717	13.7503	15.8448	9.37606	10.1659	10.9711	5.42605	4.68627	2.72028	2.50703	4.23071	9.88033	9.04778	3.84859	5.99304	5.82065	4.49553	5.98499	9.58976	4.31343	9.64301	6.70111	5.75918	5.14855	3.07562	2.31981	6.3836	2.07677	3.47273
	55	8.41383	8.26623	9.15972	9.07264	8.98865	8.59046	6.32127	7.75426	2.98765	2.16655	1.99671	3.36953	7.86914	7.20606	3.06519	4.77312	4.63583	3.58044	4.76671	7.63771	3.43541	7.68012	5.33707	4.58687	4.10053	2.44956	1.8476	5.08418	1.65404	2.76584	2.29085
	54	8.65469	10.6385	8.05626	6.86071	10.9779	7.12041	5.95554	5.69135	1.8412	2.11982	3.57728	8.35432	7.65036	3.25418	5.06742	4.92166	3.8012	5.06061	8.10863	3.64722	8.15365	5.66613	4.86968	4.35336	2.60059	1.96152	5.39766	1.75602	2.93637	2.4321	2.46396
	53	15.2028	12.7711	8.31507	11.4364	12.4195	9.15629	5.96614	4.78721	2.45882	5.18363	12.1058	11.0857	4.71545	7.34291	7.1317	5.5081	7.33305	11.7498	5.28498	11.815	8.21047	7.05638	6.3082	3.76837	2.84232	7.82144	2.54455	4.25492	3.52422	3.57038	4.73944
	52	12.5784	9.08482	9.55305	8.91725	11.0071	6.32187	3.45871	4.4062	4.14397	12.0901	11.0713	4.70933	7.33337	7.12243	5.50095	7.32352	11.7345	5.27812	11.7996	8.1998	7.04722	6.30001	3.76348	2.83863	7.81128	2.54124	4.2494	3.51964	3.56574	4.73328	1.76366
	51	6.77571	7.90378	5.64059	5.9847	5.75497	2.7753	2.41068	5.62336	7.31903	8.37292	3.56153	5.54603	5.3865	4.16022	5.53858	8.87448	3.9917	8.92375	6.20129	5.32962	4.76452	2.84621	2.14678	5.90746	1.92187	3.2137	2.66181	2.69667	3.57965	1.33381	3.03118
	50	5.51783	4.3683	3.54349	2.92891	2.36484	1.81063	2.87982	9.29666	4.74457	2.52121	3.92604	3.81311	2.94502	3.92077	6.28225	2.82573	6.31714	4.3899	3.77284	3.37281	2.01484	1.51971	4.1819	1.3605	2.27498	1.8843	1.90898	2.53404	0.944206	2.14578	3.6307
	49	2.25765	2.03155	1.28382	0.890993	1.14217	1.60127	3.52458	4.4615	1.05764	2.05749	1.99831	1.54338	2.05473	3.29229	1.48086	3.31057	2.30058	1.9772	1.76756	1.0559	0.796422	2.19157	0.712984	1.19223	0.987489	1.00042	1.32799	0.494823	1.12452	1.90271	0.729194
	48	1.67079	1.17125	0.621472	0.684782	1.60737	3.11857	2.69159	1.5826	1.37346	1.66646	1.28707	1.71351	2.74556	1.23494	2.7608	1.91853	1.64886	1.47403	0.880552	0.664164	1.82763	0.594582	0.994245	0.823501	0.834288	1.10746	0.41265	0.937776	1.58674	0.6081	0.649094
	47	0.918653	0.540725	0.455521	0.919065	2.98548	2.27126	0.910562	1.96001	1.06092	1.02363	1.36278	2.18359	0.982166	2.19571	1.52584	1.31136	1.17232	0.700318	0.52822	1.45354	0.472881	0.790739	0.654944	0.663523	0.880782	0.328187	0.745829	1.26196	0.483632	0.516235	0.6801
	46	0.218266	0.203973	0.314638	0.878526	1.11901	0.395436	0.580369	0.77917	0.335382	0.557796	0.893758	0.402008	0.898721	0.624539	0.536752	0.479841	0.286645	0.216205	0.594947	0.193554	0.323656	0.268074	0.271585	0.360511	0.134329	0.305274	0.51653	0.197954	0.211299	0.27837	0.092412
	45	0.941024	1.61025	3.43746	3.7635	2.2267	2.88064	2.63692	2.8152	2.08877	4.18107	1.88063	4.20429	2.92164	2.51097	2.24473	1.34095	1.01142	2.78321	0.90546	1.51409	1.25407	1.2705	1.6865	0.628404	1.42809	2.41637	0.926046	0.988474	1.30224	0.432311	0.380519
	44	0.562896	1.33299	1.11579	0.567448	1.22908	0.991716	0.721904	1.32851	1.18634	0.666617	1.49027	1.03562	0.890051	0.79568	0.47532	0.358514	0.986551	0.320954	0.536691	0.444524	0.450347	0.597805	0.222747	0.50621	0.856518	0.328251	0.35038	0.461598	0.153239	0.134881	0.120847
	43	1.31973	1.22544	0.476474	0.887092	1.1984	0.768942	0.964848	2.13701	0.535698	1.49611	1.03968	0.893536	0.798795	0.477181	0.359918	0.990413	0.322211	0.538793	0.446265	0.45211	0.600146	0.22362	0.508192	0.859872	0.329536	0.351752	0.463405	0.153839	0.135409	0.12132	0.784265
	42	1.94882	0.840566	1.19647	1.38935	1.49255	1.6508	2.493	1.55003	1.93121	1.67655	1.44089	1.28811	0.769488	0.580392	1.59711	0.519587	0.86884	0.719632	0.729059	0.967776	0.360602	0.819494	1.3866	0.5314	0.567224	0.747273	0.248076	0.218356	0.195638	1.26468	0.272524
	41	0.345309	0.545245	0.484063	0.446988	0.827728	1.10183	0.467102	1.44346	0.559034	0.600213	0.536573	0.320536	0.241767	0.665288	0.216438	0.361922	0.299768	0.303695	0.403134	0.150211	0.341367	0.5776	0.221359	0.236281	0.311282	0.103338	0.0909579	0.0814943	0.526813	0.113522	0.0871195
	40	0.363295	0.357786	0.252591	0.402054	0.896063	0.334838	0.705518	0.677712	0.324607	0.362523	0.216563	0.163344	0.449486	0.146231	0.244524	0.202531	0.205184	0.272368	0.101487	0.230636	0.390242	0.149556	0.159638	0.21031	0.0698179	0.0614535	0.0550597	0.355928	0.0766984	0.0588602	0.0908248
	39	0.539349	0.422395	0.514027	0.984725	0.616083	1.14422	0.749425	0.890319	0.443576	0.331032	0.249683	0.687072	0.223525	0.373773	0.309584	0.313639	0.416335	0.15513	0.352544	0.596513	0.228607	0.244018	0.321475	0.106722	0.0939362	0.0841628	0.544062	0.117239	0.0899721	0.138832	0.122271
	38	0.0887768	0.119845	0.17553	0.0943953	0.293528	0.16946	0.137266	0.169625	0.0564725	0.0532121	0.146428	0.0476373	0.0796578	0.065978	0.0668422	0.0887285	0.033061	0.0751336	0.127128	0.0487203	0.0520047	0.0685122	0.0227443	0.0200195	0.0179366	0.11595	0.0249858	0.0191747	0.0295877	0.0260582	0.0296366
	37	0.304903	0.495388	0.203679	0.544402	0.526216	0.375716	0.316567	0.261407	0.109884	0.377748	0.122893	0.205498	0.170207	0.172437	0.228898	0.0852895	0.193827	0.327959	0.125687	0.13416	0.176745	0.0586749	0.0516455	0.0462722	0.299122	0.0644573	0.0494661	0.0763291	0.0672238	0.0764553	0.0631457
	36	0.439596	0.200497	0.409716	0.34041	0.406936	0.302225	0.170162	0.177413	0.27208	0.110579	0.184908	0.153153	0.155159	0.205964	0.0767439	0.174406	0.295099	0.113093	0.120717	0.159036	0.052796	0.0464709	0.0416359	0.269151	0.057999	0.0445098	0.0686813	0.0604883	0.0687949	0.0568188	0.0605091
	35	0.254602	0.577154	0.366616	0.376712	0.468429	0.232473	0.165263	0.628626	0.113976	0.238095	0.197206	0.199789	0.265207	0.0988183	0.224572	0.379981	0.145623	0.15544	0.204781	0.0679821	0.0598377	0.053612	0.34657	0.0746817	0.0573125	0.0884366	0.0778871	0.0885829	0.073162	0.0779138	0.0768941
	34	0.518087	0.365071	0.286798	0.306538	0.254708	0.159604	0.413942	0.186151	0.173479	0.179503	0.181854	0.241399	0.0899473	0.204412	0.345869	0.132551	0.141486	0.186397	0.0618793	0.054466	0.0487992	0.315458	0.0679774	0.0521675	0.0804976	0.0708951	0.0806307	0.0665942	0.0709194	0.0699912	0.0444436
	33	0.0928559	0.0809213	0.066126	0.0472285	0.0495489	0.113274	0.0347324	0.0802823	0.0370587	0.0469024	0.0622597	0.0231985	0.0527203	0.089204	0.0341864	0.0364911	0.0480741	0.0159594	0.0140474	0.0125859	0.0813604	0.0175322	0.0134546	0.0207613	0.0182847	0.0207956	0.0171755	0.018291	0.0180516	0.0114626	0.0102795
	32	0.130398	0.118204	0.0645456	0.0582064	0.222789	0.0602142	0.0948994	0.108652	0.0613463	0.101731	0.0379059	0.0861439	0.145757	0.0558599	0.0596257	0.0785521	0.0260774	0.0229532	0.0205651	0.132941	0.0286473	0.0219846	0.0339236	0.0298768	0.0339797	0.0280643	0.0298871	0.0294959	0.0187296	0.0167965	0.0155836
	31	0.084085	0.0509338	0.0351165	0.115534	0.0522808	0.0726282	0.0566969	0.0793988	0.0587388	0.0273421	0.0621369	0.105137	0.0402926	0.0430089	0.0566608	0.01881	0.0165565	0.0148339	0.0958925	0.0206637	0.0158578	0.0244696	0.0215506	0.02451	0.0202432	0.021558	0.0212759	0.0135099	0.0121156	0.0112407	0.0162852
	30	0.0912867	0.069818	0.175617	0.0683083	0.158878	0.109324	0.104388	0.191544	0.0397759	0.112925	0.191072	0.0732262	0.0781626	0.102973	0.0341846	0.0300892	0.0269586	0.174271	0.0375534	0.0288194	0.04447	0.0391652	0.0445436	0.0367892	0.0391786	0.0386659	0.0245524	0.0220183	0.0204284	0.0295961	0.0152542
	29	0.0561668	0.156723	0.0466059	0.0931766	0.107346	0.0903484	0.113036	0.05822	0.0737376	0.155865	0.0597335	0.0637604	0.0839993	0.0278857	0.0245449	0.0219912	0.14216	0.0306338	0.0235091	0.036276	0.0319486	0.036336	0.0300104	0.0319596	0.0315413	0.0200284	0.0179612	0.0166643	0.0241427	0.0124434	0.0179788
	28	0.293854	0.0969381	0.14817	0.146729	0.206765	0.228019	0.080077	0.251553	0.237211	0.113568	0.121224	0.159703	0.0530176	0.046666	0.0418107	0.270281	0.0582425	0.0446967	0.0689696	0.0607423	0.0690837	0.0570573	0.0607631	0.0599679	0.0380789	0.0341487	0.0316829	0.0459013	0.023658	0.0341821	0.0386865
	27	0.0979791	0.166133	0.12578	0.152352	0.2813	0.0870771	0.186511	0.436228	0.0931714	0.124242	0.163679	0.0543374	0.0478277	0.0428515	0.27701	0.0596923	0.0458094	0.0706865	0.0622544	0.0708034	0.0584777	0.0622757	0.0614607	0.0390268	0.0349988	0.0324716	0.047044	0.024247	0.035033	0.0396496	0.0290144
	26	0.0557637	0.0468341	0.043371	0.0688328	0.0356746	0.0673532	0.107411	0.056901	0.0338495	0.0557095	0.0184942	0.0162786	0.0145849	0.0942826	0.0203168	0.0155916	0.0240588	0.0211888	0.0240985	0.0199034	0.0211961	0.0209187	0.0132831	0.0119121	0.011052	0.0160118	0.00825266	0.0119238	0.0134951	0.00987528	0.00623958
	25	0.0335922	0.0345088	0.0418723	0.0186537	0.0589647	0.0828857	0.0299387	0.0441742	0.0324334	0.0134509	0.0118394	0.0106076	0.068572	0.0147765	0.0113398	0.017498	0.0154107	0.0175269	0.0144758	0.015416	0.0152142	0.00966085	0.00866374	0.00803815	0.0116454	0.00600219	0.0086722	0.00981501	0.00718233	0.00453807	0.00435132
	24	0.0344945	0.0464303	0.0158139	0.0429677	0.101125	0.0321965	0.0323911	0.0589866	0.0109133	0.0120003	0.0107517	0.0695036	0.0149772	0.0114939	0.0177357	0.01562	0.017765	0.0146724	0.0156254	0.0154209	0.00979209	0.00878143	0.00814734	0.0118036	0.00608373	0.00879001	0.00994834	0.00727989	0.00459971	0.00441043	0.00335266
	23	0.16501	0.0623454	0.129511	0.261998	0.139662	0.123849	0.15378	0.0705681	0.0346168	0.0387461	0.25047	0.0539734	0.0414205	0.0639143	0.05629	0.06402	0.0528751	0.0563093	0.0555723	0.0352878	0.0316457	0.0293606	0.0425368	0.021924	0.0316766	0.0358509	0.0262346	0.016576	0.0158939	0.012082	0.0177714
	22	0.0325286	0.0749589	0.115935	0.0531213	0.0788699	0.0863212	0.0270089	0.0328617	0.0164088	0.132513	0.0285549	0.0219137	0.0338142	0.0297805	0.0338701	0.0279739	0.0297907	0.0294008	0.0186692	0.0167423	0.0155334	0.0225044	0.011599	0.0167587	0.0189671	0.0138796	0.00876963	0.00840876	0.00639205	0.00940206	0.0188497
	21	0.0628975	0.107914	0.0378037	0.0482449	0.0884069	0.0243822	0.0202272	0.0250511	0.0902515	0.0242958	0.0186452	0.0287706	0.0253386	0.0288182	0.0238014	0.0253473	0.0250155	0.0158846	0.0142451	0.0132165	0.0191477	0.00986894	0.014259	0.0161381	0.0118093	0.00746159	0.00715454	0.00543864	0.00799969	0.0160382	0.102888
	20	0.0447647	0.0173958	0.0169732	0.0267345	0.0123449	0.00902712	0.00762289	0.0681164	0.00818039	0.00784265	0.0121017	0.0106581	0.0121217	0.0100115	0.0106617	0.0105222	0.00668147	0.00599186	0.0055592	0.00805402	0.00415113	0.00599772	0.00678808	0.00496731	0.00313854	0.00300938	0.00228763	0.00336488	0.00674607	0.0432772	0.0432772
	19	0.0549799	0.0595081	0.0716616	0.0284431	0.034823	0.02592	0.157924	0.0470407	0.0201191	0.0387832	0.0341568	0.0388474	0.0320846	0.0341685	0.0337213	0.0214127	0.0192026	0.017816	0.0258114	0.0133035	0.0192214	0.0217543	0.0159192	0.0100583	0.00964443	0.00733137	0.0107837	0.0216197	0.138694	0.138694	0.138694
	18	0.0123538	0.0165031	0.0050079	0.00527011	0.00656775	0.0352717	0.00716363	0.00759928	0.00653512	0.00719018	0.00817757	0.00675399	0.00719265	0.00709851	0.00450748	0.00404225	0.00375037	0.00543343	0.00280045	0.0040462	0.0045794	0.00335107	0.00211733	0.0020302	0.00154329	0.00227003	0.00455106	0.0291958	0.0291958	0.0291958	0.0291958
	17	0.0277528	0.00934228	0.00751655	0.00805174	0.0723983	0.0129608	0.00937458	0.0199957	0.00981453	0.0139446	0.0115171	0.0122651	0.0121046	0.00768628	0.00689297	0.00639524	0.00926525	0.00477541	0.00689971	0.00780893	0.00571434	0.00361054	0.00346196	0.00263167	0.00387091	0.0077606	0.0497855	0.0497855	0.0497855	0.0497855	0.00491725
	16	0.0152675	0.0136266	0.0111599	0.0862526	0.0258527	0.0164825	0.0239711	0.0291826	0.0184973	0.0190852	0.0203247	0.0200587	0.0127371	0.0114225	0.0105977	0.0153536	0.00791342	0.0114336	0.0129403	0.00946934	0.00598309	0.00573688	0.00436098	0.00641456	0.0128602	0.0825005	0.0825005	0.0825005	0.0825005	0.00814847	0.0825005
	15	0.00805926	0.00732186	0.0432649	0.0111466	0.0118984	0.0152529	0.012661	0.0199047	0.00916202	0.0121891	0.0120296	0.00763867	0.00685027	0.00635563	0.00920785	0.00474583	0.00685697	0.00776056	0.00567894	0.00358817	0.00344052	0.00261537	0.00384694	0.00771253	0.0494772	0.0494772	0.0494772	0.0494772	0.00488679	0.0494772	0.0494772
	14	0.0115452	0.075678	0.0149066	0.0136772	0.0293556	0.0214786	0.0230236	0.0262852	0.0156005	0.0192341	0.0122134	0.0109529	0.010162	0.0147224	0.00758807	0.0109636	0.0124083	0.00908002	0.0057371	0.00550102	0.00418169	0.00615084	0.0123315	0.0791087	0.0791087	0.0791087	0.0791087	0.00781346	0.0791087	0.0791087	0.0791087
	13	0.069996	0.0152945	0.010729	0.0197936	0.0242475	0.0229104	0.0178341	0.0262533	0.0144398	0.0114546	0.0102724	0.00953062	0.0138077	0.00711664	0.0102824	0.0116374	0.00851589	0.00538066	0.00515925	0.00392189	0.0057687	0.0115654	0.0741938	0.0741938	0.0741938	0.0741938	0.00732802	0.0741938	0.0741938	0.0741938	0.0741938
	12	0.016338	0.0127138	0.0179325	0.0188825	0.0298713	0.0204961	0.0205723	0.028065	0.00993183	0.0111269	0.0103234	0.0149563	0.00770862	0.0111377	0.0126054	0.00922427	0.00582825	0.00558841	0.00424812	0.00624856	0.0125274	0.0803654	0.0803654	0.0803654	0.0803654	0.00793759	0.0803654	0.0803654	0.0803654	0.0803654	0.00678059
	11	0.010138	0.0158625	0.01277	0.0173644	0.0199483	0.0176488	0.0164164	0.0144094	0.0072017	0.00834716	0.0120931	0.00623294	0.00900559	0.0101923	0.00745844	0.00471252	0.0045186	0.00343489	0.00505237	0.0101293	0.0649808	0.0649808	0.0649808	0.0649808	0.00641807	0.0649808	0.0649808	0.0649808	0.0649808	0.00548256	0.0649808
	10	0.0233439	0.0208471	0.0216729	0.0214011	0.0317011	0.0259917	0.0155555	0.0192831	0.00997073	0.018046	0.00930109	0.0134386	0.0152095	0.0111298	0.00703226	0.00674287	0.00512571	0.00753939	0.0151154	0.0969675	0.0969675	0.0969675	0.0969675	0.00957735	0.0969675	0.0969675	0.0969675	0.0969675	0.00818134	0.0969675	0.0969675
	9	0.0138047	0.0159203	0.0120191	0.0153034	0.0210075	0.0110821	0.0093669	0.0120129	0.00969948	0.00624533	0.0090235	0.0102126	0.00747327	0.00472189	0.00452759	0.00344172	0.00506242	0.0101494	0.06511	0.06511	0.06511	0.06511	0.00643083	0.06511	0.06511	0.06511	0.06511	0.00549346	0.06511	0.06511	0.06511
	8	0.016853	0.0141141	0.0137394	0.0162118	0.0143188	0.0106679	0.00932848	0.0186816	0.0053662	0.00968589	0.0109623	0.00802186	0.00506852	0.00485995	0.00369437	0.00543404	0.0108944	0.0698896	0.0698896	0.0698896	0.0698896	0.0069029	0.0698896	0.0698896	0.0698896	0.0698896	0.00589672	0.0698896	0.0698896	0.0698896	0.0698896
	7	0.0256703	0.0277204	0.0250071	0.0189851	0.0236817	0.0182535	0.0249246	0.0177576	0.0142989	0.0202171	0.0147942	0.00934756	0.0089629	0.0068133	0.0100217	0.0200919	0.128893	0.128893	0.128893	0.128893	0.0127306	0.128893	0.128893	0.128893	0.128893	0.010875	0.128893	0.128893	0.128893	0.128893	0.0103532
	6	0.023496	0.0235132	0.0136478	0.0146331	0.0188842	0.0227289	0.0110412	0.0220516	0.0139091	0.0127153	0.00803401	0.00770341	0.00585587	0.00861339	0.0172686	0.110781	0.110781	0.110781	0.110781	0.0109417	0.110781	0.110781	0.110781	0.110781	0.00934679	0.110781	0.110781	0.110781	0.110781	0.00889834	0.110781
	5	0.0289915	0.0186671	0.0153021	0.0169741	0.0342056	0.0146464	0.019945	0.0312032	0.0127254	0.0100446	0.00963123	0.00732134	0.0107689	0.0215901	0.138504	0.138504	0.138504	0.138504	0.0136799	0.138504	0.138504	0.138504	0.138504	0.0116859	0.138504	0.138504	0.138504	0.138504	0.0111252	0.138504	0.138504
	4	0.0181497	0.0165044	0.013997	0.0242449	0.0173814	0.0208634	0.0222551	0.0225116	0.00792705	0.00949544	0.00721811	0.0106171	0.0212857	0.136551	0.136551	0.136551	0.136551	0.013487	0.136551	0.136551	0.136551	0.136551	0.0115211	0.136551	0.136551	0.136551	0.136551	0.0109683	0.136551	0.136551	0.136551
	3	0.0174749	0.0164401	0.0217716	0.0134162	0.0269624	0.0253513	0.0174847	0.015271	0.00816049	0.00774958	0.0113988	0.022853	0.146606	0.146606	0.146606	0.146606	0.01448	0.146606	0.146606	0.146606	0.146606	0.0123694	0.146606	0.146606	0.146606	0.146606	0.0117759	0.146606	0.146606	0.146606	0.146606
	2	0.0232345	0.0341328	0.0160809	0.0277789	0.0437307	0.0265853	0.0158318	0.0209838	0.0088898	0.0163353	0.0327499	0.210096	0.210096	0.210096	0.210096	0.0207509	0.210096	0.210096	0.210096	0.210096	0.0177262	0.210096	0.210096	0.210096	0.210096	0.0168757	0.210096	0.210096	0.210096	0.210096	0.0160661
	1	0.0261076	0.0136446	0.0180205	0.0243844	0.0248197	0.0130282	0.0117738	0.0123717	0.0101417	0.0254007	0.162949	0.162949	0.162949	0.162949	0.0160943	0.162949	0.162949	0.162949	0.162949	0.0137484	0.162949	0.162949	0.162949	0.162949	0.0130887	0.162949	0.162949	0.162949	0.162949	0.0124608	0.162949
	0	0.0148782	0.0217977	0.0225505	0.0197295	0.0173393	0.0138122	0.00989588	0.0201206	0.0224813	0.18017	0.18017	0.18017	0.18017	0.0177951	0.18017	0.18017	0.18017	0.18017	0.0152013	0.18017	0.18017	0.18017	0.18017	0.0144719	0.18017	0.18017	0.18017	0.18017	0.0137776	0.18017	0.18017
Rate Upper		Year
		2010	2011	2012	2013	2014	2015	2016	2017	2018	2019	2020	2021	2022	2023	2024	2025	2026	2027	2028	2029	2030	2031	2032	2033	2034	2035	2036	2037	2038	2039	2040
Age	84										47.8942	38.4254	107.457	95.3945	77.2025	52.628	64.9797	71.1892	71.3162	36.0987	53.2897	49.8675	46.8904	59.4888	22.0863	33.1213	47.2666	30.2629	41.5863	40.9498	49.2896	43.9352
	83										15.6904	48.4012	41.0254	35.7777	23.9059	27.8904	35.3701	31.5229	15.54	25.0507	23.086	20.9855	27.0343	10.1706	15.2193	20.8233	14.011	17.3438	20.6769	22.6001	23.9005	27.6143
	82										66.0259	54.6763	45.4496	31.2667	38.4513	44.3397	37.5909	23.2107	32.2117	28.7383	26.8225	37.3487	12.6435	19.1154	25.1282	17.0812	23.0409	26.2155	31.2283	27.1683	34.2596	31.4696
	81										50.0323	39.5322	26.9705	34.3297	36.7566	32.2568	19.9815	27.8549	28.5874	22.8955	32.3614	10.833	18.2097	24.872	16.1851	19.8162	24.1496	27.8257	25.7093	31.7505	29.728	19.4181
	80										26.9036	18.6291	22.4138	25.712	23.5157	14.268	18.5405	17.1286	15.7179	20.7746	7.04472	11.5772	15.6062	10.6347	13.4239	15.0121	18.0332	17.0322	21.7016	17.7144	13.0317	16.4339
	79										17.0462	21.0378	24.3239	20.506	12.3255	17.2342	16.6369	15.6347	19.0466	6.85775	9.76901	14.5953	9.81315	12.8438	15.0623	16.8963	16.8	19.8204	18.9911	12.0872	14.78	12.4032
	78										29.0295	33.4464	30.4163	16.4769	24.6518	24.6516	20.478	31.0039	9.26588	15.7999	22.2086	13.8266	18.2806	21.4083	25.0584	24.902	30.4156	27.6669	18.254	21.8813	18.4304	16.0214
	77										55.0737	48.5764	28.0525	39.6264	37.6247	36.1854	43.8168	16.5741	24.8211	35.0331	23.0952	33.6019	34.8047	39.335	39.5913	48.3127	40.4213	28.7932	32.9449	26.8704	27.622	17.72
	76										38.7461	24.5059	33.3741	32.8687	29.6388	41.9668	13.9321	21.9894	29.5678	19.3699	26.5987	30.1924	33.5765	35.7266	42.1651	35.4014	27.3057	30.8032	23.6226	22.381	15.9724	8.92698
	75										35.3698	58.192	52.806	46.883	59.8589	21.301	34.988	49.0022	31.3318	42.0969	48.1305	57.8739	51.3169	64.657	56.942	41.8888	51.055	37.0288	34.1943	24.7769	15.2848	13.2786
	74										65.7515	64.4938	56.5649	74.7919	25.9611	42.1576	58.1408	36.3172	48.9468	59.3935	72.523	67.6833	81.6274	71.8547	48.4589	58.4745	50.8875	42.5693	29.5863	18.8955	15.3162	31.4693
	73										42.0275	36.984	49.6647	17.4695	28.2812	39.6655	25.0494	33.7466	38.5892	46.4064	39.5749	50.5444	49.9479	33.999	38.8281	32.3182	29.3378	21.0167	12.6327	10.5649	21.6003	43.269
	72										28.1363	37.5204	13.2486	21.3489	28.7543	18.7669	27.2512	28.4046	33.3079	33.3584	40.8118	35.1316	26.7581	32.1337	24.0328	22.4852	14.8614	10.3589	8.25493	15.6732	31.016	36.5627
	71										63.7219	21.9334	36.3013	49.2052	35.5867	47.174	50.0715	57.1506	60.5898	73.3558	57.6856	47.7484	55.4525	45.3168	39.4602	29.5371	17.3812	14.772	29.4248	58.4631	60.7539	24.09
	70										21.1861	34.5541	50.3215	34.2897	43.4572	49.6539	53.2622	54.6114	66.5313	57.9406	40.9782	48.7602	40.3498	37.3801	26.3268	15.3957	12.934	26.114	55.9452	52.4039	23.8154	36.162
	69										42.1079	56.0016	40.6023	48.8968	57.0547	65.164	61.4173	76.7112	72.7934	51.2768	57.2582	46.2742	42.2283	30.6833	18.3873	16.3886	29.0623	62.07	62.8266	29.0319	42.9375	40.9474
	68										34.4218	23.26	30.458	33.4421	37.5867	36.908	46.729	43.3158	31.0804	33.0871	27.6711	26.7253	17.8059	11.8611	10.5088	19.2684	41.0029	38.6369	17.1267	27.0364	28.9409	21.6252
	67										24.2584	32.6502	38.3343	44.4435	41.314	50.6804	45.7597	35.5748	37.914	30.1392	30.4615	19.3922	12.4005	10.4778	20.1873	44.8764	43.2988	19.688	27.8777	27.7798	24.8693	28.1203
	66										29.556	33.9356	40.0274	38.6207	47.7038	44.8641	30.6601	37.9	28.7316	25.6551	17.4047	11.8605	10.1444	18.184	43.8628	41.6806	18.343	26.4952	27.8292	23.2371	27.8851	45.0592
	65										35.0451	40.4802	38.9131	47.9016	41.2036	30.5829	34.6259	28.2437	27.4342	18.6685	11.7859	9.83794	18.2101	45.2932	38.9982	18.4645	27.9616	28.3436	22.7235	29.455	46.1434	20.3181
	64										42.5975	40.5898	48.4056	41.8383	30.6003	36.52	27.5378	26.1655	18.7652	12.0907	10.5877	18.7382	39.8878	39.692	17.6879	28.5911	30.203	23.6424	27.229	46.2976	22.4835	44.4956
	63										34.3513	42.6481	38.1378	29.0254	31.4579	27.0246	24.2738	16.6219	9.97679	8.89155	15.33	37.1015	36.8759	16.2068	24.1919	23.9778	20.5907	24.9396	41.3494	19.5038	36.8513	26.2058
	62										29.9267	25.7175	18.6976	21.7865	17.8117	16.7253	11.3315	6.94236	6.77036	11.0336	27.4975	25.5872	11.3871	16.9447	16.5651	14.8528	17.5029	29.1211	14.394	27.092	18.5167	17.4387
	61										13.7417	9.75559	11.0564	8.67716	8.30425	5.7122	3.83753	3.37739	5.67087	13.6099	12.8595	6.11034	9.4838	8.94228	8.02637	9.28572	15.0666	7.53007	14.5498	10.2906	8.76619	8.15967
	60										18.1686	20.7527	16.963	15.4206	10.3204	7.08947	6.08821	10.6837	25.1709	24.8813	10.8042	18.0444	17.5789	14.4679	18.4078	30.1825	14.3794	27.839	20.6098	18.1241	15.8382	9.55733
	59										29.0644	22.6395	21.6804	15.1222	9.10115	8.66393	13.996	37.2516	32.0751	13.7492	22.9826	25.0955	20.0541	23.9487	39.6703	18.7729	36.9612	25.594	23.3767	20.7469	12.4678	10.4583
	58										10.41	9.67478	6.90698	4.64214	3.90745	6.47589	16.026	15.2412	6.50959	10.7251	11.0582	10.3051	11.5017	18.0962	9.03279	17.5535	12.2688	11.0267	10.693	6.55123	4.77508	13.5433
	57										12.5897	8.76304	5.50005	4.90979	7.90118	19.9947	19.5254	8.25315	13.9708	13.5182	11.2494	13.8029	26.1871	11.1786	23.9925	16.2278	16.2098	13.7661	7.7918	6.30166	17.0691	5.46495
	56										13.3674	7.84569	6.71994	11.503	29.5547	27.2843	12.8524	19.2217	19.7275	17.099	20.987	37.2332	17.1318	34.3007	24.8328	20.3911	19.1136	12.1616	8.34843	24.528	7.83471	12.8238
	55										6.03648	5.46601	9.64324	23.8257	22.269	10.6734	15.7437	16.2264	14.078	18.0147	30.1781	12.9684	26.877	19.314	18.2988	15.659	9.29447	7.28467	20.6892	6.27617	10.1595	8.36405
	54										5.54224	10.2559	22.5745	22.8993	11.0793	17.1358	16.8152	14.5323	18.0191	29.9036	13.9855	29.1756	20.4436	17.7241	18.2023	10.1493	7.52213	21.7745	6.32773	10.4906	8.30256	9.13061
	53										15.7105	34.405	35.948	14.4981	23.2873	24.4915	19.9884	25.1331	41.588	21.2648	40.3068	29.0111	25.4293	26.0786	15.1443	10.9429	30.7032	10.4317	16.2611	13.1021	13.6349	19.3864
	52										32.1857	36.7611	13.6465	22.7997	22.4552	18.9107	27.2558	41.2749	17.3988	39.2895	28.8975	25.919	24.4124	13.553	10.3739	31.1871	9.79576	18.4485	13.0548	14.592	18.4778	6.67312
	51										23.9419	10.6449	15.2776	17.0361	13.9198	18.7522	28.7769	14.5938	29.1583	21.3264	17.6392	18.1513	9.71402	8.12188	22.1556	6.95721	12.1799	9.28121	10.75	12.8413	4.87594	12.5061
	50										6.56011	10.7032	10.4287	9.64874	11.7713	18.4148	8.99899	18.977	12.2893	12.5532	10.8319	6.06761	5.01379	13.6834	4.814	7.94851	6.3919	7.69536	9.14711	3.44353	8.31889	13.0734
	49										5.41184	5.74357	4.84205	6.40388	9.8645	4.88089	10.5351	6.88066	7.05671	6.0494	3.67536	2.74982	7.68669	2.65775	4.38452	3.48429	3.64552	4.72445	1.65262	4.099	7.67746	2.60482
	48										4.8669	4.21232	5.08594	8.39064	3.80528	8.54564	5.7609	5.41935	4.82453	2.97006	2.12894	6.45213	2.07094	3.63589	2.77931	3.21793	4.11477	1.46387	3.50381	6.14406	2.29266	2.41628
	47										3.37137	3.77424	6.345	3.2134	6.44797	4.4811	4.49688	3.99667	2.36992	1.83042	5.25648	1.63066	2.73551	2.24653	2.63777	3.44886	1.1861	2.90895	5.29318	1.77987	1.82007	2.47409
	46										1.64509	2.56233	1.24039	2.68575	1.88938	1.73821	1.57275	0.981895	0.747066	2.07635	0.650016	1.16456	0.938926	1.09207	1.39687	0.530681	1.24198	2.0521	0.779209	0.767726	1.13816	0.390216
	45										11.1229	5.47801	11.6403	8.81303	7.89192	6.75647	4.73293	3.7134	9.10084	3.04041	5.10837	4.15921	4.82862	5.84042	2.18116	5.13322	9.18638	3.56293	3.53192	4.80001	1.61204	1.37923
	44										2.0051	4.31345	2.94078	2.93217	2.60229	1.44454	1.06878	3.51536	1.10485	1.85536	1.46416	1.63787	2.05409	0.804205	1.84974	3.2741	1.2131	1.3016	1.70783	0.6322	0.503378	0.45759
	43										4.46725	2.88049	2.74687	2.30825	1.50357	1.12034	3.42563	0.988997	1.85225	1.49402	1.6274	2.08366	0.818512	1.86409	3.05339	1.16066	1.17628	1.82289	0.637588	0.524669	0.459106	2.86878
	42										4.45459	4.30299	3.71219	2.2573	1.67427	5.36062	1.6337	2.97144	2.35903	2.6262	3.3465	1.2859	3.02178	5.34411	1.89931	2.06562	2.61346	0.975873	0.792145	0.791496	4.68813	0.982147
	41										1.66328	1.496	0.913618	0.672386	2.02941	0.611769	1.12627	0.961324	1.03466	1.31353	0.504445	1.20054	1.97044	0.757407	0.748311	1.13972	0.382166	0.324069	0.307535	1.88411	0.403226	0.299608
	40										0.982913	0.586295	0.449956	1.42041	0.416965	0.794732	0.68492	0.649981	0.911087	0.313073	0.806217	1.37396	0.531977	0.576037	0.73824	0.269975	0.225537	0.206215	1.37314	0.304529	0.233121	0.34312
	39										0.843604	0.669005	1.96062	0.595641	1.10783	0.973613	0.982993	1.33732	0.480861	1.1308	2.09493	0.799789	0.805687	1.16127	0.420223	0.336933	0.31366	1.9389	0.431463	0.307283	0.558015	0.472762
	38										0.138011	0.461096	0.123983	0.240604	0.206541	0.219276	0.284872	0.105195	0.25019	0.424911	0.165027	0.182739	0.234578	0.0840844	0.073717	0.0653102	0.400747	0.0886986	0.0737942	0.123931	0.106106	0.123181
	37										1.11164	0.324502	0.654383	0.531654	0.529473	0.789465	0.275359	0.661961	1.17274	0.43945	0.512292	0.701692	0.226179	0.189398	0.177685	1.12676	0.265566	0.182909	0.331038	0.267868	0.335038	0.249921
	36										0.301684	0.508955	0.4299	0.467902	0.639323	0.229839	0.583583	1.03736	0.373992	0.431685	0.59471	0.190226	0.169157	0.148012	0.98543	0.223899	0.167261	0.288091	0.24453	0.28595	0.249182	0.25079
	35										0.680264	0.563633	0.597867	0.831092	0.307394	0.687024	1.31942	0.480681	0.534538	0.727613	0.247698	0.223734	0.187291	1.25682	0.286897	0.224004	0.336556	0.291832	0.335429	0.305404	0.316573	0.321095
	34										0.517342	0.535821	0.678892	0.265943	0.622233	1.11087	0.397793	0.457268	0.628932	0.215202	0.179091	0.157956	1.14035	0.254619	0.183973	0.323072	0.268826	0.324831	0.287373	0.315211	0.304902	0.198172
	33										0.13286	0.178121	0.0700664	0.154911	0.298807	0.100999	0.120495	0.159457	0.0557786	0.0469143	0.0470291	0.298697	0.0657525	0.0557881	0.083124	0.0715306	0.0845918	0.0751984	0.0783847	0.0763843	0.050108	0.0402479
	32										0.273897	0.100946	0.246738	0.468504	0.17459	0.194645	0.271754	0.0926405	0.0732625	0.068727	0.501823	0.116198	0.0879389	0.146561	0.124331	0.160537	0.129752	0.133305	0.142077	0.0860372	0.0727901	0.0772038
	31										0.0785674	0.183626	0.312557	0.1222	0.129681	0.17316	0.0645277	0.0536176	0.0497694	0.35575	0.07511	0.058241	0.0980467	0.0848905	0.0980371	0.0888085	0.0952658	0.0934376	0.0606035	0.0548711	0.0556381	0.075384
	30										0.324155	0.5838	0.199622	0.237007	0.331711	0.111362	0.0948266	0.0884287	0.664472	0.144063	0.114077	0.174839	0.165985	0.191767	0.15395	0.168842	0.174039	0.120965	0.107608	0.106141	0.139823	0.082933
	29										0.436111	0.15991	0.18485	0.259888	0.0897078	0.0724399	0.070448	0.517247	0.107021	0.0837927	0.133473	0.121289	0.149034	0.117886	0.141089	0.143317	0.0964526	0.0714237	0.0716017	0.114789	0.0560062	0.0800985
	28										0.324687	0.338977	0.487489	0.17713	0.133826	0.130907	0.844225	0.208254	0.166508	0.246986	0.220295	0.250655	0.207534	0.256954	0.235488	0.151511	0.147564	0.134818	0.188207	0.0997111	0.146822	0.180967
	27										0.385948	0.488193	0.170973	0.137386	0.121913	0.918897	0.201899	0.167508	0.25346	0.246635	0.270469	0.240999	0.25127	0.248459	0.182738	0.16349	0.142659	0.222453	0.122428	0.163138	0.176313	0.129088
	26										0.141083	0.0553193	0.0465023	0.0420053	0.297121	0.0709213	0.0574944	0.0858454	0.0702484	0.0894614	0.0802763	0.0796898	0.0865572	0.0531156	0.049724	0.0477474	0.0723424	0.0380424	0.0499576	0.0583912	0.048926	0.033657
	25										0.0429754	0.0327414	0.0315449	0.211282	0.0486105	0.0367909	0.0610793	0.0566661	0.0649374	0.0552078	0.0602924	0.0639711	0.0371543	0.0333176	0.0364932	0.0510149	0.0282031	0.037324	0.0449893	0.0352359	0.0252146	0.0247545
	24										0.035077	0.0314236	0.209783	0.0503885	0.0415328	0.0638562	0.0629642	0.0728384	0.0584507	0.0673322	0.0616665	0.0383467	0.0373822	0.0385319	0.0547437	0.0285227	0.0390792	0.0458144	0.0360831	0.025531	0.0228361	0.0187642
	23										0.103423	0.779966	0.165885	0.132355	0.232813	0.208377	0.222151	0.204893	0.216962	0.21823	0.140012	0.130022	0.117268	0.183962	0.101645	0.152525	0.178562	0.121864	0.086661	0.0959217	0.057782	0.128054
	22										0.389117	0.0919918	0.070928	0.119836	0.104492	0.116306	0.106681	0.11285	0.120414	0.0724558	0.0649815	0.0623917	0.0861641	0.0512091	0.0730023	0.0847082	0.0664445	0.0446534	0.0448071	0.0372423	0.0625903	0.145658
	21										0.0709208	0.054934	0.0962123	0.0748203	0.096086	0.0841986	0.0833547	0.0891763	0.0571877	0.0537539	0.0493536	0.0726675	0.0441124	0.0531013	0.0640881	0.0495147	0.0363095	0.03635	0.0271006	0.0498893	0.128877	0.212926
	20										0.0236973	0.0364178	0.0333321	0.0412068	0.0340036	0.0371225	0.040421	0.0227836	0.0235249	0.0217036	0.0329017	0.018493	0.0238374	0.0288806	0.0220401	0.0152913	0.0147785	0.01081	0.02227	0.0545668	0.09845	0.09845
	19										0.122586	0.102702	0.113228	0.10952	0.127303	0.122283	0.0739595	0.0736522	0.0663694	0.102678	0.053364	0.0721236	0.0959691	0.0659886	0.0468718	0.0450615	0.036163	0.0611134	0.162891	0.294242	0.294242	0.294242
	18										0.0196876	0.0238987	0.0193061	0.0206975	0.0233875	0.0141968	0.0138289	0.0146118	0.0192568	0.00956792	0.0145475	0.017339	0.0139996	0.010202	0.00928187	0.00671374	0.0126074	0.035477	0.0596278	0.0596278	0.0596278	0.0596278
	17										0.0437728	0.0347761	0.0387695	0.039695	0.0261603	0.0240133	0.0222633	0.0322066	0.0179904	0.0243399	0.0310642	0.0262287	0.0174636	0.0164066	0.0121638	0.0235023	0.0563256	0.103225	0.103225	0.103225	0.103225	0.0236731
	16										0.0547966	0.0584289	0.0576109	0.0405701	0.0364655	0.0320651	0.0480961	0.027607	0.0393562	0.042854	0.0359836	0.0228637	0.0253093	0.0197621	0.0348274	0.103698	0.179495	0.179495	0.179495	0.179495	0.0326745	0.179495
	15										0.0369707	0.0327218	0.0229583	0.021901	0.0194601	0.0282669	0.0158673	0.0232134	0.0310724	0.0220308	0.0157104	0.0151458	0.0138206	0.0193266	0.0610675	0.110962	0.110962	0.110962	0.110962	0.0219625	0.110962	0.110962
	14										0.0540708	0.0348787	0.032443	0.0323324	0.0417865	0.025212	0.0350028	0.0439841	0.0336577	0.0216441	0.0237731	0.0182245	0.0340032	0.0813478	0.169778	0.169778	0.169778	0.169778	0.0322692	0.169778	0.169778	0.169778
	13										0.0292039	0.0273397	0.0258361	0.0385737	0.0220025	0.0297851	0.0349212	0.0267581	0.0193305	0.0210149	0.0174048	0.0289516	0.0783543	0.156621	0.156621	0.156621	0.156621	0.0294986	0.156621	0.156621	0.156621	0.156621
	12										0.027892	0.0276338	0.0395698	0.0223581	0.0317436	0.0383109	0.0280971	0.0199272	0.0211977	0.0157638	0.0305528	0.0796949	0.163194	0.163194	0.163194	0.163194	0.0306121	0.163194	0.163194	0.163194	0.163194	0.0295755
	11										0.0200606	0.032224	0.0179518	0.0250997	0.0304838	0.0255862	0.0168276	0.015514	0.0141576	0.0243737	0.0628696	0.135264	0.135264	0.135264	0.135264	0.0232687	0.135264	0.135264	0.135264	0.135264	0.023992	0.135264
	10										0.0452518	0.0268771	0.0379389	0.0450167	0.0355751	0.0239358	0.0223663	0.0201779	0.0369692	0.107226	0.19642	0.19642	0.19642	0.19642	0.0361956	0.19642	0.19642	0.19642	0.19642	0.0343027	0.19642	0.19642
	9										0.0173619	0.025055	0.0301337	0.0237769	0.0153054	0.0149586	0.0127637	0.0242605	0.061815	0.136218	0.136218	0.136218	0.136218	0.0240028	0.136218	0.136218	0.136218	0.136218	0.0250636	0.136218	0.136218	0.136218
	8										0.0266455	0.0300377	0.024195	0.0160217	0.0167366	0.0140526	0.0261693	0.0677719	0.141	0.141	0.141	0.141	0.0230485	0.141	0.141	0.141	0.141	0.0248467	0.141	0.141	0.141	0.141
	7										0.0511802	0.0412707	0.0268341	0.029055	0.0213984	0.0462331	0.113208	0.257508	0.257508	0.257508	0.257508	0.0432269	0.257508	0.257508	0.257508	0.257508	0.0485036	0.257508	0.257508	0.257508	0.257508	0.0507181
	6										0.035543	0.0231483	0.0248825	0.0206452	0.0364092	0.0960249	0.24875	0.24875	0.24875	0.24875	0.0391016	0.24875	0.24875	0.24875	0.24875	0.0391016	0.24875	0.24875	0.24875	0.24875	0.039203	0.24875
	5										0.0289839	0.0306156	0.0234639	0.0465359	0.122038	0.283173	0.283173	0.283173	0.283173	0.0476341	0.283173	0.283173	0.283173	0.283173	0.0463922	0.283173	0.283173	0.283173	0.283173	0.0480739	0.283173	0.283173
	4										0.0300947	0.023525	0.0433303	0.119454	0.303845	0.303845	0.303845	0.303845	0.0458675	0.303845	0.303845	0.303845	0.303845	0.0465262	0.303845	0.303845	0.303845	0.303845	0.0474938	0.303845	0.303845	0.303845
	3										0.0242767	0.0469849	0.114369	0.345018	0.345018	0.345018	0.345018	0.0489225	0.345018	0.345018	0.345018	0.345018	0.0497898	0.345018	0.345018	0.345018	0.345018	0.051917	0.345018	0.345018	0.345018	0.345018
	2										0.0662516	0.168617	0.505482	0.505482	0.505482	0.505482	0.0650822	0.505482	0.505482	0.505482	0.505482	0.0663165	0.505482	0.505482	0.505482	0.505482	0.0671182	0.505482	0.505482	0.505482	0.505482	0.0663165
	1										0.125483	0.419751	0.419751	0.419751	0.419751	0.0488882	0.419751	0.419751	0.419751	0.419751	0.0503862	0.419751	0.419751	0.419751	0.419751	0.0502849	0.419751	0.419751	0.419751	0.419751	0.0503862	0.419751
	0										0.438722	0.438722	0.438722	0.438722	0.0513722	0.438722	0.438722	0.438722	0.438722	0.0512706	0.438722	0.438722	0.438722	0.438722	0.0519808	0.438722	0.438722	0.438722	0.438722	0.0499091	0.438722	0.438722
Rate Lower		Year
		2010	2011	2012	2013	2014	2015	2016	2017	2018	2019	2020	2021	2022	2023	2024	2025	2026	2027	2028	2029	2030	2031	2032	2033	2034	2035	2036	2037	2038	2039	2040
Age	84										4.13136	2.21558	6.92289	5.16596	3.62361	2.56557	3.45225	3.70907	2.75767	1.63071	2.25082	1.6733	1.62566	2.22058	0.698336	1.07493	1.10647	1.07249	1.23254	1.33101	1.46964	1.2724
	83										1.229	3.5469	2.80653	2.13477	1.41701	1.57729	2.06651	1.39165	0.920871	1.22561	0.983266	0.82134	1.05912	0.363443	0.543446	0.626782	0.445423	0.622306	0.695242	0.753615	0.640679	0.89109
	82										4.81628	3.93349	2.79898	2.04653	2.59547	2.61865	2.15493	1.1968	1.83629	1.38684	1.30522	1.6502	0.559166	0.80866	1.13199	0.705424	0.890932	1.04765	1.05501	1.02567	1.17491	0.908461
	81										4.09177	2.87688	1.94859	2.42204	2.85144	2.44745	1.1881	1.73923	1.48211	1.32608	1.62181	0.548346	0.885398	1.01801	0.72525	0.969262	1.14313	1.1694	1.0263	1.19333	1.01485	0.749493
	80										1.88417	1.38791	1.61441	1.74745	1.48349	0.841683	1.12052	1.0931	0.889403	0.996214	0.339169	0.513253	0.648911	0.479243	0.626079	0.671052	0.792455	0.658009	0.85617	0.756383	0.441301	0.450696
	79										1.3496	1.81298	1.8443	1.55703	0.811078	1.15896	0.974422	0.947686	1.21021	0.364069	0.572061	0.67644	0.497425	0.612131	0.742823	0.728838	0.636682	0.778404	0.5937	0.426967	0.429844	0.324264
	78										2.47265	2.79559	2.25636	1.21092	1.72615	1.56493	1.20241	1.58946	0.545008	0.86859	0.988249	0.695374	0.95902	1.10847	0.980875	0.951602	1.29551	1.01403	0.713043	0.728766	0.475225	0.44406
	77										4.81426	4.4123	2.37339	3.00247	2.67965	2.21235	2.82992	1.06314	1.48351	1.7851	1.30221	1.54825	1.77998	1.78227	1.5243	2.11823	1.74326	1.26146	1.32142	0.812027	0.810593	0.576703
	76										4.08358	2.2189	3.07856	2.55868	2.14239	2.3274	0.962153	1.37151	1.70642	1.26107	1.42608	1.71878	1.77071	1.75121	2.15994	1.61453	1.18664	1.20868	0.75019	0.739298	0.566871	0.26221
	75										3.81274	5.40311	4.14475	3.62869	4.55362	1.68658	2.3439	2.85885	2.21074	2.75229	3.16038	3.32387	2.96623	3.39658	2.75267	2.25927	2.14296	1.58684	1.31941	1.00751	0.477592	0.479147
	74										6.04355	5.0515	4.40154	5.43638	1.83866	2.93815	3.26788	2.4481	3.38913	3.6132	3.66508	3.46736	4.12016	3.2622	2.45238	2.40361	1.82507	1.57831	1.24119	0.557212	0.496678	1.04765
	73										4.09476	3.41887	4.30464	1.56883	2.2401	2.62113	1.7839	2.36688	2.83337	2.95045	2.53529	3.31724	2.37082	1.65796	1.875	1.09756	1.13105	0.933339	0.384287	0.459696	0.716312	1.59797
	72										2.62885	3.06984	1.21236	1.74427	2.30091	1.40662	1.87623	2.24426	2.15111	1.89621	2.46928	1.82855	1.24455	1.54657	1.08671	1.07054	0.68923	0.311538	0.299588	0.524228	1.16825	1.26233
	71										5.62417	2.2791	3.034	3.56517	2.39059	3.56355	3.73983	4.0816	3.2871	4.14882	3.22496	2.28719	2.64179	1.59569	1.70849	1.1382	0.612933	0.532205	0.975253	2.10621	2.28966	0.819657
	70										2.02446	3.01523	3.80101	2.60348	3.30252	3.85918	3.82418	3.26525	4.49238	3.4744	2.3705	2.5756	1.8391	1.47049	1.18574	0.5546	0.479132	0.911241	2.06011	2.30829	0.920268	1.25444
	69										3.40106	3.9875	2.69619	3.65202	4.12735	4.28391	3.99547	5.13059	4.02831	2.3999	2.81829	1.91448	1.81968	1.38172	0.61146	0.601279	1.08084	2.183	2.54735	0.929582	1.41825	1.36506
	68										3.12937	2.19902	2.83547	3.32564	3.54101	2.96717	3.57037	2.78601	1.94246	2.11552	1.42823	1.51833	1.0036	0.466967	0.458166	0.785283	1.77515	1.77069	0.724409	1.06494	0.972583	0.639595
	67										2.22058	2.91408	3.30077	3.56213	3.11642	4.14391	2.93786	2.2584	2.38652	1.63341	1.41635	0.988467	0.459685	0.456519	0.763795	1.89982	2.14913	0.686737	1.16868	1.09786	0.704782	1.12169
	66										2.84628	3.25475	3.28414	3.02755	3.01256	3.02252	2.07745	2.10634	1.47649	1.35998	0.904033	0.482114	0.471971	0.75032	1.56408	1.89587	0.749543	1.20163	1.04744	0.623569	1.13936	1.62124
	65										3.43648	3.8475	3.44077	3.66059	3.16035	2.12748	2.37907	1.65456	1.44789	1.01315	0.53361	0.499275	0.752654	1.71059	1.96837	0.700024	1.26182	1.06587	0.725476	1.03206	1.6267	0.704086
	64										4.02944	3.4406	4.35406	3.76841	2.41141	2.84733	1.81187	1.72084	1.24822	0.550736	0.579653	0.835254	1.95863	2.04521	0.815318	1.404	1.26151	0.738835	1.24323	2.05667	0.877293	2.18779
	63										3.10687	3.91459	3.06095	2.21322	2.19911	1.64885	1.4502	1.05426	0.527024	0.498924	0.864901	1.69441	1.86306	0.689304	1.1757	0.953077	0.675299	1.13068	1.52913	0.760317	1.70576	1.17073
	62										2.95882	2.01869	1.48327	1.65686	1.02453	1.03968	0.73719	0.329971	0.336848	0.597824	1.06975	1.26392	0.469469	0.91382	0.755384	0.460999	0.740167	1.17922	0.519567	1.37772	0.967327	0.811022
	61										1.21565	0.786143	0.85422	0.659847	0.548771	0.417459	0.181042	0.176283	0.271772	0.632501	0.678882	0.250605	0.429666	0.384868	0.279662	0.407853	0.554275	0.240169	0.59321	0.484347	0.368238	0.3604
	60										1.56867	1.74225	1.18579	1.11326	0.837208	0.335707	0.349187	0.64419	1.38587	1.35246	0.544421	0.918247	0.895931	0.544187	0.794621	1.18956	0.513055	1.22567	0.998782	0.732394	0.654398	0.36676
	59										2.39871	1.94264	1.57448	1.13652	0.560176	0.514494	0.702088	1.7551	1.89313	0.821581	1.18213	1.14417	0.72274	1.13172	1.59886	0.758535	1.79366	1.20018	1.10135	1.07641	0.586304	0.441131
	58										0.976957	0.786379	0.555513	0.301914	0.240983	0.420484	0.889154	0.974341	0.388984	0.597619	0.536373	0.324447	0.546086	0.819362	0.35152	0.809607	0.602682	0.471888	0.454863	0.225479	0.190376	0.541696
	57										0.956576	0.743525	0.341388	0.3048	0.528912	1.24241	1.06572	0.480677	0.752799	0.68735	0.446424	0.779486	1.00082	0.470159	1.11467	0.766384	0.621467	0.532853	0.316779	0.262841	0.670498	0.221782
	56										1.1412	0.494071	0.505562	0.845257	1.72582	1.93049	0.753143	1.25697	1.1352	0.719674	1.1513	1.60629	0.739228	1.75305	1.26231	1.00899	0.854747	0.504	0.414577	1.14335	0.387187	0.642458
	55										0.440616	0.376543	0.636378	1.49167	1.42364	0.55338	0.92545	0.891926	0.551374	0.84049	1.23027	0.523349	1.4327	0.894622	0.697153	0.726309	0.408435	0.290832	0.790644	0.264485	0.44192	0.340983
	54										0.411254	0.654725	1.40232	1.44269	0.650856	0.91545	0.82566	0.529244	0.85865	1.32558	0.553614	1.39041	1.01228	0.827799	0.77217	0.420427	0.300009	0.82588	0.282293	0.437476	0.380204	0.38377
	53										0.955336	2.02695	2.10541	0.768128	1.31809	1.21423	0.888238	1.11066	1.68288	0.788246	1.65543	1.25146	1.11026	0.996813	0.571587	0.424845	1.23891	0.409236	0.677496	0.53037	0.54983	0.69804
	52										2.16868	2.07696	0.771627	1.5974	1.33497	0.93115	1.32778	1.90447	0.919545	1.92429	1.4193	1.10783	1.12756	0.621225	0.455772	1.21041	0.379729	0.625246	0.51269	0.559524	0.669974	0.274428
	51										2.01016	0.753722	1.23182	1.14579	0.658821	0.924523	1.5773	0.713831	1.52759	1.14326	0.85983	0.878561	0.52174	0.388424	0.971074	0.359335	0.558019	0.473174	0.440683	0.54629	0.215562	0.457314
	50										0.519838	0.897243	0.752547	0.477525	0.751669	1.09077	0.460252	1.08073	0.808292	0.607608	0.622668	0.324264	0.254017	0.707356	0.222428	0.403169	0.313137	0.319026	0.436529	0.154804	0.321409	0.521211
	49										0.457564	0.440262	0.281803	0.406348	0.634888	0.262244	0.605997	0.449146	0.314869	0.340738	0.1836	0.131046	0.372275	0.117287	0.196328	0.173124	0.166073	0.21824	0.085377	0.170338	0.264439	0.120639
	48										0.357612	0.228464	0.350099	0.518943	0.234136	0.559903	0.367634	0.3045	0.279503	0.147822	0.127166	0.298753	0.107342	0.197623	0.160174	0.166996	0.189752	0.0757677	0.164095	0.25847	0.105956	0.0975739
	47										0.158699	0.254441	0.426829	0.165755	0.390052	0.305575	0.232155	0.189295	0.124099	0.0851208	0.248533	0.0664713	0.140103	0.107082	0.118033	0.147351	0.0523576	0.101264	0.16935	0.0812741	0.0722528	0.0925056
	46										0.100936	0.163046	0.0702761	0.17569	0.118576	0.101782	0.0859589	0.0506161	0.0407757	0.10226	0.0292692	0.0516272	0.0447147	0.0418915	0.0503832	0.0221453	0.0418575	0.0718334	0.0328447	0.030369	0.0380034	0.0111537
	45										0.888203	0.362861	0.922229	0.671864	0.541031	0.494679	0.275635	0.195189	0.512246	0.170357	0.283049	0.254894	0.229029	0.343929	0.109207	0.246745	0.387798	0.179116	0.151252	0.201659	0.0564145	0.0613346
	44										0.134971	0.337904	0.228961	0.184131	0.167911	0.104608	0.0685615	0.179505	0.0545681	0.103108	0.0801649	0.0741486	0.0975364	0.0403057	0.0732613	0.129354	0.0508979	0.0454682	0.0635163	0.0190432	0.0205705	0.0182248
	43										0.317872	0.231943	0.171453	0.16407	0.0899563	0.0702941	0.187068	0.0545853	0.0938489	0.0846513	0.0744675	0.101999	0.0380616	0.073746	0.12547	0.0521953	0.0570911	0.0620928	0.0232887	0.0206375	0.0216889	0.119524
	42										0.399229	0.315142	0.306523	0.162876	0.129857	0.320065	0.0978123	0.165818	0.139768	0.145207	0.162824	0.0720637	0.140601	0.232647	0.0982974	0.0853485	0.117472	0.0352135	0.0353612	0.0325317	0.21231	0.0399282
	41										0.119372	0.11909	0.0701492	0.0530304	0.149084	0.0417704	0.0751989	0.0652221	0.0658585	0.0710001	0.0309537	0.0613839	0.0891786	0.0418663	0.0419935	0.04949	0.0159226	0.015975	0.0135664	0.0896489	0.0164437	0.015014
	40										0.085097	0.0438818	0.0350167	0.0941352	0.0269005	0.0508978	0.0391894	0.0385971	0.0451605	0.0174405	0.0374902	0.0599799	0.0276718	0.0253403	0.0299707	0.00999319	0.00996069	0.00955446	0.0612867	0.0111391	0.00978502	0.01454
	39										0.0672587	0.0520661	0.135052	0.0448788	0.0732193	0.0569937	0.0534811	0.0779176	0.0299679	0.0554825	0.104317	0.0405289	0.03353	0.0472113	0.013427	0.0129891	0.0132373	0.0846609	0.0168314	0.0141054	0.0227958	0.0166349
	38										0.011655	0.0352858	0.0102265	0.017913	0.0142977	0.0152177	0.0152965	0.00627905	0.0126585	0.0231723	0.0103819	0.00852063	0.0116883	0.00328995	0.00311265	0.0028736	0.0190865	0.00391812	0.00345946	0.00497446	0.00366159	0.0044075
	37										0.0779483	0.0237207	0.0513333	0.0345872	0.0347185	0.0439908	0.0166909	0.0368953	0.0546516	0.0253817	0.0216583	0.0283578	0.00894448	0.00878996	0.00795426	0.0569131	0.0101215	0.00876066	0.0120534	0.00893939	0.0114624	0.00971537
	36										0.0244311	0.0403243	0.0335815	0.0334825	0.039439	0.0164447	0.0355539	0.0568231	0.0223262	0.0215526	0.0278749	0.00811328	0.00865329	0.00730991	0.0512642	0.00912895	0.00820891	0.0115622	0.00805973	0.0108433	0.00842693	0.00935928
	35										0.0571583	0.0484366	0.0442887	0.0557452	0.0219617	0.0402959	0.0719161	0.031129	0.0254414	0.0337623	0.0113988	0.00994547	0.00864458	0.0567264	0.0104282	0.0106299	0.014865	0.0105506	0.0141002	0.0104749	0.0124108	0.0119332
	34										0.0426454	0.0395021	0.0449993	0.0206456	0.0403164	0.0676185	0.0268193	0.0234885	0.0311928	0.00923758	0.0102844	0.00799075	0.0487033	0.0109629	0.00889625	0.0123133	0.00954929	0.0131876	0.0107021	0.0103456	0.0108804	0.00712347
	33										0.0100171	0.0127943	0.00536444	0.00985552	0.0176748	0.00670695	0.00580721	0.00871805	0.00228808	0.0026564	0.00228268	0.0137545	0.00267766	0.00255636	0.00373944	0.00271393	0.00306599	0.00262568	0.00302503	0.00279193	0.00177868	0.00147479
	32										0.0213894	0.00697919	0.0153048	0.026172	0.0118195	0.0100253	0.0131038	0.00391089	0.00394239	0.00333316	0.0215056	0.00380935	0.00401779	0.00550942	0.00394925	0.00504373	0.00452721	0.0041089	0.00474629	0.00323122	0.00227161	0.0019462
	31										0.00621371	0.013206	0.0197826	0.00836622	0.00699211	0.00983349	0.0027936	0.00314419	0.00245074	0.0163012	0.00263152	0.00267169	0.00364698	0.00292775	0.00343436	0.00323595	0.00318692	0.00345603	0.00213125	0.00181452	0.00154055	0.0021346
	30										0.0233363	0.0393867	0.0155287	0.0128844	0.0165146	0.00466697	0.00501434	0.00471573	0.0305057	0.00552826	0.00483394	0.00651683	0.00539457	0.00674633	0.00565537	0.00571968	0.00596323	0.00399811	0.00308704	0.00255934	0.0034216	0.00196573
	29										0.0342142	0.0137454	0.0115354	0.0160673	0.00439047	0.00462631	0.00398669	0.0244078	0.00458511	0.00427773	0.0055885	0.0041962	0.00607735	0.00497914	0.00490083	0.00485742	0.00295577	0.00243553	0.00226942	0.00324176	0.00190075	0.00243593
	28										0.0252163	0.0232178	0.0276895	0.00763311	0.00831618	0.00755733	0.049442	0.00977217	0.00859712	0.0111241	0.0093483	0.0114481	0.0100148	0.00935449	0.00974732	0.00622957	0.00533237	0.0042805	0.00597478	0.00303358	0.00467131	0.00461614
	27										0.0216911	0.0284494	0.0074855	0.00726291	0.00781968	0.0515949	0.00892021	0.00863111	0.0108444	0.0082139	0.0115544	0.00990177	0.00888205	0.00942314	0.00603394	0.00536798	0.00417499	0.00656249	0.00329701	0.00458504	0.00509608	0.00292781
	26										0.0109929	0.00325311	0.00328541	0.00286888	0.0166426	0.00354339	0.00311506	0.0042749	0.00308762	0.00407345	0.00374279	0.00351658	0.00351533	0.00210873	0.00182631	0.00131226	0.00233737	0.00124618	0.00179299	0.00146696	0.00105817	0.000523023
	25										0.00232854	0.00235228	0.00200808	0.0141743	0.0026072	0.00223147	0.00348655	0.0025979	0.00333008	0.00278503	0.00273372	0.00232918	0.0018509	0.00139461	0.00123682	0.00197372	0.000907893	0.00137298	0.00144801	0.000705482	0.000401683	0.000190901
	24										0.00243768	0.00207544	0.0145991	0.00236708	0.00232512	0.003336	0.00193573	0.00282416	0.00248219	0.00262416	0.0024974	0.0017846	0.00119064	0.00110577	0.00169808	0.000836069	0.0011565	0.00119951	0.000810639	0.000403616	0.000148773	2.78745e-06
	23										0.00791881	0.0547658	0.00950316	0.0086934	0.0119388	0.00944145	0.0117936	0.0104315	0.00998295	0.00974401	0.00608284	0.00530735	0.00499627	0.00636349	0.0034522	0.00431461	0.00521289	0.0027713	0.00155405	0.000633319	9.49156e-06	7.4135e-06
	22										0.0279999	0.00491327	0.00478423	0.00686761	0.00514027	0.00673307	0.00555139	0.00521182	0.00511335	0.00364807	0.00295626	0.00259268	0.00387308	0.0017649	0.00237769	0.00255415	0.00158937	0.000942415	0.000435439	4.14123e-06	3.61484e-06	2.88482e-06
	21										0.0045475	0.00398618	0.00575361	0.00436473	0.00560787	0.00443289	0.0043212	0.00462852	0.00303453	0.00229709	0.0020638	0.00323545	0.00139663	0.00232382	0.0024612	0.00122792	0.000738883	0.000343724	3.81396e-06	2.94586e-06	2.60724e-06	0.0271844
	20										0.00146729	0.00229456	0.00149506	0.0021038	0.00173921	0.00178349	0.00164245	0.00109918	0.000995442	0.000749742	0.00135598	0.000530803	0.000854373	0.000860726	0.000480553	0.000327453	0.000192083	1.45427e-06	1.38435e-06	9.42275e-07	0.0106941	0.0106941
	19										0.00708598	0.00548848	0.0081147	0.00664972	0.00603138	0.0059578	0.00414263	0.00315925	0.00246827	0.00400403	0.0021467	0.00260442	0.00322355	0.00164811	0.00105486	0.000714044	4.74103e-06	3.9023e-06	3.26391e-06	0.0334593	0.0334593	0.0334593
	18										0.00127434	0.001712	0.00129023	0.00152441	0.001315	0.000879849	0.000693482	0.000625652	0.000859129	0.000455913	0.000613814	0.000695347	0.000370687	0.000232696	0.00011398	1.20135e-06	8.21664e-07	6.90654e-07	0.00675433	0.00675433	0.00675433	0.00675433
	17										0.0029291	0.00240206	0.00234068	0.00248631	0.00146696	0.00133032	0.00110429	0.00150117	0.000785036	0.00126366	0.0011858	0.000655856	0.000406599	0.000196949	1.89341e-06	1.47126e-06	1.14508e-06	0.0121317	0.0121317	0.0121317	0.0121317	2.21116e-06
	16										0.00432919	0.00452284	0.00406967	0.002905	0.00230518	0.00214523	0.00284023	0.00139585	0.0022655	0.00200146	0.00131363	0.000638223	0.00030606	2.99111e-06	2.46464e-06	1.79247e-06	0.0210358	0.0210358	0.0210358	0.0210358	3.79138e-06	0.0210358
	15										0.00274453	0.00254279	0.00200131	0.00152518	0.00103729	0.00184271	0.000916466	0.00123389	0.00119501	0.00070919	0.000337378	0.000193842	1.72932e-06	1.50267e-06	1.26254e-06	0.0127089	0.0127089	0.0127089	0.0127089	2.19884e-06	0.0127089	0.0127089
	14										0.00423875	0.00272465	0.00233286	0.00198969	0.00297382	0.00136413	0.00205494	0.00212264	0.00118309	0.000619681	0.000317125	2.57465e-06	2.5632e-06	2.04936e-06	0.0230971	0.0230971	0.0230971	0.0230971	4.2932e-06	0.0230971	0.0230971	0.0230971
	13										0.00237667	0.00235196	0.00170936	0.00291837	0.00132511	0.00185301	0.00196036	0.00109958	0.000558805	0.000323154	2.38855e-06	2.29121e-06	1.7981e-06	0.0178345	0.0178345	0.0178345	0.0178345	3.82472e-06	0.0178345	0.0178345	0.0178345	0.0178345
	12										0.00245874	0.00252043	0.00315753	0.00148838	0.00237337	0.00243674	0.00149797	0.000811375	0.000440325	2.85538e-06	2.60084e-06	2.15557e-06	0.0229319	0.0229319	0.0229319	0.0229319	3.53743e-06	0.0229319	0.0229319	0.0229319	0.0229319	2.45341e-06
	11										0.00190624	0.00276535	0.00154231	0.00203688	0.00233283	0.00111027	0.00059966	0.000258401	2.81163e-06	2.27457e-06	1.74013e-06	0.0189858	0.0189858	0.0189858	0.0189858	3.05624e-06	0.0189858	0.0189858	0.0189858	0.0189858	2.31158e-06	0.0189858
	10										0.00396771	0.00213145	0.00304969	0.00308579	0.00185062	0.000856667	0.000473795	4.00938e-06	3.43499e-06	2.61507e-06	0.0275878	0.0275878	0.0275878	0.0275878	4.29546e-06	0.0275878	0.0275878	0.0275878	0.0275878	2.97304e-06	0.0275878	0.0275878
	9										0.00154105	0.00224883	0.00207595	0.00111891	0.000613537	0.000309878	2.64565e-06	2.38118e-06	2.18916e-06	0.0174591	0.0174591	0.0174591	0.0174591	3.22312e-06	0.0174591	0.0174591	0.0174591	0.0174591	2.52728e-06	0.0174591	0.0174591	0.0174591
	8										0.00232193	0.00208778	0.00136163	0.000717293	0.000370864	2.56637e-06	2.68522e-06	1.86801e-06	0.0196294	0.0196294	0.0196294	0.0196294	3.15166e-06	0.0196294	0.0196294	0.0196294	0.0196294	2.05165e-06	0.0196294	0.0196294	0.0196294	0.0196294
	7										0.00441979	0.00250223	0.00124438	0.000676652	4.70947e-06	4.19358e-06	3.55815e-06	0.0354117	0.0354117	0.0354117	0.0354117	6.15897e-06	0.0354117	0.0354117	0.0354117	0.0354117	3.79558e-06	0.0354117	0.0354117	0.0354117	0.0354117	2.76756e-06
	6										0.00233539	0.00112635	0.000614325	4.07656e-06	4.1248e-06	3.42322e-06	0.0288809	0.0288809	0.0288809	0.0288809	5.78398e-06	0.0288809	0.0288809	0.0288809	0.0288809	3.67857e-06	0.0288809	0.0288809	0.0288809	0.0288809	2.09588e-06	0.0288809
	5										0.00146142	0.000765039	6.26973e-06	5.40572e-06	5.02111e-06	0.0384546	0.0384546	0.0384546	0.0384546	6.80955e-06	0.0384546	0.0384546	0.0384546	0.0384546	4.52502e-06	0.0384546	0.0384546	0.0384546	0.0384546	2.69264e-06	0.0384546	0.0384546
	4										0.000673771	5.29471e-06	4.86014e-06	4.50326e-06	0.0390954	0.0390954	0.0390954	0.0390954	6.42554e-06	0.0390954	0.0390954	0.0390954	0.0390954	4.63605e-06	0.0390954	0.0390954	0.0390954	0.0390954	2.52763e-06	0.0390954	0.0390954	0.0390954
	3										5.24758e-06	5.51084e-06	3.9683e-06	0.0394121	0.0394121	0.0394121	0.0394121	7.87094e-06	0.0394121	0.0394121	0.0394121	0.0394121	6.17791e-06	0.0394121	0.0394121	0.0394121	0.0394121	2.95892e-06	0.0394121	0.0394121	0.0394121	0.0394121
	2										7.91015e-06	6.9062e-06	0.0590954	0.0590954	0.0590954	0.0590954	1.18918e-05	0.0590954	0.0590954	0.0590954	0.0590954	9.39215e-06	0.0590954	0.0590954	0.0590954	0.0590954	5.55719e-06	0.0590954	0.0590954	0.0590954	0.0590954	2.8839e-06
	1										5.59045e-06	0.0386219	0.0386219	0.0386219	0.0386219	8.24111e-06	0.0386219	0.0386219	0.0386219	0.0386219	5.9954e-06	0.0386219	0.0386219	0.0386219	0.0386219	4.0319e-06	0.0386219	0.0386219	0.0386219	0.0386219	2.35293e-06	0.0386219
	0										0.0400635	0.0400635	0.0400635	0.0400635	1.06395e-05	0.0400635	0.0400635	0.0400635	0.0400635	9.21919e-06	0.0400635	0.0400635	0.0400635	0.0400635	4.30193e-06	0.0400635	0.0400635	0.0400635	0.0400635	3.51279e-06	0.0400635	0.0400635

## Sheet: Melanoma
Melanoma of the Skin
Rows are ages 84 backwards to 0 by 1 year intervals
Columns are years from 2010 to 2040 in 1 year intervals
Rate of Cancer		Year
		2010	2011	2012	2013	2014	2015	2016	2017	2018	2019	2020	2021	2022	2023	2024	2025	2026	2027	2028	2029	2030	2031	2032	2033	2034	2035	2036	2037	2038	2039	2040
Age	84	1.85383e-06	0.811744	1.86646e-06	1.22317	2.56916	3.55633	0.999965	1.54484	4.31369	1.34046	1.34514	3.45035	7.55884	2.01443	5.32337	4.88907	3.82401	3.08789	2.75611	2.09802	5.73876	2.11428	6.70524	1.30355	2.10381	1.60362	3.17348	2.52714	2.50756	3.69981	2.18123
	83	0.508327	1.48949e-06	0.562739	1.38279	2.67035	0.644333	0.735721	3.90409	0.740976	0.841236	2.15781	4.72722	1.2598	3.32918	3.05758	2.3915	1.93114	1.72364	1.31208	3.58896	1.32225	4.19339	0.815226	1.3157	1.00289	1.98466	1.58045	1.5682	2.31382	1.36412	2.53497
	82	1.84882e-06	0.890144	1.26098	2.84883	0.958979	0.939661	3.68537	1.32925	0.921721	2.67484	5.85989	1.56166	4.12687	3.79018	2.96451	2.39384	2.13664	1.62646	4.4489	1.63907	5.19815	1.01056	1.63095	1.24318	2.4602	1.95913	1.94395	2.86823	1.69097	3.14236	1.44996
	81	0.274348	0.495274	0.645062	0.254034	0.34726	1.16876	0.311569	0.41057	0.727718	1.80367	0.480678	1.27025	1.16662	0.912475	0.736824	0.657656	0.500624	1.36937	0.504504	1.59999	0.311049	0.502006	0.382652	0.757247	0.60302	0.598348	0.882839	0.520479	0.967218	0.446298	0.988638
	80	0.578978	0.960983	0.218174	0.34891	1.63826	0.374777	0.365015	1.2295	1.86123	0.561174	1.48297	1.36198	1.06528	0.860217	0.76779	0.584461	1.59869	0.588991	1.86793	0.363139	0.586074	0.446732	0.88406	0.704005	0.69855	1.03068	0.607641	1.12919	0.521037	1.1542	0.348536
	79	0.522816	0.151263	0.139457	0.766053	0.244483	0.204336	0.508706	1.46346	0.269498	0.805736	0.740001	0.578795	0.467378	0.41716	0.317553	0.868609	0.320014	1.01489	0.197303	0.318429	0.242721	0.480332	0.382504	0.37954	0.559997	0.330147	0.613519	0.283093	0.627106	0.189368	0.139819
	78	0.402917	0.473392	1.49912	0.559722	0.652634	1.39428	2.96461	1.03749	1.89452	1.96853	1.53969	1.2433	1.10971	0.844743	2.31065	0.85129	2.69979	0.524859	0.847074	0.645679	1.27776	1.01752	1.00964	1.48968	0.878246	1.63206	0.753074	1.66821	0.503751	0.371942	0.461569
	77	0.141961	0.572903	0.123315	0.168213	0.50135	0.914782	0.236613	0.821098	0.521092	0.461115	0.372351	0.332343	0.252988	0.692004	0.254949	0.808546	0.157187	0.253686	0.193371	0.382671	0.304733	0.302372	0.446138	0.263022	0.488779	0.225535	0.499603	0.150866	0.111391	0.138233	0.185152
	76	0.147985	0.0405929	0.0319222	0.111306	0.283333	0.0628896	0.161302	0.194536	0.105141	0.0960543	0.0857337	0.0652627	0.178514	0.0657685	0.208579	0.0405492	0.0654428	0.0498834	0.0987167	0.0786112	0.0780022	0.115089	0.067851	0.126089	0.0581806	0.128881	0.0389185	0.0287353	0.0356596	0.0477632	0.042462
	75	0.189187	0.189597	0.381115	1.13496	0.35145	0.773539	0.68952	0.708208	0.39517	0.399043	0.303762	0.830887	0.306116	0.970819	0.188734	0.3046	0.23218	0.459472	0.365892	0.363057	0.535677	0.315809	0.586875	0.270799	0.599872	0.181144	0.133747	0.165976	0.222312	0.197637	0.189432
	74	0.176847	0.453022	0.777752	0.281754	0.865147	0.661781	0.50238	0.532716	0.328557	0.28296	0.773988	0.285153	0.904337	0.17581	0.283741	0.21628	0.428008	0.340836	0.338195	0.498994	0.294183	0.546686	0.252254	0.558793	0.16874	0.124588	0.15461	0.207088	0.184103	0.17646	0.24559
	73	0.251396	0.550018	0.114869	0.412639	0.440347	0.286862	0.224823	0.263509	0.138608	0.428943	0.158032	0.501182	0.0974336	0.157249	0.119862	0.237201	0.188891	0.187427	0.276542	0.163036	0.302973	0.139799	0.309682	0.0935152	0.0690465	0.0856847	0.114768	0.10203	0.0977939	0.136105	0.0806922
	72	1.38379	0.368292	0.762705	0.952202	0.86538	0.582015	0.50419	0.503998	0.952614	0.397066	1.25926	0.244809	0.3951	0.301163	0.595986	0.474602	0.470925	0.694832	0.409639	0.761241	0.351256	0.7781	0.234964	0.173485	0.215289	0.288363	0.256358	0.245714	0.341975	0.202745	0.225944
	71	0.389396	1.02767	0.739643	0.786407	0.737863	0.548522	0.405259	1.45567	0.370584	1.32966	0.258496	0.417189	0.318	0.629306	0.501136	0.497253	0.733678	0.432541	0.8038	0.370893	0.821601	0.2481	0.183183	0.227325	0.304484	0.27069	0.259452	0.361094	0.21408	0.238576	0.0666383
	70	1.4596	1.33875	0.820582	0.900736	0.934151	0.592264	1.57235	0.760702	1.66704	0.366657	0.591752	0.45106	0.892625	0.710825	0.705318	1.04067	0.613528	1.14013	0.526085	1.16538	0.351912	0.259833	0.322445	0.431889	0.383954	0.368013	0.512186	0.303657	0.338403	0.0945216	0.47107
	69	0.483819	0.377922	0.239152	0.290163	0.256649	0.5847	0.209075	0.870714	0.116968	0.213575	0.162796	0.322165	0.25655	0.254562	0.375597	0.221434	0.411495	0.189874	0.420608	0.127012	0.0937785	0.116376	0.155877	0.138576	0.132823	0.184858	0.109596	0.122136	0.0341146	0.170018	0.186879
	68	0.967502	0.780228	0.54574	0.564718	1.79484	0.55075	1.69524	0.432778	0.482641	0.416218	0.823673	0.655917	0.650835	0.960282	0.566136	1.05206	0.485448	1.07536	0.324729	0.239762	0.297537	0.398527	0.354295	0.339586	0.472622	0.280201	0.312262	0.0872202	0.434682	0.47779	0.971824
	67	0.765218	0.682098	0.406902	1.51297	0.64768	1.71079	0.322801	0.684124	0.360337	0.806762	0.64245	0.637472	0.940566	0.554512	1.03046	0.475481	1.05328	0.318061	0.234839	0.291428	0.390345	0.347021	0.332614	0.462918	0.274448	0.305851	0.0854294	0.425757	0.46798	0.951871	0.611359
	66	0.13229	0.10057	0.215578	0.107965	0.39785	0.0644193	0.100907	0.101004	0.138118	0.124436	0.123472	0.182178	0.107403	0.19959	0.0920958	0.20401	0.0616053	0.0454859	0.0564467	0.0756058	0.0672144	0.0644239	0.0896626	0.0531578	0.0592403	0.0165468	0.0824649	0.0906431	0.184368	0.118414	0.206402
	65	0.261768	0.715075	0.206455	0.890041	0.201052	0.270254	0.199936	0.519573	0.285904	0.320955	0.473557	0.279186	0.518818	0.239395	0.530308	0.160138	0.118237	0.146729	0.196531	0.174718	0.167465	0.23307	0.138179	0.15399	0.0430121	0.214361	0.235619	0.479249	0.307808	0.536525	0.0959359
	64	0.801756	0.294994	0.733154	0.193749	0.363333	0.230666	0.44304	0.463296	0.317658	0.530261	0.312616	0.580942	0.268061	0.593807	0.179313	0.132395	0.164298	0.220064	0.195639	0.187517	0.260978	0.154725	0.172429	0.0481624	0.240028	0.263832	0.536635	0.344665	0.600769	0.107423	0.993298
	63	0.252238	0.798895	0.121712	0.26702	0.236496	0.389801	0.301274	0.392559	0.400233	0.266954	0.496086	0.228906	0.507072	0.153121	0.113056	0.1403	0.18792	0.167063	0.160127	0.222858	0.132125	0.147243	0.0411275	0.204968	0.225296	0.458251	0.294321	0.513017	0.0917325	0.848211	0.184523
	62	1.20081	0.233139	0.294865	0.305528	0.702539	0.46596	0.448741	0.869451	0.354198	0.744679	0.343613	0.761171	0.229852	0.16971	0.210605	0.282089	0.25078	0.240368	0.334535	0.198334	0.221028	0.0617369	0.30768	0.338193	0.687885	0.441808	0.770095	0.1377	1.27326	0.276989	0.188584
	61	0.030842	0.0497106	0.0296943	0.0798804	0.0739128	0.0610838	0.087474	0.0677207	0.0869606	0.0453968	0.100563	0.0303671	0.0224214	0.0278243	0.0372684	0.033132	0.0317565	0.0441974	0.0262031	0.0292013	0.00815643	0.0406494	0.0446807	0.0908805	0.0583699	0.101742	0.0181924	0.168218	0.0365946	0.0249149	0.00588303
	60	0.19218	0.146295	0.226879	0.245596	0.283158	0.347969	0.199107	0.48588	0.154921	0.388261	0.117244	0.0865664	0.107426	0.143889	0.127919	0.122608	0.170641	0.101167	0.112743	0.031491	0.156943	0.172507	0.350879	0.225359	0.392813	0.0702388	0.649469	0.141288	0.0961936	0.0227137	0.157426
	59	0.0892489	0.176386	0.110075	0.148471	0.254539	0.124986	0.225428	0.136593	0.209084	0.0714313	0.052741	0.06545	0.087665	0.0779352	0.0746996	0.103964	0.0616365	0.0686891	0.019186	0.095618	0.105101	0.213775	0.137301	0.239323	0.0427933	0.395692	0.0860801	0.0586064	0.0138384	0.0959123	0.0184091
	58	0.303942	0.241719	0.187959	0.376984	0.258244	0.399701	0.179004	0.520708	0.108653	0.0907615	0.112632	0.150862	0.134118	0.12855	0.17891	0.10607	0.118207	0.0330171	0.164548	0.180867	0.367883	0.23628	0.411849	0.0736427	0.680943	0.148135	0.100855	0.0238144	0.165055	0.03168	0.0289159
	57	0.313761	0.310919	0.359505	0.28811	0.622107	0.239084	0.514029	0.203833	0.103995	0.146008	0.195566	0.173861	0.166643	0.231926	0.137501	0.153234	0.0428009	0.213308	0.234462	0.476896	0.306296	0.533891	0.0954649	0.882723	0.192031	0.130741	0.0308713	0.213965	0.0410676	0.0374845	0.0813899
	56	0.13555	0.199735	0.0922796	0.233109	0.124981	0.230591	0.0675823	0.0655259	0.0561894	0.0851477	0.0756973	0.0725546	0.100978	0.0598666	0.0667167	0.0186351	0.0928724	0.102083	0.207636	0.133359	0.232451	0.0415645	0.384329	0.0836083	0.0569235	0.0134411	0.0931582	0.0178804	0.0163204	0.0354364	0.027961
	55	0.449689	0.264765	0.385577	0.241849	0.622504	0.156564	0.112196	0.182835	0.169222	0.170202	0.163136	0.227046	0.134608	0.15001	0.0419003	0.20882	0.229529	0.466861	0.299851	0.522657	0.0934561	0.864149	0.18799	0.12799	0.0302217	0.209462	0.0402035	0.0366957	0.0796773	0.0628692	0.141573
	54	0.337286	0.625959	0.226348	0.681586	0.239151	0.147067	0.177134	0.311559	0.191393	0.207546	0.288853	0.171251	0.190846	0.0533066	0.265665	0.292012	0.593952	0.381478	0.664936	0.118897	1.09939	0.239165	0.162832	0.0384487	0.266483	0.0511478	0.0466851	0.101367	0.0799837	0.180113	0.0876194
	53	0.190783	0.0879157	0.152619	0.062648	0.0537467	0.0555517	0.072217	0.0843078	0.0558383	0.087922	0.0521259	0.0580903	0.0162256	0.080864	0.0888835	0.180789	0.116115	0.202395	0.0361902	0.334636	0.0727978	0.0495633	0.0117031	0.0811129	0.0155685	0.0142102	0.0308545	0.0243457	0.0548233	0.0266698	0.0184881
	52	0.325944	0.721076	0.170639	0.171265	0.246954	0.275497	0.237711	0.299195	0.287739	0.193	0.215083	0.0600764	0.299404	0.329097	0.669383	0.429925	0.749382	0.133997	1.23901	0.269539	0.183511	0.0433316	0.300326	0.0576434	0.052614	0.114241	0.0901414	0.202987	0.0987468	0.0684534	0.0278142
	51	0.445325	0.134298	0.0777069	0.131085	0.204012	0.151059	0.140526	0.256828	0.105215	0.132657	0.0370533	0.184664	0.202977	0.412855	0.265165	0.462196	0.0826451	0.764184	0.166243	0.113184	0.0267256	0.185232	0.0355527	0.0324507	0.0704602	0.0555965	0.125196	0.060904	0.04222	0.017155	0.0107777
	50	0.159385	0.117526	0.114294	0.208101	0.214964	0.171607	0.231806	0.180468	0.138973	0.0439167	0.218869	0.240575	0.489329	0.314281	0.547809	0.0979536	0.905735	0.197037	0.13415	0.031676	0.219543	0.0421382	0.0384616	0.0835117	0.0658947	0.148386	0.0721854	0.0500404	0.0203326	0.0127741	0.0140951
	49	0.0114279	0.014163	0.0148663	0.0179656	0.0200084	0.0231932	0.0133457	0.0195305	0.00376956	0.0212543	0.0233621	0.0475185	0.0305197	0.0531975	0.00951223	0.0879556	0.0191342	0.0130272	0.00307605	0.0213197	0.00409202	0.00373499	0.00810978	0.00639901	0.0144097	0.00700989	0.00485941	0.00197449	0.00124049	0.00136877	0.00403968
	48	0.0570382	0.0762972	0.0531552	0.0692568	0.111998	0.0553035	0.0598174	0.0219405	0.075558	0.093961	0.191117	0.122749	0.213957	0.0382576	0.353752	0.0769565	0.0523947	0.0123717	0.0857465	0.0164579	0.0150219	0.0326171	0.0257364	0.0579551	0.0281934	0.0195442	0.00794129	0.00498916	0.0055051	0.0162473	0.0249067
	47	0.125032	0.111009	0.0833817	0.157749	0.10867	0.100866	0.0273442	0.178954	0.135921	0.31278	0.200889	0.350161	0.0626122	0.578948	0.125946	0.0857488	0.0202474	0.140332	0.0269349	0.0245848	0.0533809	0.0421201	0.094849	0.0461411	0.031986	0.0129967	0.00816522	0.00900961	0.0265903	0.0407622	0.0466131
	46	0.106859	0.102288	0.111562	0.0899096	0.116424	0.0270847	0.13101	0.189099	0.265779	0.193126	0.336628	0.0601924	0.556574	0.121079	0.0824348	0.0194649	0.134909	0.0258939	0.0236347	0.0513179	0.0404923	0.0911833	0.0443579	0.0307498	0.0124944	0.00784966	0.00866141	0.0255627	0.0391869	0.0448116	0.0139804
	45	0.122409	0.170139	0.0790475	0.119749	0.0388645	0.161322	0.172101	0.459679	0.204011	0.402314	0.0719377	0.665177	0.144705	0.0985202	0.0232631	0.161233	0.0309465	0.0282464	0.0613314	0.0483935	0.108976	0.0530134	0.03675	0.0149324	0.00938135	0.0103515	0.0305507	0.0468333	0.0535557	0.0167084	0.0156587
	44	0.113151	0.0669947	0.0585087	0.0222152	0.128644	0.117771	0.232496	0.19609	0.236181	0.0477791	0.441793	0.0961092	0.0654345	0.0154507	0.107087	0.0205539	0.0187605	0.0407347	0.0321417	0.0723789	0.0352101	0.0244084	0.0099177	0.00623085	0.0068752	0.020291	0.0311055	0.0355703	0.0110973	0.0104001	0.0224836
	43	0.0381244	0.0424307	0.00928768	0.0629207	0.0803609	0.136138	0.0848639	0.194247	0.0240008	0.251078	0.0546204	0.0371875	0.00878088	0.0608592	0.0116811	0.0106619	0.0231502	0.0182666	0.041134	0.0200104	0.0138717	0.00563638	0.00354109	0.00390728	0.0115317	0.0176777	0.0202151	0.00630675	0.00591055	0.0127778	0.0112713
	42	0.054132	0.0151	0.0589742	0.0881171	0.208255	0.111403	0.188467	0.0442534	0.282753	0.0695913	0.0473802	0.0111876	0.0775401	0.0148828	0.0135842	0.0294954	0.0232733	0.0524085	0.0254951	0.0176738	0.00718127	0.00451167	0.00497823	0.0146924	0.022523	0.0257559	0.00803537	0.00753058	0.01628	0.0143607	0.0168358
	41	0.0131459	0.0654291	0.0563594	0.155829	0.116293	0.168829	0.0292998	0.355767	0.0534801	0.0411942	0.00972697	0.0674164	0.0129397	0.0118107	0.0256445	0.0202347	0.045566	0.0221664	0.0153662	0.00624367	0.00392262	0.00432827	0.0127741	0.0195824	0.0223932	0.00698626	0.00654738	0.0141545	0.0124857	0.0146377	0.0166146
	40	0.0863108	0.0947452	0.151021	0.131852	0.267045	0.0397704	0.356916	0.101961	0.0479683	0.0128144	0.0888149	0.0170468	0.0155595	0.0337843	0.0266574	0.060029	0.0292023	0.0202436	0.00822546	0.00516769	0.0057021	0.0168288	0.025798	0.029501	0.00920376	0.00862557	0.0186473	0.0164488	0.0192838	0.0218882	0.0179519
	39	0.168835	0.342958	0.172619	0.409008	0.0849783	0.654445	0.13818	0.12354	0.0201571	0.158059	0.0303372	0.0276903	0.0601239	0.0474406	0.10683	0.0519696	0.0360264	0.0146384	0.00919664	0.0101477	0.0299492	0.0459112	0.0525012	0.0163794	0.0153504	0.0331854	0.029273	0.0343183	0.0389532	0.031948	0.0263843
	38	0.0378488	0.0242771	0.0331617	0.00806048	0.0866018	0.0156912	0.0103687	0.00321505	0.0153977	0.0033436	0.00305187	0.00662651	0.00522864	0.0117742	0.00572779	0.00397063	0.00161336	0.0010136	0.00111842	0.00330083	0.00506008	0.00578639	0.00180525	0.00169184	0.00365751	0.00322631	0.00378237	0.0042932	0.00352113	0.00290793	0.00485901
	37	0.0673594	0.117256	0.0164307	0.206524	0.0522037	0.0296025	0.00678413	0.0617452	0.00818918	0.00845656	0.0183617	0.0144883	0.0326257	0.0158714	0.0110024	0.00447053	0.00280864	0.00309908	0.00914641	0.0140212	0.0160338	0.00500224	0.00468799	0.0101348	0.00893993	0.0104808	0.0118962	0.00975686	0.00805773	0.0134641	0.0114063
	36	0.158775	0.028353	0.205452	0.0607559	0.0480636	0.00945239	0.063585	0.0160263	0.010108	0.0248305	0.0195925	0.0441197	0.0214629	0.0148785	0.0060455	0.00379811	0.00419089	0.0123687	0.0189609	0.0216824	0.00676452	0.00633957	0.0137052	0.0120894	0.0141731	0.0160873	0.0131942	0.0108964	0.0182074	0.0154247	0.0193147
	35	0.0460844	0.425561	0.0725501	0.0671448	0.0184221	0.106344	0.0198104	0.0237447	0.0356259	0.0318032	0.0716167	0.0348393	0.0241514	0.00981327	0.00616524	0.0068028	0.0200773	0.0307779	0.0351957	0.0109804	0.0102906	0.0222468	0.019624	0.0230063	0.0261134	0.0214173	0.0176875	0.029555	0.0250379	0.0313524	0.018436
	34	0.133586	0.0290224	0.0154848	0.00497025	0.0400269	0.00639872	0.00566853	0.0161626	0.00881239	0.0224512	0.0109218	0.00757122	0.00307637	0.00193274	0.00213261	0.00629405	0.0096486	0.0110335	0.00344226	0.00322601	0.00697418	0.00615195	0.00721226	0.00818632	0.00671412	0.00554487	0.0092652	0.00784914	0.00982867	0.00577953	0.00881213
	33	0.077362	0.0526013	0.00973347	0.0917039	0.0204518	0.0155477	0.0327651	0.0339497	0.0528274	0.0290748	0.0201552	0.00818955	0.00514513	0.0056772	0.0167553	0.0256854	0.0293722	0.00916358	0.00858791	0.0185658	0.016377	0.0191996	0.0217927	0.0178735	0.0147609	0.0246647	0.0208951	0.0261647	0.0153856	0.0234586	0.0145801
	32	0.0556141	0.0131145	0.0712312	0.0185849	0.0197105	0.0356452	0.0272979	0.0807224	0.027135	0.0212815	0.00864719	0.00543264	0.00599444	0.0176916	0.0271207	0.0310135	0.00967564	0.00906781	0.0196033	0.0172922	0.0202725	0.0230105	0.0188723	0.0155858	0.026043	0.0220627	0.0276268	0.0162453	0.0247695	0.0153948	0.0179439
	31	0.00640365	0.0443243	0.00666698	0.00827205	0.0208698	0.0137153	0.029976	0.0191492	0.00917281	0.00421673	0.00264919	0.00292314	0.00862716	0.0132252	0.0151235	0.00471825	0.00442185	0.0095594	0.00843239	0.00988575	0.0112209	0.00920294	0.00760027	0.0126997	0.0107587	0.013472	0.00792192	0.0120787	0.00750716	0.00875019	0.00914369
	30	0.207956	0.0398617	0.0285126	0.0841567	0.0771574	0.144712	0.068326	0.0621983	0.0174635	0.0124128	0.0136964	0.0404226	0.0619667	0.0708612	0.0221074	0.0207186	0.0447906	0.03951	0.0463197	0.0525754	0.0431204	0.0356111	0.0595044	0.0504099	0.0631232	0.0371182	0.0565946	0.0351748	0.0409991	0.0428428	0.0346615
	29	0.0124221	0.0113233	0.0192673	0.0206661	0.0540737	0.0219092	0.0147409	0.00786531	0.00341454	0.00426257	0.0125802	0.0192852	0.0220533	0.00688023	0.006448	0.0139397	0.0122962	0.0144155	0.0163624	0.0134199	0.0110828	0.0185189	0.0156885	0.0196451	0.0115519	0.0176133	0.010947	0.0127597	0.0133335	0.0107873	0.0152672
	28	0.0219134	0.0475177	0.0293825	0.0899424	0.0508399	0.0293536	0.011576	0.00955027	0.00728171	0.0243138	0.0372724	0.0426223	0.0132974	0.012462	0.0269411	0.0237649	0.0278609	0.0316236	0.0259365	0.0214197	0.0357913	0.0303211	0.037968	0.0223262	0.0340411	0.0211573	0.0246605	0.0257695	0.0208486	0.0295068	0.0190281
	27	0.215144	0.169535	0.29918	0.197842	0.159359	0.0539303	0.0328847	0.047649	0.0971741	0.168534	0.192725	0.0601265	0.0563493	0.121819	0.107457	0.125978	0.142992	0.117277	0.0968532	0.161837	0.137102	0.171679	0.100952	0.153923	0.0956666	0.111507	0.116522	0.0942706	0.13342	0.0860391	0.0685771
	26	0.0554231	0.124641	0.0475167	0.0447765	0.0211401	0.0110619	0.0118465	0.0459124	0.0486345	0.0629211	0.0196302	0.018397	0.0397718	0.0350828	0.0411295	0.0466843	0.0382887	0.0316208	0.0528368	0.0447614	0.0560501	0.032959	0.0502531	0.0312334	0.0364051	0.0380422	0.0307776	0.0435594	0.0280902	0.0223892	0.0635711
	25	0.111922	0.054375	0.0295393	0.0163157	0.0119104	0.0109458	0.0313539	0.0631171	0.0498743	0.0176038	0.016498	0.0356662	0.0314613	0.0368838	0.0418652	0.0343363	0.0283567	0.0473826	0.0401408	0.0502642	0.0295567	0.0450656	0.0280093	0.0326471	0.0341152	0.0276005	0.0390629	0.0251905	0.020078	0.0570088	0.0164138
	24	0.0672491	0.046557	0.0148247	0.0126606	0.0162322	0.0399007	0.0593663	0.0891479	0.0192185	0.0203772	0.0440526	0.038859	0.0455565	0.0517091	0.0424099	0.0350243	0.0585239	0.0495793	0.0620831	0.0365066	0.0556621	0.0345952	0.0403235	0.0421369	0.0340904	0.0482479	0.0311137	0.0247991	0.0704136	0.0202732	1.71212e-06
	23	0.0318424	0.0129213	0.00636166	0.00954204	0.0327223	0.0417795	0.0463701	0.0189971	0.0123024	0.0300898	0.0265423	0.031117	0.0353195	0.0289678	0.0239231	0.0399743	0.0338648	0.0424054	0.0249355	0.0380196	0.02363	0.0275427	0.0287813	0.0232852	0.0329554	0.021252	0.0169388	0.0480955	0.0138475	1.16945e-06	0.073986
	22	0.011848	0.00743374	0.00642799	0.0257884	0.0459351	0.0437501	0.0132475	0.0163033	0.0243548	0.0243056	0.0284947	0.0323431	0.0265266	0.0219071	0.0366056	0.0310109	0.0388318	0.0228342	0.0348156	0.0216386	0.0252216	0.0263558	0.0213229	0.0301781	0.019461	0.0155113	0.0440423	0.0126805	1.0709e-06	0.067751	0.0979827
	21	0.00341449	0.00376262	0.00870237	0.0181345	0.0240957	0.00626114	0.00569509	0.0161677	0.00985482	0.013071	0.0148363	0.0121682	0.0100491	0.0167916	0.0142252	0.0178128	0.0104744	0.0159705	0.00992602	0.0115696	0.0120899	0.00978118	0.0138432	0.00892711	0.00711532	0.020203	0.00581677	4.91241e-07	0.0310786	0.0449464	0.0234847
	20	0.00429246	0.0126517	0.015199	0.0236264	0.00856469	0.00668526	0.0140272	0.0162484	0.0131629	0.0169032	0.0138634	0.0114491	0.0191309	0.016207	0.0202943	0.0119336	0.0181954	0.0113088	0.0131814	0.0137741	0.0111438	0.0157718	0.0101708	0.00810656	0.0230175	0.00662711	5.59676e-07	0.0354082	0.0512079	0.0267564	0.0267564
	19	0.0247552	0.037899	0.0339631	0.0144035	0.0156847	0.0282415	0.0241787	0.0372231	0.0291951	0.0270902	0.0223725	0.0373833	0.0316698	0.0396568	0.0233193	0.0355552	0.0220984	0.0257574	0.0269158	0.0217759	0.0308193	0.0198745	0.0158409	0.044978	0.0129499	1.09365e-06	0.0691904	0.100064	0.0522841	0.0522841	0.0522841
	18	0.00826549	0.00943942	0.00230783	0.00294008	0.00738535	0.00542595	0.0061739	0.00920232	0.00521528	0.00487284	0.00814227	0.00689783	0.00863744	0.00507905	0.0077441	0.00481314	0.0056101	0.00586239	0.0047429	0.00671259	0.00432876	0.00345022	0.00979644	0.00282055	2.38203e-07	0.01507	0.0217945	0.0113877	0.0113877	0.0113877	0.0113877
	17	0.0153719	0.00478943	0.00351752	0.010337	0.010595	0.0103453	0.0113969	0.0122746	0.00700471	0.0132421	0.0112182	0.0140474	0.00826024	0.0125945	0.00782777	0.00912389	0.0095342	0.00771354	0.0109169	0.00704002	0.00561122	0.0159323	0.00458716	3.87398e-07	0.0245089	0.0354452	0.0185203	0.0185203	0.0185203	0.0185203	0.0102205
	16	0.00605905	0.00567092	0.0096075	0.0115203	0.015693	0.0148357	0.0118096	0.0128073	0.0147877	0.0141732	0.0177477	0.0104361	0.0159121	0.00988974	0.0115273	0.0120457	0.00974543	0.0137926	0.00889448	0.00708931	0.0201291	0.00579551	4.89445e-07	0.030965	0.0447821	0.0233989	0.0233989	0.0233989	0.0233989	0.0129128	0.0233989
	15	0.00221336	0.00477865	0.00330335	0.00526436	0.00694302	0.00474278	0.00380155	0.00834152	0.00488306	0.00691778	0.00406784	0.0062023	0.00385487	0.00449316	0.00469522	0.00379862	0.00537615	0.00346693	0.0027633	0.00784602	0.002259	1.90778e-07	0.0120697	0.0174554	0.00912051	0.00912051	0.00912051	0.00912051	0.00503321	0.00912051	0.00912051
	14	0.0251317	0.0221395	0.0203403	0.0313839	0.0299083	0.0205721	0.0333632	0.0371155	0.032115	0.0213652	0.0325759	0.0202466	0.0235991	0.0246604	0.0199512	0.0282368	0.0182091	0.0145135	0.0412091	0.0118648	1.00201e-06	0.0633926	0.0916795	0.047903	0.047903	0.047903	0.047903	0.0264356	0.047903	0.047903	0.047903
	13	0.00680043	0.007962	0.00708221	0.0078959	0.00757686	0.0105448	0.0086702	0.0142568	0.00579296	0.00999288	0.0062108	0.00723919	0.00756474	0.00612017	0.00866184	0.00558578	0.00445212	0.0126412	0.0036396	3.07374e-07	0.0194461	0.0281233	0.0146946	0.0146946	0.0146946	0.0146946	0.0081093	0.0146946	0.0146946	0.0146946	0.0146946
	12	0.00989235	0.0112136	0.00720731	0.00809111	0.0157093	0.0110843	0.0134712	0.0104022	0.0109596	0.00770641	0.00898244	0.00938638	0.00759395	0.0107477	0.00693087	0.00552422	0.0156853	0.00451604	3.81391e-07	0.0241289	0.0348956	0.0182331	0.0182331	0.0182331	0.0182331	0.0100621	0.0182331	0.0182331	0.0182331	0.0182331	0.000805128
	11	0.0101613	0.00832294	0.00538653	0.012235	0.0120436	0.0125607	0.00716865	0.0143531	0.0061643	0.00812882	0.00849438	0.00687228	0.0097263	0.00627222	0.00499924	0.0141947	0.00408688	3.45147e-07	0.0218359	0.0315795	0.0165004	0.0165004	0.0165004	0.0165004	0.00910585	0.0165004	0.0165004	0.0165004	0.0165004	0.000728615	0.0165004
	10	0.0113586	0.00936816	0.0122673	0.0141269	0.0205544	0.0100667	0.0148971	0.0121585	0.00979266	0.0115773	0.00936647	0.0132563	0.00854862	0.00681364	0.0193464	0.00557014	4.70413e-07	0.0297609	0.0430407	0.022489	0.022489	0.022489	0.022489	0.0124107	0.022489	0.022489	0.022489	0.022489	0.000993054	0.022489	0.022489
	9	0.00432403	0.0072157	0.00479044	0.00815419	0.00557139	0.00707516	0.00426794	0.00653253	0.004717	0.00431755	0.00611059	0.00394055	0.0031408	0.00891787	0.0025676	2.1684e-07	0.0137185	0.0198399	0.0103665	0.0103665	0.0103665	0.0103665	0.0057208	0.0103665	0.0103665	0.0103665	0.0103665	0.000457756	0.0103665	0.0103665	0.0103665
	8	0.00352057	0.00297857	0.00292287	0.00233636	0.00413917	0.00214267	0.00242394	0.00332619	0.0018595	0.00297745	0.00192008	0.00153039	0.00434533	0.00125109	1.05658e-07	0.00668449	0.00966723	0.00505117	0.00505117	0.00505117	0.00505117	0.00278752	0.00505117	0.00505117	0.00505117	0.00505117	0.000223046	0.00505117	0.00505117	0.00505117	0.00505117
	7	0.0223262	0.0279199	0.0128659	0.0266663	0.0192577	0.0186952	0.018961	0.0201442	0.0197005	0.0143732	0.0114561	0.032528	0.00936533	7.90925e-07	0.0500382	0.0723662	0.0378117	0.0378117	0.0378117	0.0378117	0.0208666	0.0378117	0.0378117	0.0378117	0.0378117	0.00166967	0.0378117	0.0378117	0.0378117	0.0378117	0.0216366
	6	0.0206886	0.0121494	0.0145169	0.0122649	0.0166108	0.014457	0.011352	0.021098	0.00940144	0.00847773	0.0240714	0.00693054	5.85301e-07	0.0370293	0.0535525	0.0279814	0.0279814	0.0279814	0.0279814	0.0154417	0.0279814	0.0279814	0.0279814	0.0279814	0.00123559	0.0279814	0.0279814	0.0279814	0.0279814	0.0160116	0.0279814
	5	0.0132973	0.0202478	0.00986198	0.0156257	0.0189727	0.0127845	0.0175612	0.0148713	0.00819052	0.0263108	0.00757531	6.39754e-07	0.0404743	0.0585347	0.0305847	0.0305847	0.0305847	0.0305847	0.0168783	0.0305847	0.0305847	0.0305847	0.0305847	0.00135054	0.0305847	0.0305847	0.0305847	0.0305847	0.0175012	0.0305847	0.0305847
	4	0.027859	0.0172921	0.015795	0.0224366	0.0210917	0.0248624	0.0155611	0.0162872	0.0319556	0.0104091	8.79078e-07	0.0556152	0.0804318	0.042026	0.042026	0.042026	0.042026	0.0231923	0.042026	0.042026	0.042026	0.042026	0.00185576	0.042026	0.042026	0.042026	0.042026	0.0240481	0.042026	0.042026	0.042026
	3	0.00540151	0.00628759	0.00514894	0.00566265	0.00931218	0.00500161	0.00386917	0.0144265	0.00287016	2.74233e-07	0.0173495	0.0250912	0.0131103	0.0131103	0.0131103	0.0131103	0.00723497	0.0131103	0.0131103	0.0131103	0.0131103	0.000578914	0.0131103	0.0131103	0.0131103	0.0131103	0.00750196	0.0131103	0.0131103	0.0131103	0.0131103
	2	0.0122016	0.0127335	0.00807321	0.0155319	0.0116382	0.00772594	0.0212911	0.0080498	4.69762e-07	0.0336237	0.0486273	0.025408	0.025408	0.025408	0.025408	0.0140215	0.025408	0.025408	0.025408	0.025408	0.00112195	0.025408	0.025408	0.025408	0.025408	0.014539	0.025408	0.025408	0.025408	0.025408	0.00538929
	1	0.00723027	0.00584186	0.00647928	0.0056798	0.00526019	0.0124396	0.00347615	3.85507e-07	0.016853	0.0275749	0.014408	0.014408	0.014408	0.014408	0.00795115	0.014408	0.014408	0.014408	0.014408	0.00063622	0.014408	0.014408	0.014408	0.014408	0.00824456	0.014408	0.014408	0.014408	0.014408	0.00305609	0.014408
	0	0.00979751	0.0138481	0.0069983	0.00758242	0.0250158	0.00599881	4.91703e-07	0.0408498	0.0408229	0.0241322	0.0241322	0.0241322	0.0241322	0.0133175	0.0241322	0.0241322	0.0241322	0.0241322	0.00106561	0.0241322	0.0241322	0.0241322	0.0241322	0.0138089	0.0241322	0.0241322	0.0241322	0.0241322	0.00511867	0.0241322	0.0241322
Rate Upper		Year
		2010	2011	2012	2013	2014	2015	2016	2017	2018	2019	2020	2021	2022	2023	2024	2025	2026	2027	2028	2029	2030	2031	2032	2033	2034	2035	2036	2037	2038	2039	2040
Age	84										7.21227	7.22297	17.8588	48.765	14.6525	35.4213	42.1421	32.1117	29.3671	28.8251	22.9165	64.9146	26.2889	83.3494	14.7148	26.0266	17.2536	40.4565	29.8466	30.7621	49.2403	32.2624
	83										4.14442	11.3659	29.9109	7.42053	19.8833	23.9356	15.6738	15.23	13.7179	12.5441	35.1053	12.8742	40.0906	8.54793	11.4451	10.1211	27.7807	16.801	19.4311	28.626	19.5785	36.4331
	82										13.134	31.3864	9.38983	29.7438	26.0359	24.9499	20.8025	19.7344	17.0644	44.604	18.9928	55.346	11.224	16.1307	12.5356	28.8502	22.2025	28.2918	40.5642	23.0932	53.3009	22.2445
	81										9.14823	2.88609	7.55993	7.175	6.60231	5.90748	5.5224	4.47091	12.0394	4.91924	14.3483	3.02872	5.35355	3.30774	9.33223	7.08066	6.36078	11.4201	7.51668	13.3181	5.20697	12.7396
	80										2.91561	8.49836	7.8295	6.93423	5.42927	6.28699	4.65276	12.9985	5.0394	18.7694	3.29228	5.81441	4.43637	9.97187	7.60075	6.801	13.7798	7.7503	14.7914	6.49792	14.1566	4.47929
	79										4.09278	3.99509	3.8721	3.02836	2.60728	2.20297	5.69901	2.49277	7.69598	1.32771	2.32878	2.02657	4.26753	3.77095	3.29057	5.80552	3.55112	6.55959	3.15469	7.77321	2.22679	1.58642
	78										9.82892	7.59707	5.96665	6.11377	4.96856	16.4585	5.98784	18.5824	3.71433	5.66487	5.27211	11.1947	8.45966	8.98547	13.8179	9.81674	18.715	8.13898	21.5715	4.9315	5.20442	4.99115
	77										2.40088	1.84794	1.77388	1.46718	4.11942	1.76499	6.21429	1.1604	1.92544	1.65332	3.2808	2.83189	2.60498	4.59785	2.96568	5.31496	2.59454	5.07495	1.73193	1.31844	1.47252	2.05367
	76										0.418899	0.374797	0.338383	0.94381	0.356774	1.23166	0.257719	0.410738	0.338957	0.725563	0.555974	0.649512	0.915013	0.575345	1.0421	0.6361	1.31938	0.421057	0.298736	0.370327	0.558276	0.473759
	75										1.77066	1.36648	4.07024	1.63399	6.20798	0.948503	1.8651	1.42986	3.29533	2.87445	2.72832	4.55508	3.05142	4.88443	2.46138	5.58182	1.79153	1.34917	1.4886	2.28769	1.91471	1.90035
	74										1.34985	3.60877	1.49255	5.30801	0.956529	1.74005	1.46882	3.0473	2.53066	2.61071	4.00997	2.89307	5.16458	2.34813	5.0726	1.61706	1.17258	1.39907	2.00301	1.59593	1.77792	2.48918
	73										2.02197	0.749618	2.44715	0.50277	0.99666	0.747769	1.68624	1.37099	1.45226	2.4234	1.35202	2.77345	1.23771	2.77033	0.934399	0.688834	0.765061	1.19241	1.13557	1.00879	1.3505	0.958747
	72										1.77053	5.6687	1.20835	2.06101	1.71522	3.57108	3.24058	3.09768	4.7625	3.0463	6.08747	2.9631	6.64394	1.80429	1.52139	2.00159	2.67023	2.2671	2.35216	3.00524	1.89033	2.24714
	71										5.50306	1.28745	2.26098	1.74503	4.30796	2.91372	3.40398	5.30028	3.08976	6.30952	3.23341	6.68697	2.02874	1.7477	1.90041	3.10142	2.76015	2.53723	3.70589	2.09156	2.44048	0.711855
	70										1.65509	2.72093	2.01213	5.08962	3.51174	4.34518	6.9167	4.15035	8.2639	3.54384	8.95364	2.56246	2.41291	2.29379	3.55057	3.51371	3.37893	4.70171	2.74687	3.32775	0.813254	4.17986
	69										1.03431	0.822429	1.84133	1.33646	1.41395	2.6398	1.50864	2.63901	1.41138	3.47875	0.919282	0.838436	0.929225	1.37414	1.30931	1.09099	1.73795	1.05652	1.31715	0.306672	1.38692	1.87959
	68										1.88217	3.62094	3.0709	3.09778	5.44242	3.33061	5.85395	3.03909	6.75036	2.11555	1.83691	2.02784	3.11759	2.3733	2.47671	3.50647	2.2551	2.82375	0.836765	4.14426	4.59059	9.01959
	67										3.65662	3.22856	3.23814	5.29074	3.29081	5.78983	3.01056	7.88786	2.11326	1.7583	2.00657	2.94352	2.65665	2.39973	3.61695	2.29601	2.84845	0.699283	3.26614	3.90436	8.31336	5.00189
	66										0.506861	0.541687	1.02125	0.523268	1.05192	0.506261	1.11397	0.381216	0.308398	0.341029	0.48064	0.453792	0.42658	0.652166	0.37962	0.482214	0.116466	0.561471	0.751446	1.37531	0.976747	1.84848
	65										1.31918	2.18266	1.38323	2.49538	1.18109	2.94447	0.870174	0.661908	0.841701	1.1437	1.01355	1.0523	1.59778	0.968729	1.32766	0.353685	1.53339	1.80675	3.40131	2.45396	3.82984	0.731446
	64										2.44234	1.42198	2.66709	1.57937	3.14645	1.02789	0.780019	0.950228	1.45846	1.29174	1.20262	1.63219	1.1358	1.31644	0.343608	1.76924	2.12404	3.95514	2.95505	5.0949	0.841386	8.45757
	63										1.07305	2.25148	1.06293	2.45748	0.805225	0.607478	0.706552	0.994784	0.966676	1.15938	1.5498	1.04773	1.2267	0.300499	1.55429	1.67357	3.43762	2.44101	4.27085	0.779589	6.32247	1.35926
	62										3.0128	1.30292	3.28235	1.15417	1.00866	1.03016	1.6781	1.3916	1.25576	1.83549	1.19298	1.46636	0.382985	2.16285	2.77117	5.03428	3.68969	5.64294	1.07129	9.27848	2.21451	1.84569
	61										0.17643	0.431237	0.127517	0.115311	0.135669	0.210356	0.186733	0.18713	0.25352	0.176632	0.215171	0.0607671	0.28541	0.342603	0.652492	0.509676	0.864431	0.157164	1.33441	0.296632	0.225094	0.0443242
	60										1.68363	0.496576	0.414053	0.495438	0.72449	0.650492	0.610645	0.891368	0.57033	0.751479	0.178693	0.984879	1.1301	2.18756	1.61361	2.72442	0.474055	4.40359	0.922937	0.915916	0.141132	1.11704
	59										0.296002	0.235391	0.294684	0.416296	0.377843	0.375638	0.570055	0.362176	0.442664	0.114819	0.591213	0.85073	1.49555	1.12974	1.83717	0.354817	3.14698	0.672709	0.520438	0.0913577	0.794363	0.160569
	58										0.39905	0.505178	0.68174	0.587235	0.688748	0.928204	0.603333	0.719362	0.203966	1.00246	1.35307	2.37438	1.8866	3.28085	0.535684	5.21845	1.20647	0.913214	0.17476	1.23864	0.262686	0.248792
	57										0.678935	1.03514	0.889393	0.988061	1.18924	0.883237	0.91559	0.261091	1.46674	1.59988	3.12086	2.39778	4.27422	0.749908	6.99734	1.56338	1.16598	0.241171	1.7387	0.368702	0.377913	0.744531
	56										0.355685	0.348069	0.369733	0.51119	0.350961	0.423799	0.111974	0.551939	0.706767	1.33814	1.01562	1.55069	0.304234	2.81062	0.62729	0.462353	0.102786	0.765731	0.151886	0.167528	0.274621	0.258382
	55										0.776851	0.831445	1.09034	0.7634	0.919952	0.214898	1.29876	1.55918	2.73713	2.06875	3.56373	0.671245	6.99062	1.42114	1.11686	0.216107	1.57618	0.355067	0.339268	0.723264	0.595777	1.33361
	54										0.983379	1.33215	0.892363	1.10249	0.265562	1.70966	1.92711	3.56637	2.60011	4.42849	0.817719	7.61818	1.60877	1.36918	0.243815	1.99707	0.398127	0.378432	0.767819	0.701956	1.38913	0.832391
	53										0.379902	0.237995	0.313464	0.0782744	0.46581	0.600155	1.00248	0.758844	1.3659	0.272909	2.31673	0.502122	0.398144	0.0830761	0.661767	0.122812	0.119217	0.240323	0.194823	0.399449	0.219524	0.135988
	52										1.00986	1.04833	0.242934	1.51974	1.89877	3.39868	2.74763	4.28005	0.814156	7.25541	1.88206	1.33071	0.29821	2.19337	0.450213	0.492528	0.874508	0.885757	1.72064	0.784431	0.64006	0.267328
	51										0.591755	0.151593	0.812962	1.14833	1.95839	1.57679	2.68283	0.526224	4.0974	0.917012	0.823058	0.174858	1.32376	0.262427	0.293007	0.514981	0.473318	0.957908	0.484624	0.346164	0.160313	0.0851041
	50										0.156336	1.02642	1.18868	2.30156	1.69297	2.75764	0.564059	5.05529	1.06812	0.879394	0.19245	1.65269	0.362996	0.288952	0.734833	0.532305	1.37256	0.707833	0.444539	0.176553	0.109462	0.11782
	49										0.0977845	0.112738	0.244794	0.162589	0.291649	0.0534792	0.566572	0.121315	0.0906748	0.0186406	0.15567	0.0300929	0.0306829	0.071498	0.0517497	0.126954	0.0671102	0.0405105	0.0159636	0.00928723	0.0134999	0.0361238
	48										0.406109	0.869807	0.569892	1.1129	0.184866	1.93588	0.411547	0.351324	0.0712341	0.576741	0.118271	0.103542	0.215083	0.196941	0.384197	0.227779	0.15979	0.0699539	0.0387732	0.0490853	0.143661	0.198482
	47										1.29789	0.944304	1.70327	0.334586	2.86377	0.75367	0.585998	0.123127	0.841508	0.171222	0.17674	0.379452	0.317851	0.762275	0.335807	0.271906	0.120734	0.0644857	0.0751943	0.251196	0.346481	0.373828
	46										1.02356	1.72533	0.324118	3.02884	0.692487	0.579943	0.125453	0.977664	0.205402	0.18766	0.407979	0.352248	0.787987	0.365491	0.280446	0.10671	0.0678279	0.0793956	0.198044	0.340752	0.364821	0.124948
	45										1.74237	0.342699	3.08212	0.671439	0.567636	0.124869	0.937381	0.205665	0.207167	0.430527	0.380689	0.798672	0.417253	0.296448	0.115326	0.0675075	0.0993127	0.283587	0.401646	0.436367	0.155598	0.13987
	44										0.217496	2.27398	0.472695	0.439342	0.0914523	0.732439	0.147751	0.131227	0.293963	0.269908	0.53932	0.265674	0.202737	0.0754684	0.0472338	0.0564087	0.190044	0.283989	0.26316	0.0950508	0.108375	0.236778
	43										1.12698	0.27074	0.223235	0.0505029	0.418872	0.077732	0.0741564	0.168144	0.149767	0.281419	0.153909	0.11533	0.0428195	0.0253652	0.0346886	0.109916	0.16771	0.148374	0.059747	0.0569028	0.113131	0.115736
	42										0.326433	0.287639	0.0624064	0.505417	0.102329	0.0957359	0.222278	0.175585	0.390025	0.202581	0.143649	0.0620262	0.0387986	0.0505691	0.13738	0.22041	0.218517	0.0737923	0.0710056	0.164638	0.165249	0.156278
	41										0.219202	0.0549968	0.396529	0.0786005	0.0748656	0.17259	0.137838	0.308238	0.169057	0.120691	0.0522787	0.0333189	0.0351437	0.126425	0.160748	0.18327	0.0557841	0.0675033	0.143412	0.111125	0.153916	0.173374
	40										0.0646661	0.508017	0.0936459	0.0893567	0.194052	0.178572	0.354483	0.210243	0.160846	0.0627951	0.0383884	0.0511516	0.159999	0.202621	0.234712	0.0734614	0.0704856	0.165828	0.150822	0.166838	0.195811	0.170287
	39										0.80417	0.168066	0.154115	0.355284	0.317331	0.776573	0.362551	0.289547	0.125289	0.0617643	0.0783785	0.253647	0.348119	0.372436	0.131359	0.152014	0.291747	0.256782	0.311142	0.348529	0.354109	0.248598
	38										0.019263	0.0171458	0.0376008	0.0357232	0.0729825	0.0394791	0.0314816	0.0130482	0.00685944	0.00942152	0.0260403	0.04247	0.0428139	0.0146583	0.0166092	0.0390516	0.0319899	0.0333005	0.042323	0.0362681	0.0302107	0.0520746
	37										0.0446782	0.0950824	0.0914571	0.210698	0.106414	0.0883115	0.0304713	0.0211525	0.0250531	0.0814266	0.106234	0.150239	0.0429333	0.0481595	0.105466	0.104168	0.11258	0.117828	0.0924175	0.0819957	0.122961	0.14562
	36										0.146502	0.126147	0.263785	0.142971	0.108794	0.0407941	0.0296752	0.0343167	0.118328	0.176536	0.176672	0.0541877	0.0597652	0.131618	0.128547	0.142638	0.157334	0.141416	0.119508	0.195119	0.195981	0.220754
	35										0.163948	0.399703	0.178238	0.163	0.063844	0.0409092	0.053495	0.144882	0.236131	0.237102	0.0773042	0.0973561	0.194464	0.192007	0.19571	0.206839	0.195801	0.164403	0.292831	0.278824	0.310914	0.177596
	34										0.130072	0.068213	0.0514422	0.0204384	0.0152594	0.0148699	0.0507391	0.0719602	0.0790004	0.0238738	0.0312756	0.0657493	0.0656463	0.067788	0.0852917	0.0648237	0.0535306	0.0901533	0.0870984	0.111307	0.0713043	0.102716
	33										0.137792	0.107305	0.0480093	0.0296004	0.036084	0.108482	0.170855	0.183391	0.0568708	0.067736	0.139644	0.156617	0.146247	0.177831	0.174474	0.134738	0.218327	0.219865	0.266453	0.15285	0.261674	0.153063
	32										0.105947	0.0444587	0.0259673	0.0291438	0.106139	0.153543	0.156429	0.0540668	0.073433	0.136561	0.133583	0.165512	0.154836	0.14353	0.119148	0.218559	0.243871	0.267155	0.156425	0.256063	0.161314	0.196609
	31										0.023795	0.0129952	0.0157102	0.0496436	0.0860864	0.0884748	0.026763	0.0368005	0.0742473	0.0763237	0.0763348	0.081864	0.0707442	0.064867	0.100504	0.108471	0.132036	0.0712631	0.116677	0.0824989	0.0913926	0.0957524
	30										0.0575443	0.0640985	0.202163	0.347766	0.385903	0.114741	0.134026	0.314355	0.318453	0.361262	0.373932	0.360743	0.312235	0.495565	0.510239	0.552092	0.345745	0.558003	0.363852	0.533301	0.517188	0.486291
	29										0.0224379	0.0681681	0.115409	0.120482	0.0421132	0.0383084	0.0877649	0.101701	0.121955	0.116849	0.0998867	0.0917708	0.148597	0.157487	0.182729	0.102168	0.15202	0.113161	0.134741	0.140201	0.148725	0.1657
	28										0.125157	0.221993	0.238205	0.0739863	0.0824411	0.177174	0.186049	0.208533	0.230845	0.177362	0.177224	0.262541	0.270115	0.338458	0.209155	0.309025	0.233398	0.256285	0.267579	0.277162	0.323383	0.236597
	27										0.778355	0.921423	0.321071	0.321359	0.669268	0.667779	0.841867	0.950157	0.906468	0.668819	1.20588	1.24492	1.37018	0.82597	1.24601	0.732775	1.03484	1.05577	0.852917	1.17514	0.882297	0.84724
	26										0.298041	0.0910136	0.099962	0.187235	0.226165	0.270131	0.28042	0.27454	0.217796	0.384519	0.383377	0.49205	0.29636	0.491841	0.269856	0.302815	0.383432	0.347608	0.39488	0.334257	0.270734	0.860781
	25										0.0762908	0.0972879	0.209306	0.230115	0.227281	0.272553	0.234031	0.213119	0.367907	0.340322	0.463073	0.239157	0.364344	0.230509	0.287958	0.361812	0.314495	0.392804	0.277824	0.25175	0.67202	0.2317
	24										0.0867714	0.224257	0.212324	0.233424	0.268713	0.254869	0.231263	0.38185	0.323465	0.435784	0.294429	0.422926	0.222475	0.359115	0.380064	0.324162	0.391442	0.284915	0.269216	0.764566	0.233531	3.34831e-05
	23										0.132585	0.117369	0.155644	0.162718	0.175534	0.174075	0.253553	0.211826	0.309409	0.196921	0.247826	0.176527	0.238661	0.256146	0.246116	0.315011	0.185974	0.198135	0.57622	0.195956	2.34647e-05	1.36794
	22										0.110654	0.131121	0.163846	0.151591	0.129064	0.212311	0.225685	0.272608	0.127917	0.237579	0.16657	0.246351	0.238258	0.198116	0.244555	0.190153	0.190635	0.564979	0.166862	2.33535e-05	1.19125	5.28069
	21										0.06381	0.0761326	0.0634757	0.0581395	0.104106	0.0988034	0.107467	0.0634429	0.109958	0.0650603	0.104415	0.099213	0.102277	0.117267	0.0988034	0.0744231	0.227145	0.0749569	1.01916e-05	0.540189	1.89073	0.0675944
	20										0.076495	0.0687755	0.0599234	0.0973842	0.104181	0.112656	0.0718923	0.120403	0.0795563	0.104026	0.106366	0.0956372	0.127215	0.081955	0.0814682	0.233419	0.0777273	1.03382e-05	0.709697	1.89473	0.0715083	0.0715083
	19										0.130238	0.110906	0.182082	0.171113	0.2199	0.143604	0.201781	0.131226	0.170607	0.202856	0.182825	0.230634	0.156576	0.152701	0.488872	0.149117	2.0238e-05	1.11144	3.39652	0.125097	0.125097	0.125097
	18										0.0235713	0.0347676	0.0360226	0.0400434	0.0286277	0.0400533	0.0247018	0.0381868	0.0447076	0.0368125	0.0601854	0.0331975	0.02731	0.104979	0.032377	4.07434e-06	0.236848	0.797028	0.0267022	0.0267022	0.0267022	0.0267022
	17										0.0537077	0.0593772	0.063949	0.0399447	0.0697229	0.0411643	0.0560713	0.070615	0.0556099	0.0800916	0.0564902	0.0506474	0.139249	0.049038	7.16493e-06	0.380028	1.26648	0.046407	0.046407	0.046407	0.046407	0.36384
	16										0.067506	0.0778434	0.054831	0.0837391	0.0509964	0.0739441	0.0777006	0.0779435	0.100427	0.0620115	0.0601012	0.18492	0.0689556	7.40576e-06	0.376852	1.19947	0.0598366	0.0598366	0.0598366	0.0598366	0.378497	0.0598366
	15										0.0303816	0.0181768	0.0297615	0.0178446	0.0256312	0.0298354	0.028247	0.0354252	0.0243514	0.02141	0.0714351	0.0246335	3.34053e-06	0.18	0.550514	0.0222968	0.0222968	0.0222968	0.0222968	0.214589	0.0222968	0.0222968
	14										0.0909546	0.161566	0.106136	0.135236	0.146772	0.145005	0.18954	0.116122	0.118035	0.35739	0.115729	1.72177e-05	0.884151	2.69305	0.122973	0.122973	0.122973	0.122973	0.903617	0.122973	0.122973	0.122973
	13										0.0421278	0.0321403	0.0373839	0.0454111	0.0430361	0.0522398	0.0384241	0.0314332	0.0987312	0.0317185	4.20129e-06	0.25544	0.828451	0.0363381	0.0360864	0.0363381	0.036283	0.240351	0.0363381	0.0363381	0.0363381	0.0363381
	12										0.0313003	0.046542	0.0499399	0.041767	0.0601525	0.0370856	0.0358196	0.104599	0.0388464	4.32585e-06	0.317018	1.09041	0.042857	0.042857	0.042857	0.042857	0.316297	0.042857	0.042857	0.042857	0.042857	0.148028
	11										0.0359158	0.0373314	0.0416483	0.0514022	0.0365138	0.0287878	0.100628	0.0322591	4.30341e-06	0.261744	0.878741	0.0423422	0.0423422	0.0423422	0.0423422	0.34868	0.0423422	0.0423422	0.0423422	0.0423422	0.126115	0.0423422
	10										0.0535779	0.0464818	0.065056	0.0512318	0.0408706	0.130404	0.0449361	4.96908e-06	0.326835	1.30646	0.0545248	0.0545248	0.0545248	0.0545248	0.425293	0.0545248	0.0545248	0.0545248	0.0545248	0.164963	0.0545248	0.0545248
	9										0.0228683	0.0260377	0.017596	0.0173636	0.0563436	0.0173191	2.3914e-06	0.166791	0.522555	0.024959	0.024959	0.024959	0.024959	0.201664	0.024959	0.024959	0.024959	0.024959	0.0768755	0.024959	0.024959	0.024959
	8										0.0127426	0.00880821	0.00807897	0.0287973	0.00864264	1.0437e-06	0.0776434	0.240529	0.0128257	0.0128257	0.0128257	0.0128257	0.0611559	0.0128257	0.0128257	0.0128257	0.0128257	0.0345917	0.0128257	0.0128257	0.0128257	0.0128257
	7										0.0648071	0.0518649	0.168844	0.0569123	6.79988e-06	0.455476	1.62474	0.0960027	0.0960027	0.0960027	0.0960027	0.702921	0.0960027	0.0960027	0.0960027	0.0960027	0.256234	0.0960027	0.0960027	0.0960027	0.0960027	0.162276
	6										0.0445037	0.129603	0.0409573	5.01342e-06	0.44776	1.44416	0.0805428	0.0805428	0.0805428	0.0805428	0.493492	0.0805428	0.0805428	0.0805428	0.0805428	0.254849	0.0805428	0.0805428	0.0805428	0.0805428	0.113702	0.0805428
	5										0.127323	0.0476447	4.94404e-06	0.422971	1.21506	0.0846659	0.0846659	0.0846659	0.0846659	0.624607	0.0846659	0.0846659	0.0846659	0.0846659	0.24688	0.0846659	0.0846659	0.0846659	0.0846659	0.114382	0.0846659	0.0846659
	4										0.0570805	6.11556e-06	0.559219	2.03445	0.116793	0.116793	0.116793	0.116793	0.677096	0.116793	0.116793	0.116793	0.116793	0.305046	0.116793	0.116793	0.116793	0.116793	0.16053	0.116793	0.116793	0.116793
	3										2.18532e-06	0.169723	0.588719	0.0422607	0.0424624	0.0422607	0.0424624	0.315782	0.0424624	0.0422607	0.0422607	0.0422607	0.126413	0.0422607	0.0422607	0.0422607	0.0422607	0.0542911	0.0422607	0.0422607	0.0422607	0.0422607
	2										0.287456	1.0173	0.0777903	0.0749202	0.0749202	0.0749202	0.478973	0.0749202	0.0749202	0.0749202	0.0749202	0.192798	0.0749202	0.0749202	0.0749202	0.0749202	0.0969755	0.0749202	0.0749202	0.0749202	0.0749202	0.0726282
	1										0.52636	0.0480638	0.0480638	0.0480638	0.0480638	0.260968	0.0480638	0.0480638	0.0480638	0.0480638	0.114651	0.0480638	0.0480638	0.0480638	0.0480638	0.0654016	0.0480638	0.0480638	0.0480638	0.0480638	0.0427726	0.0480638
	0										0.0850444	0.0850444	0.0850444	0.0850444	0.253855	0.0850444	0.0850444	0.0850444	0.0850444	0.144876	0.0850444	0.0850444	0.0850444	0.0850444	0.0704551	0.0850444	0.0850444	0.0850444	0.0850444	0.0650258	0.0850444	0.0850444
Rate Lower		Year
		2010	2011	2012	2013	2014	2015	2016	2017	2018	2019	2020	2021	2022	2023	2024	2025	2026	2027	2028	2029	2030	2031	2032	2033	2034	2035	2036	2037	2038	2039	2040
Age	84										0.0394109	0.0549443	0.103931	0.243165	0.0572731	0.168664	0.0885376	0.143973	0.0760386	0.104204	0.0343937	0.163309	0.037808	0.198835	0.0206538	0.0330808	0.0267954	0.0635006	0.0371929	0.0325652	0.0536081	0.0348387
	83										0.0278837	0.0643887	0.1742	0.0434647	0.0889854	0.0610294	0.0535583	0.0507983	0.0531641	0.0187626	0.0927653	0.0266861	0.0841474	0.01196	0.0293042	0.0126414	0.0355727	0.0261997	0.0313622	0.0258552	0.018913	0.0477618
	82										0.0956996	0.238786	0.0599927	0.090163	0.0842908	0.0873203	0.0791444	0.0670506	0.0284059	0.131371	0.033271	0.154534	0.0190574	0.0291958	0.0202923	0.0547211	0.0451978	0.0378573	0.0690486	0.0328834	0.0671896	0.022556
	81										0.0810434	0.0249839	0.0501602	0.0391068	0.0394731	0.0289367	0.0254013	0.013009	0.0642477	0.0147133	0.068767	0.00794165	0.011883	0.00974223	0.0207308	0.0200575	0.0170524	0.0231471	0.0128866	0.0345037	0.0102193	0.0267804
	80										0.0309609	0.0535605	0.0573552	0.0501687	0.0360201	0.0400242	0.0144926	0.0763861	0.0204409	0.0801857	0.00866548	0.015632	0.0127603	0.0270672	0.014741	0.0235655	0.0275852	0.016676	0.0288499	0.0106477	0.0272087	0.00691991
	79										0.0263784	0.0211486	0.0238299	0.0124731	0.0159796	0.00886004	0.0352291	0.0118872	0.0427907	0.00474912	0.0082027	0.00510437	0.0111278	0.0102151	0.0079577	0.0143621	0.00847981	0.0167893	0.00652241	0.0155022	0.00348815	0.00328493
	78										0.0657042	0.054014	0.0420512	0.0367481	0.0171451	0.103719	0.0200427	0.0794395	0.00804523	0.0196699	0.0119518	0.0299348	0.0243115	0.0224743	0.0356341	0.0176257	0.0431234	0.0137735	0.0363845	0.00851962	0.0075428	0.00984346
	77										0.0178845	0.0144149	0.0118212	0.00654455	0.0262954	0.00758946	0.0321031	0.00364245	0.00663756	0.00344872	0.00993577	0.00720164	0.00698282	0.0114394	0.00454197	0.0161632	0.00466348	0.0136302	0.0031503	0.0025051	0.00219078	0.00402928
	76										0.0044947	0.004616	0.00170312	0.00951382	0.00190842	0.00837016	0.00114723	0.00216801	0.00101659	0.00278478	0.00253337	0.00224563	0.00304499	0.00176663	0.00388985	0.00163712	0.0040363	0.00109951	0.000806186	0.000815824	0.00108156	0.00123514
	75										0.0137204	0.00943638	0.0401133	0.00973064	0.0396177	0.00475393	0.0105728	0.00628001	0.0171513	0.0113368	0.0130058	0.0187636	0.00750597	0.020271	0.00675422	0.015153	0.00436402	0.00396647	0.00346399	0.00609054	0.0051316	0.00469658
	74										0.0136149	0.0544062	0.012367	0.0553934	0.00645997	0.0129865	0.00968584	0.0209649	0.0132908	0.011136	0.0136549	0.00876836	0.0202556	0.00682961	0.023262	0.00529932	0.00386481	0.00370912	0.00659514	0.0049519	0.00533221	0.0080524
	73										0.035277	0.00804861	0.0306731	0.0045497	0.00709984	0.00439231	0.0116563	0.00960426	0.00763257	0.0117102	0.00717726	0.0134698	0.00502119	0.0134513	0.00366963	0.00261341	0.00224371	0.00408271	0.00378371	0.00283315	0.00609852	0.00327049
	72										0.0214973	0.0833113	0.0104882	0.0169315	0.012567	0.0271768	0.0200981	0.0175127	0.0253089	0.0157511	0.0332106	0.0115043	0.0277943	0.00879308	0.00571962	0.00510707	0.00863186	0.00592712	0.00552309	0.012782	0.0069008	0.00806099
	71										0.104894	0.0134247	0.0175846	0.0147521	0.0336258	0.0271201	0.0182466	0.031384	0.0199691	0.0434848	0.01252	0.042843	0.00947376	0.00630678	0.00743835	0.011005	0.00861789	0.00783006	0.0151067	0.00784336	0.00948259	0.00265571
	70										0.0148573	0.0342528	0.0205702	0.0390772	0.0346229	0.0321303	0.0430158	0.0280997	0.0576285	0.0234444	0.0546661	0.0150533	0.00946329	0.0112747	0.014754	0.0121696	0.0111565	0.022584	0.0115629	0.01559	0.00325541	0.0143913
	69										0.00763056	0.00547993	0.0129491	0.00890686	0.00838083	0.0115774	0.00729075	0.0171846	0.00635569	0.0151792	0.00438788	0.00330886	0.00284808	0.00494432	0.00368955	0.00353704	0.00668805	0.00425361	0.00409768	0.00100848	0.00509152	0.00656363
	68										0.0138559	0.0267789	0.0215047	0.0199324	0.0311056	0.0129078	0.0420733	0.010886	0.0247599	0.00769365	0.00463245	0.00546112	0.0100107	0.00867468	0.00602354	0.0102508	0.00578953	0.00949682	0.00208958	0.00902694	0.00909162	0.0201223
	67										0.0391551	0.0238751	0.025747	0.0363686	0.0193779	0.0494644	0.0146467	0.0419347	0.012039	0.00881234	0.00799477	0.0128679	0.0105286	0.0094258	0.0149085	0.0089213	0.0119302	0.00254074	0.011451	0.0145355	0.0342869	0.0165404
	66										0.00499748	0.00520294	0.008355	0.00380664	0.00940901	0.0034523	0.00795885	0.00175491	0.00191345	0.00152578	0.00247314	0.00227927	0.00172904	0.00326559	0.00143049	0.00219626	0.000483544	0.00276148	0.00334667	0.00548653	0.00475877	0.00536492
	65										0.0152749	0.025389	0.0119979	0.0319715	0.0117296	0.0217852	0.00527415	0.00414135	0.00496423	0.0077901	0.0067209	0.00683508	0.00693077	0.00396101	0.00670229	0.00163816	0.0072954	0.00924516	0.015581	0.0122242	0.0159903	0.00304694
	64										0.0328531	0.012971	0.0349641	0.0111358	0.0275822	0.00617172	0.00462881	0.00437628	0.00891018	0.00792004	0.00757257	0.0117296	0.00698061	0.00748638	0.00184972	0.00879895	0.0106074	0.0187693	0.0132146	0.0212435	0.00303222	0.0245605
	63										0.0111499	0.0355321	0.00893937	0.020729	0.00795975	0.00375625	0.00417199	0.0078883	0.00636209	0.00609762	0.0100965	0.00546011	0.00781681	0.0018788	0.0076094	0.0109942	0.0180799	0.0112846	0.0203921	0.00303106	0.026557	0.00582234
	62										0.0494688	0.0182806	0.0419928	0.0102796	0.00764242	0.00674854	0.0124587	0.0150285	0.00946639	0.0156658	0.00841305	0.0133435	0.00271987	0.0125048	0.0143773	0.0291653	0.0213704	0.0265924	0.00467198	0.0482772	0.00825478	0.00519511
	61										0.00283202	0.00638435	0.00189308	0.00124092	0.00120667	0.00190461	0.00206811	0.00160781	0.00222684	0.0014894	0.00179502	0.000429381	0.00155185	0.00264782	0.00457115	0.00280671	0.00414171	0.000767918	0.00683731	0.00166926	0.00106571	0.000268096
	60										0.0269017	0.00674499	0.0047728	0.00459815	0.0068295	0.00657648	0.00541668	0.00916656	0.00527493	0.00581683	0.00158655	0.0085707	0.009531	0.0152567	0.0103181	0.0199919	0.00314622	0.0238925	0.00518603	0.00414865	0.000918609	0.00614475
	59										0.00300367	0.00280978	0.00302885	0.00503721	0.00416669	0.00297732	0.00444579	0.00264761	0.00354725	0.000841871	0.00348632	0.00449299	0.0075813	0.00529757	0.011215	0.00123199	0.0106463	0.00288902	0.00152621	0.000422065	0.00308556	0.000570976
	58										0.00426098	0.00452245	0.00790862	0.00908768	0.0064652	0.0091015	0.00602631	0.0067312	0.00168371	0.00758113	0.00890461	0.0215106	0.0138462	0.0162445	0.00285888	0.0279975	0.00675517	0.00393219	0.000993128	0.00539971	0.0014358	0.00122334
	57										0.00509102	0.0102272	0.00795826	0.00815245	0.0131384	0.00645713	0.00855448	0.00213321	0.00842789	0.0136045	0.021041	0.0146001	0.0178614	0.00414701	0.0259446	0.00698389	0.00340449	0.00104163	0.00791161	0.00139045	0.0012127	0.00238433
	56										0.00322372	0.00302126	0.00241505	0.00440047	0.00212886	0.00323818	0.000780196	0.0034233	0.00425157	0.00774324	0.00529459	0.00821981	0.00149415	0.0111367	0.00256223	0.00145961	0.000363009	0.00244432	0.000424582	0.000505228	0.00106091	0.000564981
	55										0.0090173	0.00729054	0.0103106	0.00607909	0.00856485	0.00222476	0.0118306	0.0104653	0.0206111	0.0167068	0.0225235	0.00284395	0.023595	0.0059995	0.00378137	0.000899228	0.00606584	0.00140819	0.00115184	0.00274608	0.00138742	0.00446242
	54										0.0108698	0.0174328	0.00953899	0.0160369	0.00340677	0.0139858	0.0175728	0.034679	0.0203995	0.0291006	0.00529299	0.0436941	0.00990547	0.00813711	0.00185694	0.0105762	0.00209512	0.00240875	0.00421484	0.00283749	0.00699764	0.00294164
	53										0.0051761	0.00270854	0.00342149	0.00084608	0.00472795	0.00548881	0.0103388	0.00558026	0.00777155	0.00108704	0.00949763	0.00272497	0.00137342	0.00038805	0.00232147	0.000379544	0.000423106	0.000802227	0.000520525	0.00157193	0.000614892	0.000469968
	52										0.0123782	0.0151881	0.0036886	0.0174675	0.0203651	0.0331722	0.0274866	0.0377839	0.00619886	0.0472704	0.0122594	0.00759322	0.00200289	0.0116786	0.00215811	0.00252095	0.00418353	0.00232136	0.00878179	0.00334051	0.00255362	0.00104126
	51										0.0105054	0.00227954	0.00612875	0.011066	0.0230811	0.0131712	0.0218994	0.00316965	0.0247418	0.00540983	0.00320033	0.0010053	0.00571954	0.00117465	0.000950554	0.00210186	0.0015542	0.00495096	0.00160653	0.00128192	0.000587403	0.000363285
	50										0.00329479	0.010148	0.0151632	0.0292671	0.0195638	0.0312404	0.00363336	0.0321394	0.00817946	0.00405054	0.00132016	0.00786891	0.00153899	0.00145679	0.00264397	0.00176653	0.0066561	0.0028291	0.00155592	0.00075828	0.000509889	0.000461645
	49										0.0010067	0.0011724	0.00255176	0.00142441	0.00239268	0.000368342	0.00332423	0.000769313	0.000330137	0.000108769	0.000674131	9.65943e-05	0.000131508	0.000225292	0.000129636	0.0004791	0.00018625	0.000158412	5.66817e-05	4.64103e-05	3.24353e-05	0.000133423
	48										0.00436113	0.00746629	0.00463406	0.00489116	0.000918624	0.00573254	0.00224954	0.00103998	0.000320798	0.00225655	0.000391581	0.000320007	0.000663857	0.000388945	0.0011705	0.000543789	0.000399006	0.000166491	0.000101873	7.79908e-05	0.000261666	0.000579075
	47										0.0165931	0.0116776	0.0162011	0.0026768	0.0171053	0.00527256	0.00293715	0.000718334	0.00560274	0.000956241	0.00102292	0.00166811	0.00117126	0.00328529	0.00147237	0.000880955	0.000400504	0.000258678	0.000248061	0.000730646	0.00118716	0.00142707
	46										0.0133489	0.0179786	0.00279772	0.0253407	0.00522033	0.00404431	0.000885242	0.00529212	0.000909022	0.00105233	0.00202719	0.00148172	0.00342712	0.00156085	0.000990639	0.0004695	0.000293569	0.000276827	0.000706065	0.00106973	0.00152249	0.000375642
	45										0.0238834	0.00369558	0.0236365	0.00577291	0.00370226	0.00111918	0.00567126	0.000866063	0.00120046	0.00205057	0.00109052	0.00384593	0.00142425	0.000984087	0.000429097	0.000291127	0.00028107	0.000706832	0.00140383	0.00145615	0.000559937	0.000351139
	44										0.00258658	0.0178181	0.00470948	0.00289349	0.00065005	0.00382599	0.000713933	0.000735373	0.0013193	0.000817702	0.00267072	0.00114085	0.000848129	0.000313254	0.000250085	0.000210978	0.000446782	0.000790671	0.00114291	0.000325028	0.00026568	0.000516439
	43										0.0107022	0.00239346	0.00111531	0.000382322	0.0029499	0.000359704	0.000408175	0.000861559	0.000526373	0.00135491	0.000699318	0.000480466	0.000194519	0.000128329	9.90046e-05	0.000351561	0.000465864	0.000559674	0.000209002	0.000160789	0.000294898	0.000388106
	42										0.0033267	0.00212939	0.000363507	0.00365605	0.000583616	0.00062074	0.000983573	0.000638232	0.00192297	0.000687254	0.000468549	0.000199601	0.000162115	0.000131505	0.000441786	0.000512042	0.000564359	0.000271102	0.00015619	0.000379289	0.000408555	0.000419728
	41										0.00126806	0.000335593	0.00222793	0.000417529	0.000468922	0.000720874	0.000525768	0.00126751	0.00063104	0.000450092	0.000240218	0.000135273	9.2411e-05	0.000300799	0.000514574	0.00054863	0.00019599	0.000126976	0.00034938	0.000408475	0.000354525	0.000394085
	40										0.000632814	0.00365133	0.000555886	0.000732463	0.00103877	0.000875865	0.0024292	0.000847132	0.000594798	0.00027994	0.000196803	0.000172866	0.000401081	0.000741024	0.000799341	0.000334973	0.000214225	0.000513714	0.000506005	0.000528889	0.000719333	0.000452371
	39										0.00677283	0.00104989	0.0012891	0.00191679	0.000833597	0.00342527	0.00164309	0.000904958	0.000448523	0.000317792	0.000327788	0.000613867	0.00117272	0.00146804	0.000355424	0.000320388	0.00063615	0.000863546	0.000819562	0.000836975	0.000635321	0.000474527
	38										0.000170164	0.000116417	0.00026783	0.000154833	0.000471631	0.000168597	0.000128599	5.09331e-05	3.18123e-05	3.31483e-05	9.16024e-05	0.000133367	0.000160857	4.87165e-05	4.29851e-05	7.88517e-05	0.000102991	0.000108707	0.00011342	8.53491e-05	6.56518e-05	0.000123853
	37										0.000349728	0.000485669	0.000242947	0.000932717	0.0003762	0.000243011	0.00010416	5.99169e-05	5.44006e-05	0.000135869	0.000282947	0.000401007	8.12574e-05	5.36737e-05	0.000163936	0.000188358	0.000194246	0.000254134	0.000144974	0.000117243	0.000303483	0.000163836
	36										0.00075109	0.00044805	0.00132459	0.000532607	0.000461893	0.000161649	0.000142427	0.000113735	0.000319325	0.000489815	0.000530973	0.000158722	0.000120703	0.000236162	0.000376128	0.000366576	0.000404433	0.000244018	0.000204154	0.000367151	0.000277133	0.000299394
	35										0.000558585	0.00207486	0.00102111	0.000576253	0.000242556	0.000172405	0.00014274	0.000453634	0.000584573	0.000947905	0.000270994	0.00020767	0.00036656	0.000496564	0.000583615	0.000435462	0.000426804	0.000328337	0.000590319	0.000402762	0.00043522	0.000314119
	34										0.000406977	0.000200452	0.000138334	6.26809e-05	4.21237e-05	4.40253e-05	8.9039e-05	0.000169655	0.000176046	5.03984e-05	5.21574e-05	0.000104213	0.00012407	0.000105188	0.000140201	0.00010251	8.47305e-05	0.000100118	0.000150893	0.00013269	7.64905e-05	0.000145704
	33										0.0012098	0.000884968	0.000303707	0.000200499	0.000189876	0.000381973	0.000698424	0.000900774	0.000217465	0.000189046	0.000368998	0.000531908	0.000453814	0.000635614	0.000517409	0.000363739	0.000680615	0.000601257	0.000606787	0.000349496	0.000468475	0.000235046
	32										0.000864188	0.000379682	0.000231796	0.000186614	0.000485026	0.000834703	0.000918077	0.000273486	0.000207242	0.000531842	0.000515046	0.00053106	0.000730915	0.000431626	0.000351516	0.000507701	0.000328051	0.000500047	0.000260631	0.000493409	0.000319547	0.00044396
	31										0.000172781	0.000133033	7.74985e-05	0.00022579	0.000325248	0.000494022	0.000160813	0.000166203	0.000214276	0.000302166	0.000282995	0.000350946	0.000221253	0.000178879	0.000286622	0.000257801	0.000279972	0.000156692	0.000289621	0.000168917	0.000220687	0.000189818
	30										0.00059861	0.000409355	0.0015367	0.00211128	0.00234579	0.000747791	0.000625802	0.00103627	0.00152993	0.00112293	0.00180265	0.000977528	0.000931465	0.00162154	0.00116125	0.00120431	0.000798267	0.00116626	0.000742217	0.00102508	0.00072254	0.000854135
	29										0.000138666	0.000399067	0.000393648	0.000655336	0.000229024	0.000163274	0.000316216	0.00041168	0.000390778	0.000530175	0.000453238	0.00024279	0.000497356	0.000391614	0.00048635	0.000324786	0.000380687	0.000250406	0.000312397	0.00035163	0.000239949	0.000130706
	28										0.000897749	0.00145324	0.00195538	0.000448706	0.000313739	0.000843863	0.000945417	0.000936197	0.00123703	0.000751941	0.000632779	0.00113582	0.000782157	0.000928011	0.000439679	0.0006449	0.000510246	0.000741673	0.000520064	0.000387696	0.000265268	0.000225482
	27										0.00726979	0.0076109	0.00222248	0.0022778	0.00324112	0.00521176	0.00455388	0.00483942	0.00470017	0.00301853	0.00463057	0.00483825	0.00474704	0.00289983	0.00491957	0.00257279	0.00379076	0.00302052	0.002935	0.00167309	0.00130562	8.33232e-06
	26										0.00226094	0.000567566	0.000522802	0.00140662	0.0013659	0.00154055	0.0021531	0.00105169	0.000893619	0.00180616	0.00140099	0.00137133	0.000883973	0.00137105	0.000675273	0.000805963	0.000871616	0.000901646	0.00030534	0.000318884	1.43964e-06	3.78916e-07
	25										0.000601991	0.000518302	0.00103299	0.00132214	0.00103105	0.0012859	0.00123807	0.00090329	0.00110128	0.00110793	0.00109502	0.0007409	0.00101073	0.000539501	0.000754847	0.000999515	0.000532357	0.000318182	0.000241327	4.0281e-06	3.08238e-07	1.24593e-07
	24										0.000614732	0.00182176	0.00202296	0.00179224	0.00214399	0.00163367	0.00108323	0.00217571	0.00149365	0.00176982	0.001042	0.00136995	0.000846785	0.00127565	0.00092998	0.000967762	0.000301657	0.000516232	2.46925e-06	3.94636e-07	2.23551e-07	4.93296e-08
	23										0.00130954	0.00114306	0.000961985	0.0015042	0.000728579	0.000732705	0.00112077	0.000904266	0.00090922	0.000619988	0.00113502	0.000371873	0.000707731	0.000428992	0.000711847	0.00019404	0.000203099	6.83342e-07	2.07132e-07	1.39907e-07	3.9386e-08	4.26176e-08
	22										0.00153937	0.00137924	0.00158404	0.000925904	0.000887927	0.00116901	0.00115476	0.0013787	0.000757482	0.00112877	0.000587975	0.00070442	0.000701994	0.000727275	0.000490691	0.000365499	3.06287e-06	2.89501e-07	1.46864e-07	3.83988e-08	4.22389e-08	3.06291e-08
	21										0.000752871	0.000895182	0.000525375	0.000496771	0.00071597	0.000747461	0.000529775	0.000431775	0.000699665	0.000313286	0.000552315	0.000395073	0.000427774	0.000297673	0.000262867	1.11472e-06	1.13443e-07	6.84477e-08	2.16089e-08	2.30885e-08	1.36918e-08	0.00190178
	20										0.000906516	0.000829848	0.000580786	0.000847994	0.000785742	0.000836244	0.000509628	0.00078896	0.000352753	0.00048895	0.000427297	0.00056033	0.000362825	0.000257287	5.57329e-07	1.13352e-07	5.64232e-08	2.57577e-08	2.3414e-08	1.3937e-08	0.00251681	0.00251681
	19										0.0015405	0.0011703	0.00178343	0.00166949	0.00146514	0.00114525	0.00182125	0.000708028	0.00102425	0.00102415	0.000957415	0.00056207	0.000536431	1.26169e-06	2.99298e-07	1.76497e-07	5.80475e-08	4.74198e-08	3.1497e-08	0.00443553	0.00443553	0.00443553
	18										0.000265673	0.000377319	0.000370064	0.000386159	0.000216306	0.000390517	0.000187154	0.000321424	0.000225494	0.000204406	0.000150957	0.000127286	3.06286e-07	5.80234e-08	4.15714e-08	1.10376e-08	1.04673e-08	7.28171e-09	0.000972147	0.000972147	0.000972147	0.000972147
	17										0.00090996	0.000690078	0.000622301	0.000483801	0.000719092	0.000408228	0.000412366	0.000430178	0.000398052	0.000275064	0.000245025	3.79272e-05	9.19536e-08	5.76294e-08	2.13027e-08	2.10428e-08	1.37766e-08	0.00192732	0.00192732	0.00192732	0.00192732	1.97167e-08
	16										0.000980404	0.000816893	0.000543265	0.000978502	0.000418431	0.000562103	0.000618786	0.000511762	0.000460832	0.000364448	3.32355e-05	1.21036e-07	8.2499e-08	2.82039e-08	2.1963e-08	1.54308e-08	0.00242366	0.00242366	0.00242366	0.00242366	2.94609e-08	0.00242366
	15										0.000334296	0.000183062	0.000363569	0.00016934	0.000220304	0.000190823	0.000188685	8.90277e-05	0.000114857	1.40074e-07	5.07579e-08	3.157e-08	1.05091e-08	1.13611e-08	7.00678e-09	0.000723357	0.000723357	0.000723357	0.000723357	9.28109e-09	0.000723357	0.000723357
	14										0.00147502	0.00215603	0.000900471	0.00124089	0.00119771	0.000976728	0.000510904	0.000536878	1.22732e-06	1.96826e-07	1.43662e-07	6.24275e-08	6.94727e-08	3.91078e-08	0.004307	0.004307	0.004307	0.004307	4.71743e-08	0.004307	0.004307	0.004307
	13										0.000756308	0.00025772	0.000389096	0.000365896	0.000354828	0.000147837	0.0001538	4.23126e-07	6.60488e-08	4.79498e-08	2.07698e-08	1.70402e-08	1.23155e-08	0.00140553	0.00140553	0.00140553	0.00140553	1.30482e-08	0.00140553	0.00140553	0.00140553	0.00140553
	12										0.000326386	0.0004275	0.000373183	0.000338785	0.0001135	0.000211453	2.21331e-07	9.13937e-08	4.73528e-08	2.18202e-08	2.22483e-08	1.68074e-08	0.00133926	0.00133926	0.00133926	0.00133926	1.6438e-08	0.00133926	0.00133926	0.00133926	0.00133926	1.32523e-08
	11										0.000613042	0.000490799	0.000390941	0.00027388	0.000206959	4.63105e-07	6.35647e-08	5.30134e-08	2.39567e-08	2.06548e-08	1.44157e-08	0.00157056	0.00157056	0.00157056	0.00157056	2.19259e-08	0.00157056	0.00157056	0.00157056	0.00157056	2.03506e-08	0.00157056
	10										0.000448565	0.000426934	0.000145381	0.000258131	2.61217e-07	9.614e-08	7.46402e-08	2.57533e-08	3.13225e-08	1.56398e-08	0.00163841	0.00163841	0.00163841	0.00163841	2.38332e-08	0.00163841	0.00163841	0.00163841	0.00163841	2.44102e-08	0.00163841	0.00163841
	9										0.000258869	0.000155359	0.000145545	5.86984e-05	5.46649e-08	4.09912e-08	1.42982e-08	1.3388e-08	7.90026e-09	0.000784534	0.000784534	0.000784534	0.000784534	1.14438e-08	0.000784534	0.000784534	0.000784534	0.000784534	1.28358e-08	0.000784534	0.000784534	0.000784534
	8										7.49418e-05	6.07344e-05	9.39927e-08	2.35854e-08	1.82936e-08	7.72468e-09	7.43355e-09	4.00388e-09	0.000416275	0.000416275	0.000416275	0.000416275	7.81869e-09	0.000416275	0.000416275	0.000416275	0.000416275	5.83789e-09	0.000416275	0.000416275	0.000416275	0.000416275
	7										0.000611215	4.39704e-07	1.53256e-07	1.16167e-07	6.43567e-08	5.2959e-08	3.26533e-08	0.00330856	0.00330856	0.00330856	0.00330856	1.90752e-08	0.00330856	0.00330856	0.00330856	0.00330856	3.96371e-08	0.00330856	0.00330856	0.00330856	0.00330856	3.05833e-08
	6										0.000123801	1.21795e-07	1.17701e-07	5.45611e-08	4.5274e-08	2.42475e-08	0.00229366	0.00229366	0.00229366	0.00229366	3.01533e-08	0.00229366	0.00229366	0.00229366	0.00229366	2.97539e-08	0.00229366	0.00229366	0.00229366	0.00229366	2.85416e-08	0.00229366
	5										1.41839e-07	8.25786e-08	3.58326e-08	3.64931e-08	1.88912e-08	0.0019488	0.0019488	0.0019488	0.0019488	3.2509e-08	0.0019488	0.0019488	0.0019488	0.0019488	3.09488e-08	0.0019488	0.0019488	0.0019488	0.0019488	2.37045e-08	0.0019488	0.0019488
	4										1.5916e-07	7.34814e-08	7.07712e-08	4.38591e-08	0.00339503	0.00339503	0.00339503	0.00339503	4.51472e-08	0.00339503	0.00339503	0.00339503	0.00339503	4.49586e-08	0.00339503	0.00339503	0.00339503	0.00339503	3.7761e-08	0.00339503	0.00339503	0.00339503
	3										2.01384e-08	1.99463e-08	1.23369e-08	0.000778198	0.000778198	0.000778198	0.000778198	1.31014e-08	0.000778198	0.000778198	0.000778198	0.000778198	1.40582e-08	0.000778198	0.000778198	0.000778198	0.000778198	8.11123e-09	0.000778198	0.000778198	0.000778198	0.000778198
	2										4.24474e-08	2.0888e-08	0.00122846	0.00122846	0.00122846	0.00122846	4.3828e-08	0.00122846	0.00122846	0.00122846	0.00122846	2.27617e-08	0.00122846	0.00122846	0.00122846	0.00122846	2.07314e-08	0.00122846	0.00122846	0.00122846	0.00122846	5.20958e-09
	1										1.06884e-08	0.000525795	0.000525795	0.000525795	0.000525795	1.70112e-08	0.000525795	0.000525795	0.000525795	0.000525795	1.12054e-08	0.000525795	0.000525795	0.000525795	0.000525795	1.20978e-08	0.000525795	0.000525795	0.000525795	0.000525795	4.06535e-09	0.000525795
	0										0.000670319	0.000670319	0.000670319	0.000670319	2.65896e-08	0.000670319	0.000670319	0.000670319	0.000670319	3.04807e-08	0.000670319	0.000670319	0.000670319	0.000670319	2.05732e-08	0.000670319	0.000670319	0.000670319	0.000670319	7.75163e-09	0.000670319	0.000670319

## Sheet: Breast
Breast
Rows are ages 84 backwards to 0 by 1 year intervals
Columns are years from 2010 to 2040 in 1 year intervals
Rate of Cancer		Year
		2010	2011	2012	2013	2014	2015	2016	2017	2018	2019	2020	2021	2022	2023	2024	2025	2026	2027	2028	2029	2030	2031	2032	2033	2034	2035	2036	2037	2038	2039	2040
Age	84	0.855959	0.391573	3.89665e-06	2.16142	0.0891648	2.50009	0.368771	1.61797	0.341481	2.17291	0.420371	2.1162	1.33112	1.15067	2.10734	1.40859	1.35478	1.59752	1.54632	1.53757	0.818246	1.35134	1.45821	0.596181	1.57127	1.15519	1.02712	1.00544	2.11025	0.954154	2.58167
	83	0.425344	7.72695e-06	0.848401	0.220246	1.50068	0.632078	1.28916	0.732234	1.5288	0.462442	2.32799	1.46435	1.26583	2.31825	1.54957	1.49037	1.75741	1.70108	1.69145	0.900139	1.48659	1.60415	0.655848	1.72852	1.27081	1.12992	1.10606	2.32145	1.04965	2.84005	2.25147
	82	2.9771e-06	0.596728	0.030664	1.3148	0.134574	0.78375	0.20694	1.16277	0.115405	0.908376	0.571383	0.493922	0.904575	0.604635	0.581537	0.685735	0.663755	0.659999	0.351231	0.580061	0.625935	0.25591	0.674464	0.495865	0.440889	0.431582	0.905821	0.409569	1.10818	0.878516	0.251433
	81	0.375951	0.0352673	0.29933	0.192798	0.272858	0.205724	0.537347	0.143528	0.370682	0.36457	0.315145	0.577162	0.385786	0.371048	0.437531	0.423507	0.421111	0.224102	0.370107	0.399376	0.163282	0.43034	0.316385	0.281308	0.27537	0.577956	0.261325	0.707071	0.560535	0.160426	0.833812
	80	0.0357426	0.5538	0.0706076	0.628835	0.115213	0.859319	0.106698	0.741602	0.239318	0.323461	0.592391	0.395966	0.380839	0.449076	0.434682	0.432222	0.230015	0.379873	0.409914	0.167591	0.441696	0.324734	0.288731	0.282636	0.593207	0.26822	0.725729	0.575325	0.164659	0.855813	0.802953
	79	0.236323	0.055004	0.0969674	0.1118	0.202634	0.071845	0.232131	0.201597	0.0894039	0.256012	0.171123	0.164586	0.194076	0.187855	0.186792	0.0994051	0.164168	0.177151	0.0724273	0.190886	0.140339	0.12478	0.122146	0.256364	0.115916	0.313636	0.248637	0.0711604	0.369854	0.347009	0.17011
	78	0.365189	1.17527	0.268227	3.05931	0.263588	2.43188	0.981785	1.17175	1.10094	1.15062	1.10666	1.30495	1.26312	1.25597	0.668391	1.10385	1.19115	0.486994	1.2835	0.943627	0.839009	0.821297	1.72377	0.779408	2.10886	1.67181	0.478476	2.48687	2.33326	1.14381	2.25475
	77	0.821723	0.342356	0.772938	0.419081	0.939581	1.08315	0.60094	1.51952	0.521072	0.783608	0.924012	0.894395	0.889334	0.473276	0.781619	0.843433	0.344833	0.908825	0.668166	0.594088	0.581547	1.22057	0.551885	1.49325	1.18378	0.338801	1.76091	1.65214	0.80991	1.59655	0.0743719
	76	0.329508	1.35807	0.145754	2.0564	0.576079	0.912651	1.07276	0.990016	0.488504	0.900666	0.871797	0.866863	0.461318	0.761871	0.822122	0.33612	0.885863	0.651284	0.579078	0.566853	1.18973	0.537941	1.45552	1.15387	0.33024	1.71642	1.6104	0.789447	1.55621	0.0724928	0.620538
	75	0.663543	0.130004	0.36307	0.640052	0.246409	0.827059	0.354811	0.471163	0.285031	0.43138	0.428939	0.228268	0.376987	0.4068	0.166318	0.43834	0.322267	0.286538	0.280489	0.5887	0.266182	0.720216	0.570955	0.163409	0.849312	0.796853	0.390632	0.770038	0.0358707	0.307053	0.378257
	74	0.0982568	0.500939	0.174806	0.423495	0.345419	0.423144	0.261207	0.425259	0.211177	0.328321	0.174722	0.288555	0.311375	0.127304	0.335517	0.246671	0.219323	0.214693	0.450607	0.203743	0.551272	0.437024	0.125077	0.650085	0.609932	0.299	0.589407	0.0274563	0.235026	0.289528	0.077694
	73	0.807321	0.514287	0.246629	1.26588	0.376838	0.664249	0.502715	0.671836	0.342721	0.285172	0.470964	0.50821	0.207779	0.547612	0.402603	0.357968	0.350411	0.735456	0.332538	0.899756	0.713286	0.204144	1.06103	0.995497	0.488011	0.961998	0.0448127	0.383597	0.472552	0.126808	0.530029
	72	0.502822	0.440192	0.447237	0.837818	0.358876	0.775562	0.481815	0.661462	0.180591	0.466331	0.50321	0.205735	0.542225	0.398643	0.354446	0.346963	0.72822	0.329267	0.890904	0.706269	0.202136	1.0506	0.985704	0.48321	0.952535	0.0443719	0.379823	0.467903	0.12556	0.524814	0.310656
	71	0.558206	1.03533	0.383916	1.03486	0.543468	0.964091	0.615269	0.452069	0.383025	0.646248	0.264215	0.696353	0.511957	0.455198	0.445588	0.935218	0.422861	1.14414	0.907027	0.259593	1.34923	1.26589	0.620563	1.22329	0.0569846	0.487788	0.600905	0.161251	0.673993	0.398961	0.370992
	70	1.16133	0.786143	0.419464	1.38623	0.597584	1.089	0.371954	0.848124	0.469522	0.300145	0.791049	0.581577	0.517099	0.506183	1.0624	0.480365	1.29973	1.03037	0.294895	1.53271	1.43804	0.704953	1.38965	0.0647339	0.554122	0.682621	0.183179	0.765648	0.453215	0.421443	0.41543
	69	0.569451	0.554674	0.362849	0.984328	0.4359	0.425137	0.450632	0.671378	0.140821	0.580304	0.426638	0.379338	0.37133	0.779361	0.35239	0.95347	0.755868	0.216331	1.12438	1.05493	0.517145	1.01943	0.047488	0.406497	0.500762	0.134378	0.56167	0.332473	0.309165	0.304755	0.742921
	68	0.344447	0.411338	0.220881	0.615542	0.145888	0.441563	0.305815	0.172626	0.233411	0.268313	0.238566	0.23353	0.490141	0.221619	0.599638	0.475366	0.136051	0.707121	0.663445	0.325233	0.64112	0.0298652	0.255647	0.31493	0.0845106	0.353235	0.209093	0.194435	0.191661	0.467224	0.0594779
	67	0.688052	0.674482	0.372061	0.554916	0.40815	0.807174	0.211805	0.770724	0.2907	0.404137	0.395605	0.830311	0.375428	1.0158	0.805283	0.230474	1.19788	1.12389	0.550953	1.08607	0.0505925	0.433072	0.533499	0.143163	0.598389	0.354208	0.329377	0.324678	0.791489	0.100757	0.494164
	66	0.417089	0.420012	0.123999	0.573936	0.275823	0.206672	0.349595	0.354861	0.16187	0.247752	0.519992	0.235116	0.636158	0.504317	0.144337	0.750187	0.70385	0.34504	0.680165	0.0316841	0.271216	0.33411	0.0896575	0.374748	0.221827	0.206276	0.203333	0.495679	0.0631003	0.309476	0.858204
	65	0.703619	0.379215	0.347436	1.05073	0.191321	0.924117	0.436056	0.535302	0.268828	0.882207	0.398892	1.07929	0.855614	0.244879	1.27275	1.19414	0.585388	1.15395	0.0537546	0.460139	0.566844	0.152111	0.635789	0.376346	0.349963	0.344971	0.840958	0.107055	0.525049	1.45601	0.244763
	64	0.30092	0.503303	0.301296	0.345234	0.405226	0.546002	0.311582	0.42111	0.453437	0.320567	0.867365	0.687608	0.196795	1.02284	0.95966	0.470443	0.927367	0.0431995	0.369788	0.45554	0.122243	0.510948	0.302448	0.281246	0.277233	0.67583	0.0860336	0.421952	1.17011	0.196702	0.623069
	63	0.332028	0.36285	0.0822988	0.607895	0.199042	0.324342	0.203774	0.590497	0.136976	0.579489	0.459393	0.131479	0.68336	0.641151	0.314304	0.619576	0.0288617	0.247056	0.304347	0.0816707	0.341365	0.202066	0.187901	0.18522	0.451524	0.0574793	0.281907	0.781755	0.131417	0.416274	0.365929
	62	0.312643	0.129451	0.189272	0.389989	0.154429	0.277049	0.373205	0.232982	0.323405	0.40087	0.11473	0.596306	0.559474	0.274264	0.540647	0.0251849	0.215583	0.265576	0.0712666	0.297878	0.176325	0.163964	0.161625	0.394003	0.0501569	0.245995	0.682166	0.114676	0.363244	0.319313	0.391152
	61	0.190303	0.507945	0.207171	0.516248	0.225063	0.865717	0.251231	0.938524	0.381704	0.170811	0.887787	0.832951	0.408328	0.804922	0.0374957	0.320963	0.395393	0.106103	0.443485	0.262515	0.244111	0.240629	0.586597	0.0746742	0.36624	1.01562	0.170731	0.540802	0.475397	0.582351	0.475853
	60	0.132222	0.0984474	0.0485601	0.133222	0.124528	0.103192	0.1792	0.196141	0.0287994	0.234041	0.219585	0.107645	0.212196	0.00988472	0.0846132	0.104235	0.0279711	0.116913	0.0692049	0.0643534	0.0634353	0.15464	0.0196858	0.0965493	0.26774	0.0450086	0.142568	0.125325	0.153521	0.125446	0.0726105
	59	0.244469	0.220134	0.119545	0.703189	0.141602	0.702174	0.357269	0.141175	0.376437	0.552231	0.270714	0.533648	0.0248589	0.212792	0.262138	0.0703439	0.294022	0.174042	0.161841	0.159532	0.388902	0.0495076	0.24281	0.673335	0.113191	0.358541	0.315179	0.386088	0.315481	0.182607	0.0267853
	58	0.22078	0.218872	0.254846	0.322943	0.389153	0.565396	0.103857	0.745281	0.358734	0.274966	0.542031	0.0252494	0.216135	0.266255	0.0714489	0.29864	0.176776	0.164383	0.162038	0.395011	0.0502852	0.246624	0.683912	0.114969	0.364173	0.32013	0.392152	0.320437	0.185475	0.027206	0.0496982
	57	0.162891	0.346238	0.0868498	0.658589	0.232523	0.121964	0.406851	0.527031	0.132546	0.408535	0.0190308	0.162903	0.20068	0.0538519	0.225089	0.133238	0.123898	0.12213	0.297725	0.0379006	0.185884	0.515472	0.0866537	0.274482	0.241285	0.29557	0.241517	0.139795	0.0205055	0.0374581	0.0159216
	56	0.316658	0.145002	0.217654	0.483579	0.0616385	0.587134	0.353557	0.239298	0.242006	0.0176267	0.150884	0.185874	0.0498787	0.208482	0.123408	0.114756	0.113119	0.275758	0.0351042	0.172169	0.47744	0.0802604	0.25423	0.223483	0.273763	0.223698	0.129481	0.0189926	0.0346944	0.0147469	0.0293488
	55	0.217159	0.595056	0.261701	0.209914	0.485898	0.835505	0.262876	0.71546	0.0170983	0.228847	0.281915	0.0756512	0.316205	0.187173	0.174052	0.171569	0.418244	0.0532428	0.261129	0.724136	0.121731	0.385592	0.338958	0.415217	0.339284	0.196384	0.0288062	0.0526212	0.0223667	0.0445135	0.100236
	54	0.340617	0.273466	0.0434195	0.63247	0.264279	0.237435	0.300401	0.0193205	0.0848465	0.163427	0.0438553	0.183305	0.108505	0.100898	0.0994589	0.242458	0.030865	0.151378	0.419784	0.0705681	0.223529	0.196495	0.240703	0.196684	0.113844	0.016699	0.0305047	0.0129661	0.0258046	0.0581072	0.0149343
	53	0.189361	0.0548861	0.158257	0.416137	0.0908527	0.328228	0.00981328	0.115979	0.0732982	0.0307544	0.128547	0.0760913	0.0707571	0.0697476	0.170028	0.0216447	0.106157	0.294382	0.0494873	0.156755	0.137796	0.168798	0.137929	0.0798358	0.0117105	0.0213921	0.00909273	0.018096	0.0407489	0.010473	0.0133653
	52	0.191824	1.0097	0.525547	0.722044	0.633899	0.0541178	0.297321	0.505696	0.0696191	0.454986	0.269323	0.250442	0.246869	0.60181	0.0766108	0.375738	1.04196	0.175159	0.554827	0.487725	0.597454	0.488194	0.282576	0.0414491	0.0757164	0.0321834	0.0640502	0.144229	0.0370687	0.0473059	0.0280031
	51	0.388681	0.369319	0.100439	0.554891	0.0115119	0.180598	0.14279	0.0529037	0.113444	0.104996	0.0976353	0.0962424	0.234616	0.0298668	0.146482	0.406208	0.0682859	0.2163	0.19014	0.232918	0.190323	0.110163	0.016159	0.0295182	0.0125468	0.0249701	0.056228	0.0144513	0.0184423	0.0109171	0.0194116
	50	0.111481	0.0553461	0.0605258	0.00790187	0.0301242	0.0680115	0.0117136	0.067598	0.0205282	0.0298471	0.0294213	0.0717222	0.00913029	0.0447795	0.124178	0.020875	0.066123	0.0581259	0.0712031	0.0581818	0.0336767	0.0049398	0.0090237	0.00383554	0.00763335	0.0171889	0.00441776	0.0056378	0.00333735	0.00593413	0.00387023
	49	0.0926236	0.184911	0.00477859	0.11464	0.0628958	0.0309323	0.0829805	0.0678173	0.0323532	0.0498648	0.121559	0.0154745	0.0758948	0.210463	0.03538	0.112069	0.0985149	0.120679	0.0986096	0.0570771	0.00837224	0.0152939	0.00650068	0.0129374	0.0291327	0.00748745	0.00955524	0.00565631	0.0100575	0.00655948	0.00809017
	48	0.532964	0.0251433	0.1194	0.412232	0.0492664	0.377395	0.143378	0.18408	0.0930912	0.354828	0.0451698	0.221536	0.614339	0.103274	0.327127	0.287564	0.35226	0.28784	0.166607	0.0244384	0.0446425	0.0189754	0.0377641	0.0850378	0.0218558	0.0278916	0.0165107	0.0293576	0.019147	0.0236151	0.0194952
	47	0.0415377	0.360093	0.246092	0.185079	0.344526	0.373756	0.223067	0.303588	0.379681	0.075573	0.370648	1.02784	0.172786	0.547311	0.481118	0.58936	0.48158	0.278748	0.0408876	0.0746907	0.0317474	0.0631826	0.142275	0.0365665	0.046665	0.0276238	0.0491178	0.0320346	0.0395101	0.0326171	0.0414798
	46	0.240604	0.300175	0.0446869	0.523475	0.138001	0.235185	0.148793	0.500799	0.0327066	0.250812	0.695524	0.116921	0.370357	0.325565	0.398811	0.325878	0.188624	0.027668	0.050542	0.021483	0.0427547	0.0962756	0.024744	0.0315775	0.0186926	0.0332373	0.0216773	0.0267358	0.0220715	0.0280687	0.0184055
	45	0.344388	0.093593	0.217023	0.360033	0.149104	0.269365	0.421449	0.0740739	0.186381	0.808135	0.135852	0.43032	0.378277	0.463381	0.37864	0.219164	0.0321476	0.0587252	0.0249612	0.049677	0.111863	0.0287502	0.0366901	0.0217191	0.0386186	0.025187	0.0310646	0.025645	0.0326133	0.0213855	0.0315382
	44	0.0553492	0.234294	0.0769387	0.200513	0.0880265	0.393277	0.0321322	0.217584	0.309551	0.0813638	0.257726	0.226556	0.277526	0.226773	0.131261	0.0192537	0.0351714	0.0149497	0.0297523	0.0669967	0.017219	0.0219743	0.0130079	0.0231293	0.0150849	0.0186051	0.0153592	0.0195326	0.0128081	0.0188887	0.0200646
	43	0.265185	0.158972	0.0820096	0.226562	0.245975	0.0573871	0.180643	0.691632	0.0596484	0.295422	0.259693	0.318118	0.259942	0.15046	0.0220698	0.0403157	0.0171363	0.034104	0.0767959	0.0197375	0.0251883	0.0149105	0.0265123	0.0172913	0.0213263	0.0176057	0.0223895	0.0146815	0.0216515	0.0229993	0.0404912
	42	0.0766258	0.0721619	0.0394617	0.269607	0.0152853	0.137392	0.244533	0.0567557	0.0922311	0.126769	0.155289	0.12689	0.0734466	0.0107734	0.0196801	0.00836505	0.0166478	0.0374878	0.00963482	0.0122956	0.00727852	0.0129419	0.0084407	0.0104104	0.0085942	0.0109294	0.00716673	0.0105691	0.0112271	0.0197657	0.0135183
	41	0.100664	0.100492	0.135904	0.0484869	0.105909	0.538255	0.0580741	0.253979	0.11454	0.219383	0.179263	0.103761	0.01522	0.0278029	0.0118177	0.0235191	0.0529606	0.0136115	0.0173706	0.0102827	0.0182836	0.0119245	0.0147072	0.0121414	0.0154404	0.0101247	0.0149315	0.015861	0.0279239	0.0190978	0.0120195
	40	0.0702576	0.173453	0.0122496	0.168376	0.207949	0.0640665	0.130247	0.15808	0.0993453	0.126926	0.0734675	0.0107764	0.0196857	0.00836743	0.0166525	0.0374984	0.00963756	0.0122991	0.00728059	0.0129456	0.00844311	0.0104134	0.00859665	0.0109325	0.00716877	0.0105721	0.0112303	0.0197713	0.0135221	0.00851037	0.00972829
	39	0.268953	0.0346741	0.0943428	0.733223	0.0548946	0.318675	0.179795	0.304086	0.127475	0.115368	0.0169226	0.030913	0.0131396	0.02615	0.058885	0.0151342	0.0193137	0.0114329	0.0203289	0.0132585	0.0163524	0.0134996	0.0171677	0.0112573	0.0166018	0.0176353	0.0310475	0.0212342	0.0133641	0.0152766	0.00517358
	38	0.0107798	0.0535431	0.0823714	0.038808	0.0547469	0.0882002	0.0693442	0.0782327	0.0232313	0.00532806	0.00973295	0.00413701	0.00823333	0.0185399	0.00476499	0.00608092	0.00359966	0.00640055	0.00417443	0.00514856	0.00425034	0.00540524	0.00354437	0.00522706	0.00555246	0.00977531	0.00668559	0.00420769	0.00480985	0.0016289	0.00672353
	37	0.10163	0.285419	0.0266179	0.2363	0.0925107	0.207689	0.108922	0.0870456	0.0065504	0.0187094	0.00795247	0.0158267	0.0356388	0.00915962	0.0116892	0.00691953	0.0123036	0.0080244	0.00989695	0.00817033	0.0103904	0.00681326	0.0100478	0.0106734	0.0187908	0.0128515	0.00808833	0.00924585	0.0031312	0.0129245	0.00783456
	36	0.297372	0.0506267	0.0889641	0.219177	0.119574	0.179067	0.0665229	0.0134723	0.0126258	0.00839105	0.0166996	0.0376043	0.00966477	0.0123339	0.00730115	0.0129822	0.00846694	0.0104428	0.00862092	0.0109634	0.00718901	0.010602	0.011262	0.0198271	0.0135603	0.0085344	0.00975576	0.00330388	0.0136372	0.00826663	0.00768241
	35	0.0648342	0.207983	0.101427	0.348214	0.12672	0.134425	0.0126553	0.0319181	0.00696019	0.0216584	0.0487708	0.0125347	0.0159964	0.00946919	0.0168372	0.0109812	0.0135437	0.0111809	0.0142189	0.00932376	0.0137502	0.0146062	0.0257147	0.017587	0.0110687	0.0126527	0.00428496	0.0176868	0.0107214	0.00996367	0.016976
	34	0.112875	0.100487	0.0682887	0.156387	0.0403138	0.0108374	0.0127061	0.00745668	0.00761335	0.0268056	0.00688937	0.00879198	0.0052045	0.00925411	0.00603552	0.00744395	0.00614528	0.00781506	0.00512456	0.00755744	0.00802792	0.0141334	0.00966623	0.0060836	0.00695423	0.00235512	0.00972108	0.00589273	0.00547627	0.00933044	0.0174406
	33	0.038503	0.0477663	0.021653	0.0351256	0.00229464	0.00768216	0.00209574	0.00575859	0.00665258	0.00267338	0.00341168	0.00201958	0.00359101	0.00234205	0.00288858	0.00238464	0.00303259	0.00198856	0.00293263	0.00311519	0.00548441	0.00375093	0.00236071	0.00269855	0.00091389	0.00377221	0.00228664	0.00212504	0.00362063	0.00676772	0.00225905
	32	0.172217	0.142516	0.045763	0.0188129	0.0153054	0.0119228	0.0152293	0.047348	0.00624305	0.0124572	0.00737417	0.013112	0.00855163	0.0105472	0.00870715	0.011073	0.00726091	0.010708	0.0113746	0.0200255	0.0136959	0.00861976	0.00985334	0.00333693	0.0137737	0.00834932	0.00775925	0.0132202	0.0247113	0.00824857	0.0194906
	31	0.101351	0.0594116	0.00483458	0.0247512	0.00468544	0.0170896	0.0246988	0.00876437	0.00573812	0.00531103	0.00944353	0.00615906	0.00759631	0.00627106	0.00797503	0.00522946	0.00771214	0.00819224	0.0144227	0.00986408	0.00620813	0.00709657	0.00240332	0.00992006	0.00601334	0.00558837	0.00952142	0.0177975	0.00594078	0.0140375	0.0197946
	30	0.0719467	0.0106878	0.0108311	0.0129026	0.0114361	0.0471957	0.00778517	0.0137172	0.00416581	0.0115817	0.00755356	0.00931623	0.00769092	0.00978069	0.00641348	0.00945828	0.0100471	0.0176883	0.0120975	0.00761374	0.00870334	0.00294747	0.0121661	0.00737485	0.00685366	0.0116772	0.0218272	0.00728586	0.0172158	0.0242763	0.0128928
	29	0.0129571	0.0239707	0.00565237	0.0315269	0.0316174	0.0148927	0.0121981	0.00996952	0.00909434	0.00927403	0.0114382	0.00944268	0.0120084	0.00787428	0.0116126	0.0123355	0.0217171	0.0148529	0.00934791	0.0106857	0.00361881	0.0149372	0.00905462	0.00841471	0.0143369	0.0267987	0.00894536	0.021137	0.0298057	0.0158294	0.0258337
	28	0.0747163	0.0321629	0.0355101	0.224103	0.0256515	0.0599948	0.0227938	0.0559581	0.0187234	0.0361069	0.0298077	0.037907	0.0248567	0.0366574	0.0389394	0.0685543	0.0468861	0.0295085	0.0337315	0.0114235	0.0471522	0.0285827	0.0265627	0.0452573	0.0845955	0.0282378	0.0667232	0.0940877	0.0499687	0.0815492	0.0932416
	27	0.0481484	0.097044	0.12123	0.0873226	0.0496302	0.0538431	0.0614466	0.0553309	0.0350105	0.0451912	0.0574704	0.037685	0.055576	0.0590357	0.103935	0.0710835	0.0447376	0.05114	0.0173191	0.0714869	0.043334	0.0402714	0.0686142	0.128254	0.0428111	0.101158	0.142645	0.0757571	0.123636	0.141363	0.0723181
	26	0.0173099	0.0394753	0.00562844	0.0201307	0.00530715	0.0172946	0.00723939	0.0123277	0.00522108	0.0103817	0.00680758	0.0100395	0.0106645	0.0187752	0.0128408	0.00808159	0.00923814	0.00312859	0.0129137	0.00782803	0.0072748	0.0123948	0.0231684	0.00773357	0.0182737	0.0257681	0.0136851	0.0223341	0.0255363	0.0130638	0.0277425
	25	0.0221668	0.00576972	0.0040848	0.00677681	0.00536652	0.00641454	0.00507769	0.00578754	0.00377596	0.0038714	0.00570935	0.00606477	0.0106773	0.00730245	0.00459592	0.00525364	0.0017792	0.00734389	0.00445172	0.00413711	0.00704877	0.0131756	0.004398	0.0103921	0.014654	0.00778257	0.0127012	0.0145223	0.00742927	0.0157769	0.0106189
	24	0.0126295	0.0163226	0.00536032	0.0267121	0.0077589	0.0175381	0.00929248	0.016316	0.00548882	0.0126565	0.0134444	0.0236694	0.0161881	0.0101883	0.0116463	0.00394413	0.01628	0.0098686	0.00917116	0.0156258	0.0292078	0.00974951	0.0230372	0.0324852	0.0172524	0.0281561	0.032193	0.0164693	0.0349742	0.02354	0.0199829
	23	0.0200063	0.0119938	0.011831	0.0216254	0.0118786	0.017972	0.0146689	0.0132804	0.0100478	0.0166885	0.0293807	0.0200942	0.0126466	0.0144565	0.00489583	0.0202083	0.0122498	0.0113841	0.0193962	0.0362556	0.012102	0.0285959	0.0403237	0.0214154	0.03495	0.0399611	0.0204432	0.0434134	0.02922	0.0248047	0.0312892
	22	0.0152757	0.0275077	0.00995273	0.0344028	0.0126486	0.02948	0.0124069	0.0252622	0.0137671	0.0378969	0.0259186	0.0163123	0.0186468	0.00631491	0.0260657	0.0158005	0.0146839	0.0250183	0.0467644	0.0156099	0.0368846	0.0520117	0.0276227	0.0450804	0.051544	0.0263688	0.0559969	0.0376896	0.0319944	0.0403585	0.0328005
	21	0.00982405	0.00648886	0.00443982	0.0102723	0.00581794	0.00699176	0.00661784	0.00970586	0.00876639	0.00937447	0.00589998	0.00674433	0.00228403	0.00942767	0.00571487	0.00531099	0.00904882	0.0169142	0.00564591	0.0133407	0.018812	0.00999082	0.0163051	0.0186429	0.00953729	0.0202534	0.0136319	0.011572	0.0145972	0.0118636	0.0243572
	20	0.00823935	0.0102915	0.00471331	0.0167989	0.00490587	0.0132595	0.00903996	0.0219736	0.00770996	0.00758705	0.00867284	0.00293714	0.0121235	0.00734901	0.00682964	0.0116363	0.0217507	0.00726033	0.0171555	0.0241913	0.0128477	0.0209674	0.0239737	0.0122644	0.0260448	0.0175299	0.014881	0.0187712	0.0152559	0.0313221	0.0313221
	19	0.0174537	0.0145923	0.0102949	0.0189196	0.0124263	0.0241914	0.027335	0.0258117	0.00833418	0.0148959	0.00504465	0.0208225	0.0126222	0.0117302	0.0199858	0.0373576	0.0124699	0.0294652	0.0415494	0.0220663	0.0360124	0.0411758	0.0210646	0.044733	0.0301082	0.0255586	0.0322403	0.0262026	0.0537969	0.0537969	0.0537969
	18	0.0017809	0.00229365	0.000834374	0.00344859	0.00163148	0.00526404	0.00231068	0.00200786	0.00117751	0.00062351	0.00257363	0.00156008	0.00144983	0.00247021	0.00461734	0.00154126	0.00364184	0.00513544	0.00272736	0.00445107	0.00508926	0.00260355	0.00552892	0.00372133	0.00315901	0.00398485	0.0032386	0.00664921	0.00664921	0.00664921	0.00664921
	17	0.00766096	0.00508751	0.00416229	0.0123915	0.00971583	0.0121782	0.00491923	0.00776381	0.0013489	0.00870561	0.00527717	0.00490422	0.00835578	0.0156187	0.00521349	0.012319	0.0173712	0.00922563	0.0150563	0.017215	0.00880683	0.0187023	0.0125878	0.0106857	0.0134792	0.0109549	0.0224917	0.0224917	0.0224917	0.0224917	0.0126335
	16	0.0135809	0.0202836	0.0119531	0.0589779	0.0179643	0.0207208	0.0152022	0.0071082	0.0150523	0.0142667	0.0132584	0.0225896	0.0422247	0.0140945	0.033304	0.0469626	0.0249412	0.0407042	0.0465403	0.023809	0.0505609	0.0340308	0.0288885	0.0364407	0.0296164	0.0608057	0.0608057	0.0608057	0.0608057	0.0341542	0.0608057
	15	0.0122228	0.0131491	0.0128425	0.0246162	0.00689979	0.014455	0.0031419	0.0179054	0.00556837	0.00809121	0.0137858	0.0257685	0.00860146	0.0203244	0.0286599	0.0152209	0.0248406	0.0284022	0.0145299	0.0308559	0.020768	0.0176298	0.0222387	0.018074	0.0371079	0.0371079	0.0371079	0.0371079	0.0208433	0.0371079	0.0371079
	14	0.0241624	0.0430807	0.0163456	0.0288315	0.014678	0.00911009	0.0241344	0.0201989	0.00963028	0.0256551	0.0479547	0.0160072	0.0378234	0.0533356	0.0283258	0.0462278	0.0528559	0.0270399	0.0574222	0.0386489	0.0328088	0.0413858	0.0336354	0.0690572	0.0690572	0.0690572	0.0690572	0.038789	0.0690572	0.0690572	0.0690572
	13	0.0257154	0.0178115	0.00621889	0.0199234	0.00300496	0.0227318	0.00884397	0.0113477	0.00991893	0.0289895	0.00967662	0.0228649	0.0322423	0.0171234	0.0279455	0.0319523	0.0163461	0.0347127	0.0233639	0.0198335	0.0250184	0.0203332	0.0417463	0.0417463	0.0417463	0.0417463	0.0234486	0.0417463	0.0417463	0.0417463	0.0417463
	12	0.0212971	0.0135745	0.00860835	0.00817045	0.0150197	0.0166861	0.00995257	0.0234122	0.0224513	0.0117177	0.0276878	0.0390431	0.0207353	0.0338401	0.038692	0.019794	0.0420347	0.0282921	0.0240169	0.0302955	0.024622	0.0505518	0.0505518	0.0505518	0.0505518	0.0283946	0.0505518	0.0505518	0.0505518	0.0505518	0.0274884
	11	0.00811139	0.00939034	0.00176422	0.0204088	0.00550975	0.00938412	0.0102618	0.0264832	0.00453519	0.0167555	0.0236273	0.0125482	0.0204787	0.0234148	0.0119785	0.0254377	0.0171212	0.0145341	0.0183336	0.0149003	0.0305919	0.0305919	0.0305919	0.0305919	0.0171833	0.0305919	0.0305919	0.0305919	0.0305919	0.0166349	0.0305919
	10	0.0193695	0.00664323	0.0152121	0.0258437	0.0106963	0.0333999	0.0400696	0.0184667	0.022386	0.0493571	0.0262129	0.0427795	0.0489132	0.0250229	0.0531389	0.035766	0.0303614	0.0382987	0.0311264	0.063906	0.063906	0.063906	0.063906	0.0358956	0.063906	0.063906	0.063906	0.063906	0.03475	0.063906	0.063906
	9	0.00214441	0.00896414	0.00301452	0.00785146	0.0059577	0.0204094	0.00437245	0.0142647	0.0103195	0.00856922	0.013985	0.0159902	0.00818022	0.0173716	0.0116922	0.00992542	0.0125202	0.0101755	0.0208914	0.0208914	0.0208914	0.0208914	0.0117346	0.0208914	0.0208914	0.0208914	0.0208914	0.0113601	0.0208914	0.0208914	0.0208914
	8	0.0136168	0.00835938	0.00430975	0.0205793	0.0171317	0.0104804	0.0158941	0.0309443	0.00843118	0.0215143	0.024599	0.0125843	0.0267241	0.0179871	0.0152691	0.0192608	0.0156538	0.032139	0.032139	0.032139	0.032139	0.0180523	0.032139	0.032139	0.032139	0.032139	0.0174761	0.032139	0.032139	0.032139	0.032139
	7	0.00708866	0.00667161	0.00630603	0.0330352	0.00491103	0.0212672	0.0192477	0.0141135	0.0118167	0.0211254	0.0108073	0.0229504	0.0154471	0.013113	0.016541	0.0134433	0.0276007	0.0276007	0.0276007	0.0276007	0.0155031	0.0276007	0.0276007	0.0276007	0.0276007	0.0150084	0.0276007	0.0276007	0.0276007	0.0276007	0.0150084
	6	0.00603812	0.0104188	0.010804	0.0101072	0.0106362	0.0274876	0.00936943	0.0211118	0.0123839	0.00990571	0.0210358	0.0141585	0.012019	0.0151611	0.0123219	0.0252981	0.0252981	0.0252981	0.0252981	0.0142098	0.0252981	0.0252981	0.0252981	0.0252981	0.0137563	0.0252981	0.0252981	0.0252981	0.0252981	0.0137563	0.0252981
	5	0.0119954	0.0227076	0.00420497	0.0278466	0.017488	0.0170215	0.0178292	0.0281456	0.00738694	0.0245276	0.0165087	0.0140141	0.0176777	0.0143672	0.0294975	0.0294975	0.0294975	0.0294975	0.0165685	0.0294975	0.0294975	0.0294975	0.0294975	0.0160398	0.0294975	0.0294975	0.0294975	0.0294975	0.0160398	0.0294975	0.0294975
	4	0.0210292	0.00710891	0.00931875	0.0368279	0.00871071	0.0260536	0.0191192	0.0135043	0.0147125	0.0154832	0.0131436	0.0165797	0.0134748	0.0276652	0.0276652	0.0276652	0.0276652	0.0155394	0.0276652	0.0276652	0.0276652	0.0276652	0.0150434	0.0276652	0.0276652	0.0276652	0.0276652	0.0150434	0.0276652	0.0276652	0.0276652
	3	0.0079879	0.0191151	0.0149534	0.0222571	0.0161772	0.0338989	0.0111304	0.0326342	0.0112687	0.0149569	0.018867	0.0153337	0.0314819	0.0314819	0.0314819	0.0314819	0.0176832	0.0314819	0.0314819	0.0314819	0.0314819	0.0171189	0.0314819	0.0314819	0.0314819	0.0314819	0.0171189	0.0314819	0.0314819	0.0314819	0.0314819
	2	0.0145199	0.0207356	0.0061093	0.0279432	0.0142291	0.0133408	0.0181831	0.0168972	0.00735884	0.014514	0.011796	0.0242184	0.0242184	0.0242184	0.0242184	0.0136033	0.0242184	0.0242184	0.0242184	0.0242184	0.0131692	0.0242184	0.0242184	0.0242184	0.0242184	0.0131692	0.0242184	0.0242184	0.0242184	0.0242184	0.0131692
	1	0.0190376	0.0102394	0.00927053	0.0297069	0.00676832	0.026342	0.0113793	0.0133371	0.00863103	0.0109679	0.0225184	0.0225184	0.0225184	0.0225184	0.0126484	0.0225184	0.0225184	0.0225184	0.0225184	0.0122448	0.0225184	0.0225184	0.0225184	0.0225184	0.0122448	0.0225184	0.0225184	0.0225184	0.0225184	0.0122448	0.0225184
	0	0.010161	0.016794	0.0106525	0.0152731	0.0144449	0.0178182	0.00970797	0.0169075	0.00704963	0.0226306	0.0226306	0.0226306	0.0226306	0.0127115	0.0226306	0.0226306	0.0226306	0.0226306	0.0123058	0.0226306	0.0226306	0.0226306	0.0226306	0.0123058	0.0226306	0.0226306	0.0226306	0.0226306	0.0123058	0.0226306	0.0226306
Rate Upper		Year
		2010	2011	2012	2013	2014	2015	2016	2017	2018	2019	2020	2021	2022	2023	2024	2025	2026	2027	2028	2029	2030	2031	2032	2033	2034	2035	2036	2037	2038	2039	2040
Age	84										9.8484	1.96345	10.3896	8.37775	9.14265	13.7883	11.4841	10.3501	12.417	12.1741	13.5676	6.59407	11.432	12.5362	6.35697	16.9443	15.6167	13.3573	12.1191	20.7425	11.2778	28.2471
	83										2.62154	11.1097	8.98916	8.12337	13.3129	11.3346	9.52147	12.9544	12.2381	13.561	7.52915	15.1877	13.7362	5.78965	20.3835	16.0343	11.5533	10.5866	23.5562	9.84633	28.4523	24.9621
	82										4.76757	3.43727	3.84021	6.69535	4.78562	4.52865	5.41349	5.30301	5.24451	2.67674	5.27531	5.69189	2.45515	6.74141	5.16723	3.69848	3.47493	7.80336	4.09131	9.36344	8.37651	2.36032
	81										1.89794	1.812	3.5655	2.34508	2.27475	2.81928	2.8836	2.91736	1.50636	3.26341	3.18882	1.4039	4.16512	3.25471	2.6005	2.92502	5.32474	2.65553	6.13202	5.49448	1.51667	7.27582
	80										1.83867	3.0892	2.62382	2.18763	2.66823	2.84496	3.04632	1.63444	2.70698	2.6092	1.30443	3.6831	2.89882	2.6407	2.59095	5.634	2.36665	5.96351	4.81287	1.51418	8.08241	6.65762
	79										1.2096	0.822236	0.858998	1.14296	1.09097	1.03354	0.556534	1.03678	1.14481	0.481281	1.56099	1.13513	1.16132	0.92897	2.23497	1.03324	2.73884	2.36666	0.738082	3.71454	2.95611	1.83848
	78										4.40488	4.1265	5.76835	5.61515	6.13172	3.1863	5.61282	5.16629	2.60507	7.9706	5.98823	6.41328	5.77853	11.3418	5.1912	17.1612	10.7955	3.61778	18.9293	16.8904	10.3388	19.5613
	77										4.1328	4.10652	3.96066	4.42219	2.26552	4.30517	4.57235	2.05666	6.8286	4.11192	3.9587	3.90443	8.16323	3.79881	10.9795	9.29284	3.0736	14.4432	13.4075	7.93613	14.1582	0.70231
	76										3.44841	3.31317	3.79538	2.22801	4.05029	3.90185	1.76643	5.63258	3.9054	3.47116	3.5501	7.65032	3.50804	9.64091	8.98657	2.2465	11.6562	10.8402	7.95928	13.0552	0.634638	6.03693
	75										1.54331	1.67596	1.01633	1.72526	1.76154	0.817093	2.49431	1.78027	1.80581	1.66283	3.08635	1.68065	4.35329	3.58462	1.10429	5.5194	5.43381	3.03258	6.03891	0.256994	2.57925	3.09698
	74										1.35504	0.790699	1.18472	1.46878	0.587567	1.97751	1.42365	1.40866	1.119	2.44617	1.2365	3.3398	2.90944	0.828589	4.63608	4.1095	2.5173	4.63692	0.225584	2.27711	2.18623	0.654482
	73										1.2548	2.26913	2.05618	0.99457	2.99848	2.00493	1.81483	1.84097	4.07281	1.98237	5.82722	4.57102	1.42811	7.66302	5.87016	3.33158	6.30728	0.342764	3.26541	3.43775	1.12057	4.00346
	72										1.88173	1.88277	0.888763	2.45852	1.82525	1.98001	1.84513	3.68462	1.69314	5.48995	4.20365	1.39116	7.18205	7.01024	3.42608	6.76657	0.352441	3.5963	3.52723	1.00982	3.4057	2.32594
	71										2.44715	1.07259	2.92031	2.3618	2.42964	1.98539	4.71259	2.44278	6.30036	4.41666	1.64586	9.18299	7.53178	4.21498	8.62271	0.413475	4.1243	4.23217	1.35214	4.96387	2.82389	2.43124
	70										1.14715	3.20739	2.5994	2.3965	2.06192	4.6855	2.59265	7.19917	5.10703	1.67834	8.65057	8.2872	4.5136	9.16495	0.39114	3.41732	4.12454	1.51213	4.71409	3.03771	2.65142	2.89507
	69										2.39706	1.72824	1.54999	1.43452	3.37741	1.65821	4.64651	3.65092	1.16803	7.02475	5.67745	3.97735	5.92561	0.298134	2.68486	2.9775	1.07106	3.62116	2.14131	1.99776	2.33378	6.03331
	68										1.05007	1.01897	1.1323	2.0691	1.11895	3.08182	2.51319	0.78885	3.76048	3.81191	2.11713	3.9357	0.214263	1.89421	2.44563	0.608193	2.48782	1.7584	1.62743	1.55821	4.07731	0.548343
	67										1.85146	1.68042	3.77322	1.8757	5.54052	3.9437	1.27943	6.68697	6.27484	3.82516	6.35847	0.365051	3.06162	3.57621	1.09764	4.84821	2.52472	2.39048	2.28884	6.22561	0.807022	3.86849
	66										0.972521	1.96547	1.00078	2.92219	2.31039	0.719107	4.09245	3.99568	2.09913	3.81536	0.18434	1.7994	2.13196	0.561572	2.25383	1.57248	1.33056	1.42631	4.15309	0.489005	2.24654	5.78356
	65										3.63017	1.54862	4.57733	3.77071	1.11072	6.21916	6.191	3.31145	6.33273	0.330773	2.8367	3.21297	0.906067	3.32012	2.50994	2.25812	2.3335	5.35176	0.68264	3.71617	10.1986	1.46965
	64										1.22172	3.33378	2.68247	0.850955	4.85071	4.35059	2.61629	4.46756	0.250833	1.91311	2.55553	0.700529	2.85252	1.96979	1.70323	1.71334	5.31501	0.560481	2.81248	7.81739	1.37916	4.38385
	63										2.46679	1.80374	0.623629	3.37962	3.34494	1.68262	3.22432	0.157218	1.75044	1.95234	0.575486	2.17849	1.26333	1.22574	1.33011	3.45462	0.445762	2.14381	4.97385	1.03338	3.21594	2.96045
	62										1.65479	0.519931	3.17644	2.813	1.42214	2.61255	0.174066	1.38075	1.66705	0.450058	1.85825	1.22275	1.29858	1.12219	3.55609	0.360547	1.88551	5.26281	0.970791	3.63225	2.62301	3.18217
	61										0.72048	3.29916	3.50961	1.84514	3.49073	0.189306	1.83307	2.13967	0.677872	2.49224	1.60071	1.53946	1.60819	3.76765	0.517345	2.65551	5.9532	1.08324	4.43719	3.16279	3.91984	3.12956
	60										1.00867	0.898667	0.566734	0.929207	0.0589865	0.508864	0.601228	0.17077	0.698319	0.471197	0.403312	0.429375	1.16265	0.14825	0.719405	2.21982	0.306903	1.16231	0.948217	1.07328	0.933485	0.527203
	59										2.3394	1.18837	2.61091	0.117388	1.17535	1.28344	0.364588	1.56619	0.897868	0.99609	1.05448	2.40038	0.332887	1.38703	3.96192	0.796944	2.54677	2.12592	2.99427	2.32877	1.30808	0.187253
	58										1.2359	2.2105	0.113823	1.15709	1.27385	0.376253	1.58461	0.979065	0.87233	0.981746	2.59651	0.307073	1.65213	3.70187	0.688564	2.73094	2.22197	2.71123	2.10039	1.27331	0.179755	0.36915
	57										1.63833	0.086943	0.812987	0.917343	0.28649	1.10373	0.780386	0.663327	0.757043	1.86732	0.269213	1.30108	3.46267	0.591571	1.92639	1.76877	2.03668	1.62229	0.959569	0.150574	0.26256	0.131453
	56										0.0744201	0.672088	0.859572	0.248305	1.0948	0.712333	0.563271	0.643963	1.666	0.225467	1.07271	2.76876	0.516566	1.85476	1.56425	1.78494	1.48355	1.00685	0.134284	0.290603	0.115758	0.20706
	55										1.20994	1.45717	0.433077	1.7401	1.18996	1.01627	1.11719	3.19989	0.348417	1.6201	5.1387	0.86876	2.90889	2.43152	3.5174	2.77971	1.34671	0.222216	0.429622	0.177763	0.339472	0.78687
	54										0.786999	0.20302	0.87189	0.572926	0.480371	0.5848	1.45578	0.202432	1.00542	2.64224	0.404529	1.55422	1.34098	1.54617	1.37487	0.804983	0.10078	0.212812	0.0990878	0.179861	0.405216	0.106289
	53										0.156344	0.567649	0.39246	0.312665	0.3219	0.885964	0.120696	0.611649	1.66454	0.293703	1.00844	0.871205	1.06462	0.937777	0.558124	0.0688783	0.163104	0.0805987	0.136889	0.294688	0.0843537	0.0952623
	52										2.02544	1.19818	1.22596	1.27261	3.73739	0.444369	2.23058	5.61534	1.02191	3.68156	3.73134	4.11157	3.19499	1.96029	0.268752	0.601102	0.256168	0.460684	1.18892	0.279909	0.351564	0.214319
	51										0.550684	0.415425	0.447121	1.29514	0.161462	0.789274	2.25808	0.401243	1.33897	1.1978	1.58838	1.3599	0.861067	0.107415	0.232718	0.106844	0.198566	0.44801	0.120037	0.132024	0.0961736	0.16595
	50										0.126279	0.120659	0.370325	0.0512065	0.252302	0.632064	0.112422	0.433055	0.389453	0.439405	0.412581	0.270204	0.0334641	0.0762465	0.0325431	0.052929	0.127572	0.0360898	0.0524769	0.0328103	0.0553954	0.0357241
	49										0.243419	0.596365	0.0810675	0.403863	1.12815	0.186614	0.781623	0.589909	0.7987	0.620998	0.381562	0.0576041	0.120546	0.0546722	0.100243	0.228343	0.0639859	0.0880465	0.0500971	0.0908421	0.0526129	0.0600108
	48										1.70264	0.21738	1.09238	3.00755	0.519086	2.06494	2.19338	2.3196	1.91417	1.08956	0.183443	0.317878	0.160401	0.29399	0.718796	0.21283	0.243068	0.167854	0.263639	0.166607	0.167094	0.158319
	47										0.349058	1.53021	4.95016	0.766758	3.09894	2.60784	3.44727	2.75813	1.82264	0.245864	0.545753	0.248973	0.480148	1.04666	0.316998	0.394465	0.222094	0.410028	0.263299	0.304051	0.277799	0.351539
	46										1.11535	3.38797	0.536325	1.94144	2.10528	2.35725	1.94461	1.15132	0.19354	0.373512	0.175328	0.333239	0.752122	0.211846	0.292402	0.17053	0.296264	0.191523	0.236722	0.182021	0.258213	0.15149
	45										3.40046	0.594439	2.52036	1.99318	2.46285	1.96194	1.3849	0.191142	0.424801	0.180525	0.325234	0.763196	0.246553	0.297561	0.179683	0.325097	0.248154	0.229833	0.187015	0.291691	0.194059	0.270789
	44										0.31165	1.32549	1.20305	1.52256	1.2831	0.802495	0.135142	0.267264	0.109127	0.219259	0.469171	0.137723	0.176754	0.120536	0.208509	0.114964	0.136428	0.114248	0.152963	0.103106	0.15334	0.156377
	43										1.64567	1.39002	1.94303	1.42547	0.918318	0.160247	0.305894	0.122501	0.263389	0.652596	0.188814	0.240971	0.122885	0.20543	0.149107	0.162658	0.145107	0.197997	0.136737	0.178754	0.204727	0.365968
	42										0.671663	0.89206	0.733599	0.438426	0.0652143	0.133732	0.0564925	0.136372	0.29393	0.0767561	0.0938096	0.0665245	0.103286	0.0709728	0.0854489	0.0657691	0.0951307	0.062422	0.097533	0.0919025	0.174904	0.111454
	41										1.05461	0.880908	0.562228	0.0868212	0.161261	0.0742141	0.152049	0.34033	0.0945454	0.139782	0.0745566	0.137877	0.0889104	0.102408	0.103389	0.125979	0.0840461	0.134842	0.130634	0.230823	0.1608	0.0946308
	40										0.502141	0.324598	0.0559026	0.0982064	0.05099	0.0989242	0.209492	0.0554354	0.078345	0.053737	0.0890322	0.0595757	0.074033	0.062074	0.0703703	0.0478689	0.0760929	0.0772907	0.151903	0.104086	0.0621119	0.0650555
	39										0.507957	0.0694435	0.143965	0.0773243	0.161048	0.340902	0.0969676	0.130305	0.0718391	0.132882	0.0838604	0.103717	0.0862506	0.109592	0.072985	0.111945	0.0987531	0.226753	0.156207	0.0935686	0.098822	0.0435723
	38										0.0241909	0.0432494	0.0213073	0.0415968	0.108525	0.0293647	0.0374267	0.0248157	0.0456634	0.0270097	0.030721	0.0327311	0.0373092	0.0260291	0.0387478	0.0406529	0.0679006	0.0474583	0.0288012	0.0337449	0.0135063	0.0535836
	37										0.0893983	0.040126	0.0859764	0.189387	0.0544083	0.0721488	0.053948	0.0766947	0.0490135	0.0606143	0.0625498	0.0720196	0.0477674	0.0713683	0.0819185	0.155184	0.0990104	0.0603486	0.0663801	0.0263469	0.114151	0.067753
	36										0.0454809	0.0774108	0.199677	0.0533471	0.0775937	0.051178	0.0779171	0.0606207	0.0614732	0.0595096	0.0759684	0.0497963	0.0789601	0.0744639	0.14948	0.100891	0.0637202	0.0750145	0.0265694	0.111825	0.0695403	0.0659635
	35										0.112898	0.26765	0.0779901	0.0907575	0.0625922	0.122963	0.0867528	0.0876318	0.0882044	0.0956272	0.0691944	0.114079	0.119809	0.231604	0.141246	0.0924675	0.109014	0.04039	0.138467	0.098788	0.0926232	0.151036
	34										0.150203	0.0402988	0.0490873	0.034777	0.0611365	0.0418086	0.0444174	0.0465701	0.0498132	0.0350118	0.0552726	0.0587725	0.112618	0.091946	0.0483903	0.0544215	0.0223047	0.0796719	0.0474714	0.0504047	0.0945551	0.145873
	33										0.0153419	0.0190237	0.0122845	0.0222628	0.0170194	0.0177423	0.0166459	0.0208785	0.0137288	0.022956	0.0213357	0.0416031	0.0283989	0.0195632	0.021458	0.00751734	0.0270213	0.0205866	0.0196541	0.0344679	0.0646452	0.0209935
	32										0.0643802	0.0410132	0.0818439	0.0540614	0.0615652	0.0659228	0.0703232	0.0452637	0.0812869	0.0822984	0.164224	0.119916	0.0564789	0.0735237	0.0261788	0.108782	0.0723958	0.0633745	0.121136	0.208726	0.0889842	0.18484
	31										0.0317737	0.0569508	0.0395917	0.0439921	0.0439724	0.0495495	0.0361943	0.0551149	0.0624195	0.0973775	0.0765247	0.0441581	0.0549992	0.0204115	0.0845049	0.0498983	0.0538521	0.0984806	0.183035	0.0554722	0.12563	0.245276
	30										0.0644061	0.0373287	0.0435601	0.0437644	0.0589504	0.0413777	0.0572611	0.0648997	0.106806	0.0768271	0.0542534	0.0591534	0.0206187	0.0802636	0.0527137	0.0489382	0.0936357	0.171851	0.0640233	0.126564	0.196604	0.103934
	29										0.0454223	0.0502359	0.0426726	0.0619432	0.0441399	0.0694952	0.0688609	0.129763	0.0912008	0.0602768	0.0687339	0.0242882	0.0845284	0.0623277	0.0599331	0.119057	0.201901	0.0678645	0.167435	0.257079	0.127931	0.237238
	28										0.185071	0.132449	0.195139	0.119895	0.205471	0.208265	0.362973	0.286694	0.183832	0.19742	0.0934648	0.293949	0.199328	0.183381	0.342876	0.609042	0.214236	0.466962	0.722529	0.426228	0.734814	0.819436
	27										0.20718	0.250904	0.176104	0.271618	0.285419	0.541734	0.41373	0.262566	0.302273	0.110325	0.432424	0.266706	0.264565	0.504053	0.970765	0.307119	0.658631	1.1612	0.620228	1.13771	1.37949	0.684901
	26										0.0460524	0.0300441	0.0494709	0.0631765	0.0988279	0.0751847	0.045308	0.0494664	0.02079	0.0665934	0.0501232	0.0506236	0.091342	0.164301	0.0582703	0.123375	0.223508	0.111523	0.198815	0.252567	0.129555	0.326897
	25										0.0196243	0.0288811	0.0320603	0.0551538	0.0421709	0.0249365	0.0306761	0.0107285	0.0411546	0.0314692	0.0326409	0.0526342	0.104283	0.0346037	0.0858356	0.120235	0.0727451	0.115777	0.127935	0.0729485	0.160991	0.133344
	24										0.0577553	0.0560607	0.112288	0.0730762	0.0488284	0.0586983	0.0196185	0.0834738	0.0586953	0.0613088	0.11536	0.196293	0.0666089	0.157848	0.251666	0.141238	0.240873	0.328346	0.15364	0.358351	0.247296	0.223287
	23										0.074001	0.122702	0.0938058	0.0609719	0.0759793	0.028644	0.105268	0.0758672	0.0726768	0.129538	0.240152	0.0954655	0.204696	0.298559	0.158053	0.302319	0.338484	0.181634	0.459354	0.315561	0.302442	0.555786
	22										0.15955	0.10476	0.0747927	0.0784938	0.0321448	0.129915	0.0850228	0.0743492	0.150025	0.294905	0.0988484	0.246129	0.351948	0.212394	0.37318	0.368007	0.212074	0.497602	0.350544	0.331677	0.737341	1.06808
	21										0.0401334	0.0252449	0.029218	0.00977155	0.0400986	0.03023	0.0302769	0.0538067	0.123182	0.0357968	0.0882158	0.126314	0.0703774	0.129612	0.157076	0.0785594	0.199285	0.152792	0.131354	0.235245	0.353961	0.0566704
	20										0.0328387	0.0325227	0.0134813	0.0503847	0.0393593	0.038981	0.0624785	0.129085	0.0501564	0.114934	0.148627	0.085353	0.149686	0.179025	0.10304	0.238437	0.172136	0.168078	0.278129	0.447821	0.0733788	0.0733788
	19										0.0579891	0.0197347	0.07934	0.0600147	0.0599718	0.0959437	0.220417	0.0749005	0.151226	0.242291	0.149121	0.281542	0.365108	0.157968	0.415988	0.299015	0.263174	0.496606	0.600441	0.126932	0.126932	0.126932
	18										0.00323076	0.0104147	0.0076235	0.0073032	0.0126747	0.0296203	0.00999466	0.0237757	0.0311953	0.019721	0.0329347	0.038819	0.0210367	0.046095	0.032841	0.0325794	0.0567197	0.0839511	0.0157009	0.0157009	0.0157009	0.0157009
	17										0.0352301	0.0232141	0.0232586	0.0394335	0.0837856	0.0265901	0.0680672	0.09102	0.0568749	0.101318	0.113672	0.0685968	0.152593	0.128275	0.0896028	0.182431	0.317615	0.0482969	0.0482969	0.0482969	0.0482969	0.0867583
	16										0.0678029	0.0570113	0.114523	0.212736	0.0821709	0.182184	0.274206	0.163067	0.289811	0.29475	0.185799	0.405813	0.350731	0.245482	0.515332	0.786915	0.138918	0.138918	0.138918	0.138918	0.228461	0.138918
	15										0.0320764	0.0596077	0.113132	0.0422709	0.112342	0.152783	0.0810353	0.137293	0.170217	0.096907	0.246317	0.183959	0.162629	0.27832	0.383883	0.0892315	0.0904592	0.0892315	0.0893037	0.140749	0.0892315	0.0892315
	14										0.105665	0.205981	0.0706579	0.172053	0.25946	0.148138	0.292625	0.312689	0.192785	0.413989	0.314561	0.271319	0.475234	0.758937	0.167848	0.167848	0.167848	0.167848	0.253496	0.167848	0.167848	0.167848
	13										0.126878	0.0412427	0.112305	0.157635	0.105326	0.165061	0.19278	0.105068	0.224656	0.159366	0.177042	0.339553	0.516539	0.098318	0.098318	0.098318	0.098318	0.157025	0.098318	0.098318	0.098318	0.098318
	12										0.047507	0.121493	0.19438	0.110019	0.190402	0.192322	0.120481	0.321482	0.21766	0.20725	0.329293	0.630013	0.112765	0.112765	0.112765	0.112765	0.175989	0.112765	0.112765	0.112765	0.112765	0.205744
	11										0.0686908	0.0956459	0.0610603	0.106412	0.125426	0.0790509	0.191087	0.126834	0.140813	0.237056	0.308714	0.0764203	0.0783446	0.0769154	0.0769178	0.0920941	0.0769154	0.0769154	0.0769154	0.0769154	0.111261	0.0769154
	10										0.204479	0.113202	0.238145	0.245759	0.12984	0.346382	0.244845	0.220749	0.430031	0.633643	0.156591	0.156591	0.156591	0.156591	0.183555	0.156591	0.156591	0.156591	0.156591	0.234815	0.156591	0.156591
	9										0.0406542	0.0663548	0.0761749	0.0483261	0.0980734	0.0727601	0.0764934	0.159957	0.197243	0.0467121	0.0475976	0.0467121	0.047204	0.0713133	0.0471766	0.0469375	0.0471766	0.0471108	0.0734329	0.0471108	0.0471766	0.0471108
	8										0.0981281	0.110621	0.0634154	0.149942	0.115814	0.129726	0.185402	0.302069	0.0792795	0.0792795	0.0792795	0.0792795	0.0938166	0.0792795	0.0792795	0.0792795	0.0792795	0.115157	0.0792795	0.0792795	0.0792795	0.0792795
	7										0.0905467	0.0490025	0.114909	0.0845222	0.0917705	0.149919	0.246888	0.0687323	0.0743799	0.0687323	0.0743799	0.0840639	0.0743799	0.0711817	0.0743799	0.0719225	0.0932597	0.072407	0.0740426	0.0727228	0.0737836	0.064208
	6										0.0421253	0.0977577	0.0821564	0.0681205	0.118897	0.197692	0.0645835	0.063372	0.0645835	0.063372	0.0737404	0.063372	0.0642114	0.063372	0.0642114	0.069505	0.0642114	0.0642114	0.0642114	0.0642114	0.0500367	0.0642114
	5										0.109099	0.0767698	0.0836473	0.138828	0.216411	0.0753191	0.0769815	0.0753191	0.0753764	0.073609	0.0753191	0.0753191	0.0753191	0.0753191	0.087242	0.0753191	0.0753191	0.0753191	0.0753191	0.0597242	0.0753191	0.0753191
	4										0.0699407	0.0809868	0.14505	0.195195	0.0806665	0.0772337	0.0797978	0.0772337	0.0798306	0.0780871	0.0797614	0.0797614	0.0797614	0.0732894	0.0797614	0.0797614	0.0797614	0.0797614	0.0505476	0.0797614	0.0797614	0.0797614
	3										0.0842548	0.137137	0.225245	0.0871744	0.089268	0.0879002	0.089268	0.0812749	0.0882575	0.0879002	0.0882575	0.0879002	0.0896315	0.0879002	0.0882575	0.0879002	0.0882575	0.0603867	0.0882575	0.0882575	0.0882575	0.0882575
	2										0.095006	0.14536	0.075813	0.0754348	0.075813	0.0740161	0.0557817	0.0730231	0.073803	0.0723589	0.0725781	0.0693666	0.0723589	0.0723589	0.0723589	0.0723589	0.0432659	0.0723589	0.0723589	0.0723589	0.0723589	0.0490748
	1										0.139941	0.0721942	0.0773945	0.0721942	0.0740814	0.0493046	0.0721942	0.0721942	0.0721942	0.0721942	0.0532778	0.0721942	0.0721942	0.0721942	0.0721942	0.0415091	0.0721942	0.0721942	0.0721942	0.0721942	0.0415091	0.0721942
	0										0.0649128	0.0640183	0.0646351	0.0640391	0.0429729	0.0640391	0.0646351	0.0640391	0.0646351	0.0404112	0.0646351	0.0642486	0.0646351	0.0646351	0.0335927	0.0646351	0.0646351	0.0646351	0.0646351	0.0305464	0.0646351	0.0646351
Rate Lower		Year
		2010	2011	2012	2013	2014	2015	2016	2017	2018	2019	2020	2021	2022	2023	2024	2025	2026	2027	2028	2029	2030	2031	2032	2033	2034	2035	2036	2037	2038	2039	2040
Age	84										0.0364417	0.00804423	0.0217964	0.0168702	0.0231148	0.0198487	0.0233634	0.0261324	0.020475	0.0159628	0.0186981	0.00831713	0.0192067	0.0137493	0.00661021	0.014906	0.0155775	0.00516516	0.00993888	0.0156051	0.00690589	0.0275336
	83										0.0197973	0.0564834	0.048553	0.0503559	0.0848478	0.0586544	0.0477776	0.0394029	0.0407731	0.0439787	0.0217033	0.0460264	0.0399821	0.013758	0.0341038	0.0261939	0.0148382	0.016616	0.0497565	0.0243535	0.0589981	0.0475697
	82										0.00738555	0.00819734	0.0112478	0.0116939	0.0116403	0.0102708	0.00790818	0.00906848	0.0111829	0.00468282	0.00927438	0.00784675	0.00308958	0.00802293	0.00800291	0.00442664	0.00561178	0.012259	0.00528297	0.0135056	0.0126452	0.00225878
	81										0.015561	0.0134667	0.0264633	0.0189588	0.015762	0.0183638	0.0157067	0.0179186	0.00937388	0.0161684	0.014416	0.00551819	0.014165	0.0104129	0.00575867	0.00813451	0.0189187	0.00709642	0.0204258	0.0164569	0.00369226	0.0256982
	80										0.0116599	0.014379	0.0122746	0.0130944	0.0138567	0.0123001	0.0137413	0.0057995	0.0133381	0.00926919	0.00400638	0.00991642	0.00809047	0.00541047	0.00611864	0.0124444	0.00620967	0.0169747	0.0139508	0.00319578	0.0172714	0.0144339
	79										0.0162254	0.0106978	0.00980676	0.0110483	0.00986959	0.0104134	0.00469633	0.00753131	0.00729447	0.0032921	0.00882798	0.00556523	0.00402722	0.00519173	0.0076115	0.00485064	0.0108932	0.00984542	0.00210079	0.0100253	0.0114203	0.00533247
	78										0.0500003	0.0418252	0.0444022	0.0552443	0.0405482	0.0181675	0.0399163	0.0411689	0.0147096	0.0363421	0.0278499	0.0147139	0.0242544	0.0412532	0.0224054	0.060092	0.0533499	0.0107737	0.0608223	0.0667243	0.0216302	0.0281394
	77										0.0486997	0.0598714	0.0548253	0.0487265	0.0261042	0.0481885	0.0365846	0.0137365	0.0407751	0.0306644	0.021941	0.0245821	0.0454097	0.0205874	0.0599989	0.0453	0.0118273	0.0622561	0.0506962	0.0261755	0.0298581	0.00204062
	76										0.0449146	0.041496	0.0507565	0.0186507	0.0424903	0.0319176	0.0122192	0.0329911	0.0281403	0.0112287	0.0207137	0.0390722	0.0199077	0.0476675	0.0361334	0.00803091	0.0430246	0.0402102	0.0194136	0.022792	0.00151024	0.0114867
	75										0.0262587	0.0287681	0.0169619	0.0277159	0.0243619	0.00811801	0.0215388	0.0117023	0.00984818	0.0122863	0.0249057	0.0103133	0.0263426	0.0263622	0.00641338	0.0326258	0.0270124	0.0121331	0.0142665	0.00102795	0.00894492	0.0152324
	74										0.0325469	0.0120791	0.0201133	0.0172047	0.00613816	0.0182424	0.011906	0.00822969	0.0111436	0.0244771	0.00921513	0.0268712	0.0210051	0.00477742	0.0240115	0.0193031	0.0130592	0.0123193	0.000820217	0.00686295	0.0133476	0.00287515
	73										0.0191814	0.0337942	0.0362689	0.0132253	0.0278582	0.0225779	0.0177063	0.0145169	0.0386149	0.0186609	0.0374	0.0404111	0.00900807	0.0354174	0.0333706	0.0123705	0.0246008	0.00145565	0.0116462	0.0163367	0.00481356	0.0162025
	72										0.048761	0.0363277	0.0142689	0.0399547	0.0278327	0.0220224	0.0270547	0.0426749	0.0222571	0.0628474	0.0378352	0.00855806	0.0514579	0.0393221	0.0202225	0.0309162	0.00183221	0.0130325	0.0218721	0.00541157	0.0193401	0.0101664
	71										0.0476986	0.0130184	0.0478349	0.0273216	0.0141926	0.0282015	0.0576694	0.0189142	0.0511465	0.0527809	0.00979004	0.0448927	0.0522937	0.0174016	0.0217213	0.00172437	0.0137143	0.0206861	0.00547957	0.0201291	0.0122385	0.00822277
	70										0.0164703	0.0427524	0.028287	0.0174273	0.0262366	0.0546718	0.0227794	0.0515302	0.0461338	0.0126981	0.0651285	0.0520757	0.0243345	0.0322106	0.00161732	0.0159129	0.0286669	0.00687177	0.024379	0.0156541	0.0117983	0.0129574
	69										0.0380748	0.022059	0.0164821	0.0189347	0.0449101	0.0170168	0.0475889	0.0416372	0.00713315	0.0381971	0.0294258	0.0168473	0.021207	0.00123881	0.0108334	0.0169666	0.00554333	0.0156275	0.0102616	0.0102445	0.0110781	0.0271406
	68										0.0173963	0.0116113	0.0161264	0.0321796	0.0143435	0.0318864	0.0362322	0.00698157	0.0395999	0.026058	0.016196	0.0238341	0.00114651	0.00958683	0.0132159	0.00342266	0.0126222	0.00736654	0.00676384	0.00841538	0.0198164	0.00220005
	67										0.0204918	0.0251012	0.0555327	0.0242863	0.0515232	0.0483375	0.0110317	0.0592394	0.0507482	0.0212244	0.0353066	0.00166267	0.0100642	0.0211392	0.00567787	0.0167719	0.0108798	0.0111235	0.0137103	0.0384199	0.00303677	0.0181573
	66										0.0193772	0.0322073	0.0134725	0.0407346	0.0336186	0.00532471	0.0409853	0.0361138	0.0161556	0.0178997	0.00114406	0.0089453	0.0138893	0.00263057	0.0110395	0.00746989	0.00695888	0.00941667	0.0195322	0.00183462	0.0125593	0.0303986
	65										0.0586849	0.0280058	0.0690524	0.0539833	0.0123203	0.0592378	0.0566979	0.0206983	0.0336765	0.00182126	0.0137956	0.0222323	0.00551775	0.0184169	0.0116753	0.00943296	0.0131209	0.0350919	0.00370376	0.0186882	0.0426244	0.0113727
	64										0.0234957	0.0492578	0.0498609	0.0114693	0.0557562	0.0485502	0.020866	0.0320262	0.00189362	0.0134923	0.025224	0.00635883	0.0177064	0.0109118	0.0117726	0.012582	0.033711	0.00346968	0.0195329	0.0530012	0.0117303	0.0279489
	63										0.0369216	0.0292167	0.00814882	0.0313776	0.0306453	0.0147089	0.022051	0.00114922	0.00782423	0.0114387	0.00358674	0.0103869	0.00538362	0.00524513	0.00781635	0.0167735	0.00210662	0.0121674	0.0273335	0.00633978	0.0154597	0.0111521
	62										0.0311725	0.00532296	0.0373889	0.0280648	0.0135555	0.0218166	0.00122619	0.0073038	0.0122298	0.00315518	0.0108849	0.00561392	0.00684689	0.00716494	0.0154822	0.00223811	0.0120882	0.0223514	0.00636904	0.0152336	0.0124704	0.0150121
	61										0.00767352	0.0387671	0.0355114	0.0164875	0.0251206	0.00130287	0.00758941	0.0146795	0.00383259	0.0148978	0.0084971	0.00751176	0.00858535	0.0222345	0.00263024	0.0146321	0.0374005	0.00736813	0.0166745	0.0196788	0.0209864	0.0142562
	60										0.0175774	0.0144046	0.00643678	0.00878947	0.000419332	0.00355387	0.0046569	0.00134789	0.00418893	0.00245635	0.00236738	0.00318025	0.00844897	0.000708788	0.00427077	0.00853486	0.00227403	0.00461033	0.00495878	0.00604377	0.00466437	0.00304237
	59										0.0345329	0.0133005	0.0252839	0.00104454	0.010385	0.0117172	0.00305383	0.0110411	0.00482689	0.00613637	0.00723624	0.021115	0.0022671	0.0110877	0.0269919	0.00614611	0.013124	0.0128255	0.0165665	0.0120327	0.00749763	0.00101729
	58										0.0148577	0.023874	0.00131453	0.00802903	0.0123077	0.00343489	0.0115699	0.00791109	0.00756849	0.00803777	0.0201048	0.00293941	0.0122593	0.0313565	0.00592825	0.0131652	0.0113484	0.0155134	0.0109332	0.00708548	0.000970279	0.00219627
	57										0.0143282	0.000725891	0.00549107	0.00802471	0.00261135	0.00882194	0.00457759	0.00479656	0.0041685	0.0110623	0.0012318	0.00745586	0.0176252	0.00384973	0.00890018	0.00910863	0.0122196	0.0071989	0.00595719	0.000703129	0.00123762	0.000406893
	56										0.000669751	0.00763917	0.00885709	0.00236263	0.0100638	0.00483304	0.00584256	0.00652327	0.0172844	0.00178498	0.0091546	0.0200412	0.00416323	0.0104416	0.0115996	0.0125006	0.00952081	0.00489889	0.000641824	0.00121943	0.000394589	0.00114479
	55										0.0061826	0.0115519	0.00297975	0.0108951	0.0063389	0.00602719	0.00772144	0.019968	0.00225717	0.00918544	0.0259593	0.0053905	0.00968239	0.00717426	0.0120393	0.00994611	0.00555676	0.000874682	0.0012796	0.000636029	0.00110571	0.00241624
	54										0.00576885	0.00123862	0.00424198	0.00252595	0.00282509	0.00322243	0.00793155	0.000948479	0.00286949	0.0159111	0.00203536	0.00481035	0.00572019	0.00601916	0.00392544	0.00255242	0.000377874	0.000697293	0.000296148	0.000380279	0.00100812	0.000274797
	53										0.00172621	0.00497882	0.00327266	0.0032293	0.00343731	0.0090493	0.00099015	0.00491871	0.0108199	0.00253978	0.00573501	0.00604621	0.0077352	0.00551245	0.00288422	0.000404569	0.000761966	0.00028481	0.000519385	0.00111914	0.000298166	0.000395097
	52										0.021207	0.00811112	0.012891	0.0120937	0.0310539	0.00292349	0.0166018	0.0393581	0.00919431	0.0170343	0.0192733	0.0193912	0.0146296	0.0119499	0.00120326	0.00227949	0.000840297	0.00136623	0.00437019	0.000903262	0.00173102	0.000672299
	51										0.00386085	0.00313501	0.00366832	0.00976495	0.00113705	0.00478471	0.0108976	0.00242601	0.00554895	0.00504254	0.00677529	0.0061651	0.0033623	0.000420536	0.000803987	0.000274467	0.000532908	0.000977038	0.000314465	0.000482549	0.000237054	0.000435373
	50										0.00156415	0.00148538	0.00398638	0.000393849	0.0020459	0.00653782	0.00103832	0.00227955	0.00225359	0.00282556	0.00213217	0.00129369	0.000167733	0.000321555	0.000114333	0.00023679	0.000464235	0.000122478	0.000168161	0.000100053	0.000174791	0.000129328
	49										0.0026919	0.00857453	0.000645326	0.00323854	0.0119481	0.00199094	0.00411581	0.00410141	0.00532465	0.00384778	0.00221939	0.000294895	0.000590599	0.0001877	0.000325277	0.000791861	0.000196223	0.000361792	0.000121094	0.000271972	0.000191258	0.000283281
	48										0.0243919	0.00229065	0.0141827	0.0266187	0.00614002	0.0123686	0.0140679	0.0158343	0.0100479	0.00572006	0.000885891	0.00146407	0.00058919	0.00095142	0.00240028	0.000536038	0.000799736	0.000547987	0.000923943	0.000526524	0.000750139	0.000574551
	47										0.00511016	0.0264257	0.0788642	0.0149034	0.032841	0.0270334	0.0394991	0.0261653	0.0175715	0.00168588	0.00282555	0.00145436	0.00193945	0.00564864	0.00114879	0.00201807	0.00113084	0.00211284	0.00122814	0.00181444	0.00132986	0.00125911
	46										0.0094501	0.0234179	0.00472698	0.0118318	0.00853221	0.0140377	0.0116997	0.00519237	0.000659777	0.00133362	0.000607614	0.000823931	0.00217019	0.000504808	0.000597541	0.000412951	0.000693981	0.000511594	0.000680067	0.000515185	0.000378161	0.000457359
	45										0.0497136	0.00942598	0.0258588	0.0248718	0.0263426	0.0204533	0.0144762	0.00159655	0.00228583	0.000983646	0.00165495	0.0034895	0.000953154	0.00144851	0.000764009	0.00160902	0.00102268	0.00123196	0.00114098	0.000774809	0.00108194	0.00141546
	44										0.00558364	0.0162483	0.0127785	0.0157422	0.0120633	0.00572434	0.000719973	0.00153034	0.000536936	0.000732188	0.00215204	0.000548441	0.000734513	0.00041786	0.000736477	0.0004211	0.000636053	0.000498465	0.000460467	0.000509075	0.000574333	0.000732294
	43										0.01397	0.0113536	0.0171538	0.0114895	0.00632378	0.000735591	0.00160114	0.000712453	0.00111881	0.00222716	0.000630791	0.000621782	0.000489845	0.000957342	0.000638213	0.000935677	0.000538803	0.000438655	0.000611975	0.000796073	0.000803581	0.00114722
	42										0.00604386	0.0083225	0.00544236	0.00274657	0.000462898	0.000742327	0.000275858	0.000501229	0.00101482	0.000248671	0.000230668	0.0001966	0.000355414	0.000250034	0.000383366	0.00023976	0.000209439	0.000273892	0.000365535	0.000386948	0.000521938	0.00037318
	41										0.0121741	0.00839442	0.00417001	0.000554612	0.00124521	0.000454249	0.000722065	0.00167405	0.000417144	0.000443749	0.000290333	0.000490833	0.00044193	0.000518529	0.000353129	0.000368332	0.000438117	0.000586649	0.000533696	0.00089834	0.000661937	0.000364359
	40										0.00676771	0.00392986	0.000572908	0.00107853	0.000340939	0.000599134	0.00123897	0.000298405	0.000455368	0.000242293	0.000552794	0.000331955	0.000400653	0.00032057	0.000262949	0.000288584	0.000494957	0.000460441	0.00066099	0.000546832	0.000378383	0.000288303
	39										0.00492438	0.000664793	0.00137023	0.000492544	0.000736416	0.0017144	0.000580165	0.000561271	0.000250661	0.000492435	0.000408103	0.000574732	0.000360011	0.000373002	0.000347437	0.000541813	0.000558841	0.000761715	0.000537009	0.000396327	0.000424329	0.000100814
	38										0.00031963	0.000372435	0.000176275	0.000292718	0.000743907	0.000133743	0.000161457	0.000137928	0.000207791	0.000157177	0.000193632	0.000128384	0.000146443	0.000156198	0.000226638	0.000184764	0.000286851	0.000224733	0.000155127	0.000169245	3.93925e-05	0.000295413
	37										0.000753877	0.000342916	0.000481074	0.00116904	0.000247405	0.000382403	0.000200425	0.000428498	0.00034129	0.000402969	0.000239089	0.000227449	0.000230679	0.000390288	0.000278323	0.000619957	0.000368341	0.000291474	0.000282671	7.92588e-05	0.000516244	0.000244462
	36										0.00036058	0.000387328	0.0010145	0.000266769	0.000306212	0.000235104	0.000369551	0.000226942	0.000343008	0.000256925	0.00017739	0.000248936	0.000349938	0.000266815	0.000448919	0.000371826	0.000241297	0.000191742	7.35336e-05	0.000405156	0.000193776	0.000217438
	35										0.000604508	0.00124889	0.000319408	0.000307747	0.000280256	0.000513374	0.000351243	0.000430233	0.000288108	0.000175684	0.000372185	0.000394921	0.000377609	0.000709174	0.000386585	0.000370941	0.000265607	9.30051e-05	0.000460588	0.00021851	0.000286987	0.000315907
	34										0.000711679	0.000110447	0.000179741	0.000108788	0.000217165	0.000153117	0.000200556	0.000121686	0.000131563	0.000156925	0.000189962	0.000147851	0.000327639	0.000262162	0.000169568	0.000122783	3.34112e-05	0.000235026	0.000123634	0.000124648	0.000147975	0.000256086
	33										6.29445e-05	0.000104779	4.626e-05	9.68857e-05	6.98959e-05	7.23796e-05	6.45005e-05	5.60971e-05	7.39393e-05	0.000101986	8.63705e-05	0.000156291	0.000139506	7.59028e-05	5.44685e-05	1.65064e-05	0.000101533	4.43867e-05	6.49373e-05	7.15831e-05	0.000150013	4.36208e-05
	32										0.000409808	0.000217928	0.000515878	0.000315384	0.000363231	0.000300419	0.000241317	0.000270326	0.000350342	0.000329641	0.000619528	0.000368349	0.00029844	0.000264008	7.59814e-05	0.000380664	0.000247243	0.000227906	0.000305947	0.000386023	0.000205468	0.000441907
	31										0.000111639	0.000210538	0.000162673	0.000181632	0.000140285	7.81637e-05	0.0001273	0.0001412	0.000219377	0.00028532	0.000222508	0.000129078	0.000170027	3.41267e-05	0.000186626	7.09893e-05	0.000149196	0.000153359	0.000310743	9.20517e-05	0.000175535	0.000370669
	30										0.000270479	0.000243875	0.000275136	0.000152506	0.00018648	0.000187511	0.000252221	0.000234839	0.000425548	0.000323542	0.000223979	0.000178037	5.8536e-05	0.000272803	0.000213606	0.000191264	0.000222393	0.000397851	0.000141246	0.000313861	0.000521449	0.000250303
	29										0.00048174	0.000559977	0.000376532	0.00052595	0.000425468	0.000490882	0.000560806	0.000988726	0.000694809	0.000422096	0.000358111	9.68071e-05	0.000771837	0.000372896	0.00038136	0.000540333	0.000981168	0.000273282	0.000631439	0.00114528	0.000532489	0.000655917
	28										0.00176524	0.00120532	0.00135263	0.00111587	0.00176244	0.00135494	0.00287775	0.00198823	0.00132272	0.000926361	0.000281516	0.00176562	0.000981183	0.00108874	0.00156583	0.0027197	0.000814677	0.00170132	0.00301863	0.00181351	0.00213607	0.00182973
	27										0.00232963	0.00195253	0.00241618	0.00339194	0.00335164	0.00633584	0.0049273	0.00219057	0.00224062	0.000549718	0.00399207	0.00183488	0.00206555	0.0025913	0.00444058	0.00170501	0.00290153	0.00498337	0.00316249	0.00375913	0.00311898	2.52954e-06
	26										0.00043309	0.000287625	0.000510956	0.00046367	0.000790804	0.000470155	0.000266259	0.00036071	8.96759e-05	0.000593085	0.000331104	0.000318589	0.000465177	0.000856	0.000285517	0.000652515	0.000918342	0.000480544	0.000944645	0.000675523	7.17329e-07	2.19154e-07
	25										0.000235123	0.000282156	0.000271315	0.000511446	0.000416306	0.00023755	0.00019468	6.19736e-05	0.000429896	0.000164838	0.000178308	0.000258886	0.000442698	0.000163178	0.000316264	0.000679893	0.000357319	0.000410724	0.000392115	7.10994e-07	1.64999e-07	4.5793e-08
	24										0.000718051	0.000636853	0.00123695	0.000956167	0.000552776	0.00050429	0.000166014	0.000831726	0.000439427	0.000498572	0.000668868	0.000941751	0.00037501	0.000854739	0.0015727	0.00064949	0.000815973	0.000637933	1.01259e-06	3.25213e-07	1.23384e-07	6.31954e-08
	23										0.00113701	0.00205393	0.00164202	0.000795862	0.000743111	0.000204778	0.00147382	0.000689472	0.000713782	0.000933451	0.00168904	0.000585391	0.00133897	0.00201347	0.00115565	0.00151958	0.00115203	1.04752e-06	3.99964e-07	1.39463e-07	9.20573e-08	5.81741e-08
	22										0.00291673	0.00198108	0.000937124	0.00120871	0.000276896	0.00174768	0.000828335	0.000980696	0.0014952	0.00218512	0.000765815	0.00225391	0.00194586	0.0013243	0.00153856	0.00169174	1.54482e-06	4.57943e-07	2.05252e-07	9.40175e-08	8.16705e-08	7.15633e-08
	21										0.000769757	0.000420697	0.000453521	0.000118577	0.0008356	0.000352098	0.000444938	0.000559091	0.000737688	0.000277176	0.000533154	0.000947501	0.000618454	0.000555006	0.000451332	4.57368e-07	1.86211e-07	5.56206e-08	3.94375e-08	2.72997e-08	3.12605e-08	0.00227819
	20										0.00040818	0.000456917	0.000130601	0.000770991	0.000377326	0.000441633	0.000451747	0.000970971	0.00031967	0.000712572	0.00124396	0.000547034	0.000901717	0.000721369	5.93987e-07	1.8177e-07	8.08749e-08	5.98454e-08	3.37982e-08	3.89663e-08	0.00302064	0.00302064
	19										0.000851522	0.000193595	0.0014591	0.000648655	0.000717125	0.000714337	0.00181027	0.000551869	0.00112153	0.00160899	0.00101488	0.00136842	0.00110889	7.87289e-07	4.08626e-07	1.51451e-07	1.0574e-07	6.31087e-08	6.43564e-08	0.00457267	0.00457267	0.00457267
	18										3.0449e-05	0.000193917	9.79674e-05	0.000123875	0.000122561	0.000253731	9.06031e-05	0.000165196	0.000266709	0.000148861	0.000157468	0.000123745	2.06003e-07	6.21168e-08	1.9979e-08	1.39248e-08	8.35231e-09	7.65886e-09	0.000572656	0.000572656	0.000572656	0.000572656
	17										0.000549493	0.000207247	0.000367409	0.000514189	0.00069303	0.000244812	0.000454722	0.00078827	0.000395984	0.000526879	0.000402018	3.40966e-07	1.72327e-07	5.14074e-08	3.89566e-08	2.96353e-08	3.11652e-08	0.00182298	0.00182298	0.00182298	0.00182298	6.82461e-08
	16										0.000803026	0.00115575	0.00150935	0.00205923	0.000836389	0.00157319	0.0022963	0.00134717	0.00144268	0.00181686	3.32029e-06	6.1791e-07	1.93425e-07	1.06053e-07	7.5212e-08	8.1658e-08	0.00535015	0.00530971	0.00534166	0.00531638	1.66251e-07	0.00532055
	15										0.000605	0.000629542	0.00131978	0.000369726	0.000905798	0.00133539	0.000654595	0.000945889	0.000713551	1.2335e-06	3.3721e-07	1.01281e-07	7.33151e-08	3.90719e-08	5.19333e-08	0.00270412	0.00270412	0.00270412	0.00270412	9.17648e-08	0.00270412	0.00270412
	14										0.00184626	0.00316695	0.000984578	0.00195417	0.00356421	0.00167606	0.00202419	0.00193617	1.51835e-06	5.0745e-07	2.05522e-07	1.50448e-07	1.15439e-07	1.10684e-07	0.00675114	0.00669684	0.00674741	0.00669684	2.33315e-07	0.00671911	0.0067442	0.00674171
	13										0.00169679	0.000434232	0.00100191	0.00187835	0.000721869	0.00102649	0.000520812	8.75889e-07	2.86036e-07	1.08495e-07	8.07838e-08	5.97639e-08	5.98356e-08	0.00331831	0.00331831	0.00331831	0.00331831	9.40126e-08	0.00331831	0.00331831	0.00331831	0.00331831
	12										0.000777682	0.00143251	0.00278992	0.00162165	0.00149045	0.00103062	7.34199e-07	3.2833e-07	1.23508e-07	9.60775e-08	9.42768e-08	5.93887e-08	0.00416672	0.00411481	0.00416672	0.00411481	1.20357e-07	0.00411481	0.00416672	0.00414243	0.00416672	8.98687e-08
	11										0.000883688	0.00127273	0.000738483	0.000800555	0.000575	5.5415e-07	2.5991e-07	6.82381e-08	5.50338e-08	5.43521e-08	4.37909e-08	0.00211976	0.00211976	0.00211976	0.00211976	1.05702e-07	0.00211976	0.00211976	0.00211976	0.00211976	7.875e-08	0.00211976
	10										0.00360058	0.00147931	0.00257301	0.00160895	1.31555e-06	6.43388e-07	1.62781e-07	1.28879e-07	1.25087e-07	1.06399e-07	0.00595184	0.00591818	0.00595184	0.00595184	2.44391e-07	0.00595184	0.00595184	0.00595184	0.00595184	2.15855e-07	0.00595184	0.00595184
	9										0.00065426	0.000716789	0.000756286	6.17905e-07	1.86596e-07	5.77207e-08	4.14404e-08	3.72751e-08	3.52424e-08	0.00136762	0.00142993	0.00136762	0.00140924	8.55676e-08	0.00139511	0.00136762	0.00138541	0.00136762	6.11801e-08	0.00136762	0.00137416	0.00136762
	8										0.00110355	0.00101019	6.94884e-07	2.84172e-07	8.16794e-08	7.52834e-08	6.46967e-08	5.46401e-08	0.00263399	0.00259355	0.00263399	0.00259355	1.18019e-07	0.00259355	0.00263399	0.00262237	0.00263399	6.97897e-08	0.00263399	0.00263399	0.00263399	0.00263399
	7										0.000758108	4.5865e-07	2.13434e-07	7.07281e-08	6.32382e-08	4.78621e-08	4.91547e-08	0.00235166	0.00235166	0.00235166	0.00235166	8.31436e-08	0.00235166	0.00235166	0.00235166	0.00235166	7.73535e-08	0.00235166	0.00235166	0.00235166	0.00235166	5.9187e-08
	6										3.81111e-07	1.3049e-07	7.85481e-08	7.71541e-08	5.1513e-08	4.13805e-08	0.00201656	0.00201656	0.00201656	0.00201656	8.37093e-08	0.00201656	0.00201656	0.00201656	0.00201656	9.76801e-08	0.00201656	0.00201656	0.00201656	0.00201656	3.76089e-08	0.00201656
	5										2.89645e-07	9.47984e-08	8.50122e-08	6.01294e-08	7.54647e-08	0.00268728	0.00281431	0.00268728	0.00281431	9.61407e-08	0.00281431	0.00275318	0.00281431	0.00279067	9.37149e-08	0.00281431	0.00281431	0.00281431	0.00281431	5.17776e-08	0.00281431	0.00281431
	4										9.36987e-08	7.17598e-08	6.1292e-08	5.35155e-08	0.00208271	0.00208215	0.00208271	0.00208271	1.10342e-07	0.00208271	0.00208271	0.00208271	0.00208271	7.675e-08	0.00208271	0.00208271	0.00208271	0.00208271	7.44231e-08	0.00208271	0.00208271	0.00208271
	3										7.01343e-08	6.6335e-08	6.36517e-08	0.00235191	0.00239051	0.00239051	0.00239051	8.36731e-08	0.00239051	0.00239051	0.00239051	0.00239051	9.712e-08	0.00239051	0.00239051	0.00239051	0.00239051	5.44984e-08	0.00239051	0.00239051	0.00239051	0.00239051
	2										4.94657e-08	5.53754e-08	0.00190559	0.00190559	0.00190559	0.00190559	9.60611e-08	0.00190559	0.00190559	0.00190559	0.00190559	1.28942e-07	0.00190559	0.00190559	0.00190559	0.00190559	6.34126e-08	0.00190559	0.00190559	0.00190559	0.00190559	1.02592e-07
	1										4.83221e-08	0.00178632	0.0018251	0.00178795	0.0018251	1.33946e-07	0.0018251	0.00178795	0.00178795	0.00178795	1.07513e-07	0.00178795	0.00178795	0.00178795	0.00178795	4.729e-08	0.00178795	0.00178795	0.00178795	0.00178795	1.01092e-07	0.00178795
	0										0.00138409	0.00138409	0.00138409	0.00138409	8.19675e-08	0.00138409	0.00138409	0.00138409	0.00138409	8.83135e-08	0.00138409	0.00138409	0.00138409	0.00138409	4.91858e-08	0.00138409	0.00138409	0.00138409	0.00138409	5.38444e-08	0.00138409	0.00138409

## Sheet: Kidney
Kidney and Renal Pelvis
Rows are ages 84 backwards to 0 by 1 year intervals
Columns are years from 2010 to 2040 in 1 year intervals
Rate of Cancer		Year
		2010	2011	2012	2013	2014	2015	2016	2017	2018	2019	2020	2021	2022	2023	2024	2025	2026	2027	2028	2029	2030	2031	2032	2033	2034	2035	2036	2037	2038	2039	2040
Age	84	6.81986e-07	0.39211	6.16217e-07	0.745187	0.301939	0.343141	0.352063	0.645661	0.34054	0.264475	0.278972	0.310792	0.361047	0.103801	0.717959	0.306784	0.511499	0.241415	0.493917	0.208348	0.473597	0.261354	0.242168	1.83333e-07	0.140366	0.523378	0.335493	0.205946	0.17919	0.0877329	0.32463
	83	0.22364	3.00543e-07	0.272499	0.466194	0.0742143	0.366856	0.142352	0.448012	0.114837	0.154523	0.172148	0.199984	0.0574953	0.397678	0.169928	0.28332	0.13372	0.273581	0.115404	0.262326	0.144764	0.134137	1.01548e-07	0.0777487	0.289899	0.18583	0.114074	0.0992536	0.0485953	0.179813	0.205704
	82	1.20022e-06	0.93057	1.19365	0.80232	0.555549	1.0386	0.691607	1.05782	0.469787	0.667645	0.775603	0.222985	1.54232	0.659034	1.09881	0.518609	1.06104	0.447575	1.01738	0.561443	0.520226	3.93837e-07	0.301534	1.12432	0.720709	0.442414	0.384937	0.188468	0.697372	0.797787	0.570582
	81	0.353868	0.388151	0.195613	0.571901	0.149766	0.48049	0.155497	0.412072	0.193282	0.286432	0.082349	0.569584	0.243383	0.405792	0.191524	0.391843	0.165291	0.375722	0.207342	0.192121	1.45445e-07	0.111357	0.415215	0.26616	0.163385	0.142158	0.0696019	0.257541	0.294625	0.210718	0.159078
	80	0.0921176	0.0396982	0.0870203	0.0962193	0.0432414	0.0674212	0.0378034	0.105807	0.0517509	0.0189797	0.131277	0.0560948	0.0935266	0.0441423	0.0903118	0.0380961	0.0865962	0.0477881	0.0442799	3.35221e-08	0.0256656	0.0956985	0.0613443	0.0376568	0.0327646	0.0160418	0.0593579	0.067905	0.048566	0.0366641	0.0585179
	79	0.195945	0.367296	0.304498	0.577791	0.126193	0.340901	0.20188	0.5892	0.0713197	0.629281	0.268892	0.448322	0.211597	0.432912	0.182615	0.415101	0.229074	0.212257	1.60689e-07	0.123029	0.458733	0.294055	0.180509	0.157058	0.0768967	0.284534	0.325504	0.232802	0.17575	0.280507	0.220453
	78	1.46021	1.03518	1.47274	1.35813	0.513926	1.46631	0.905477	0.654016	1.90458	1.03817	1.73093	0.816957	1.67143	0.705058	1.60267	0.884432	0.819504	6.20406e-07	0.475002	1.77113	1.13532	0.696929	0.606386	0.296891	1.09856	1.25674	0.898829	0.678556	1.08301	0.851149	1.68615
	77	0.689129	0.838387	0.579674	0.926175	0.370157	1.10128	0.168302	2.92458	0.526147	1.11907	0.528172	1.0806	0.455828	1.03614	0.571796	0.529819	4.01099e-07	0.307095	1.14505	0.733999	0.450573	0.392035	0.191944	0.710231	0.812499	0.581103	0.438694	0.700179	0.550278	1.09011	0.372513
	76	0.18165	0.1074	0.128659	0.217112	0.0904817	0.0666214	0.244946	0.262953	0.184587	0.111136	0.227377	0.0959141	0.218022	0.120316	0.111483	8.43982e-08	0.064618	0.240939	0.154446	0.0948082	0.082491	0.0403882	0.149445	0.170964	0.122274	0.0923088	0.14733	0.115788	0.229379	0.0783831	0.0586613
	75	0.316137	0.32385	0.409743	0.721004	0.0743632	1.31727	0.299202	1.25329	0.249047	0.649991	0.274185	0.623249	0.34394	0.318691	2.41265e-07	0.18472	0.68876	0.441506	0.271023	0.235813	0.115456	0.42721	0.488725	0.349539	0.263878	0.421164	0.330997	0.655713	0.22407	0.167692	0.354504
	74	0.218229	0.236109	0.311505	0.135654	0.336602	0.368355	0.326465	0.387107	0.33345	0.179433	0.40787	0.225083	0.208559	1.5789e-07	0.120885	0.450742	0.288933	0.177364	0.154322	0.0755571	0.279577	0.319834	0.228747	0.172689	0.27562	0.216613	0.429115	0.146637	0.109742	0.231996	0.0923752
	73	0.0782976	0.088335	0.0288422	0.302176	0.0463209	0.197791	0.0496231	0.255063	0.0452996	0.131356	0.0724886	0.0671671	5.08488e-08	0.0389315	0.145163	0.0930516	0.0571207	0.0496997	0.0243334	0.0900386	0.103003	0.0736686	0.0556148	0.0887643	0.0697607	0.138198	0.0472248	0.0353427	0.074715	0.0297497	0.115431
	72	0.091991	0.0256846	0.201758	0.130586	0.0781076	0.0944125	0.102678	0.108815	0.10414	0.0733116	0.0679297	5.14262e-08	0.0393735	0.146811	0.0941082	0.0577693	0.0502641	0.0246097	0.0910609	0.104173	0.074505	0.0562463	0.0897721	0.0705528	0.139767	0.047761	0.035744	0.0755634	0.0300875	0.116741	0.0447162
	71	0.103537	0.695482	0.337503	0.85236	0.14432	0.756194	0.169561	0.968322	0.224984	0.265934	2.01325e-07	0.154141	0.574741	0.368418	0.226157	0.196776	0.096343	0.356489	0.40782	0.291675	0.220195	0.351443	0.276203	0.547165	0.186977	0.139932	0.295818	0.117788	0.457024	0.175057	0.0823865
	70	0.903414	0.374895	0.709876	0.507498	0.372484	0.402403	0.486224	0.674112	0.262984	2.53974e-07	0.194451	0.725043	0.464765	0.285301	0.248235	0.121538	0.449715	0.514471	0.367952	0.277779	0.44335	0.348433	0.690256	0.235873	0.176526	0.373179	0.148591	0.576542	0.220836	0.103932	0.376537
	69	0.273524	0.442892	0.237398	0.735697	0.111332	0.648118	0.190122	0.442582	1.41068e-07	0.13778	0.513735	0.329312	0.202152	0.175889	0.0861166	0.318649	0.364532	0.260715	0.196823	0.314139	0.246885	0.489086	0.16713	0.125079	0.264419	0.105285	0.408513	0.156475	0.0736415	0.266798	0.0399414
	68	0.813613	0.37293	0.866517	0.553663	0.45149	0.638095	0.31429	5.97763e-07	0.19269	0.916536	0.587514	0.360652	0.313797	0.153637	0.56849	0.650348	0.465132	0.351144	0.560444	0.440459	0.87256	0.29817	0.223149	0.47174	0.187835	0.728813	0.279161	0.131381	0.475985	0.0712581	0.0621019
	67	0.259069	0.514749	0.246598	0.849066	0.168092	0.398887	1.60521e-07	0.308764	0.48472	0.396365	0.243313	0.211703	0.103651	0.383531	0.438756	0.313801	0.236899	0.378103	0.297155	0.588671	0.20116	0.150547	0.318258	0.126723	0.491692	0.188336	0.088636	0.321123	0.0480741	0.041897	0.184964
	66	0.41161	0.168621	0.435302	0.363868	0.120952	2.34507e-07	0.0954407	0.89405	0.241291	0.18895	0.164402	0.0804926	0.297839	0.340726	0.243689	0.183969	0.293624	0.230762	0.457145	0.156215	0.11691	0.24715	0.0984093	0.381834	0.146256	0.0688322	0.249375	0.037333	0.032536	0.143637	0.02458
	65	0.216644	0.478252	0.299734	0.420684	1.14252e-07	0.224027	0.44403	0.715083	0.184815	0.205132	0.100434	0.371627	0.425138	0.304061	0.229546	0.366367	0.287932	0.5704	0.194917	0.145874	0.30838	0.12279	0.476431	0.18249	0.085885	0.311156	0.046582	0.0405966	0.179223	0.0306695	0.162831
	64	1.57998	0.846763	0.891062	1.0218e-06	0.280653	2.68003	0.913201	1.40835	0.515919	0.32223	1.19232	1.364	0.975541	0.736468	1.17544	0.923791	1.83005	0.625365	0.468018	0.989398	0.393954	1.52857	0.585496	0.275551	0.998302	0.149452	0.130249	0.575013	0.0983991	0.522422	0.738158
	63	0.0329752	0.0296733	2.55123e-08	0.0295871	0.0395767	0.0649719	0.0212008	0.0463434	0.00955315	0.0450929	0.0515859	0.0368945	0.0278529	0.0444547	0.0349374	0.0692119	0.023651	0.0177003	0.0374186	0.0148992	0.0578098	0.0221432	0.0104212	0.0377554	0.00565223	0.00492596	0.0217467	0.00372141	0.0197578	0.0279168	0.0259243
	62	0.221061	1.62528e-07	0.141321	0.798166	0.183547	0.288558	0.13346	0.164162	0.255747	0.373223	0.266931	0.201515	0.321629	0.252772	0.500747	0.171115	0.128061	0.270723	0.107795	0.418253	0.160206	0.0753973	0.27316	0.0408938	0.0356392	0.157337	0.0269244	0.142947	0.201978	0.187562	0.0860281
	61	6.83248e-08	0.050803	0.215131	0.208883	0.046	0.102503	0.0266772	0.247994	0.119447	0.108979	0.0822716	0.13131	0.103198	0.204437	0.0698601	0.0522828	0.110527	0.0440091	0.170758	0.0654064	0.0307821	0.111521	0.0166955	0.0145502	0.0642353	0.0109923	0.0583604	0.0824604	0.0765749	0.0351222	0.191568
	60	0.0297576	0.107756	0.0784459	0.0729411	0.0227676	0.0285484	0.056152	0.161385	0.0485964	0.0468003	0.0746957	0.0587041	0.116294	0.03974	0.0297411	0.0628732	0.0250346	0.0971358	0.0372065	0.0175104	0.0634391	0.00949724	0.00827691	0.0365403	0.00625296	0.0331983	0.0469077	0.0435597	0.0199793	0.108974	0.00848716
	59	0.327198	0.203691	0.142004	0.187151	0.0328719	0.311507	0.18943	0.340372	0.108186	0.22027	0.173113	0.34294	0.117189	0.0877036	0.185407	0.0738245	0.286444	0.109718	0.0516364	0.187075	0.0280064	0.0244078	0.107754	0.0184394	0.0978986	0.138326	0.128453	0.058917	0.321352	0.0250278	0.0139863
	58	0.405702	0.241862	0.238994	0.177242	0.235276	0.689314	0.262063	0.497037	0.334	0.334854	0.663354	0.226681	0.169646	0.358635	0.1428	0.554072	0.212229	0.099881	0.361862	0.0541731	0.0472123	0.208429	0.0356675	0.189366	0.267566	0.248469	0.113964	0.621596	0.0484115	0.0270538	0.0536458
	57	0.188199	0.159027	0.0884254	0.495605	0.203396	0.372555	0.149505	0.599484	0.198363	0.501288	0.1713	0.128199	0.271015	0.107912	0.418705	0.160379	0.0754787	0.273455	0.0409379	0.0356777	0.157507	0.0269534	0.143102	0.202196	0.187764	0.086121	0.469732	0.036584	0.0204442	0.0405394	0.0214045
	56	0.179169	0.0851926	0.358003	0.620358	0.159169	0.307739	0.261088	0.515507	0.429967	0.18743	0.140272	0.296536	0.118074	0.458133	0.175481	0.0825864	0.299205	0.044793	0.0390374	0.172339	0.0294916	0.156577	0.221236	0.205446	0.0942308	0.513966	0.040029	0.0223694	0.044357	0.0234201	0.0305079
	55	0.0563696	0.202564	0.263174	0.285106	0.0772145	0.315619	0.131854	0.656233	0.0944143	0.0901371	0.190551	0.0758729	0.294391	0.112763	0.0530692	0.192266	0.0287835	0.025085	0.110743	0.018951	0.100615	0.142164	0.132017	0.0605517	0.330269	0.0257222	0.0143743	0.0285033	0.0150495	0.019604	0.033566
	54	0.28039	0.311512	0.253026	0.289339	0.165668	0.333447	0.351136	0.301452	0.0949858	0.256155	0.101995	0.395746	0.151585	0.07134	0.25846	0.0386932	0.0337214	0.148871	0.0254755	0.135255	0.191109	0.177469	0.0813987	0.443975	0.034578	0.0193232	0.0383165	0.0202308	0.0263534	0.0451222	0.00901796
	53	0.125176	0.0869449	0.0745438	0.180215	0.0508099	0.257784	0.0468254	0.0880412	0.0783618	0.039803	0.154438	0.0591553	0.0278401	0.100863	0.0150998	0.0131596	0.0580961	0.0099417	0.0527827	0.0745794	0.0692564	0.0317655	0.173259	0.0134939	0.0075408	0.0149529	0.00789499	0.0102843	0.0176087	0.00351922	0.0102131
	52	0.302016	0.221427	0.401362	0.477795	0.339559	0.297168	0.118219	0.627872	0.105258	0.520992	0.199559	0.0939179	0.340258	0.0509389	0.0443936	0.195986	0.0335381	0.178061	0.251591	0.233634	0.10716	0.584486	0.0455213	0.0254387	0.0504431	0.0266335	0.0346938	0.0594026	0.011872	0.0344538	0.0182067
	51	0.048159	0.0746476	0.0666266	0.199927	0.0245089	0.0469754	0.0527881	0.0528062	0.0862649	0.0421512	0.0198375	0.07187	0.0107594	0.0093769	0.0413964	0.00708397	0.0376103	0.0531416	0.0493487	0.0226345	0.123456	0.00961509	0.0053732	0.0106547	0.00562559	0.00732808	0.0125471	0.00250762	0.00727739	0.00384566	0.00246567
	50	0.361413	0.275846	0.620606	0.321231	0.0862445	0.466935	0.09883	0.96339	0.155365	0.093275	0.337929	0.0505902	0.0440897	0.194644	0.0333085	0.176842	0.249869	0.232035	0.106426	0.580485	0.0452097	0.0252645	0.0500978	0.0264512	0.0344563	0.058996	0.0117907	0.0342179	0.0180821	0.0115935	0.0458728
	49	0.0306211	0.0589116	0.0228628	0.0259174	0.0196555	0.0200436	0.0413401	0.0397819	0.00788267	0.0364309	0.00545394	0.00475315	0.0209839	0.00359086	0.0190647	0.0269375	0.0250149	0.0114734	0.0625799	0.00487389	0.00272368	0.00540085	0.00285161	0.0037146	0.00636014	0.00127111	0.00368891	0.00194937	0.00124985	0.00494537	0.0045372
	48	0.151686	0.0503392	0.0427854	0.137005	0.0195702	0.194469	0.0395956	0.0468165	0.0714118	0.0136379	0.0118855	0.0524713	0.00897915	0.0476723	0.0673586	0.062551	0.02869	0.156484	0.0121874	0.0068107	0.0135051	0.0071306	0.00928857	0.0159039	0.00317849	0.00922432	0.00487449	0.00312531	0.0123662	0.0113455	0.0015116
	47	0.120139	0.0873181	0.209639	0.126438	0.175996	0.172647	0.043191	0.393123	0.0247787	0.0275478	0.121616	0.0208115	0.110493	0.156121	0.144978	0.0664964	0.362693	0.0282475	0.0157856	0.0313016	0.016527	0.0215287	0.0368613	0.00736697	0.0213797	0.0112979	0.00724372	0.0286618	0.0262962	0.00350352	0.0165163
	46	0.0779052	0.159943	0.0723268	0.42508	0.0584109	0.0704025	0.135583	0.0509943	0.0187113	0.105376	0.0180325	0.0957385	0.135274	0.125619	0.057617	0.314262	0.0244756	0.0136777	0.0271219	0.0143201	0.0186539	0.0319392	0.00638324	0.0185249	0.00978927	0.00627645	0.0248345	0.0227848	0.00303569	0.0143108	0.0206162
	45	0.215105	0.0831795	0.366534	0.21266	0.0359044	0.333139	0.0265108	0.0580455	0.10789	0.0235523	0.125044	0.176681	0.164071	0.0752536	0.410458	0.0319675	0.0178644	0.0354239	0.0187035	0.0243639	0.0417157	0.00833715	0.0241953	0.0127858	0.00819767	0.0324364	0.0297592	0.00396491	0.0186914	0.0269269	0.0113806
	44	0.0301785	0.113717	0.0494681	0.0352643	0.0458331	0.0175726	0.00814077	0.0902908	0.0065053	0.044059	0.0622532	0.05781	0.0265154	0.144624	0.0112637	0.00629449	0.0124815	0.00659014	0.00858455	0.0146984	0.00293758	0.00852516	0.00450503	0.00288843	0.0114289	0.0104856	0.00139703	0.00658586	0.00948762	0.00400993	0.00560484
	43	0.0646795	0.0240601	0.0128598	0.070571	0.00379011	0.00845939	0.0198518	0.0085347	0.0190778	0.0343869	0.0319326	0.0146464	0.079886	0.00622173	0.00347689	0.00689443	0.0036402	0.00474186	0.00811899	0.00162263	0.00470905	0.00248845	0.00159549	0.00631299	0.00579193	0.000771677	0.00363784	0.00524069	0.00221497	0.00309595	0.00239846
	42	0.344619	0.15751	0.648078	0.146961	0.0459468	0.519489	0.0472549	0.630307	0.374964	0.444188	0.203734	1.11123	0.0865455	0.0483643	0.0959029	0.050636	0.0659602	0.112937	0.0225711	0.0655039	0.0346148	0.0221935	0.0878149	0.080567	0.0107342	0.0506031	0.072899	0.0308106	0.0430654	0.0333631	0.0906695
	41	0.0404924	0.14247	0.0242228	0.0319763	0.0506425	0.0221945	0.0626374	0.222349	0.0869335	0.050865	0.277434	0.0216073	0.0120748	0.0239435	0.012642	0.0164679	0.0281963	0.0056352	0.016354	0.00864208	0.00554092	0.0219242	0.0201147	0.00267994	0.0126338	0.0182003	0.00769231	0.0107519	0.00832956	0.0226369	0.0363656
	40	0.0892461	0.0129754	0.0128425	0.085879	0.00527211	0.0716856	0.0538415	0.125612	0.0242571	0.168778	0.0131449	0.00734575	0.0145661	0.00769079	0.0100183	0.0171533	0.00342819	0.00994898	0.00525744	0.00337084	0.0133377	0.0122368	0.00163035	0.00768579	0.0110722	0.00467964	0.00654093	0.00506731	0.0137712	0.0221231	0.00916337
	39	0.0139863	0.0118376	0.0593509	0.0153842	0.0293014	0.106031	0.0523397	0.0603116	0.138501	0.0137603	0.0076897	0.0152481	0.00805089	0.0104874	0.0179564	0.00358871	0.0104148	0.0055036	0.00352867	0.0139622	0.0128098	0.00170669	0.00804565	0.0115906	0.00489875	0.00684719	0.00530457	0.014416	0.023159	0.00959242	0.0224686
	38	0.00123224	0.00528313	0.00102675	0.00825709	0.00418542	0.00995397	0.00242689	0.0332556	0.00109048	0.000777378	0.00154148	0.000813892	0.0010602	0.00181528	0.000362795	0.00105287	0.000556378	0.000356725	0.00141148	0.00129498	0.000172535	0.000813363	0.00117173	0.000495232	0.000692206	0.000536258	0.00145737	0.00234122	0.000969731	0.00227143	0.00201742
	37	0.0272193	0.00452356	0.0272754	0.0583755	0.0194471	0.0228438	0.0662318	0.0129593	0.0030491	0.00771285	0.00407233	0.00530475	0.00908278	0.00181525	0.00526806	0.00278385	0.00178488	0.00706239	0.00647948	0.000863281	0.00406968	0.0058628	0.0024779	0.00346347	0.00268318	0.00729197	0.0117144	0.00485207	0.0113651	0.0100942	0.00771346
	36	0.000763264	0.00393547	0.00631514	0.00888293	0.00146163	0.0204171	0.000845263	0.00118672	0.00099075	0.00066731	0.000869261	0.00148835	0.000297455	0.000863248	0.000456174	0.000292479	0.00115727	0.00106176	0.000141461	0.000666876	0.000960705	0.00040604	0.00056754	0.000439678	0.00119489	0.00191957	0.000795082	0.00186234	0.00165408	0.00126396	0.00186644
	35	0.0226428	0.0310705	0.0327679	0.0227655	0.0445453	0.00888504	0.00263935	0.0131486	0.00292292	0.00485708	0.00831627	0.00166206	0.00482348	0.00254892	0.00163425	0.00646638	0.00593267	0.000790427	0.00372623	0.00536803	0.00226879	0.00317118	0.00245674	0.00667658	0.0107258	0.0044426	0.010406	0.00924232	0.00706251	0.0104289	0.00609205
	34	0.0641267	0.0578323	0.0301249	0.248885	0.00695382	0.00995223	0.0104902	0.0139151	0.00763168	0.016669	0.00333141	0.0096681	0.00510901	0.00327567	0.0129611	0.0118913	0.00158432	0.0074688	0.0107596	0.00454752	0.00635627	0.00492425	0.0133824	0.0214985	0.00890467	0.0208577	0.0185252	0.014156	0.0209035	0.0122108	0.0111382
	33	0.0108492	0.00483263	0.0299353	0.00353148	0.00070798	0.00359538	0.00100909	0.00330238	0.00238063	0.000606939	0.0017614	0.000930795	0.000596785	0.00236135	0.00216645	0.000288643	0.00136072	0.00196026	0.000828499	0.00115803	0.000897134	0.00243811	0.00391676	0.00162232	0.0038	0.00337504	0.00257904	0.00380835	0.00222465	0.00202924	0.00467195
	32	0.0186937	0.0990211	0.00875846	0.00741378	0.00527389	0.00713141	0.00493805	0.0212414	0.00178736	0.00661701	0.00349669	0.00224192	0.0088708	0.00813863	0.00108433	0.00511177	0.00736404	0.0031124	0.00435033	0.00337024	0.00915916	0.014714	0.0060945	0.0142753	0.0126789	0.00968858	0.0143067	0.00835728	0.00762317	0.017551	0.00281453
	31	0.0170433	0.0012891	0.000818134	0.00245733	0.000465452	0.0015528	0.00141327	0.000709608	0.000867047	0.000584485	0.000374746	0.00148279	0.0013604	0.000181251	0.000854453	0.00123093	0.00052025	0.000727176	0.000563349	0.00153099	0.0024595	0.00101872	0.00238618	0.00211933	0.00161949	0.00239142	0.00139695	0.00127424	0.00293372	0.00047046	0.000826898
	30	0.0149749	0.00812707	0.0183021	0.0146373	0.00684017	0.0299942	0.00318649	0.0232328	0.005169	0.00422772	0.0167282	0.0153475	0.00204479	0.00963955	0.0138868	0.00586923	0.00820367	0.00635545	0.017272	0.0277469	0.0114928	0.0269198	0.0239094	0.0182703	0.026979	0.0157598	0.0143754	0.0330969	0.00530752	0.00932869	0.0196709
	29	0.0102952	0.0198258	0.0118882	0.023457	0.0144082	0.00737471	0.0113767	0.0151038	0.00407718	0.0205797	0.0188811	0.00251558	0.011859	0.0170841	0.00722055	0.0100925	0.00781872	0.0212486	0.0341354	0.0141388	0.0331178	0.0294142	0.0224769	0.0331906	0.0193883	0.0176852	0.0407171	0.00652952	0.0114765	0.0242	0.0321791
	28	0.0126333	0.00647793	0.00958336	0.0248544	0.00178199	0.0132445	0.0037204	0.00599277	0.00998343	0.0116844	0.00155674	0.00733879	0.0105723	0.00446836	0.00624562	0.00483853	0.0131495	0.0211243	0.00874966	0.0204946	0.0182027	0.0139096	0.0205396	0.0119983	0.0109443	0.0251973	0.00404072	0.00710212	0.0149759	0.0199137	0.0267206
	27	0.0222949	0.0282045	0.0548444	0.0166028	0.0172854	0.0233933	0.00797285	0.0792556	0.0306146	0.00520328	0.0245293	0.035337	0.0149351	0.0208755	0.0161724	0.0439511	0.0706062	0.029245	0.0685015	0.060841	0.0464915	0.068652	0.0401032	0.0365805	0.0842199	0.0135058	0.0237382	0.0500557	0.0665598	0.0893113	0.0718713
	26	0.0172233	0.0286392	0.00650038	0.0285749	0.00541706	0.00889497	0.0187087	0.0431228	0.00241897	0.014547	0.0209565	0.00885722	0.0123801	0.00959097	0.026065	0.0418728	0.0173436	0.0406245	0.0360815	0.0275716	0.0407138	0.023783	0.0216939	0.0499463	0.00800954	0.0140779	0.0296853	0.0394731	0.0529657	0.042623	0.00775496
	25	0.00777871	0.00150979	0.0049761	0.00398306	0.000916146	0.00928375	0.00452762	0.0015155	0.00300798	0.00552784	0.00233633	0.00326559	0.00252988	0.00687535	0.0110451	0.00457486	0.0107158	0.00951747	0.00727276	0.0107394	0.00627342	0.00572236	0.0131747	0.00211273	0.00371342	0.00783031	0.0104121	0.0139711	0.011243	0.00204558	0.00337587
	24	0.00298823	0.00842206	0.00505444	0.00490873	0.00696779	0.016372	0.0011595	0.0137326	0.00832929	0.00449079	0.00627697	0.00486282	0.0132155	0.0212303	0.00879359	0.0205975	0.0182941	0.0139794	0.0206427	0.0120585	0.0109993	0.0253238	0.004061	0.00713777	0.0150511	0.0200137	0.0268547	0.0216107	0.00393192	0.00648895	0.00315147
	23	0.0185938	0.00954232	0.00694828	0.0416439	0.0137064	0.00467685	0.0117198	0.0424168	0.00754792	0.0134583	0.0104263	0.028335	0.0455195	0.0188541	0.0441626	0.0392239	0.0299729	0.0442596	0.0258543	0.0235833	0.0542962	0.0087071	0.0153039	0.0322706	0.0429108	0.0575786	0.0463351	0.00843034	0.0139128	0.006757	0.0237498
	22	0.0066834	0.00416152	0.0187005	0.0259881	0.00124214	0.0149967	0.0114841	0.0121941	0.0071761	0.0070919	0.0192734	0.0309622	0.0128245	0.0300392	0.0266799	0.0203874	0.0301052	0.017586	0.0160412	0.0369321	0.00592254	0.0104097	0.0219504	0.0291878	0.0391647	0.031517	0.00573429	0.00946343	0.00459609	0.0161545	0.0342574
	21	0.00395279	0.0151892	0.0158265	0.00319395	0.00540157	0.0199288	0.00447732	0.0157224	0.00512824	0.0177787	0.028561	0.0118299	0.0277096	0.0246108	0.0188063	0.0277705	0.0162222	0.0147972	0.0340679	0.00546323	0.00960238	0.0202481	0.0269242	0.0361274	0.0290728	0.00528958	0.00872952	0.00423965	0.0149017	0.0316007	0.0289059
	20	0.0122133	0.0108821	0.00164658	0.0117577	0.00607648	0.00657731	0.00488689	0.00951142	0.0108831	0.0223029	0.00923782	0.021638	0.0192182	0.0146856	0.0216856	0.0126677	0.0115549	0.0266031	0.00426616	0.00749836	0.0158114	0.0210247	0.0282114	0.0227025	0.00413055	0.00681675	0.00331068	0.0116365	0.0246765	0.0225722	0.0225722
	19	0.0137962	0.0017851	0.00955715	0.0208548	0.00316205	0.0113191	0.00466132	0.0318257	0.021526	0.0113738	0.0266413	0.023662	0.0180813	0.0266998	0.0155968	0.0142267	0.0327544	0.0052526	0.00923217	0.0194674	0.0258862	0.0347346	0.0279519	0.00508565	0.00839296	0.00407619	0.0143272	0.0303824	0.0277915	0.0277915	0.0277915
	18	0.000362803	0.001661	0.00271753	0.00173974	0.000872362	0.00173082	0.00250037	0.0100914	0.00175983	0.00525842	0.00467038	0.00356886	0.00526998	0.00307847	0.00280805	0.00646503	0.00103675	0.00182223	0.00384246	0.00510938	0.00685586	0.00551711	0.0010038	0.00165659	0.000804554	0.00282788	0.00599683	0.00548545	0.00548545	0.00548545	0.00548545
	17	0.00706775	0.00988818	0.0047463	0.0100488	0.00279278	0.0194379	0.0165989	0.0172728	0.0170342	0.0192998	0.0147479	0.0217777	0.0127214	0.011604	0.0267161	0.00428427	0.0075302	0.0158786	0.021114	0.0283311	0.0227989	0.00414809	0.0068457	0.00332474	0.0116859	0.0247813	0.022668	0.022668	0.022668	0.022668	0.0208103
	16	0.00439938	0.00180576	0.00286647	0.0033637	0.00327942	0.0134923	0.00297067	0.0174814	0.00653706	0.00637231	0.00940971	0.0054967	0.00501386	0.0115435	0.00185115	0.00325365	0.00686082	0.00912295	0.0122413	0.00985096	0.00179231	0.0029579	0.00143656	0.00504927	0.0107075	0.00979443	0.00979443	0.00979443	0.00979443	0.00899176	0.00979443
	15	0.00144065	0.00195558	0.00172057	0.00708273	0.00408186	0.00432996	0.00539125	0.0120298	0.00387033	0.00729061	0.00425882	0.00388472	0.00894386	0.00143427	0.00252092	0.00531574	0.00706842	0.00948455	0.00763249	0.00138868	0.00229177	0.00111304	0.00391216	0.00829615	0.00758869	0.00758869	0.00758869	0.00758869	0.00696678	0.00758869	0.00758869
	14	0.00606428	0.00456255	0.0140819	0.0342664	0.00509168	0.030544	0.0144205	0.0276842	0.0172116	0.0128258	0.0116991	0.0269351	0.0043194	0.00759194	0.0160088	0.0212871	0.0285635	0.0229858	0.00418211	0.00690183	0.003352	0.0117818	0.0249845	0.0228539	0.0228539	0.0228539	0.0228539	0.020981	0.0228539	0.0228539	0.0228539
	13	0.00262548	0.00692938	0.0126423	0.00793175	0.00666501	0.0151605	0.00615813	0.0228456	0.00561874	0.00653801	0.0150526	0.00241388	0.00424272	0.00894642	0.0118962	0.0159626	0.0128455	0.00233715	0.00385706	0.00187325	0.00658418	0.0139625	0.0127718	0.0127718	0.0127718	0.0127718	0.0117251	0.0127718	0.0127718	0.0127718	0.0127718
	12	0.00473969	0.00739458	0.00347842	0.0123413	0.00393226	0.0076955	0.00604052	0.0088649	0.00340451	0.009999	0.00160347	0.00281832	0.00594285	0.0079023	0.0106035	0.00853291	0.0015525	0.00256213	0.00124435	0.00437368	0.00927487	0.00848394	0.00848394	0.00848394	0.00848394	0.00778867	0.00848394	0.00848394	0.00848394	0.00848394	0.0102004
	11	0.00997918	0.00401416	0.0106783	0.0143658	0.00393815	0.0148932	0.00462457	0.0105978	0.0102729	0.00210152	0.0036937	0.00778873	0.0103568	0.013897	0.0111833	0.00203472	0.00335794	0.00163085	0.00573217	0.0121557	0.0111191	0.0111191	0.0111191	0.0111191	0.0102079	0.0111191	0.0111191	0.0111191	0.0111191	0.0133687	0.0111191
	10	0.00593226	0.0134945	0.0136117	0.0157552	0.00834618	0.0124862	0.00605422	0.0350185	0.00236436	0.00530125	0.0111785	0.0148642	0.0199451	0.0160504	0.00292025	0.00481936	0.00234061	0.00822688	0.017446	0.0159583	0.0159583	0.0159583	0.0159583	0.0146505	0.0159583	0.0159583	0.0159583	0.0159583	0.019187	0.0159583	0.0159583
	9	0.00547631	0.00472362	0.00409932	0.00916904	0.00192147	0.0044887	0.00549343	0.00221321	0.0016378	0.00440558	0.00585817	0.0078606	0.00632565	0.00115091	0.00189937	0.000922463	0.00324232	0.00687568	0.00628935	0.00628935	0.00628935	0.00628935	0.00577393	0.00628935	0.00628935	0.00628935	0.00628935	0.00756183	0.00628935	0.00628935	0.00628935
	8	0.00622157	0.0046171	0.00774297	0.00685118	0.00224192	0.0132191	0.00112684	0.00497586	0.00441756	0.00749338	0.0100548	0.00809136	0.00147217	0.00242955	0.00117995	0.00414736	0.00879492	0.00804492	0.00804492	0.00804492	0.00804492	0.00738563	0.00804492	0.00804492	0.00804492	0.00804492	0.0096726	0.00804492	0.00804492	0.00804492	0.00804492
	7	0.00274172	0.00393181	0.00260842	0.00360396	0.00297666	0.00122251	0.00114219	0.00605086	0.00338755	0.00579851	0.00466623	0.000848987	0.0014011	0.000680471	0.00239175	0.00507196	0.00463945	0.00463945	0.00463945	0.00463945	0.00425924	0.00463945	0.00463945	0.00463945	0.00463945	0.00557811	0.00463945	0.00463945	0.00463945	0.00463945	0.00463945
	6	0.0176454	0.0100103	0.01037	0.036164	0.00208048	0.00936505	0.0104972	0.0350676	0.0198112	0.0203374	0.00370025	0.00610661	0.00296579	0.0104243	0.0221058	0.0202207	0.0202207	0.0202207	0.0202207	0.0185636	0.0202207	0.0202207	0.0202207	0.0202207	0.0243118	0.0202207	0.0202207	0.0202207	0.0202207	0.0202207	0.0202207
	5	0.00436593	0.00386757	0.0101126	0.0024564	0.00154886	0.0083644	0.00591223	0.0199306	0.00675273	0.00156729	0.00258654	0.0012562	0.00441535	0.00936323	0.00856478	0.00856478	0.00856478	0.00856478	0.00786288	0.00856478	0.00856478	0.00856478	0.00856478	0.0102976	0.00856478	0.00856478	0.00856478	0.00856478	0.00856478	0.00856478	0.00856478
	4	0.0100255	0.0224163	0.00408251	0.010869	0.008222	0.0279997	0.0199712	0.0403765	0.00309296	0.00651148	0.00316242	0.0111154	0.0235714	0.0215613	0.0215613	0.0215613	0.0215613	0.0197943	0.0215613	0.0215613	0.0215613	0.0215613	0.0259237	0.0215613	0.0215613	0.0215613	0.0215613	0.0215613	0.0215613	0.0215613	0.0215613
	3	0.0230983	0.00359729	0.00718065	0.0229351	0.0109407	0.0375972	0.0160828	0.00735142	0.005108	0.00316466	0.0111233	0.0235881	0.0215766	0.0215766	0.0215766	0.0215766	0.0198084	0.0215766	0.0215766	0.0215766	0.0215766	0.025942	0.0215766	0.0215766	0.0215766	0.0215766	0.0215766	0.0215766	0.0215766	0.0215766	0.0215766
	2	0.00545012	0.00930306	0.0222787	0.0448726	0.0216003	0.044517	0.00430545	0.017851	0.00365016	0.0163664	0.0347068	0.0317471	0.0317471	0.0317471	0.0317471	0.0291454	0.0317471	0.0317471	0.0317471	0.0317471	0.0381703	0.0317471	0.0317471	0.0317471	0.0317471	0.0317471	0.0317471	0.0317471	0.0317471	0.0317471	0.0317471
	1	0.00813954	0.0166685	0.0251718	0.0511611	0.0147698	0.00688217	0.00603743	0.00736658	0.0109014	0.0294903	0.0269755	0.0269755	0.0269755	0.0269755	0.0247648	0.0269755	0.0269755	0.0269755	0.0269755	0.0324332	0.0269755	0.0269755	0.0269755	0.0269755	0.0269755	0.0269755	0.0269755	0.0269755	0.0269755	0.0269755	0.0269755
	0	0.028065	0.0362423	0.0552292	0.067321	0.00439409	0.0185719	0.0047946	0.0423383	0.0378011	0.0441093	0.0441093	0.0441093	0.0441093	0.0404944	0.0441093	0.0441093	0.0441093	0.0441093	0.0530336	0.0441093	0.0441093	0.0441093	0.0441093	0.0441093	0.0441093	0.0441093	0.0441093	0.0441093	0.0441093	0.0441093	0.0441093
Rate Upper		Year
		2010	2011	2012	2013	2014	2015	2016	2017	2018	2019	2020	2021	2022	2023	2024	2025	2026	2027	2028	2029	2030	2031	2032	2033	2034	2035	2036	2037	2038	2039	2040
Age	84										2.43519	2.56203	3.33102	3.41837	0.973912	11.2305	4.22496	8.34587	4.67507	8.06271	5.27299	11.3089	7.11403	6.93058	6.10504e-06	4.45131	11.8153	6.66318	6.5572	5.96754	2.25862	10.2516
	83										1.04803	1.58185	2.09751	0.575567	5.42315	2.13983	4.22583	2.11088	4.1759	2.56	5.32624	3.64127	3.17524	2.90363e-06	2.34988	8.57908	4.39053	3.76867	2.70613	1.17005	6.47283	5.81353
	82										5.50548	5.08393	1.93324	16.6819	5.17972	11.869	5.87045	11.9064	6.68407	16.832	10.7283	10.3635	1.13978e-05	7.67526	28.1701	16.0101	9.73753	10.9862	4.83136	19.9025	18.8862	16.3324
	81										2.32524	0.715859	5.42785	2.53484	4.87258	2.62715	6.07102	2.67134	5.96464	3.34182	3.56185	3.84954e-06	2.41386	7.71607	4.69309	3.73864	3.85149	1.47074	5.38456	6.71477	6.12064	4.88518
	80										0.160002	1.30434	0.411651	0.99919	0.473076	1.11293	0.616691	1.36683	0.867378	0.737373	6.8146e-07	0.562907	2.06349	1.16399	0.830125	0.81692	0.360393	1.48902	1.5537	1.29449	0.930962	1.82658
	79										6.23579	2.0411	4.54372	2.47963	4.96239	2.70258	6.93433	3.63373	3.58728	3.51038e-06	2.54372	8.41733	5.87533	4.36541	3.40266	1.55437	7.00077	7.16567	6.50493	4.64388	8.43867	5.57709
	78										7.11113	12.3284	7.54372	17.39	8.34708	18.6425	10.4275	11.2083	1.03309e-05	8.39062	28.7839	21.8193	13.4731	11.5972	5.79386	18.9226	23.1229	19.1158	13.1623	24.0389	16.5839	30.18
	77										7.73006	4.73536	9.75595	5.4491	11.6502	7.52323	7.24809	7.05355e-06	3.84656	18.0638	13.3038	8.24608	7.44874	3.65121	13.179	17.0897	15.3308	11.2455	21.5269	12.9514	27.8909	11.5915
	76										0.766975	1.79932	0.938507	2.11052	1.1877	1.09482	1.18246e-06	0.786011	2.98139	2.2512	1.47078	1.39066	0.58432	2.32712	2.73043	2.3425	1.61466	2.92226	2.27479	3.82992	1.79018	1.17749
	75										4.8343	1.90769	4.74805	3.17506	2.98943	2.79135e-06	2.38891	7.61753	6.02897	4.5223	3.90671	1.69665	7.32922	8.40374	7.06925	5.51733	9.81981	5.62703	14.2986	5.59641	3.57052	9.22109
	74										1.4602	3.28218	2.08275	1.99787	1.65312e-06	1.1877	4.75043	3.33168	2.41064	2.07141	1.06699	4.2757	4.78199	3.86059	3.29598	5.43396	4.23248	8.70464	3.77368	2.29762	5.33074	1.97243
	73										1.03377	0.61422	0.617038	6.01983e-07	0.427029	1.70234	1.13709	0.764411	0.770564	0.340243	1.52623	1.47754	1.44557	0.976974	1.85939	1.1092	2.18901	1.14854	0.8217	1.69652	0.615305	2.609
	72										0.562108	0.508975	4.8004e-07	0.341385	1.63027	0.895813	0.871902	0.853402	0.379808	1.46378	1.78485	1.48114	1.11923	1.91946	1.36888	2.52275	1.12186	0.887894	1.89303	0.651092	2.80521	1.00767
	71										2.04396	1.66095e-06	1.16226	4.35206	3.13391	2.3373	2.48035	1.02343	4.09106	4.81732	4.20733	3.44261	6.02643	3.73116	8.60884	4.01049	2.53978	5.77217	2.03632	8.75332	3.68566	1.38766
	70										2.24295e-06	1.56215	5.31474	4.07613	3.20731	3.03304	1.44534	4.98751	6.34401	5.84095	4.26583	7.37205	5.22775	10.0787	4.27067	3.26986	7.19365	2.69681	8.94332	4.5713	1.68203	7.47552
	69										1.08766	4.54221	3.45853	2.14769	2.23714	1.07978	3.70758	5.55911	4.15802	3.39655	5.5972	3.81091	7.50204	4.83494	2.63121	6.56272	2.36678	7.97808	3.42544	1.99952	5.98567	1.10039
	68										6.85049	4.25527	3.75481	3.42921	1.71406	6.54132	9.25371	6.47977	5.85558	9.16891	6.23808	13.9934	5.72388	4.46865	10.9691	3.72987	14.4284	6.21139	2.96768	9.747	1.64267	1.51519
	67										2.7811	2.33484	2.2378	0.932672	4.47172	4.81829	4.37575	3.13718	5.96292	3.30891	8.26086	3.17887	2.96929	7.09888	2.15222	8.48365	4.02718	1.51207	5.65876	1.07418	0.887545	3.02823
	66										1.78	1.89183	0.77575	3.10272	4.12631	2.39913	2.54361	3.65411	3.44415	5.60957	2.59695	1.77507	4.17141	1.63373	6.29586	2.23917	1.21717	4.32814	0.975824	0.853025	2.33561	0.453525
	65										2.08051	0.84972	3.4295	5.25924	3.42773	2.29096	4.53315	2.63894	6.70994	2.74531	2.06458	5.673	2.07268	9.35075	2.93391	1.68095	5.33146	1.14651	0.881072	3.06043	0.705708	2.84877
	64										2.2814	8.29559	9.43998	7.71873	6.40171	11.2764	8.20528	16.1397	6.91436	5.41395	14.5306	5.63519	23.4924	8.12165	4.36397	13.3905	2.8598	2.14777	7.38361	1.74816	9.65304	11.7862
	63										0.313816	0.420023	0.256789	0.221989	0.374909	0.281115	0.619797	0.273683	0.202096	0.510283	0.18258	0.709241	0.304824	0.186082	0.617266	0.113626	0.0899586	0.267605	0.0887754	0.303746	0.579295	0.509301
	62										2.24371	1.7886	1.38248	2.26642	2.06302	4.83017	1.86098	1.40088	2.88426	1.12724	4.73157	2.14094	1.04998	3.23268	0.610719	0.526443	2.11153	0.398401	2.75166	3.55309	3.2025	1.46681
	61										0.992231	0.588506	1.08518	0.869837	1.73894	0.647819	0.613302	1.12556	0.446977	2.35113	0.896214	0.456367	1.57705	0.283533	0.242018	1.04205	0.179027	1.14003	1.50694	1.29922	0.622759	3.05459
	60										0.413906	0.472362	0.425987	0.890444	0.317662	0.253293	0.702534	0.267274	1.07855	0.423644	0.253122	0.796525	0.133059	0.140289	0.671236	0.095744	0.695878	0.81595	0.769528	0.350527	1.7662	0.162773
	59										1.38256	1.2594	2.47431	1.089	0.780235	1.8636	0.733606	3.05958	1.35226	0.541234	2.01833	0.416724	0.298031	1.33122	0.293161	2.18735	2.46306	2.62902	1.06732	5.32156	0.516175	0.229647
	58										1.88472	4.19179	1.61494	1.43147	3.4749	1.29582	5.00207	2.07573	1.13337	4.49451	0.743412	0.728639	2.42466	0.558037	3.376	4.25796	4.31267	1.95778	8.65067	0.692985	0.429145	0.768919
	57										2.88712	1.34865	1.03602	2.45314	0.8914	4.78747	1.55685	0.802644	3.12383	0.628626	0.606565	1.80535	0.345532	2.54414	3.62714	3.30121	1.27469	9.09615	0.579156	0.292735	0.61818	0.357165
	56										1.37801	1.01162	2.56682	0.915939	4.60189	1.70763	0.972172	3.05836	0.583567	0.594162	2.27022	0.450791	2.92154	2.98554	4.03706	1.60047	8.17568	0.636231	0.406601	0.66059	0.365049	0.574202
	55										0.62164	1.3179	0.509425	3.02768	0.859733	0.574788	1.9838	0.401818	0.371741	1.38251	0.228203	1.50581	2.19009	1.95748	1.0882	5.98216	0.407943	0.294075	0.452932	0.241996	0.36465	0.649599
	54										1.71466	0.716008	3.18582	1.19304	0.643951	1.97	0.430383	0.323288	1.5677	0.2447	2.14291	3.17104	3.09438	1.02886	6.50087	0.489423	0.313429	0.553892	0.347067	0.450331	0.711094	0.156657
	53										0.301169	1.45413	0.436865	0.239497	1.03211	0.150046	0.172409	0.713786	0.118784	0.979367	1.37274	1.11418	0.520399	2.76323	0.265946	0.119382	0.271868	0.174315	0.191308	0.309379	0.0773562	0.209586
	52										4.32537	1.32172	0.74159	2.79954	0.425093	0.45521	1.69195	0.316738	2.53985	3.06954	3.01696	1.36046	7.77302	0.60842	0.367857	0.697639	0.537378	0.553926	0.929949	0.211037	0.557295	0.265158
	51										0.318946	0.163649	0.593462	0.104195	0.114803	0.363167	0.0774942	0.474113	0.7199	0.661373	0.373147	2.21215	0.158269	0.0782829	0.162576	0.105752	0.135535	0.207084	0.0460119	0.148776	0.0737877	0.0417951
	50										0.645456	2.326	0.37704	0.398508	1.52573	0.267043	2.37926	2.69486	2.87116	1.37239	6.4224	0.573412	0.340541	0.746704	0.405637	0.520655	0.93435	0.188398	0.400674	0.24355	0.16176	0.622923
	49										0.26831	0.0425549	0.0452607	0.189286	0.0347931	0.223784	0.385539	0.372076	0.153492	0.864245	0.0673816	0.0356991	0.079189	0.0475218	0.059438	0.0913809	0.0208723	0.0528216	0.0292475	0.0187389	0.0938587	0.0730796
	48										0.0991863	0.0925967	0.397809	0.0840434	0.559305	0.796979	1.03843	0.336622	1.90291	0.175463	0.129498	0.243814	0.130268	0.161099	0.271813	0.0622937	0.144673	0.069026	0.0439363	0.220015	0.178721	0.0275229
	47										0.220835	0.854866	0.215071	1.65505	1.63811	2.10856	0.712883	5.85606	0.390685	0.210862	0.447161	0.296881	0.385137	0.628622	0.142981	0.377932	0.224062	0.130469	0.569348	0.499339	0.0709204	0.363759
	46										0.867807	0.165946	1.27255	1.5691	1.61955	0.800093	4.05592	0.293547	0.188205	0.467453	0.219179	0.371199	0.550258	0.107621	0.352424	0.185565	0.103902	0.392019	0.427835	0.06189	0.319328	0.398415
	45										0.215578	1.58358	2.0713	2.37938	0.966802	5.92801	0.43606	0.282315	0.477196	0.34	0.447487	0.712085	0.151197	0.460676	0.195913	0.144495	0.678308	0.562363	0.0670859	0.34862	0.44261	0.257547
	44										0.490501	0.723858	0.639859	0.289619	1.7794	0.174372	0.0906216	0.21655	0.118491	0.153252	0.23832	0.053206	0.156424	0.0731702	0.0655005	0.228398	0.211678	0.0293631	0.134164	0.241685	0.0934012	0.138389
	43										0.401324	0.453955	0.197531	0.949441	0.0704155	0.0523424	0.101951	0.0675987	0.0754057	0.141262	0.0338685	0.0750118	0.0383219	0.0284786	0.120887	0.119531	0.0140847	0.0703532	0.11067	0.0614434	0.0600576	0.0500048
	42										3.73668	1.83058	10.8079	0.921249	0.526292	1.09091	0.803713	0.856941	1.55497	0.357974	0.912108	0.542647	0.340384	1.28511	1.52526	0.156743	0.780886	1.2563	0.602566	0.704121	0.624718	1.7369
	41										0.442474	2.31666	0.204533	0.131948	0.224602	0.180266	0.228441	0.441205	0.0874698	0.22761	0.1398	0.118694	0.376934	0.42422	0.0660727	0.253637	0.352298	0.136773	0.200885	0.171402	0.475166	0.69352
	40										1.55178	0.102414	0.0888873	0.149847	0.0999022	0.124688	0.231586	0.0489737	0.144794	0.0715603	0.0554188	0.19624	0.217013	0.0292684	0.152982	0.16573	0.0876372	0.11974	0.113169	0.27874	0.402043	0.20338
	39										0.119642	0.0663579	0.129236	0.0842553	0.100912	0.188322	0.0416165	0.114113	0.0661767	0.0545908	0.211494	0.204047	0.0274813	0.151637	0.190809	0.0897053	0.106151	0.0944932	0.308759	0.428921	0.186413	0.546534
	38										0.00746742	0.0157205	0.00774279	0.0111718	0.0278035	0.00495146	0.0158763	0.00710012	0.00497937	0.0255917	0.0217166	0.00268967	0.0145545	0.0192535	0.00808388	0.0114353	0.0102703	0.0301881	0.0489682	0.0217019	0.0586064	0.0530593
	37										0.0619131	0.0447135	0.0562035	0.0846833	0.0211948	0.0602901	0.0329239	0.024051	0.0922324	0.0981037	0.0120319	0.0668322	0.0904362	0.0418685	0.0644756	0.0527544	0.161757	0.236963	0.104112	0.234035	0.241693	0.18531
	36										0.00819861	0.0110965	0.0184861	0.00414283	0.0129713	0.00536024	0.00466256	0.0218585	0.0185667	0.00227621	0.0134433	0.016472	0.00952242	0.0113222	0.00985657	0.027827	0.0416732	0.0182614	0.0522677	0.0468232	0.037706	0.0547724
	35										0.044375	0.0715957	0.014429	0.051828	0.0242154	0.0183412	0.0779993	0.081425	0.00964646	0.0613171	0.0725548	0.040014	0.0546219	0.0408206	0.120602	0.192047	0.0948124	0.249573	0.226375	0.189224	0.321101	0.170751
	34										0.115432	0.0280931	0.0760909	0.0397443	0.0273562	0.130953	0.123149	0.0216924	0.0863894	0.1559	0.0620115	0.0971367	0.0749653	0.203422	0.337023	0.170813	0.468933	0.345805	0.345032	0.488284	0.315418	0.317165
	33										0.00516151	0.0167005	0.00826442	0.00666421	0.0271227	0.0268166	0.00277438	0.0181282	0.0239772	0.011351	0.0176729	0.0131088	0.04706	0.0707456	0.0298907	0.0710933	0.0857783	0.0706582	0.0924503	0.0498375	0.0541952	0.139658
	32										0.0483291	0.0252798	0.0219547	0.100635	0.0909468	0.011926	0.0743901	0.0974622	0.0438408	0.07158	0.0515376	0.154468	0.252958	0.11928	0.290238	0.276343	0.233208	0.355476	0.212313	0.221567	0.553391	0.0974088
	31										0.00533329	0.00490188	0.0183875	0.0170578	0.00229989	0.0106821	0.0213459	0.00849124	0.0127153	0.0108557	0.029041	0.0547177	0.0234984	0.0629361	0.0563364	0.0442506	0.0762085	0.0413807	0.0356655	0.0893678	0.0142165	0.0338882
	30										0.0346135	0.154802	0.140498	0.0186962	0.0968521	0.161096	0.0761031	0.106469	0.0802863	0.267368	0.444769	0.220052	0.632667	0.470201	0.471385	0.587569	0.406075	0.353116	0.867659	0.172213	0.305615	0.870685
	29										0.152093	0.161888	0.0205186	0.104248	0.166414	0.0730754	0.104582	0.119467	0.28779	0.573326	0.289833	0.785793	0.529641	0.439522	0.87701	0.362301	0.497649	1.18515	0.236819	0.354279	1.14782	1.28162
	28										0.0890444	0.0113289	0.0544794	0.0991687	0.0423089	0.0577383	0.0499061	0.139018	0.263825	0.144135	0.389525	0.307089	0.229011	0.396884	0.233128	0.249207	0.441387	0.0926696	0.153995	0.499127	0.575804	0.670469
	27										0.0358911	0.210028	0.342555	0.133324	0.197197	0.165624	0.487066	0.988957	0.522475	1.18427	1.06141	0.829366	1.38779	0.822349	0.854587	2.38928	0.341643	0.619169	1.89427	1.82789	2.19739	2.78723
	26										0.118425	0.228154	0.0739707	0.0943392	0.111003	0.317965	0.476857	0.269143	0.804617	0.677313	0.566897	1.00024	0.496925	0.52959	1.21819	0.260564	0.489797	1.28497	1.65863	1.74104	1.61142	0.288467
	25										0.0368901	0.0184856	0.028219	0.0288224	0.0816154	0.147966	0.0617507	0.193325	0.147519	0.135997	0.172549	0.120963	0.113999	0.264665	0.044975	0.0857958	0.213175	0.301407	0.37743	0.335241	0.0696933	0.136045
	24										0.0292895	0.0449487	0.040017	0.123046	0.206823	0.110132	0.254239	0.221592	0.203825	0.309056	0.228371	0.222018	0.447647	0.0726709	0.189969	0.388584	0.569283	0.727849	0.575851	0.140028	0.203286	0.156875
	23										0.0917893	0.0818187	0.233258	0.462378	0.192106	0.60582	0.55014	0.375121	0.765093	0.406831	0.396828	1.06259	0.159485	0.331101	0.729522	1.0653	1.39301	1.20956	0.286858	0.362183	0.337453	1.29928
	22										0.0543887	0.130622	0.255996	0.117233	0.394335	0.323634	0.280874	0.462446	0.32316	0.365347	0.715575	0.117976	0.222649	0.646393	0.759527	0.93277	0.953845	0.184934	0.312352	0.23961	0.994085	4.48038
	21										0.122581	0.174711	0.110203	0.268753	0.32765	0.185746	0.377108	0.236151	0.256858	0.532396	0.0925555	0.186507	0.47536	0.667683	0.793979	0.77953	0.173497	0.236712	0.192287	0.658976	3.13659	0.10371
	20										0.177195	0.0692366	0.26175	0.199298	0.164641	0.296075	0.200093	0.221683	0.453694	0.0748012	0.14731	0.371967	0.524506	0.725659	0.692133	0.182618	0.228429	0.18557	0.846316	3.0727	0.0735295	0.0735295
	19										0.0920977	0.267082	0.217239	0.157654	0.314128	0.16431	0.209901	0.433339	0.0784431	0.147829	0.423564	0.506705	0.617718	0.686245	0.12696	0.197325	0.156852	0.708206	3.52745	0.0862779	0.0862779	0.0862779
	18										0.0424608	0.0453607	0.034141	0.0540248	0.0361416	0.0338442	0.0876412	0.0150908	0.0247692	0.0814635	0.0955717	0.12256	0.120392	0.0240185	0.0356248	0.0403976	0.170399	0.493014	0.0175861	0.0175861	0.0175861	0.0175861
	17										0.146119	0.122691	0.178058	0.120063	0.114133	0.321665	0.0472134	0.102937	0.28853	0.355835	0.416622	0.427128	0.082626	0.147254	0.113799	0.592751	2.51128	0.0567181	0.0567181	0.0567181	0.0567181	0.159546
	16										0.0426886	0.0588697	0.0412441	0.0412846	0.0993996	0.0175668	0.0314376	0.102109	0.120657	0.152169	0.158813	0.0278078	0.0528649	0.0403706	0.191613	0.893291	0.0251597	0.0251597	0.0251597	0.0251597	0.0614441	0.0251597
	15										0.0534701	0.0280089	0.0317286	0.0804561	0.0158037	0.0239917	0.0726065	0.103902	0.149732	0.142591	0.0244854	0.053361	0.0374178	0.171203	0.761887	0.0244925	0.0250738	0.0246485	0.0250568	0.0433874	0.0250568	0.0248319
	14										0.092146	0.091499	0.201605	0.0425918	0.0951952	0.202318	0.303972	0.407998	0.367005	0.0685837	0.128812	0.121987	0.596133	1.64539	0.0619058	0.0619058	0.0619058	0.0619058	0.112876	0.0619058	0.0619058	0.0619058
	13										0.0494346	0.116958	0.0223355	0.0404786	0.104514	0.150643	0.21365	0.191345	0.041941	0.0822231	0.0682855	0.30005	1.20782	0.0362771	0.0362771	0.0362771	0.0362771	0.077496	0.0362771	0.0362771	0.0362771	0.0362771
	12										0.0627733	0.0123252	0.0249468	0.0721292	0.0953009	0.117563	0.117	0.0261235	0.0482558	0.0367872	0.162245	0.999896	0.0258645	0.0258645	0.0258645	0.0258645	0.047371	0.0258645	0.0258645	0.0258645	0.0258645	0.0532641
	11										0.0149437	0.0289728	0.0886294	0.106332	0.129743	0.129001	0.0269203	0.0523082	0.0366359	0.199233	1.05253	0.0319202	0.0319202	0.0319202	0.0319202	0.0541846	0.0319202	0.0319202	0.0319202	0.0319202	0.0460702	0.0319202
	10										0.0469049	0.132633	0.177332	0.198914	0.211687	0.0400467	0.0782825	0.0595279	0.338743	1.29047	0.049498	0.049498	0.049498	0.049498	0.078655	0.049498	0.049498	0.049498	0.049498	0.0796785	0.049498	0.049498
	9										0.0360506	0.0472824	0.0579077	0.0601409	0.0140713	0.0217331	0.0199933	0.0817657	0.452211	0.0170611	0.0170944	0.0170611	0.0170944	0.0255764	0.0170944	0.0170611	0.0170944	0.0170611	0.0211224	0.0170611	0.0170611	0.0170611
	8										0.0525192	0.072141	0.0745751	0.014611	0.0355844	0.0214607	0.112756	0.550577	0.0259767	0.0259767	0.0259767	0.0259767	0.0368931	0.0259767	0.0259767	0.0259767	0.0259767	0.0355095	0.0259767	0.0259767	0.0259767	0.0259767
	7										0.0368967	0.0360347	0.00981001	0.0170161	0.0107025	0.0486671	0.262355	0.0161257	0.0161257	0.0161257	0.0161257	0.0180958	0.0161257	0.0161257	0.0161257	0.0161257	0.0202712	0.0161257	0.0161257	0.0161257	0.0161257	0.0125571
	6										0.193864	0.0315252	0.0614796	0.049672	0.281753	1.34058	0.060648	0.060648	0.060648	0.060648	0.0899026	0.060648	0.060648	0.060648	0.060648	0.0678873	0.060648	0.060648	0.060648	0.060648	0.049212	0.060648
	5										0.0130544	0.025208	0.0151781	0.0864477	0.398237	0.0306778	0.0306778	0.0306778	0.0306778	0.0346465	0.0306778	0.0306778	0.0306778	0.0306778	0.028576	0.0306778	0.0306778	0.0306778	0.0306778	0.021207	0.0306778	0.0306778
	4										0.0678669	0.0414113	0.226727	0.886025	0.0745163	0.0745163	0.0745163	0.0745163	0.0830705	0.0745163	0.0745163	0.0745163	0.0745163	0.0891999	0.0745163	0.0745163	0.0745163	0.0745163	0.0653694	0.0745163	0.0745163	0.0745163
	3										0.0291311	0.254377	1.05098	0.0785311	0.080465	0.0787627	0.080465	0.0880942	0.080465	0.0794902	0.080465	0.0803786	0.085113	0.080465	0.080465	0.080465	0.080465	0.0592807	0.080465	0.080465	0.080465	0.080465
	2										0.259644	1.35981	0.138802	0.130316	0.136155	0.130316	0.109314	0.13151	0.13151	0.13151	0.13151	0.115082	0.13151	0.13151	0.13151	0.13151	0.0888139	0.13151	0.13151	0.13151	0.13151	0.0815629
	1										1.12235	0.130814	0.132466	0.130814	0.132466	0.103545	0.132466	0.130814	0.132466	0.130814	0.106292	0.130814	0.132466	0.130814	0.132025	0.0841743	0.131181	0.130814	0.130814	0.130814	0.0816302	0.130814
	0										0.21533	0.214494	0.214494	0.214494	0.136953	0.214494	0.214494	0.214494	0.214494	0.134583	0.214494	0.214494	0.214494	0.214494	0.1263	0.214494	0.214494	0.214494	0.214494	0.121602	0.214494	0.214494
Rate Lower		Year
		2010	2011	2012	2013	2014	2015	2016	2017	2018	2019	2020	2021	2022	2023	2024	2025	2026	2027	2028	2029	2030	2031	2032	2033	2034	2035	2036	2037	2038	2039	2040
Age	84										2.11988e-07	1.74172e-07	1.69922e-07	1.36857e-07	8.18421e-08	2.41066e-07	1.52892e-07	2.30076e-07	1.05674e-07	2.45473e-07	8.25739e-08	1.17125e-07	1.17086e-07	1.53131e-07	3.86366e-13	1.02163e-07	1.03858e-07	1.32269e-07	6.45991e-08	9.52944e-08	5.75014e-08	1.77705e-07
	83										2.2139e-07	2.27405e-07	1.04395e-07	2.65133e-07	7.95801e-07	2.07464e-07	5.55124e-07	2.37441e-07	4.97899e-07	2.61675e-07	2.47933e-07	2.14604e-07	1.37427e-07	3.13875e-10	2.65903e-07	2.41464e-07	3.86179e-07	3.14729e-07	7.4406e-07	1.96127e-06	8.30173e-07	5.77524e-05
	82										4.82955e-07	4.58005e-07	1.02169e-06	2.73302e-06	6.03653e-07	2.25429e-06	1.16656e-06	1.05144e-06	6.91092e-07	1.28352e-06	8.27284e-07	5.69869e-07	2.1927e-09	9.07923e-07	4.52532e-07	1.10664e-06	4.23273e-07	2.24779e-06	5.44268e-05	2.52995e-06	0.000524427	1.35721e-06
	81										0.000590387	0.00149093	0.00645594	0.000879467	0.00355922	0.000984281	0.00466375	0.000757947	0.00184216	0.00157039	0.000857785	2.56309e-09	0.000649477	0.000627349	0.0013451	0.000285296	0.000796513	0.000393353	0.00134294	0.00157504	0.000847719	0.000517057
	80										0.00013031	1.11508e-06	1.52696e-07	4.54382e-07	6.07058e-07	1.89341e-06	9.05153e-08	5.56676e-07	2.1949e-07	1.53699e-07	3.61234e-10	5.4374e-07	3.24837e-07	4.5849e-07	7.98815e-08	8.28489e-07	1.43304e-05	1.58288e-06	0.000109063	1.52156e-06	1.59407e-07	6.29531e-07
	79										0.00502436	1.81368e-06	0.000346362	0.00057949	0.00243524	6.62384e-07	0.000154751	0.000681297	0.00013306	2.02693e-09	0.000477432	2.1341e-06	0.000838725	1.65549e-06	0.000284627	0.000220424	0.00101879	0.00104642	0.000635873	1.61296e-06	0.000308262	2.65406e-05
	78										1.04444e-06	6.69343e-06	0.00241568	0.00568225	6.12675e-07	1.75895e-06	1.26903e-06	7.74428e-07	1.25606e-08	0.00268587	1.3679e-06	0.000461671	9.31382e-07	0.000955303	0.000940643	0.00287187	0.00541688	0.00304465	3.08159e-07	1.02812e-06	6.43715e-06	4.14892e-06
	77										7.90658e-07	3.86709e-07	6.17373e-07	2.65827e-07	4.60794e-07	2.14556e-07	5.77296e-07	5.64979e-09	4.7292e-07	2.46971e-07	3.46996e-07	2.52823e-07	6.37797e-07	9.84852e-05	5.21168e-07	0.000947769	5.87491e-07	9.30479e-08	2.67118e-07	4.37946e-07	3.49928e-07	1.34222e-07
	76										0.000506674	0.00135569	4.2568e-07	0.000351963	6.73147e-07	5.3637e-07	2.66187e-09	0.000515397	1.67092e-06	0.000187115	4.53647e-07	0.000108738	0.00025017	0.000407134	0.000783493	0.000490957	4.95004e-07	0.000126283	1.41928e-06	1.2484e-06	9.25719e-07	4.43686e-07
	75										3.22216e-07	1.55455e-07	2.09733e-07	2.87511e-07	1.63649e-07	4.0048e-09	2.26282e-07	2.51479e-07	1.64189e-07	1.15419e-07	4.31591e-07	7.89093e-05	7.39986e-07	0.00130477	3.45267e-07	1.48716e-07	1.77252e-07	4.0451e-07	2.2434e-07	1.41119e-07	1.93877e-07	0.000569083
	74										2.45528e-07	6.87838e-07	2.38375e-07	2.34567e-07	4.94693e-09	0.000318199	6.39034e-07	7.98298e-07	2.91839e-07	0.00010493	0.000133599	0.000450123	0.0012178	0.000687105	4.26716e-07	3.56645e-06	8.68418e-07	4.02107e-07	1.3974e-06	3.55068e-07	0.000701183	3.54107e-07
	73										0.00116131	0.00023	0.000104899	1.37946e-09	0.000199587	0.000154879	0.000537745	4.71066e-05	0.000158583	0.000115347	0.000751057	0.00074279	0.000349087	9.79403e-05	0.000180069	0.000122591	3.55865e-05	6.3252e-05	0.000124063	0.000351349	1.47226e-07	2.4267e-07
	72										1.71625e-07	2.3553e-07	2.185e-09	0.000143653	1.74662e-07	4.80765e-07	5.55649e-08	1.03338e-05	8.7437e-05	0.000102856	0.000448786	6.59018e-05	1.43699e-07	1.6777e-07	2.35875e-07	1.78755e-07	2.19419e-07	8.04465e-08	0.000317036	1.20242e-07	2.23742e-07	1.71665e-07
	71										1.4771e-07	6.05126e-09	0.00027054	2.14882e-07	3.27626e-07	2.55586e-07	0.000257403	0.000332907	0.000952316	0.00152623	0.000553844	1.1975e-07	3.81028e-07	6.57618e-07	2.86258e-07	3.21826e-07	3.67891e-07	0.000685555	1.715e-07	4.28145e-07	3.36727e-07	0.000108027
	70										8.55665e-09	0.000186122	2.28356e-07	2.83318e-07	1.39202e-07	0.000277518	0.000128589	0.00127007	0.00274246	0.000652616	9.95886e-08	2.30308e-07	3.78133e-07	2.19434e-07	1.61829e-07	1.71703e-07	0.000715148	2.23394e-07	2.04135e-07	5.119e-07	0.00029867	3.75446e-07
	69										9.77277e-08	1.24219e-07	1.42858e-07	9.47927e-08	9.27578e-08	9.1531e-08	2.12552e-07	2.95383e-07	1.43376e-07	7.08091e-08	1.16789e-07	1.42634e-07	1.06673e-07	4.78241e-08	5.41263e-08	2.04766e-07	6.35413e-08	1.15645e-07	8.68151e-08	5.2383e-08	1.0222e-07	3.58952e-08
	68										1.84029e-07	2.44782e-07	8.17966e-08	1.12228e-07	9.29439e-08	1.761e-07	2.5039e-07	1.33363e-07	7.09941e-08	1.0352e-07	1.06805e-07	1.33543e-07	6.67896e-08	6.03057e-08	2.90364e-07	8.09574e-08	2.03388e-07	9.91788e-08	1.09567e-07	1.37169e-07	5.65373e-08	5.4486e-08
	67										1.39544e-07	7.2725e-08	1.45043e-07	1.27426e-07	3.03148e-07	7.66387e-07	2.19313e-07	6.29415e-08	1.57981e-07	1.49598e-07	1.27643e-07	7.52944e-08	1.09572e-07	6.65428e-07	1.09955e-07	1.71704e-07	1.26449e-07	1.74833e-07	2.0143e-07	1.01405e-07	6.3007e-08	1.30478e-07
	66										8.08531e-08	1.34061e-07	6.45386e-08	3.04283e-07	3.05928e-07	1.07827e-07	8.40914e-08	6.27243e-08	8.67732e-08	8.80969e-08	4.9471e-08	5.70877e-08	7.70721e-07	6.73724e-08	9.06617e-08	1.18565e-07	1.59349e-07	1.37422e-07	4.97989e-08	4.79465e-08	1.01487e-07	7.24152e-08
	65										9.8697e-08	8.44319e-08	1.35057e-07	3.5133e-07	8.87265e-08	1.1879e-07	9.29305e-08	1.35638e-07	1.07567e-07	6.4394e-08	6.94618e-08	5.61701e-07	5.9228e-08	1.31691e-07	8.93542e-08	6.78664e-08	1.10437e-07	7.08419e-08	5.25292e-08	9.10137e-08	5.11053e-08	6.64519e-08
	64										0.0017251	0.0022963	0.010311	0.00163603	2.74718e-07	4.84922e-07	1.12097e-06	4.41924e-07	4.41206e-07	4.25886e-07	0.00196968	4.08971e-07	5.39069e-07	3.75875e-07	0.000460335	1.52352e-06	0.000177303	7.01062e-07	2.36023e-06	1.46734e-06	3.95464e-07	4.28273e-07
	63										7.92524e-08	1.61805e-07	1.18566e-07	3.0772e-08	9.1549e-08	5.26441e-08	8.5754e-08	3.63337e-08	2.81839e-08	2.89027e-07	2.1159e-08	6.97309e-08	4.28753e-08	8.96528e-08	5.62553e-08	3.04091e-08	2.04253e-08	6.43572e-08	2.10462e-08	3.10689e-08	2.71507e-08	1.2313e-07
	62										1.58489e-07	1.30707e-07	8.50049e-08	1.05528e-07	1.41133e-07	1.33757e-07	7.08018e-08	7.55199e-08	4.29006e-07	7.6758e-08	1.32233e-07	1.02272e-07	7.79596e-08	9.41924e-08	4.49921e-08	6.69895e-08	8.73425e-08	2.89364e-08	8.89605e-08	9.41773e-08	4.64424e-07	1.29285e-07
	61										2.44053e-07	8.46037e-08	1.3825e-07	2.16682e-07	2.75783e-07	6.91454e-08	9.39388e-08	0.000244896	5.8076e-08	1.19815e-07	6.41645e-08	2.45715e-05	1.00789e-07	1.6114e-07	8.38211e-08	2.09749e-07	5.15441e-08	6.0387e-08	5.69439e-08	3.97344e-06	1.04516e-07	2.17897e-07
	60										9.07075e-08	1.57589e-07	8.41352e-08	2.16682e-07	1.16767e-07	6.17669e-08	0.000213873	3.44913e-08	1.25785e-07	7.31384e-08	8.4544e-05	1.3182e-07	1.45447e-05	4.37585e-08	3.24211e-05	5.97248e-08	6.84672e-08	5.43856e-08	0.000198247	3.22739e-07	1.70216e-07	3.98324e-05
	59										1.62495e-07	1.04164e-07	1.85666e-07	8.2032e-08	7.47977e-08	0.000617553	5.70629e-08	1.69854e-07	7.79725e-08	8.00039e-05	1.98443e-07	5.76624e-05	9.38983e-08	2.17942e-07	2.31162e-07	8.10818e-08	1.39524e-07	8.28163e-05	1.05723e-07	3.54036e-07	2.26359e-05	6.30714e-08
	58										1.47689e-07	2.78989e-07	1.38318e-07	1.19107e-07	0.0022381	1.95276e-07	2.69201e-07	1.11547e-07	0.000472142	2.42823e-07	7.42152e-05	2.67371e-07	8.63907e-07	7.02448e-07	2.43299e-07	1.70242e-07	0.000458937	2.88247e-07	5.26528e-07	9.6008e-05	2.34803e-07	1.83094e-06
	57										3.72103e-07	4.60564e-07	3.07673e-07	0.00164939	2.5413e-07	4.02613e-07	3.83048e-07	0.000481387	0.000607605	0.000203593	4.39397e-05	0.000463658	8.38643e-06	5.42181e-07	1.91898e-07	0.000730112	0.00010264	9.52629e-07	0.000254603	2.7032e-05	5.45192e-05	1.15021e-05
	56										0.00084075	3.07315e-07	0.00300038	4.61747e-07	4.38258e-07	8.85797e-07	0.00121167	0.0017193	0.000208771	6.68458e-05	0.000739383	1.58311e-05	3.22692e-07	4.84172e-07	0.00109348	0.000100826	2.17098e-06	0.000292328	5.58991e-05	0.000131344	3.82152e-05	9.93482e-05
	55										5.45317e-08	0.000702495	5.73219e-08	1.04669e-07	5.70266e-08	0.000135867	1.25973e-07	8.94778e-07	4.29004e-08	1.51814e-07	1.1969e-07	7.9485e-08	1.21634e-07	7.91118e-05	1.64099e-07	2.33658e-07	9.19274e-06	7.96876e-08	7.16314e-07	1.82501e-07	4.42701e-08	1.66295e-06
	54										0.0010638	4.99133e-08	7.29424e-08	6.92913e-08	1.73048e-07	1.24494e-07	8.96453e-08	9.18669e-08	9.40709e-08	1.94711e-07	8.72367e-08	7.81875e-08	3.82553e-07	1.83476e-07	1.84817e-07	2.049e-06	6.66127e-08	1.22155e-07	1.04738e-07	2.71265e-08	5.93546e-07	1.73225e-07
	53										4.18016e-08	1.38508e-07	8.40016e-08	0.000241654	5.17489e-07	5.62325e-05	5.81436e-08	6.6166e-05	3.64006e-07	1.36364e-07	1.47505e-07	0.000193989	1.15038e-07	4.63152e-07	3.08733e-05	8.64018e-08	5.66997e-07	2.11824e-07	6.51005e-08	1.65393e-06	4.82321e-07	1.76825e-07
	52										1.83033e-07	2.89571e-07	0.000472307	2.73359e-07	4.93444e-05	1.15655e-07	7.22159e-07	3.60475e-07	1.9605e-07	1.8279e-07	0.00020657	2.45571e-07	3.56782e-07	0.000152867	1.73376e-07	2.24774e-07	5.41574e-07	1.11327e-07	1.56149e-06	5.28991e-07	1.88885e-07	4.46665e-08
	51										5.64001e-08	0.00010403	1.14426e-07	4.16322e-05	7.40101e-08	4.06196e-05	2.06442e-07	4.56327e-08	1.05233e-07	0.000209669	2.70271e-07	2.72185e-07	3.04254e-05	4.5917e-07	1.22143e-06	1.23267e-07	9.97712e-08	5.64647e-06	2.52903e-06	1.48822e-05	4.71676e-08	3.07105e-08
	50										0.00109283	0.00213045	0.000220414	0.000164461	0.000903012	5.62739e-05	0.000213682	5.9981e-07	0.000999295	0.000249096	1.63304e-06	0.000368378	6.69562e-05	0.000125944	3.20075e-05	6.49529e-05	0.000147464	3.89125e-05	0.000119521	1.19772e-06	3.10399e-07	1.23987e-06
	49										1.92123e-07	2.34589e-05	7.27073e-08	7.76105e-05	1.5234e-07	5.85024e-08	5.01837e-08	0.000114655	3.67266e-07	2.30112e-07	2.89198e-05	8.07e-07	4.40325e-06	2.02507e-07	1.1415e-07	9.91562e-06	2.0612e-06	1.27889e-05	4.67616e-08	2.90746e-08	4.42958e-08	9.04472e-08
	48										7.6411e-05	4.94735e-05	0.000339523	1.85033e-05	3.19097e-05	2.54538e-07	0.000376108	7.29895e-05	8.74277e-07	7.19433e-05	1.2837e-05	6.95619e-05	8.68623e-06	2.75966e-05	3.17881e-05	1.07803e-05	4.15544e-05	3.69085e-06	3.87148e-07	2.63392e-07	3.3775e-05	1.94174e-07
	47										1.44606e-07	0.00025844	1.18761e-06	1.91324e-07	1.94801e-07	0.000499758	3.44629e-07	3.91215e-07	7.51447e-05	2.13305e-07	4.00435e-06	2.71208e-07	2.06568e-07	5.22391e-05	1.10642e-06	1.04783e-06	5.07759e-08	1.08158e-07	1.30476e-07	3.40186e-07	1.1537e-07	1.34146e-07
	46										0.000372507	1.70932e-05	2.44294e-07	4.06741e-07	0.000617865	9.38826e-05	6.33667e-07	0.000111879	4.57288e-06	7.26769e-06	1.17589e-06	2.48518e-06	5.96116e-05	7.87285e-06	6.29287e-05	2.87214e-07	2.84974e-07	3.84345e-07	2.5523e-05	1.18907e-07	6.51537e-06	1.98602e-07
	45										4.44762e-05	0.000417273	0.000100962	0.00123747	0.000243676	3.37075e-06	0.000214762	3.75898e-05	0.000120327	2.11693e-05	6.83127e-05	0.000107617	1.89935e-05	9.04149e-05	1.97071e-05	1.01505e-05	6.02545e-05	0.000125462	6.21984e-07	7.90194e-05	2.88166e-06	4.57549e-05
	44										1.29733e-07	1.05554e-07	0.00030439	1.34598e-07	3.15085e-07	4.56501e-05	1.24398e-06	4.69211e-07	2.59749e-07	1.26626e-07	1.56525e-05	4.36323e-07	1.41502e-05	5.35227e-08	6.28961e-08	1.05137e-07	3.70457e-07	2.56939e-08	1.96645e-07	5.04698e-08	2.21948e-07	1.48909e-05
	43										7.16015e-08	8.63122e-05	7.67635e-08	1.00466e-07	1.4134e-05	5.02328e-08	1.79793e-07	3.90274e-08	3.36353e-08	7.6041e-07	8.36934e-08	1.44135e-07	2.24817e-08	3.39776e-08	4.29399e-08	1.42371e-07	2.20767e-08	6.28416e-08	4.7424e-08	9.18378e-08	2.03586e-06	1.12975e-06
	42										0.001848	4.85782e-07	5.10449e-07	0.000358467	6.6177e-07	1.87388e-06	4.59736e-07	3.71175e-07	3.8029e-06	2.06896e-06	1.03503e-06	9.46554e-08	1.71034e-07	1.47676e-07	3.31977e-07	7.89725e-08	3.45419e-07	2.25661e-07	3.87379e-07	1.2935e-06	4.05786e-06	3.81633e-07
	41										1.8272e-07	2.65861e-07	7.84048e-05	3.24911e-07	2.52607e-07	2.24672e-07	1.05039e-07	1.39194e-05	3.58452e-07	2.2533e-07	2.87565e-08	3.90181e-08	5.87863e-08	1.47215e-07	7.26993e-08	1.22627e-07	7.06701e-08	1.29617e-07	1.01325e-06	7.71585e-06	1.12263e-07	8.36215e-08
	40										1.80269e-07	6.25437e-05	5.65357e-06	2.54237e-05	3.23165e-06	1.67638e-06	2.47288e-05	6.39281e-06	1.43054e-05	7.82936e-08	1.50029e-07	6.44503e-08	3.74872e-06	7.21569e-08	1.11378e-06	7.91941e-08	3.85569e-06	7.32705e-06	1.44748e-05	2.91324e-07	6.14393e-07	5.88571e-06
	39										5.58412e-05	1.88756e-07	4.78646e-07	1.14028e-07	4.96546e-08	4.01032e-07	2.02428e-07	1.03063e-07	2.84954e-08	4.21355e-08	4.93606e-08	6.57515e-08	3.87829e-08	4.35141e-08	4.67038e-08	1.03996e-07	2.03549e-06	5.3638e-06	1.07171e-07	1.07976e-07	1.43627e-06	8.16604e-05
	38										2.80289e-06	9.3139e-06	1.42451e-06	2.85534e-06	4.11966e-06	6.62758e-07	3.64443e-06	8.75081e-07	7.22751e-08	2.26776e-07	3.3804e-06	1.20605e-08	1.80701e-06	2.25154e-08	1.02627e-06	2.16036e-06	2.03533e-06	3.67146e-07	2.35214e-06	2.00466e-06	9.0173e-06	5.3729e-06
	37										8.61398e-08	9.77864e-08	4.16496e-08	2.48718e-06	8.40176e-08	1.46537e-07	1.76165e-08	1.90462e-08	4.34396e-08	1.1408e-07	2.2959e-08	8.54063e-08	3.50545e-08	1.2044e-07	6.09059e-06	3.52237e-06	8.77149e-08	9.98095e-08	9.44774e-07	5.01578e-05	3.54158e-07	1.07637e-07
	36										1.02855e-07	4.38825e-08	1.80043e-06	1.18148e-07	5.48854e-07	1.07007e-08	3.03069e-09	4.27442e-08	1.84742e-07	7.15876e-09	6.23112e-08	1.14427e-08	7.52883e-08	4.47955e-07	4.20917e-07	4.13885e-08	1.7807e-07	7.05689e-07	4.62764e-06	9.74886e-07	3.13116e-07	2.71969e-07
	35										5.41573e-08	1.25495e-07	8.10971e-08	5.62357e-08	1.92736e-08	2.44072e-08	3.44392e-08	8.3932e-08	1.4777e-08	4.15337e-08	3.44867e-08	6.92182e-08	1.64871e-07	4.49764e-07	1.08177e-07	4.71672e-08	7.4539e-07	3.15764e-05	2.35594e-07	1.21351e-07	1.26948e-07	3.8075e-07
	34										2.43501e-07	8.19951e-08	2.13889e-07	3.26372e-08	3.87713e-08	3.69357e-08	7.615e-08	2.54163e-08	1.35677e-07	7.39845e-08	9.15593e-08	8.62025e-08	7.20498e-07	8.48452e-08	7.2366e-08	2.78789e-07	6.18287e-05	2.87896e-07	8.34995e-08	7.15136e-08	8.61959e-07	1.57426e-07
	33										3.77534e-07	2.61892e-06	6.59124e-09	1.90506e-08	2.88251e-08	1.14956e-07	7.7606e-09	1.23044e-06	3.44001e-08	5.71729e-08	1.31253e-06	2.09134e-06	8.86291e-08	9.26121e-08	8.72357e-07	9.86098e-06	2.02796e-06	1.26096e-07	1.62061e-07	1.16774e-06	6.1347e-07	2.31496e-07
	32										1.89697e-06	2.4265e-08	2.43023e-08	4.78815e-08	8.28186e-08	1.62905e-08	2.62084e-07	4.4967e-08	7.22242e-08	1.66386e-06	4.96118e-06	7.60223e-08	2.13226e-07	4.53029e-06	3.21412e-05	1.00478e-05	3.53657e-07	3.09631e-07	2.90987e-06	1.48e-06	3.08487e-07	4.38581e-06
	31										2.77067e-08	9.59912e-09	5.1102e-08	5.08905e-07	4.62734e-09	1.20626e-06	2.20541e-08	1.07505e-06	8.38681e-07	2.33635e-06	9.21366e-08	1.74884e-07	5.4363e-07	7.09257e-06	2.37244e-06	6.67227e-07	2.01124e-07	1.12204e-06	6.20161e-07	5.24189e-07	9.44893e-07	5.64878e-08
	30										5.537e-08	7.10039e-08	2.71888e-07	4.79243e-08	3.35603e-07	1.71192e-07	3.60201e-07	1.87557e-05	2.69644e-05	3.05333e-07	5.0459e-07	1.51408e-05	0.000155837	2.31319e-05	1.34108e-06	4.70921e-07	1.66746e-05	6.40705e-07	5.67139e-07	2.03516e-05	8.49965e-08	2.87056e-05
	29										9.86928e-08	1.59201e-07	5.52602e-08	3.43646e-07	1.19719e-07	1.91157e-07	1.85007e-05	5.8016e-05	3.06351e-07	3.36511e-07	2.47051e-05	0.00032621	0.000128691	3.96608e-07	4.12738e-07	1.78579e-05	6.3282e-07	2.59138e-07	2.88832e-05	1.72511e-07	8.63029e-05	6.37527e-07
	28										8.57457e-08	2.68074e-08	5.11663e-08	5.01823e-08	9.19713e-08	4.35522e-06	2.28561e-05	1.66441e-07	1.24348e-07	1.00984e-06	0.000107656	1.44745e-06	3.44499e-07	2.44849e-07	2.3964e-06	4.61112e-07	3.07283e-07	9.70426e-06	8.4022e-08	1.51592e-05	5.17e-07	3.48887e-08
	27										1.17395e-07	7.78632e-07	2.16301e-07	2.13506e-07	7.26074e-05	8.33446e-05	2.52728e-07	6.39924e-07	2.15193e-05	0.00058715	0.000130239	2.40482e-06	1.639e-06	5.34576e-05	2.26809e-05	5.45625e-07	5.27469e-05	3.87132e-07	0.000121828	4.52929e-06	8.96518e-08	1.04128e-07
	26										4.4152e-05	1.03744e-07	2.61104e-05	5.94343e-05	5.35981e-05	4.53879e-07	6.83436e-07	7.7391e-05	0.000348139	0.000105899	1.60571e-05	9.15785e-07	5.94573e-05	1.81224e-05	5.47094e-07	4.70585e-05	2.45667e-07	0.000101432	4.51075e-05	4.7718e-08	6.86551e-08	1.25833e-08
	25										3.91098e-08	4.27654e-08	7.11056e-08	8.14833e-08	1.0301e-07	1.63784e-07	2.14406e-07	1.84196e-05	4.81083e-07	2.2015e-07	2.13044e-07	4.33756e-07	1.44011e-07	2.53495e-07	5.38602e-07	6.61821e-08	2.89752e-06	4.76783e-07	2.18867e-08	2.15483e-08	2.92309e-09	1.34869e-09
	24										8.62597e-08	1.22279e-05	3.57925e-05	1.26483e-07	3.22265e-07	3.7435e-06	0.000259875	2.41943e-05	6.00254e-06	3.60412e-07	3.63525e-06	2.91377e-06	3.32702e-07	2.62683e-05	7.04796e-08	3.06468e-05	1.07414e-05	2.37433e-08	2.57722e-08	4.78748e-09	2.25365e-09	1.42225e-09
	23										8.88338e-05	0.000106399	3.21111e-07	8.11716e-07	7.14627e-05	0.000521442	0.000256464	6.56911e-05	1.2337e-06	0.000107392	4.69434e-05	1.26845e-06	6.25185e-05	3.63108e-07	0.000132673	1.38321e-05	6.24226e-08	7.03e-08	9.53751e-09	5.26148e-09	4.39711e-09	1.82403e-09
	22										3.59088e-05	1.56387e-07	3.59079e-07	6.79497e-07	0.000193018	5.178e-07	5.71019e-07	4.00168e-07	1.39073e-06	5.16824e-07	2.14932e-07	2.36249e-05	8.00281e-08	4.89761e-05	1.41861e-06	3.797e-08	3.43018e-08	8.38006e-09	5.83268e-09	2.31672e-09	1.51756e-09	9.61574e-10
	21										1.81498e-07	1.83236e-07	3.42823e-07	0.000286908	2.90092e-07	5.60933e-07	2.16887e-07	5.46037e-07	1.395e-06	2.25022e-07	1.86072e-05	1.01759e-07	4.33457e-05	4.6418e-07	3.22372e-08	2.81641e-08	7.83779e-09	5.03078e-09	3.01879e-09	1.46015e-09	7.32818e-10	0.000414884
	20										1.49011e-07	1.48883e-07	0.000147377	1.41399e-07	1.2011e-07	1.56715e-07	1.49889e-07	1.50036e-07	1.23058e-07	5.69606e-07	6.07293e-08	6.26087e-07	1.15749e-07	3.01379e-08	2.67584e-08	5.30749e-09	2.86726e-09	1.91856e-09	1.09974e-09	6.54928e-10	0.000356276	0.000356276
	19										0.00010033	0.000519151	0.000161764	4.4023e-05	4.99444e-07	6.269e-05	4.67204e-05	1.30805e-06	4.10762e-05	1.13276e-07	0.000100436	6.53869e-05	4.66326e-08	3.38063e-08	8.69548e-09	3.0133e-09	3.07726e-09	1.8111e-09	1.1488e-09	0.000701171	0.000701171	0.000701171
	18										6.90622e-05	1.23437e-07	8.75655e-08	9.92747e-08	1.69578e-07	2.13486e-07	9.72345e-08	4.71405e-06	3.07137e-08	5.18325e-06	1.71229e-07	4.34171e-09	6.3511e-09	2.24529e-09	6.63145e-10	6.67605e-10	2.9016e-10	1.12479e-10	0.000127382	0.000127382	0.000127382	0.000127382
	17										0.000231652	7.56651e-07	3.49323e-07	0.000101713	4.58575e-05	1.87937e-07	3.78203e-05	2.22815e-07	0.000124519	1.29825e-06	2.01587e-08	2.1741e-08	8.56606e-09	3.19921e-09	2.77299e-09	1.39328e-09	1.09341e-09	0.000585071	0.000585071	0.000585071	0.000585071	7.50237e-08
	16										1.46263e-07	8.51055e-08	1.81795e-07	1.28981e-07	7.06872e-08	6.72503e-06	2.78266e-08	2.96687e-05	8.89083e-08	1.41724e-08	1.66559e-08	3.47407e-09	1.60512e-09	1.20336e-09	6.66141e-10	4.60313e-10	0.00018822	0.00018822	0.00018822	0.00018822	2.47179e-08	0.00018822
	15										1.20032e-07	1.51629e-07	6.98057e-08	1.01899e-07	7.10623e-06	2.79924e-08	1.04312e-05	2.41187e-07	1.08479e-08	1.29597e-08	2.73277e-09	1.17207e-09	9.98833e-10	4.45475e-10	2.45778e-10	0.000139501	0.000139501	0.000139501	0.000139501	2.39961e-08	0.000139501	0.000139501
	14										5.40688e-05	4.88741e-05	4.36162e-07	2.3121e-05	1.21341e-07	8.1737e-05	4.7065e-06	2.92908e-08	2.62333e-08	9.88651e-09	4.44527e-09	2.08542e-09	9.8146e-10	9.41899e-10	0.000412151	0.000412151	0.000412151	0.000412151	6.33145e-08	0.000412151	0.000412151	0.000412151
	13										6.1694e-08	6.53113e-08	2.21998e-07	2.02786e-08	1.29853e-07	6.50621e-08	1.49985e-08	1.48436e-08	4.71132e-09	1.77166e-09	1.63487e-09	5.51416e-10	2.93604e-10	0.000221079	0.000221079	0.000221079	0.000221079	2.02769e-08	0.000221079	0.000221079	0.000221079	0.000221079
	12										3.01447e-05	2.76156e-05	7.97025e-08	9.10059e-05	4.2393e-05	1.05566e-08	2.03946e-08	3.92248e-09	1.56073e-09	1.54335e-09	7.37887e-10	5.54382e-10	0.000255366	0.000255366	0.000255366	0.000255366	3.69937e-08	0.000255366	0.000255366	0.000255366	0.000255366	2.64954e-08
	11										2.51106e-05	6.33121e-08	0.000123508	3.15539e-05	1.14964e-08	1.71383e-08	3.27906e-09	2.01802e-09	1.43625e-09	9.99677e-10	6.75762e-10	0.000320852	0.000320852	0.000320852	0.000320852	7.24999e-08	0.000320852	0.000320852	0.000320852	0.000320852	5.17133e-08	0.000320852
	10										6.57352e-08	6.17657e-05	1.80906e-07	1.2618e-08	2.56748e-08	6.36424e-09	3.51699e-09	2.15688e-09	1.16523e-09	7.88078e-10	0.000185072	0.000185072	0.000185072	0.000185072	5.00922e-08	0.000185072	0.000185072	0.000185072	0.000185072	2.87827e-08	0.000185072	0.000185072
	9										1.82571e-07	9.55212e-08	7.46678e-09	6.70672e-09	2.13379e-09	1.2067e-09	8.21988e-10	3.26491e-10	3.29323e-10	0.000130352	0.000144221	0.000130352	0.000144221	2.00451e-08	0.000144221	0.000130395	0.000144221	0.000131955	1.30669e-08	0.000133203	0.000142452	0.000134197
	8										2.28451e-07	8.02326e-09	9.50024e-09	4.00318e-09	1.6215e-09	1.41555e-09	8.39784e-10	5.93375e-10	0.000103103	0.000103103	0.000103103	0.000103103	6.13471e-08	0.000103103	0.000103103	0.000103103	0.000103103	3.10685e-08	0.000103103	0.000103103	0.000103103	0.000103103
	7										5.63549e-09	4.53754e-09	1.90558e-09	1.52766e-09	8.12095e-10	4.59273e-10	2.73662e-10	3.59467e-05	3.59467e-05	3.59467e-05	3.59467e-05	1.59543e-08	3.59467e-05	3.59467e-05	3.59467e-05	3.59467e-05	1.17365e-08	3.59467e-05	3.59467e-05	3.59467e-05	3.59467e-05	1.40069e-08
	6										2.89343e-08	8.51183e-09	6.68646e-09	3.87912e-09	1.54987e-09	1.26328e-09	0.000367775	0.000367775	0.000367775	0.000367775	4.79035e-08	0.000367775	0.000367775	0.000367775	0.000367775	3.39552e-08	0.000367775	0.000367775	0.000367775	0.000367775	4.12423e-08	0.000367775
	5										4.90024e-09	2.1292e-09	2.41218e-09	6.81714e-10	5.76214e-10	8.33464e-05	8.45227e-05	8.33464e-05	8.36881e-05	2.83984e-08	8.33464e-05	8.33464e-05	8.33464e-05	8.33464e-05	1.23007e-08	8.33464e-05	8.33464e-05	8.33464e-05	8.33464e-05	2.43815e-08	8.33464e-05	8.33464e-05
	4										6.72317e-09	4.54275e-09	2.05071e-09	1.58672e-09	0.000267441	0.000267441	0.000267441	0.000267441	1.30454e-07	0.000267441	0.000267441	0.000267441	0.000267441	8.69063e-08	0.000267441	0.000267441	0.000267441	0.000267441	7.67443e-08	0.000267441	0.000267441	0.000267441
	3										4.44561e-09	2.58315e-09	1.93054e-09	0.000223902	0.000223902	0.000223902	0.000223902	5.14783e-08	0.000223902	0.000223902	0.000223902	0.000223902	4.44177e-08	0.000223902	0.000223902	0.000223902	0.000223902	7.27108e-08	0.000223902	0.000223902	0.000223902	0.000223902
	2										3.0355e-09	2.40295e-09	0.000200895	0.000200895	0.000200895	0.000200895	7.06015e-08	0.000200895	0.000200895	0.000200895	0.000200895	7.789e-08	0.000200895	0.000200895	0.000200895	0.000200895	7.09846e-08	0.000200895	0.000200895	0.000200895	0.000200895	8.26696e-08
	1										2.36933e-09	0.000271686	0.000271686	0.000271686	0.000271686	6.19438e-08	0.000271686	0.000271686	0.000271686	0.000271686	6.19438e-08	0.000271686	0.000271686	0.000271686	0.000271686	5.99314e-08	0.000271686	0.000271686	0.000271686	0.000271686	6.19438e-08	0.000271686
	0										0.000314874	0.000314874	0.000314874	0.000314874	3.06126e-07	0.000314874	0.000314874	0.000314874	0.000314874	1.75458e-07	0.000314874	0.000314874	0.000314874	0.000314874	2.2105e-07	0.000314874	0.000314874	0.000314874	0.000314874	2.2105e-07	0.000314874	0.000314874

## Sheet: All
All Sites
Rows are ages 84 backwards to 0 by 1 year intervals
Columns are years from 2010 to 2040 in 1 year intervals
Rate of Cancer		Year
		2010	2011	2012	2013	2014	2015	2016	2017	2018	2019	2020	2021	2022	2023	2024	2025	2026	2027	2028	2029	2030	2031	2032	2033	2034	2035	2036	2037	2038	2039	2040
Age	84	25.5143	14.7165	35.2315	42.932	24.913	43.2312	33.0419	54.0505	26.5294	24.7541	14.4239	48.6409	37.2992	33.4185	30.7005	22.2124	26.8786	25.0891	15.9209	24.9189	20.7683	19.0074	22.5721	14.6569	12.3108	16.1249	11.0888	12.9251	15.7395	16.1357	14.7977
	83	8.10935	26.8395	21.6745	12.7489	25.9156	27.1598	24.2935	27.1361	13.1506	9.10256	30.696	23.5386	21.0895	19.3743	14.0177	16.9624	15.8331	10.0473	15.7257	13.1063	11.9951	14.2447	9.24957	7.769	10.176	6.99785	8.15673	9.9328	10.1829	9.33844	13.9732
	82	28.6339	31.968	12.4613	25.6762	31.522	38.6611	23.6135	26.0428	9.36233	37.5047	28.7596	25.7674	23.6717	17.1269	20.7248	19.345	12.2758	19.2137	16.0134	14.6557	17.4043	11.3012	9.49223	12.4331	8.55003	9.96596	12.136	12.4415	11.4098	17.0726	10.7756
	81	22.6265	12.1935	16.6502	20.7196	29.7686	24.9311	15.0348	12.3005	25.5919	23.3122	20.8867	19.188	13.8829	16.7993	15.6808	9.95064	15.5744	12.9803	11.8797	14.1077	9.16062	7.69429	10.0781	6.93055	8.07829	9.83728	10.0849	9.24863	13.8388	8.73457	6.67527
	80	7.10838	13.4191	11.0665	16.1163	15.8113	13.0743	5.84889	27.6938	13.1021	13.9448	12.8106	9.26872	11.2158	10.4691	6.64342	10.3981	8.66614	7.93135	9.41882	6.11597	5.137	6.72854	4.6271	5.39337	6.56774	6.73308	6.17474	9.23933	5.83153	4.45666	5.22655
	79	12.952	14.7667	14.2516	14.1724	13.7282	8.42106	21.8024	23.4743	12.976	14.1606	10.2455	12.3978	11.5723	7.3435	11.4938	9.57938	8.76716	10.4114	6.76048	5.67834	7.43759	5.1147	5.96172	7.25985	7.44261	6.82543	10.213	6.44606	4.9263	5.77733	4.12753
	78	21.257	28.3625	18.6917	18.3526	13.1876	46.8168	27.5625	34.6733	19.6524	16.8907	20.439	19.0782	12.1065	18.9488	15.7926	14.4536	17.1642	11.1453	9.36133	12.2616	8.43212	9.82852	11.9686	12.2699	11.2524	16.8371	10.627	8.12152	9.52452	6.80467	8.01318
	77	39.154	35.6732	23.2121	16.9069	70.3097	56.7583	39.0423	50.3599	22.4799	32.3139	30.1625	19.1403	29.9579	24.968	22.851	27.1365	17.6207	14.8002	19.3856	13.3311	15.5388	18.9223	19.3987	17.79	26.6194	16.8012	12.8401	15.0582	10.7581	12.6688	6.85812
	76	24.0677	21.6505	10.4506	44.0527	41.6585	39.2923	27.7131	28.153	21.0183	23.3055	14.7891	23.1474	19.2919	17.6561	20.9674	13.6149	11.4356	14.9785	10.3005	12.0063	14.6206	14.9886	13.7457	20.5679	12.9817	9.92106	11.6349	8.31242	9.78871	5.29903	3.7161
	75	24.644	16.4454	45.9409	44.0362	48.6553	47.055	26.1381	44.4096	25.575	19.2788	30.1746	25.1486	23.0163	27.3328	17.7482	14.9073	19.5258	13.4276	15.6512	19.0592	19.539	17.9187	26.812	16.9227	12.933	15.1671	10.836	12.7604	6.90773	4.84425	5.13116
	74	16.3287	63.0621	40.0592	44.8644	50.827	38.7133	35.9659	47.1367	18.4545	34.312	28.5969	26.1722	31.0806	20.1818	16.9513	22.2031	15.2687	17.7973	21.6725	22.2181	20.3757	30.4883	19.2431	14.7063	17.2468	12.3217	14.5101	7.8549	5.50848	5.83473	6.40518
	73	38.5463	33.8515	25.1247	28.8518	25.7428	32.7932	23.5007	20.9389	20.2197	20.0185	18.3211	21.7571	14.1277	11.8663	15.5427	10.6884	12.4585	15.1712	15.5532	14.2634	21.3425	13.4706	10.2947	12.0731	8.6255	10.1574	5.49861	3.85606	4.08444	4.48377	10.2565
	72	27.4565	28.1728	21.44	19.3904	28.9356	28.4332	13.8525	30.4424	15.6535	17.0183	20.21	13.1231	11.0225	14.4374	9.92838	11.5726	14.0924	14.4472	13.2491	19.8248	12.5127	9.56267	11.2146	8.01214	9.4351	5.1076	3.58185	3.794	4.16492	9.52713	10.4307
	71	33.3787	35.1177	21.048	31.8373	36.6478	24.482	29.4189	34.4263	19.4389	27.4223	17.8063	14.9561	19.5897	13.4715	15.7025	19.1216	19.6029	17.9774	26.8997	16.9781	12.9753	15.2168	10.8714	12.8022	6.93034	4.8601	5.14796	5.65126	12.9271	14.1531	5.04875
	70	37.7712	31.2974	31.373	36.6056	28.6459	47.1998	30.2017	38.81	28.435	21.9334	18.4225	24.1302	16.5939	19.3419	23.5535	24.1465	22.1441	33.1345	20.9133	15.9827	18.7437	13.3912	15.7695	8.53665	5.98657	6.34114	6.9611	15.9233	17.4335	6.21893	10.868
	69	24.7789	34.3393	26.5525	21.062	40.6533	35.6685	25.0625	41.7892	16.7415	16.704	21.8792	15.046	17.5376	21.3564	21.894	20.0784	30.0436	18.9624	14.4917	16.9952	12.142	14.2984	7.74031	5.42812	5.74961	6.31174	14.4379	15.8072	5.63881	9.85416	9.65838
	68	19.363	20.6989	10.8809	21.2883	21.88	21.0807	19.2199	17.5231	9.08064	14.129	9.71625	11.3253	13.7913	14.1385	12.9661	19.4013	12.2454	9.35835	10.975	7.84095	9.23351	4.99847	3.50532	3.71293	4.07594	9.32357	10.2079	3.64138	6.36353	6.23711	5.70858
	67	21.4972	15.6229	20.2563	21.103	23.8177	29.7759	14.8441	17.506	14.1468	11.5566	13.4704	16.4035	16.8165	15.422	23.0761	14.5648	11.1309	13.0538	9.3261	10.9824	5.94523	4.16926	4.4162	4.84796	11.0895	12.1413	4.33109	7.56884	7.41847	6.78984	7.35309
	66	13.3465	23.9236	16.5172	18.896	27.6728	18.9164	12.1983	22.4338	9.51812	13.1791	16.0487	16.4528	15.0884	22.577	14.2498	10.8902	12.7715	9.12439	10.7449	5.81664	4.07909	4.32068	4.74311	10.8497	11.8787	4.23742	7.40514	7.25802	6.64299	7.19405	14.2746
	65	19.9336	19.0264	14.425	21.4129	17.1466	15.1614	15.2464	14.7214	10.5867	15.3143	15.6999	14.398	21.5438	13.5977	10.3918	12.187	8.70686	10.2532	5.55047	3.89243	4.12297	4.52606	10.3532	11.3352	4.04351	7.06628	6.92589	6.339	6.86485	13.6214	5.68772
	64	19.5044	20.4433	20.1111	16.3237	16.9081	23.3143	12.3092	20.1452	15.1352	18.4318	16.9034	25.2927	15.9638	12.2001	14.3077	10.2219	12.0374	6.51632	4.56975	4.84041	5.31364	12.1548	13.3076	4.74713	8.29589	8.13108	7.44206	8.05941	15.9917	6.67745	15.191
	63	14.4364	19.6339	10.5612	11.0884	17.9107	12.9664	11.6035	19.8397	12.5485	13.6704	20.4551	12.9105	9.86669	11.5712	8.26687	9.73507	5.26999	3.69573	3.91462	4.29734	9.83002	10.7623	3.83918	6.70919	6.5759	6.01867	6.51794	12.9331	5.4003	12.2855	7.99161
	62	16.7838	12.4813	8.68437	14.2188	12.0582	14.7962	13.8333	19.912	11.2663	20.0255	12.6394	9.65948	11.3282	8.09325	9.53062	5.15931	3.61811	3.83241	4.20709	9.62358	10.5363	3.75855	6.56829	6.4378	5.89227	6.38105	12.6615	5.28688	12.0275	7.82377	9.9764
	61	4.42224	4.25387	4.61563	3.96764	5.70318	7.31121	5.75447	7.4097	6.84043	5.12871	3.91954	4.59665	3.28401	3.86726	2.0935	1.46813	1.55508	1.70712	3.90498	4.27534	1.52511	2.66523	2.61228	2.39091	2.58925	5.13766	2.14527	4.88041	3.17467	4.04814	2.78552
	60	6.25353	9.38067	5.3439	7.78614	11.6926	12.619	8.88482	18.6664	7.26883	6.59894	7.73891	5.52896	6.51091	3.52462	2.47174	2.61813	2.8741	6.57442	7.19796	2.56768	4.48717	4.39803	4.02534	4.35926	8.64976	3.61177	8.21666	5.34487	6.81545	4.68969	3.34935
	59	12.3165	9.70007	9.36617	14.2571	18.0244	17.4014	19.9905	17.7156	8.35303	11.6368	8.31374	9.79026	5.29986	3.71668	3.93681	4.3217	9.88575	10.8234	3.86094	6.74723	6.61318	6.05279	6.55489	13.0064	5.43091	12.3551	8.03692	10.2482	7.05175	5.03633	2.75694
	58	4.64795	6.20455	6.25896	8.02071	9.07091	14.2886	6.92389	7.42964	5.37569	4.56226	5.37253	2.90836	2.03957	2.16037	2.37159	5.42493	5.93945	2.11874	3.70263	3.62907	3.32154	3.59708	7.13742	2.98028	6.78004	4.41036	5.62382	3.86973	2.76375	1.5129	3.86584
	57	6.82726	9.5214	8.08601	9.2694	17.1044	11.3649	6.66824	10.9801	4.83985	6.77038	3.66508	2.57024	2.72247	2.98864	6.83641	7.48481	2.67	4.66599	4.57329	4.18576	4.53298	8.99447	3.75571	8.5441	5.55786	7.08705	4.87658	3.48283	1.90654	4.87168	1.83964
	56	10.6374	12.489	9.4879	17.7462	13.8128	11.1128	10.0057	10.037	7.29224	4.68937	3.28855	3.48333	3.82388	8.74701	9.57661	3.4162	5.97001	5.85141	5.35556	5.79983	11.5082	4.80532	10.9319	7.11114	9.06769	6.23945	4.45619	2.43937	6.23318	2.35377	5.37383
	55	9.63284	10.1171	12.5405	9.89396	9.32461	11.5121	6.31444	10.4406	3.48702	2.90488	3.07693	3.37775	7.7265	8.45931	3.01763	5.27349	5.16872	4.73073	5.12317	10.1655	4.24469	9.65652	6.28148	8.00976	5.5115	3.93629	2.15477	5.50596	2.07915	4.74687	4.17591
	54	11.8365	20.2836	10.6053	10.1312	14.6522	11.02	9.96319	7.57286	3.27651	4.12271	4.52578	10.3526	11.3345	4.04326	7.06584	6.92547	6.33861	6.86443	13.6206	5.68737	12.9386	8.41643	10.7321	7.38474	5.27415	2.88713	7.37732	2.78582	6.36023	5.59522	6.2401
	53	14.8248	10.7159	6.78411	9.94516	8.76211	10.8623	4.51452	4.44522	2.90498	3.78823	8.66545	9.48732	3.38435	5.91435	5.79685	5.30563	5.74576	11.4009	4.76052	10.83	7.04484	8.98315	6.18128	4.41464	2.41662	6.17507	2.33182	5.32373	4.68339	5.22317	3.55774
	52	13.2339	11.5828	11.2526	10.0492	14.5936	8.31666	4.47773	6.65945	4.51034	12.2559	13.4184	4.78664	8.36494	8.19875	7.504	8.12649	16.1248	6.73302	15.3174	9.96384	12.7053	8.74247	6.24383	3.41794	8.73368	3.298	7.52959	6.62393	7.38737	5.03188	3.48556
	51	8.02414	10.7771	6.37826	9.38886	6.26782	4.62726	3.76298	5.80006	8.18555	10.6459	3.79765	6.63661	6.50476	5.95356	6.44743	12.7932	5.34188	12.1526	7.90516	10.0802	6.93614	4.95376	2.71174	6.92917	2.61658	5.97386	5.25533	5.86103	3.99222	2.76539	4.01191
	50	6.92647	5.66726	5.5285	3.74102	3.2353	3.60762	3.04053	9.7655	6.59641	2.79526	4.88488	4.78783	4.38211	4.74563	9.4164	3.93189	8.94491	5.81859	7.41951	5.10535	3.64621	1.99598	5.10021	1.92594	4.39706	3.86818	4.31401	2.93847	2.03547	2.95296	3.91193
	49	2.16928	2.92558	1.31196	1.15006	1.50226	1.73609	3.04891	4.68693	1.03153	2.14139	2.09884	1.92099	2.08034	4.12787	1.72362	3.92119	2.5507	3.25249	2.23803	1.59839	0.874977	2.23578	0.844274	1.92754	1.6957	1.89113	1.28814	0.892288	1.29449	1.71487	0.903941
	48	3.40545	2.11126	1.2265	1.62394	2.19844	5.29403	4.44997	2.22884	2.4031	2.79795	2.56085	2.77329	5.50283	2.29775	5.22729	3.40031	4.33587	2.9835	2.1308	1.16642	2.9805	1.12549	2.56959	2.26052	2.52105	1.7172	1.1895	1.72567	2.28608	1.20503	1.34374
	47	1.705	1.36935	1.20154	1.64878	4.65105	5.36068	1.46815	3.6024	2.1784	2.36846	2.56493	5.0894	2.12512	4.83457	3.14485	4.01012	2.75935	1.97072	1.07879	2.75658	1.04094	2.37654	2.09069	2.33165	1.58819	1.10013	1.59603	2.11433	1.1145	1.24279	1.73506
	46	0.54429	0.660263	0.600432	1.71684	2.31802	0.870491	1.16793	1.60728	0.907604	1.16759	2.31676	0.967379	2.20076	1.43157	1.82545	1.25609	0.897093	0.491079	1.25483	0.473846	1.08183	0.951705	1.06139	0.722964	0.500794	0.72653	0.962469	0.507334	0.565733	0.789819	0.113493
	45	1.47895	1.85935	3.52333	4.8219	2.1212	3.90239	2.93653	3.77372	2.5214	5.94313	2.4816	5.64555	3.67238	4.68279	3.22222	2.30129	1.25975	3.21898	1.21555	2.77519	2.44139	2.72277	1.8546	1.28468	1.86375	2.469	1.30145	1.45126	2.0261	0.291141	0.326968
	44	0.718857	1.88319	1.70798	0.7616	1.64132	1.69354	1.19003	1.8095	2.21519	1.09878	2.49968	1.62602	2.0734	1.4267	1.01894	0.557781	1.42527	0.538208	1.22877	1.08097	1.20556	0.821163	0.568816	0.825213	1.0932	0.576244	0.642575	0.897098	0.128908	0.144771	0.116071
	43	1.44294	1.80925	0.534645	1.16791	1.41166	1.36016	1.13089	3.15066	0.811666	2.19349	1.42685	1.81943	1.25194	0.894131	0.489457	1.25068	0.472282	1.07826	0.948563	1.05789	0.720577	0.499141	0.724132	0.959291	0.505659	0.563865	0.787211	0.113118	0.127038	0.101853	0.559713
	42	2.60029	1.06231	1.53787	1.88415	2.12665	2.4245	3.69344	2.1654	3.0393	2.34854	2.99471	2.06066	1.47171	0.80563	2.05858	0.77736	1.77477	1.5613	1.74125	1.18605	0.821569	1.1919	1.57896	0.832298	0.928103	1.29572	0.186189	0.2091	0.167646	0.921268	0.27085
	41	0.382787	0.766103	0.622025	0.711649	0.950407	1.98526	0.636431	2.03291	0.815867	1.23583	0.850373	0.607333	0.33246	0.849518	0.320794	0.732398	0.644305	0.718564	0.489447	0.339038	0.491861	0.651592	0.343466	0.383001	0.534708	0.0768347	0.0862898	0.0691829	0.380181	0.111772	0.219154
	40	0.526296	0.590763	0.447913	0.606341	1.48368	0.65219	1.13911	1.0404	0.818498	0.669038	0.477824	0.261566	0.668365	0.252387	0.576219	0.506912	0.565336	0.385076	0.266741	0.386976	0.512645	0.270224	0.301329	0.420685	0.0604503	0.0678891	0.0544302	0.29911	0.0879375	0.172421	0.11264
	39	0.717554	0.752138	0.674751	1.67358	0.861782	2.0639	1.03074	1.84543	0.783443	0.664671	0.363848	0.929722	0.351081	0.801544	0.705134	0.786405	0.535656	0.371047	0.538298	0.713109	0.375892	0.419161	0.58519	0.0840888	0.0944365	0.0757145	0.416074	0.122325	0.239844	0.156687	0.186258
	38	0.218768	0.271326	0.445984	0.232781	0.653065	0.447213	0.437814	0.422991	0.186384	0.121201	0.309697	0.116948	0.267	0.234885	0.261957	0.178431	0.123598	0.179311	0.237542	0.125213	0.139626	0.194931	0.0280106	0.0314575	0.0252211	0.138597	0.0407472	0.0798939	0.0521935	0.062044	0.0543124
	37	0.364244	0.827716	0.286308	0.814181	0.653125	0.876738	0.463168	0.464458	0.156863	0.476141	0.1798	0.410497	0.361122	0.402743	0.274327	0.190025	0.27568	0.365206	0.192507	0.214666	0.299695	0.0430646	0.048364	0.0387759	0.213085	0.0626464	0.122832	0.0802444	0.0953889	0.0835021	0.0696615
	36	0.684692	0.327423	0.61705	0.501735	0.78898	0.571521	0.313377	0.240864	0.379721	0.170334	0.388886	0.342111	0.381541	0.259885	0.180021	0.261167	0.34598	0.182372	0.203365	0.283917	0.0407974	0.0458178	0.0367345	0.201867	0.0593483	0.116365	0.0760199	0.0903671	0.079106	0.0659941	0.0679314
	35	0.350811	0.914	0.49252	0.785044	0.666158	0.500853	0.210495	0.755207	0.175946	0.477182	0.419786	0.468169	0.318891	0.220895	0.320464	0.424534	0.223779	0.249538	0.34838	0.0500604	0.0562207	0.045075	0.247701	0.0728232	0.142786	0.09328	0.110885	0.0970669	0.080978	0.0833551	0.0836539
	34	0.91663	0.682863	0.721318	0.620425	0.546437	0.314898	0.617762	0.327541	0.461367	0.482141	0.53771	0.366259	0.253706	0.368065	0.487593	0.257019	0.286604	0.400128	0.0574963	0.0645716	0.0517703	0.284494	0.0836403	0.163995	0.107136	0.127355	0.111485	0.0930063	0.0957365	0.0960798	0.0848942
	33	0.131558	0.19212	0.109511	0.0977663	0.0659988	0.177536	0.0514704	0.164994	0.0895517	0.11864	0.0808111	0.0559775	0.0812097	0.107582	0.0567085	0.0632362	0.0882839	0.0126859	0.014247	0.0114226	0.0627705	0.0184543	0.0361838	0.0236383	0.0280996	0.024598	0.0205208	0.0211232	0.021199	0.018731	0.0134009
	32	0.379099	0.298745	0.176748	0.120943	0.381107	0.151501	0.265555	0.328013	0.225697	0.18262	0.1265	0.183521	0.243118	0.128152	0.142904	0.199507	0.0286682	0.032196	0.0258132	0.141851	0.0417038	0.0817695	0.0534189	0.0635006	0.0555875	0.0463738	0.0477351	0.0479063	0.042329	0.0302839	0.0303718
	31	0.166657	0.136314	0.0618143	0.19744	0.0919437	0.220983	0.149252	0.233715	0.0982171	0.0808189	0.117248	0.155324	0.0818743	0.0912987	0.127462	0.0183156	0.0205695	0.0164916	0.0906264	0.0266439	0.0522412	0.0341284	0.0405695	0.0355139	0.0296275	0.0304972	0.0306065	0.0270433	0.0193479	0.019404	0.0252268
	30	0.221749	0.139019	0.294267	0.138902	0.391077	0.362179	0.31011	0.296583	0.126751	0.218437	0.289374	0.152534	0.170092	0.237466	0.0341226	0.0383216	0.0307244	0.16884	0.0496384	0.097327	0.0635823	0.0755822	0.0661636	0.0551969	0.0568172	0.0570209	0.0503825	0.0360458	0.0361503	0.0469983	0.0257767
	29	0.0584307	0.17099	0.0534886	0.152649	0.165605	0.19443	0.101677	0.0988906	0.0885136	0.139292	0.0734232	0.0818748	0.114305	0.0164251	0.0184463	0.0147893	0.0812719	0.0238937	0.0468489	0.0306057	0.0363819	0.0318482	0.0265693	0.0273493	0.0274473	0.0242519	0.0173508	0.0174012	0.0226229	0.0124078	0.0156077
	28	0.313184	0.135441	0.256158	0.281685	0.387411	0.277798	0.147737	0.300936	0.245962	0.154013	0.171742	0.239768	0.0344535	0.0386932	0.0310223	0.170477	0.0501197	0.0982708	0.0641989	0.0763151	0.0668051	0.0557321	0.0573681	0.0575738	0.0508711	0.0363953	0.0365009	0.047454	0.0260267	0.0327389	0.0773446
	27	0.146121	0.38206	0.278428	0.38815	0.326042	0.237756	0.264816	0.49257	0.16019	0.212196	0.296246	0.042569	0.0478074	0.0383297	0.210633	0.0619255	0.121419	0.079321	0.0942912	0.0825412	0.0688599	0.0708813	0.0711354	0.0628539	0.0449683	0.0450987	0.0586319	0.0321573	0.0404506	0.0955632	0.0840998
	26	0.226164	0.227859	0.210512	0.179237	0.15311	0.233838	0.23783	0.176021	0.1211	0.200836	0.0288591	0.0324104	0.0259851	0.142796	0.0419815	0.0823141	0.0537746	0.0639235	0.0559577	0.0466827	0.048053	0.0482253	0.0426109	0.0304856	0.0305741	0.0397487	0.0218006	0.027423	0.0647858	0.0570144	0.0149365
	25	0.153025	0.195449	0.110283	0.0954915	0.170841	0.238255	0.0964202	0.150965	0.130033	0.0221961	0.0249275	0.0199856	0.109827	0.0322888	0.0633094	0.0413591	0.0491648	0.0430381	0.0359045	0.0369585	0.037091	0.0327729	0.0234471	0.0235151	0.0305715	0.0167673	0.0210915	0.049828	0.0438508	0.0114879	0.00579191
	24	0.106293	0.082917	0.0475798	0.0862838	0.14096	0.0782203	0.0669662	0.131269	0.0116376	0.0155256	0.0124477	0.0684037	0.0201105	0.039431	0.0257597	0.0306213	0.0268055	0.0223624	0.0230189	0.0231014	0.020412	0.0146036	0.0146459	0.0190409	0.0104432	0.0131365	0.0310344	0.0273117	0.00715505	0.00360738	0.00533734
	23	0.210299	0.166831	0.200497	0.332012	0.215822	0.253354	0.271558	0.0547892	0.0379627	0.0361559	0.198688	0.0584135	0.114533	0.0748226	0.0889438	0.0778601	0.0649547	0.0668615	0.0671012	0.0592893	0.042418	0.0425411	0.0553068	0.0303336	0.0381566	0.0901436	0.0793304	0.0207828	0.0104781	0.015503	0.0996338
	22	0.0667736	0.110942	0.121749	0.0802206	0.110316	0.162132	0.0178866	0.0282047	0.0139515	0.0910743	0.0267756	0.0524994	0.0342971	0.04077	0.0356895	0.0297739	0.0306479	0.0307578	0.027177	0.0194435	0.0194999	0.0253515	0.0139043	0.0174902	0.04132	0.0363634	0.0095264	0.00480295	0.00710626	0.0456701	0.0067421
	21	0.0599769	0.0909944	0.0397336	0.0553845	0.0953538	0.0144243	0.012437	0.0140006	0.0474677	0.0165777	0.0325042	0.0212345	0.0252421	0.0220966	0.018434	0.0189752	0.0190432	0.0168262	0.0120382	0.0120731	0.015696	0.00860862	0.0108288	0.0255826	0.0225138	0.00589812	0.00297367	0.00439973	0.0282759	0.00417427	0.0961418
	20	0.106333	0.0641907	0.059296	0.103479	0.018337	0.0216794	0.0133446	0.102964	0.0186763	0.0435	0.0284179	0.0337812	0.0295716	0.0246701	0.0253942	0.0254853	0.0225183	0.0161105	0.0161573	0.0210057	0.0115208	0.014492	0.0342369	0.03013	0.00789338	0.00397963	0.00588811	0.0378413	0.00558637	0.128666	0.128666
	19	0.184152	0.235175	0.271984	0.0488537	0.0676602	0.0571069	0.240934	0.0994563	0.120312	0.0933673	0.110988	0.0971577	0.0810537	0.0834331	0.0837322	0.0739841	0.0529313	0.0530849	0.0690145	0.0378518	0.0476137	0.112486	0.0989924	0.0259338	0.0130751	0.0193454	0.124328	0.0183541	0.422732	0.422732	0.422732
	18	0.0154857	0.0247596	0.00294728	0.00413748	0.0040908	0.0236656	0.00534168	0.0147057	0.00592718	0.00836978	0.00732679	0.00611236	0.00629179	0.00631435	0.00557924	0.00399162	0.0040032	0.00520447	0.00285445	0.00359061	0.00848269	0.00746514	0.0019557	0.000986011	0.00145886	0.00937573	0.0013841	0.0318787	0.0318787	0.0318787	0.0318787
	17	0.0567393	0.00933733	0.00868682	0.00870588	0.0589981	0.0182598	0.0274872	0.025213	0.0184913	0.0192287	0.0160416	0.0165125	0.0165717	0.0146424	0.0104758	0.0105062	0.0136589	0.00749134	0.00942336	0.0222623	0.0195918	0.00513263	0.00258773	0.00382871	0.0246061	0.00363251	0.083664	0.083664	0.083664	0.083664	0.00615435
	16	0.00796714	0.0102471	0.00680578	0.04675	0.0169496	0.0349857	0.0175474	0.0292877	0.0158178	0.0156756	0.0161358	0.0161936	0.0143084	0.0102368	0.0102665	0.0133473	0.00732044	0.00920838	0.0217545	0.0191449	0.00501554	0.0025287	0.00374136	0.0240448	0.00354964	0.0817554	0.0817554	0.0817554	0.0817554	0.00601395	0.0817554
	15	0.00585665	0.00537758	0.0244802	0.00899642	0.021753	0.0149602	0.0136534	0.0167815	0.00863747	0.0105617	0.0105996	0.00936559	0.00670053	0.00671997	0.00873649	0.00479162	0.00602738	0.0142395	0.0125314	0.00328294	0.00165517	0.00244892	0.0157386	0.00232343	0.0535133	0.0535133	0.0535133	0.0535133	0.00393645	0.0535133	0.0535133
	14	0.00859703	0.0541051	0.013177	0.0322958	0.0260185	0.0325598	0.0218826	0.0256322	0.0162784	0.0194066	0.0171473	0.0122679	0.0123035	0.0159955	0.00877288	0.0110354	0.0260708	0.0229434	0.00601066	0.00303041	0.00448368	0.0288154	0.00425392	0.0979764	0.0979764	0.0979764	0.0979764	0.00720717	0.0979764	0.0979764	0.0979764
	13	0.0425343	0.0143212	0.0232612	0.0189954	0.0278461	0.0256614	0.0164359	0.0237547	0.0147084	0.0154381	0.0110451	0.0110771	0.0144011	0.00789844	0.00993545	0.0234721	0.0206565	0.00541155	0.00272836	0.00403677	0.0259433	0.00382991	0.0882105	0.0882105	0.0882105	0.0882105	0.00648879	0.0882105	0.0882105	0.0882105	0.0882105
	12	0.0126514	0.0284088	0.0153742	0.0228448	0.0246616	0.0216587	0.0171166	0.0241192	0.0131483	0.0111744	0.0112069	0.0145698	0.00799096	0.0100518	0.0237471	0.0208985	0.00547494	0.00276031	0.00408405	0.0262471	0.00387477	0.0892438	0.0892438	0.0892438	0.0892438	0.0065648	0.0892438	0.0892438	0.0892438	0.0892438	0.00626026
	11	0.0229636	0.0171807	0.0169184	0.0185128	0.0190459	0.0206387	0.0159021	0.0197284	0.00870817	0.0103745	0.0134877	0.00739747	0.00930527	0.0219834	0.0193463	0.00506831	0.0025553	0.00378073	0.0242977	0.00358699	0.0826156	0.0826156	0.0826156	0.0826156	0.00607723	0.0826156	0.0826156	0.0826156	0.0826156	0.00579531	0.0826156
	10	0.0223218	0.0303885	0.0220366	0.0229802	0.0291711	0.0308193	0.0209068	0.0210016	0.0129948	0.0200689	0.011007	0.0138457	0.03271	0.0287862	0.00754135	0.00380215	0.00562551	0.0361536	0.00533723	0.122927	0.122927	0.122927	0.122927	0.00904256	0.122927	0.122927	0.122927	0.122927	0.00862309	0.122927	0.122927
	9	0.0156848	0.0157245	0.010867	0.0139826	0.0173051	0.0160967	0.00884158	0.0124503	0.00998641	0.00650635	0.00818434	0.0193352	0.0170158	0.00445777	0.00224749	0.00332529	0.0213708	0.00315489	0.0726635	0.0726635	0.0726635	0.0726635	0.00534515	0.0726635	0.0726635	0.0726635	0.0726635	0.00509719	0.0726635	0.0726635	0.0726635
	8	0.0176625	0.0168751	0.0143896	0.0180515	0.0196695	0.0148144	0.0114067	0.0208219	0.00704575	0.0105283	0.0248726	0.021889	0.00573443	0.00289114	0.00427763	0.0274912	0.00405842	0.0934736	0.0934736	0.0934736	0.0934736	0.00687595	0.0934736	0.0934736	0.0934736	0.0934736	0.00655698	0.0934736	0.0934736	0.0934736	0.0934736
	7	0.0200648	0.0236536	0.0196647	0.0217194	0.0191626	0.0202315	0.0201938	0.0155508	0.0120687	0.0338694	0.0298066	0.00780867	0.00393692	0.00582491	0.0374352	0.00552642	0.127285	0.127285	0.127285	0.127285	0.00936309	0.127285	0.127285	0.127285	0.127285	0.00892875	0.127285	0.127285	0.127285	0.127285	0.00851455
	6	0.0198803	0.0228495	0.0167247	0.014957	0.0184985	0.0253176	0.0106607	0.0188288	0.0274441	0.0286904	0.00751624	0.00378948	0.00560677	0.0360332	0.00531946	0.122518	0.122518	0.122518	0.122518	0.00901245	0.122518	0.122518	0.122518	0.122518	0.00859437	0.122518	0.122518	0.122518	0.122518	0.00819569	0.122518
	5	0.0196835	0.0199181	0.0118048	0.0147988	0.0237264	0.0136991	0.0132299	0.0438847	0.0238275	0.00741525	0.00373857	0.00553144	0.0355491	0.00524798	0.120872	0.120872	0.120872	0.120872	0.00889135	0.120872	0.120872	0.120872	0.120872	0.0084789	0.120872	0.120872	0.120872	0.120872	0.00808557	0.120872	0.120872
	4	0.0222104	0.0181982	0.015119	0.0245699	0.0166182	0.0220062	0.0399143	0.0493201	0.00797167	0.00477432	0.0070639	0.0453978	0.00670191	0.154359	0.154359	0.154359	0.154359	0.0113547	0.154359	0.154359	0.154359	0.154359	0.0108279	0.154359	0.154359	0.154359	0.154359	0.0103256	0.154359	0.154359	0.154359
	3	0.0179508	0.0206177	0.0222047	0.0152231	0.0236148	0.0587307	0.0396815	0.0145963	0.00454028	0.00797993	0.0512849	0.007571	0.174375	0.174375	0.174375	0.174375	0.0128271	0.174375	0.174375	0.174375	0.174375	0.0122321	0.174375	0.174375	0.174375	0.174375	0.0116646	0.174375	0.174375	0.174375	0.174375
	2	0.0219064	0.0326167	0.0148191	0.0233013	0.0678857	0.0628926	0.0126498	0.00895473	0.00817421	0.062405	0.00921262	0.212185	0.212185	0.212185	0.212185	0.0156084	0.212185	0.212185	0.212185	0.212185	0.0148844	0.212185	0.212185	0.212185	0.212185	0.0141939	0.212185	0.212185	0.212185	0.212185	0.0135355
	1	0.0503168	0.031605	0.0329335	0.0972559	0.105549	0.0291095	0.0112676	0.0234076	0.0928127	0.0162762	0.374875	0.374875	0.374875	0.374875	0.0275759	0.374875	0.374875	0.374875	0.374875	0.0262967	0.374875	0.374875	0.374875	0.374875	0.0250768	0.374875	0.374875	0.374875	0.374875	0.0239135	0.374875
	0	0.0493342	0.0710709	0.139089	0.153007	0.049432	0.0262364	0.0298027	0.268928	0.0244941	0.670156	0.670156	0.670156	0.670156	0.0492969	0.670156	0.670156	0.670156	0.670156	0.0470101	0.670156	0.670156	0.670156	0.670156	0.0448293	0.670156	0.670156	0.670156	0.670156	0.0427498	0.670156	0.670156
Rate Upper		Year
		2010	2011	2012	2013	2014	2015	2016	2017	2018	2019	2020	2021	2022	2023	2024	2025	2026	2027	2028	2029	2030	2031	2032	2033	2034	2035	2036	2037	2038	2039	2040
Age	84										59.3883	36.3161	128.952	100.24	96.9231	83.8005	64.9355	78.5797	72.9437	48.606	78.8438	66.8106	61.9889	76.6156	52.941	43.0243	57.8793	42.4133	45.6337	56.9588	58.3672	56.6853
	83										21.5427	77.551	59.5779	55.6956	52.3228	36.7655	45.6328	42.2939	28.2208	44.4301	41.4272	35.3457	43.1382	28.0501	26.6264	35.0664	24.652	27.2334	34.5502	35.492	33.365	51.2867
	82										86.8422	67.9711	62.2315	60.2317	47.8488	58.4447	55.3894	35.6518	56.1521	49.203	44.1972	50.4838	34.8206	30.6966	40.8288	28.1348	32.0298	38.0901	39.0636	41.5055	64.1279	36.6872
	81										58.7472	51.6692	49.4792	36.7771	48.5565	44.8677	29.7332	45.9512	40.5022	35.858	43.8911	30.8524	24.0269	34.2992	22.0409	28.014	31.9512	32.7709	32.605	50.6095	29.8327	23.5801
	80										33.5868	31.9909	21.5352	29.4165	26.0507	18.0839	27.278	24.8983	23.0142	28.4924	18.2606	15.9834	21.8043	14.2649	18.2587	21.0414	22.5671	20.5267	33.2328	19.6501	16.5986	18.9551
	79										32.934	24.1305	32.1608	27.3846	19.1409	26.9036	26.7664	24.1435	28.6842	20.6863	16.4772	24.0086	15.4161	18.4731	21.9464	22.4925	22.5287	31.864	22.4676	17.1887	20.2156	13.8909
	78										40.4434	47.3336	46.5902	31.5927	51.2737	43.036	38.7678	49.372	33.8216	28.9593	39.0442	27.8517	30.9275	37.6246	38.1551	36.2148	54.7756	37.6899	31.3459	33.5834	24.1085	29.6968
	77										73.0628	69.4412	48.4092	74.3829	63.8889	59.9723	74.4197	48.321	41.1118	56.2695	38.9406	47.6136	54.0736	58.7487	55.6818	78.9047	55.6496	43.9495	49.6487	37.0681	43.411	23.3245
	76										57.1105	34.6156	60.1487	48.3336	45.3596	55.311	37.5704	31.3682	40.2217	30.6249	35.7897	42.5273	45.2206	43.6914	63.4577	42.5081	35.5788	40.0401	28.8848	33.8301	16.9009	11.966
	75										46.2473	70.2314	61.998	56.5658	71.547	45.5098	38.527	53.0063	35.9262	46.9732	53.5971	56.5945	52.6563	76.2809	48.3081	41.068	43.2905	32.743	41.7729	21.3021	15.5017	16.5111
	74										77.6137	69.7106	61.2909	82.5897	50.123	42.4352	59.6674	41.5242	51.9512	59.0349	65.0948	61.7933	86.7233	59.2621	46.4678	53.97	38.5106	47.2924	25.4747	18.1373	19.3995	21.1901
	73										48.0925	42.8615	52.3491	34.7108	30.6203	39.5153	29.1008	34.5494	40.2369	42.6773	40.2103	59.7854	37.9339	32.4719	33.7474	26.2158	30.7297	16.3781	11.8983	13.5848	14.8356	32.2489
	72										41.384	50.291	32.6198	29.0534	35.6964	26.1731	31.8897	37.1847	39.3539	40.4159	56.6694	37.3834	28.4917	33.5184	24.5726	27.4912	15.6329	11.5241	12.7963	13.2557	28.2739	31.8549
	71										66.6714	40.7345	33.829	48.3999	34.1904	44.5199	52.8076	52.0168	53.8598	79.7826	49.3533	40.2507	44.4551	32.8991	40.3032	21.7551	15.4531	15.983	17.9017	38.0196	47.2674	15.6386
	70										53.4261	43.5897	56.6318	41.71	46.9071	61.3804	60.7263	63.5373	93.9538	57.7677	51.9774	53.3217	37.7364	46.7894	24.9146	18.6728	19.8016	21.0768	48.7103	55.1515	19.7163	34.3166
	69										37.8446	52.07	34.3856	40.7194	50.5643	54.7173	50.7766	77.1614	48.3407	43.7064	43.231	35.1045	39.6617	21.7949	15.7561	16.0992	18.2327	41.7599	45.4325	16.783	30.3108	27.2502
	68										32.9492	22.7117	27.3817	36.3316	35.606	34.6963	50.5732	32.1674	26.4656	29.7439	23.0173	25.7419	14.7631	10.5602	11.0086	12.0487	27.5021	30.4117	10.8583	19.9923	18.7172	17.3531
	67										28.2807	31.939	40.6042	38.3766	38.234	57.3084	36.0273	30.6163	36.975	25.3978	30.0083	16.1932	12.179	13.1403	14.4926	32.7264	36.9995	13.0753	23.2302	21.7003	21.0301	22.2435
	66										31.1766	38.4352	40.3689	38.7371	56.1556	35.445	29.0273	34.6522	24.8627	28.5179	16.5335	11.6768	12.4546	14.5041	31.0706	35.8136	12.9363	23.1938	21.1934	19.648	19.9252	43.358
	65										35.2624	37.3176	34.8706	51.7559	32.499	27.4522	31.5792	22.9127	26.5281	14.194	10.2671	12.4296	13.2744	33.4156	34.6329	12.9723	21.8275	20.8946	19.8326	21.1258	45.1682	17.4215
	64										41.1505	41.0465	60.3332	37.91	31.3288	37.2266	26.7904	29.9787	18.2141	13.1215	14.8186	15.9985	35.1018	38.5358	12.9186	23.4136	23.5017	22.7805	24.4496	44.981	21.3505	48.4571
	63										30.5065	50.0674	29.9708	24.3488	27.6872	21.6131	23.9577	13.0227	9.31967	10.3067	11.7972	26.817	28.2294	10.7467	18.8661	18.3136	18.4588	17.475	39.1404	15.6557	37.1309	23.0177
	62										47.6558	30.9797	24.1006	26.0966	20.2322	24.1419	13.7602	9.99412	10.3171	12.4899	27.1316	29.6317	11.1255	19.2497	18.1343	17.3586	20.3597	35.4019	16.2581	39.1772	24.0352	31.017
	61										11.616	9.5699	11.1343	8.48564	9.79965	5.70906	4.02512	4.42952	4.72392	11.5464	12.6149	4.46393	7.28807	7.75026	7.09744	8.12841	15.9579	6.46878	16.7983	9.34004	11.7502	8.81693
	60										15.9046	19.132	13.5136	16.3548	9.11417	6.84601	7.54794	8.64023	18.5224	21.04	7.57599	13.0949	13.3555	13.054	13.1792	28.165	10.9529	27.2169	16.9149	21.2694	15.4864	10.9283
	59										27.0873	19.8804	24.3591	13.022	9.69795	11.1682	12.6649	28.271	30.6668	10.7072	20.4079	19.6363	18.7382	20.4974	39.2324	16.6172	41.2071	25.233	32.4459	22.8048	19.2202	9.31908
	58										10.7156	12.8834	6.99667	5.08434	5.70456	6.66424	14.6439	16.4812	6.47279	10.9052	10.7855	9.61337	11.0629	21.0781	9.43526	22.5441	12.8308	17.8379	12.7154	9.44727	4.88258	11.2488
	57										15.5658	8.30126	6.09269	6.78656	7.43853	18.0403	18.7683	7.07213	11.6913	12.7027	11.0977	12.2607	24.5001	10.6051	26.2078	15.7456	20.2225	14.8824	12.0316	5.78833	14.7823	5.61448
	56										10.8012	7.7423	8.47637	9.8382	23.7993	24.8987	9.04059	15.7992	16.2263	16.3106	15.3127	33.9991	14.9467	38.1498	22.8625	29.7505	20.4753	14.3557	8.37998	20.9125	7.76689	17.9079
	55										6.57295	7.5471	9.01367	19.7226	22.3554	8.10143	14.5264	14.1596	14.5191	14.4472	30.2445	13.7025	31.2492	18.1033	23.9137	17.2595	12.9528	7.06161	17.9598	6.90122	15.6393	13.0175
	54										9.63509	10.6717	26.9084	29.8811	11.502	18.2767	18.5389	17.6912	18.7975	39.7025	16.6509	41.2413	24.4175	31.8437	24.4136	16.7	9.23147	24.159	9.12866	21.8302	17.6961	19.0606
	53										9.59213	23.3485	24.3638	9.20319	15.5239	15.9566	15.3681	16.7671	34.0043	15.1102	36.2394	20.1027	25.5878	20.2767	14.5623	7.80382	19.6289	7.43407	17.6578	15.2908	17.0839	11.6221
	52										30.8585	32.7109	13.102	21.6856	21.8564	20.9477	20.6345	46.8628	20.851	47.7083	29.7119	39.6697	28.1545	19.3324	10.8119	26.5412	10.5132	25.5032	20.6265	21.9792	15.2748	10.817
	51										25.8825	10.0799	17.2941	17.9657	16.5442	16.5238	36.1384	15.2125	37.0707	22.974	32.0335	22.5043	15.7499	8.70237	21.3689	8.03162	19.139	16.0565	17.7608	12.0622	7.87635	12.5047
	50										6.95474	11.8838	11.9848	12.3802	12.6264	24.4898	10.7105	27.2886	15.6388	22.0976	15.3623	11.5834	6.35338	17.101	5.70664	15.0371	11.9202	13.45	8.59128	6.31206	9.26892	11.5766
	49										5.41467	5.08483	5.55287	5.31822	11.1452	5.27888	11.4556	7.37746	9.98991	6.75906	5.27865	2.89018	7.03786	2.61424	5.73202	5.36688	6.25843	4.07793	2.73445	4.13034	5.06631	2.88415
	48										6.92827	6.6727	6.70704	15.0995	6.28642	14.9836	9.36285	11.8971	8.43766	6.21775	3.39119	8.77836	3.21452	8.25132	6.51515	7.97077	5.12458	3.86096	5.57449	6.90687	3.76545	4.16302
	47										6.27725	6.47886	13.2523	5.93679	14.3628	8.4151	11.6112	7.91726	6.14772	3.52428	8.59179	3.26213	8.34331	6.33665	7.38304	4.68229	3.73059	4.94018	6.77054	3.7479	4.1032	5.38166
	46										2.90044	6.08848	2.67028	6.21233	3.96013	5.24735	3.7633	2.97886	1.52438	3.78573	1.42835	3.41861	2.94197	3.30276	2.18559	1.55243	2.11673	3.00259	1.67842	1.79255	2.59428	0.38432
	45										14.5706	5.9212	14.3303	8.79472	12.863	8.90814	6.49615	3.46132	8.93262	3.56224	8.21058	6.85323	8.01552	5.07484	3.76011	5.57085	7.6399	4.19366	4.37214	6.26072	0.954585	0.992722
	44										2.61885	6.21778	3.92365	5.58125	3.84501	2.64416	1.48517	3.97385	1.51353	3.79346	3.10652	3.57442	2.31577	1.6525	2.34273	3.23703	1.75526	1.96448	2.96844	0.436285	0.443002	0.382995
	43										5.61666	3.60106	4.57516	3.31036	2.60109	1.37563	3.50145	1.4015	3.34706	2.72452	2.98617	2.04396	1.39814	2.18025	2.93258	1.69853	1.76078	2.5326	0.381063	0.393736	0.323261	1.96541
	42										5.46807	7.29127	5.19267	3.73691	2.15844	5.32295	2.12558	5.24695	4.23369	4.94016	3.24937	2.28882	3.51146	4.57608	2.53023	2.81417	4.12119	0.593822	0.636095	0.58598	3.26389	1.05045
	41										2.90259	2.19648	1.58767	0.875208	2.2334	0.927119	2.1503	1.92363	2.14295	1.37098	0.954743	1.53792	1.96339	1.15349	1.2338	1.58692	0.276805	0.277067	0.253845	1.29811	0.464058	0.816555
	40										1.59591	1.18615	0.670143	1.58532	0.647082	1.59012	1.25797	1.53578	1.04683	0.678175	1.14118	1.5226	0.807637	0.92498	1.32147	0.19221	0.211396	0.177976	1.02129	0.350077	0.683781	0.413327
	39										1.62977	0.910026	2.11209	0.993523	2.22155	1.80542	2.15282	1.43322	0.93692	1.49496	2.14904	1.13904	1.22809	1.75524	0.285009	0.301646	0.27101	1.52489	0.473442	0.884431	0.587437	0.652358
	38										0.299556	0.748454	0.284621	0.687164	0.578633	0.697802	0.491839	0.319094	0.548809	0.688578	0.363509	0.430675	0.595086	0.0953253	0.0950941	0.0834208	0.466654	0.172584	0.294843	0.174541	0.218779	0.199125
	37										1.18034	0.436402	1.0779	0.943304	1.01114	0.694201	0.504581	0.792712	1.02604	0.547821	0.603222	0.914737	0.134933	0.153067	0.132677	0.7082	0.240358	0.429122	0.264528	0.34007	0.27322	0.233695
	36										0.404687	1.02946	0.877815	0.943036	0.678887	0.475505	0.763669	0.976575	0.501211	0.606231	0.872216	0.131764	0.140679	0.118641	0.696402	0.214456	0.418413	0.272543	0.312319	0.290149	0.223292	0.240329
	35										1.13622	0.991577	1.13515	0.78348	0.573348	0.851287	1.11747	0.613935	0.733428	0.971937	0.149234	0.163057	0.140209	0.889395	0.271143	0.510987	0.333013	0.38259	0.356297	0.271935	0.298238	0.299177
	34										1.13836	1.25642	0.908442	0.651489	1.03545	1.24112	0.706875	0.840405	1.13451	0.182542	0.183659	0.166529	1.01417	0.313797	0.644694	0.421099	0.498532	0.405651	0.327321	0.405985	0.385858	0.335151
	33										0.272329	0.199656	0.137869	0.202774	0.278197	0.140321	0.175535	0.23049	0.0358128	0.0409561	0.0360986	0.206693	0.0626639	0.122269	0.0773728	0.0960116	0.0882302	0.0741159	0.0726604	0.0766895	0.0722354	0.0483048
	32										0.428403	0.298135	0.443332	0.621004	0.326906	0.405004	0.58015	0.0842719	0.0883394	0.0862208	0.468546	0.147851	0.293157	0.179701	0.211714	0.191024	0.172901	0.185885	0.187384	0.170034	0.114465	0.109881
	31										0.19641	0.294823	0.397141	0.221724	0.253467	0.354251	0.0514001	0.0561541	0.0522329	0.292634	0.0957055	0.187585	0.113117	0.141738	0.118404	0.104439	0.107739	0.114363	0.104375	0.0700259	0.0747566	0.104194
	30										0.532481	0.704227	0.406697	0.459379	0.676746	0.096155	0.107985	0.0996156	0.55901	0.18478	0.33653	0.237529	0.262783	0.241837	0.192814	0.210079	0.24049	0.204797	0.136187	0.14086	0.181456	0.110097
	29										0.328307	0.177534	0.212289	0.30346	0.0459444	0.0503348	0.0427375	0.24435	0.084335	0.163531	0.102467	0.118402	0.108686	0.0852564	0.102358	0.0997524	0.0891943	0.0607909	0.0652428	0.0807234	0.0511514	0.0673416
	28										0.376166	0.454839	0.630632	0.0956467	0.101513	0.0891338	0.518484	0.16908	0.344299	0.209342	0.252807	0.23277	0.199087	0.213074	0.210552	0.195395	0.140307	0.13214	0.180873	0.109195	0.132367	0.306207
	27										0.54421	0.700311	0.119541	0.12446	0.115234	0.605259	0.219278	0.401163	0.265312	0.332752	0.284297	0.242479	0.262116	0.253081	0.226811	0.158022	0.170051	0.215041	0.124744	0.160323	0.346703	0.322938
	26										0.45894	0.0736335	0.0834815	0.0699516	0.45384	0.132537	0.275773	0.172583	0.210772	0.17931	0.161031	0.155875	0.164903	0.155476	0.108619	0.103732	0.132565	0.0831848	0.11007	0.252201	0.226006	0.0688778
	25										0.0561515	0.0582854	0.0551972	0.297513	0.0999804	0.208053	0.11916	0.156251	0.137578	0.11716	0.124602	0.129086	0.113172	0.0761675	0.0856164	0.101187	0.0615595	0.0813986	0.172269	0.168393	0.0504142	0.0257637
	24										0.0393488	0.0331641	0.202995	0.0665196	0.129527	0.0784119	0.0966768	0.0858111	0.068089	0.0734285	0.0796886	0.0744328	0.0524699	0.0511404	0.068637	0.0448353	0.0527003	0.113243	0.108319	0.0316433	0.0168331	0.0274427
	23										0.0978903	0.573837	0.179317	0.375542	0.232935	0.276033	0.258274	0.206075	0.225713	0.223978	0.212679	0.136056	0.152486	0.194521	0.117077	0.155712	0.324734	0.318754	0.0904369	0.0492132	0.0841534	0.496877
	22										0.268652	0.0899192	0.181101	0.110008	0.136333	0.111053	0.0959521	0.109581	0.110516	0.0908904	0.072008	0.066729	0.0855445	0.0582943	0.0694702	0.145143	0.145595	0.04276	0.021335	0.0331709	0.249618	0.0537325
	21										0.0512914	0.104596	0.0664131	0.0784249	0.0656669	0.0584019	0.0628037	0.0622234	0.0576573	0.0388224	0.038768	0.0505707	0.0303852	0.0435105	0.0836055	0.0842182	0.0249623	0.0136992	0.0204595	0.149527	0.0328388	0.19445
	20										0.123968	0.0772729	0.0910542	0.0770264	0.07195	0.0853355	0.07521	0.0678326	0.0485242	0.0525444	0.0716937	0.0416344	0.0568381	0.119034	0.115047	0.0310948	0.0174895	0.0281255	0.182778	0.0393581	0.263564	0.263564
	19										0.230534	0.293437	0.242056	0.215679	0.242731	0.248772	0.212356	0.150626	0.154905	0.216451	0.123212	0.152238	0.341353	0.315752	0.0973916	0.0498545	0.0951854	0.623032	0.128872	0.797826	0.797826	0.797826
	18										0.0203365	0.0184652	0.0157407	0.0169623	0.0164693	0.0157441	0.0115177	0.0117951	0.0153301	0.00889397	0.0124046	0.0285066	0.0248522	0.00749262	0.00412995	0.00681436	0.0463518	0.00955263	0.0605819	0.0605819	0.0605819	0.0605819
	17										0.0491877	0.0447163	0.0423555	0.0485277	0.0422035	0.0294384	0.0321129	0.0420344	0.0244583	0.031707	0.073883	0.0668389	0.0203377	0.010429	0.0160704	0.126171	0.0253095	0.170003	0.170003	0.170003	0.170003	0.0269407
	16										0.0372079	0.0380417	0.0418362	0.036509	0.0288746	0.0287564	0.0388043	0.0205889	0.027619	0.0659011	0.0640417	0.0194643	0.00908041	0.0164926	0.112964	0.0252749	0.155956	0.155956	0.155956	0.155956	0.0279447	0.155956
	15										0.0261613	0.0275183	0.0233673	0.0175894	0.0174851	0.0236824	0.0150184	0.0178151	0.0430565	0.0418887	0.0118987	0.00626425	0.01042	0.075156	0.0154284	0.102678	0.102678	0.102678	0.102678	0.0180543	0.102678	0.102678
	14										0.0463297	0.0418502	0.0306177	0.0325188	0.0419733	0.0248815	0.0340312	0.0813709	0.0724552	0.020337	0.0105836	0.0190907	0.141307	0.0283915	0.189926	0.189926	0.189926	0.189926	0.0291971	0.189926	0.189926	0.189926
	13										0.0382682	0.0275322	0.0279341	0.0361127	0.0224246	0.026272	0.0657186	0.0652744	0.0173578	0.0100339	0.0166992	0.130748	0.0245047	0.170508	0.170508	0.170508	0.170508	0.0276381	0.170508	0.170508	0.170508	0.170508
	12										0.0269224	0.0278084	0.0360221	0.0212582	0.0275498	0.0658815	0.0632074	0.0168676	0.00998144	0.0172898	0.128883	0.0270339	0.175424	0.175424	0.175424	0.175424	0.0262868	0.175424	0.175424	0.175424	0.175424	0.0219993
	11										0.0244155	0.0316686	0.0194979	0.0243543	0.057584	0.0574666	0.0169832	0.00830708	0.0147062	0.113452	0.0223395	0.154206	0.154206	0.154206	0.154206	0.024295	0.154206	0.154206	0.154206	0.154206	0.0172917	0.154206
	10										0.0442675	0.0268045	0.0349244	0.0773701	0.0788965	0.0210821	0.0130968	0.0212977	0.154143	0.0320084	0.229445	0.229445	0.229445	0.229445	0.0399129	0.229445	0.229445	0.229445	0.229445	0.0270919	0.229445	0.229445
	9										0.0156383	0.0196366	0.0458964	0.0471666	0.013284	0.00710436	0.0120705	0.0830496	0.0201251	0.132642	0.132642	0.132642	0.132642	0.0205808	0.132642	0.132642	0.132642	0.132642	0.0151183	0.132642	0.132642	0.132642
	8										0.0243745	0.0598423	0.0600872	0.0174096	0.00954594	0.0161079	0.121439	0.0256677	0.175213	0.175213	0.175213	0.175213	0.0270481	0.175213	0.175213	0.175213	0.175213	0.0211823	0.175213	0.175213	0.175213	0.175213
	7										0.085258	0.0779503	0.023921	0.0118134	0.0219239	0.153295	0.0330304	0.232982	0.232982	0.232982	0.232982	0.0341953	0.232982	0.232982	0.232982	0.232982	0.0262728	0.232982	0.232982	0.232982	0.232982	0.0293755
	6										0.0745058	0.0225179	0.0115051	0.0209596	0.145619	0.0341634	0.233221	0.233221	0.233221	0.233221	0.0341384	0.233221	0.233221	0.233221	0.233221	0.0247571	0.233221	0.233221	0.233221	0.233221	0.0273662	0.233221
	5										0.0219964	0.0115385	0.0187663	0.148817	0.0300028	0.243831	0.243831	0.243831	0.243831	0.0328226	0.243831	0.243831	0.243831	0.243831	0.0225538	0.243831	0.243831	0.243831	0.243831	0.0249519	0.243831	0.243831
	4										0.0150934	0.0252884	0.19832	0.0434262	0.325842	0.325842	0.325842	0.325842	0.0396596	0.325842	0.325842	0.325842	0.325842	0.031243	0.325842	0.325842	0.325842	0.325842	0.0333172	0.325842	0.325842	0.325842
	3										0.027646	0.185868	0.0444244	0.399877	0.399877	0.399877	0.399877	0.0524682	0.399877	0.399877	0.399877	0.399877	0.0336487	0.399877	0.399877	0.399877	0.399877	0.0401345	0.399877	0.399877	0.399877	0.399877
	2										0.249625	0.0469919	0.455411	0.455411	0.455411	0.455411	0.0539053	0.455411	0.455411	0.455411	0.455411	0.0397072	0.455411	0.455411	0.455411	0.455411	0.0415282	0.455411	0.455411	0.455411	0.455411	0.0372613
	1										0.0963983	0.867745	0.867745	0.867745	0.867745	0.103184	0.867745	0.867745	0.867745	0.867745	0.064799	0.867745	0.867745	0.867745	0.867745	0.0688247	0.867745	0.867745	0.867745	0.867745	0.0609088	0.867745
	0										1.53307	1.53307	1.53307	1.53307	0.142418	1.53307	1.53307	1.53307	1.53307	0.0908491	1.53307	1.53307	1.53307	1.53307	0.102386	1.53307	1.53307	1.53307	1.53307	0.0853668	1.53307	1.53307
Rate Lower		Year
		2010	2011	2012	2013	2014	2015	2016	2017	2018	2019	2020	2021	2022	2023	2024	2025	2026	2027	2028	2029	2030	2031	2032	2033	2034	2035	2036	2037	2038	2039	2040
Age	84										6.37058	3.7065	12.8298	8.60316	7.91738	7.17229	4.35448	5.79024	5.54102	3.51277	4.94635	4.11849	3.63395	4.29065	2.68266	2.60069	2.84643	2.05531	2.20103	2.43059	2.71142	2.88397
	83										2.71456	8.31095	5.90553	5.87021	5.00704	3.68553	4.19354	3.71125	2.58491	3.87345	3.20476	2.9099	3.24839	1.89466	1.66111	2.13118	1.27058	1.52753	1.97963	1.93061	1.75818	2.60955
	82										10.8565	7.03944	7.48242	5.64349	4.04284	5.46784	4.49473	2.85652	4.29879	3.68327	3.11441	3.55954	2.36046	1.84704	2.46423	1.88713	1.9941	2.22483	2.26273	2.15635	2.77092	1.95532
	81										5.86463	5.73915	4.68958	3.48638	4.45103	3.96952	2.45669	3.47088	3.4002	2.72	3.18915	1.81235	1.64951	2.21911	1.3179	1.58521	1.86615	1.81086	1.77218	2.52016	1.67368	1.09574
	80										4.05882	3.55693	2.6362	2.71796	2.49722	1.7276	2.36262	2.20726	1.8843	2.31066	1.35603	1.11784	1.63725	1.02834	1.08767	1.3852	1.24867	1.40606	1.75395	1.07693	0.821255	1.04946
	79										3.85601	2.96288	3.54165	3.05147	2.00595	2.84376	2.5482	2.36066	2.49258	1.40574	1.43658	1.9272	1.05631	1.21826	1.6461	1.3658	1.53546	2.21479	1.3428	1.02494	1.16979	0.842499
	78										4.56755	6.59631	5.45014	3.39993	5.31943	4.33397	3.98743	4.72065	2.7256	2.43718	3.01658	2.08696	2.18684	2.6384	2.63823	2.61223	3.39122	2.14851	1.66467	1.9055	1.35506	1.77634
	77										10.0051	8.45237	5.48216	8.48147	7.04587	5.54208	6.62764	4.43441	3.58818	4.78453	2.98235	3.17687	3.95468	4.27729	4.42861	5.97899	3.62811	2.71554	3.21322	2.03199	2.595	1.26214
	76										6.62676	4.20177	5.86642	5.37517	4.36234	5.34218	3.33117	2.8669	3.83107	2.63713	2.72746	3.49875	2.94361	2.98724	4.4061	2.74327	2.09181	2.58399	1.80126	2.09225	1.01818	0.70142
	75										6.1331	7.92951	7.09292	6.49876	7.63876	4.10443	4.17845	4.98974	3.17779	3.79207	4.50861	4.96158	4.1045	5.78365	4.01291	2.86367	3.34112	2.32364	2.9514	1.3247	1.01611	1.01458
	74										9.67159	8.35833	7.90844	9.2866	4.67956	4.63159	5.97198	3.89284	4.16732	5.11126	5.18462	5.34079	7.08267	4.24299	3.35588	3.74398	2.7628	3.08195	1.48174	1.0568	1.12357	1.20513
	73										5.94919	5.28531	6.0845	3.95324	3.65034	4.12152	2.82137	3.06495	3.87742	3.70193	3.66055	5.6108	3.40501	2.32818	2.82945	2.01601	2.47357	1.19916	0.839373	0.824725	0.924677	2.07942
	72										5.39398	5.92696	3.58147	3.19172	4.16919	2.59345	2.77536	3.69457	3.49688	3.22494	4.77393	2.67774	2.1752	2.6721	1.69693	2.04829	1.08591	0.707423	0.695706	0.802785	1.86568	2.11982
	71										8.15587	4.81163	3.94311	5.52891	3.28462	3.95063	4.71444	4.76492	4.65018	6.91093	4.01224	3.02873	3.52463	2.5092	2.93642	1.32945	1.03407	1.08403	1.09078	2.48884	2.99143	1.00669
	70										5.90276	5.19865	6.31743	4.3343	5.32776	6.01187	5.72255	5.93751	7.63242	4.98076	4.12784	4.73164	3.18114	3.37065	1.79551	1.16387	1.42772	1.31781	2.756	3.69572	1.21824	1.96629
	69										4.94168	6.32477	3.99248	4.67964	5.54576	5.54378	5.20582	7.75539	4.71162	3.47619	4.06888	2.93074	3.21979	1.46867	1.07227	1.22542	1.24651	2.64627	3.11322	1.15721	1.65919	2.09559
	68										3.95061	2.507	2.85922	3.88624	3.38251	3.19172	4.84542	2.87847	2.44318	2.54776	1.7691	2.01883	0.99072	0.700723	0.80049	0.830788	1.69768	2.05309	0.681106	1.05813	1.21223	1.0935
	67										3.28841	4.08242	4.28597	4.70818	4.02387	6.06159	3.95746	2.94734	3.42098	2.3268	2.79431	1.34839	0.967782	0.942379	1.15573	2.42861	2.65607	0.895306	1.56679	1.69392	1.5674	1.4757
	66										3.66097	4.27198	4.40358	4.19756	5.71374	3.81365	2.81807	3.47756	2.2036	2.4938	1.24785	0.882284	0.995403	1.0095	2.04757	2.59786	0.827205	1.37964	1.56169	1.42926	1.29453	3.07454
	65										4.69039	4.84726	4.58043	6.36687	3.73898	2.85914	3.42435	2.18064	2.6092	1.35355	0.963399	0.862434	0.992715	2.1216	2.55009	0.892205	1.27184	1.51875	1.34404	1.35551	3.05578	1.08307
	64										5.89829	5.16981	7.42818	4.54985	3.38846	3.94175	2.40581	3.09397	1.4647	1.05995	1.13446	1.19395	2.60836	3.12955	1.03454	1.71956	1.95494	1.75152	1.72876	3.44441	1.3266	3.03321
	63										4.17263	5.981	3.32447	2.52654	3.13624	2.11204	2.5664	1.17378	0.826922	0.857001	0.963886	2.2098	2.48942	0.785009	1.40166	1.59582	1.35355	1.36477	2.96316	1.11665	2.26607	1.64396
	62										5.85212	3.40546	2.84898	3.20668	2.09796	2.66208	1.28168	0.822418	0.84696	0.966297	2.11763	2.56629	0.853327	1.2429	1.54677	1.34644	1.3339	2.90866	1.12416	2.7614	1.89578	2.15534
	61										1.62735	1.18453	1.40984	0.880094	1.08831	0.542633	0.390487	0.347721	0.399171	0.915145	1.08478	0.371075	0.548624	0.676838	0.575151	0.544526	1.27557	0.458623	1.0862	0.779176	0.885361	0.653184
	60										1.71511	2.21336	1.4942	1.68646	0.874319	0.560564	0.582093	0.617124	1.37382	1.57966	0.547129	0.948105	1.10797	0.901696	0.948955	1.85884	0.792053	1.67429	1.21495	1.42707	1.20087	0.690735
	59										3.26582	2.1911	2.79224	1.38522	0.894087	0.912332	1.09707	2.07679	2.50594	0.814744	1.28218	1.41187	1.33634	1.20742	2.82612	1.13235	2.65391	1.86244	2.16897	1.7061	1.10084	0.58599
	58										1.24793	1.69624	0.764229	0.526488	0.541513	0.594753	1.2943	1.64298	0.531731	0.899502	1.02106	0.793549	0.877443	1.68415	0.7128	1.57062	1.13057	1.33166	0.951206	0.559363	0.370601	0.884297
	57										1.93299	0.913007	0.604345	0.676151	0.712377	1.48745	1.87775	0.589705	0.963303	1.1023	0.948071	0.991816	1.92748	0.906145	1.80932	1.36118	1.44386	1.11796	0.719599	0.398391	1.09878	0.381022
	56										1.19971	0.952864	1.01319	0.897323	2.13355	2.40796	0.869707	1.33695	1.46635	1.22825	1.34825	2.90267	1.1603	2.48992	1.8838	2.11354	1.58508	1.04116	0.583186	1.43038	0.533138	1.37108
	55										0.835301	0.728195	0.845856	1.77408	2.11824	0.706084	1.13986	1.36816	1.05392	1.1416	2.30818	0.904486	2.28881	1.47457	1.77196	1.34848	0.816938	0.489262	1.20886	0.447207	1.07113	0.988629
	54										1.04598	1.17766	2.33064	2.90633	0.934596	1.6105	1.72355	1.42033	1.61641	3.19254	1.25785	2.97177	1.88862	2.28052	1.79213	1.08369	0.704938	1.72669	0.544107	1.4821	1.34095	1.35355
	53										1.01345	2.14845	2.44624	0.89817	1.42275	1.63833	1.23721	1.33172	2.84029	1.12664	2.4339	1.67156	2.19546	1.55265	0.967196	0.580097	1.35533	0.505643	1.29692	1.10188	1.22274	0.755741
	52										2.7378	3.9399	1.28057	2.18733	2.09121	1.77867	1.82309	3.68832	1.57093	3.28243	2.3935	3.17498	2.21844	1.48191	0.789966	1.93447	0.732685	1.78709	1.53091	1.78315	1.2086	0.798622
	51										2.82249	1.04722	1.65065	1.73445	1.37788	1.66429	2.98199	1.32499	2.87204	2.09781	2.33247	1.60919	1.0967	0.577755	1.52019	0.529665	1.48028	1.15708	1.18406	0.926428	0.634712	0.890387
	50										0.821619	1.29631	1.28909	1.19293	1.18247	2.38266	0.93728	2.14285	1.42642	1.75582	1.30076	0.832988	0.481337	1.19816	0.424102	1.04279	0.93103	1.05977	0.66384	0.449015	0.671587	0.87574
	49										0.50952	0.61747	0.488031	0.517777	1.0274	0.38148	0.891543	0.631869	0.713971	0.562069	0.359998	0.202168	0.504425	0.184848	0.4689	0.391837	0.413293	0.308919	0.169052	0.300433	0.349234	0.196197
	48										0.716403	0.679832	0.667089	1.38254	0.583682	1.20478	0.914713	1.08686	0.686799	0.485322	0.276515	0.709873	0.241717	0.598085	0.479693	0.581297	0.3993	0.268907	0.3824	0.451602	0.271312	0.241443
	47										0.619546	0.61059	1.30753	0.50489	1.17492	0.756922	0.99407	0.601382	0.462	0.256414	0.693249	0.243405	0.518899	0.434406	0.530144	0.347691	0.227017	0.370014	0.401666	0.223038	0.204109	0.311948
	46										0.283725	0.567235	0.244194	0.552389	0.370013	0.425574	0.280322	0.195579	0.118043	0.264019	0.109862	0.252661	0.198169	0.230691	0.154237	0.0965217	0.142875	0.186606	0.101531	0.0851436	0.138126	0.0201321
	45										1.64017	0.639196	1.37926	1.00152	1.28006	0.803606	0.508493	0.302537	0.682136	0.27364	0.627625	0.543186	0.614215	0.430516	0.276527	0.450842	0.498123	0.276171	0.25901	0.42883	0.0538231	0.0500944
	44										0.308768	0.635002	0.483854	0.579759	0.413361	0.271732	0.143823	0.335084	0.128757	0.310045	0.251245	0.285526	0.19748	0.137679	0.197714	0.242336	0.122713	0.106116	0.191195	0.0233577	0.0236427	0.0183098
	43										0.51844	0.37328	0.41654	0.304564	0.205128	0.102299	0.28321	0.0999996	0.243468	0.212386	0.214159	0.159033	0.102876	0.149021	0.197437	0.115556	0.0963626	0.158992	0.0185106	0.0220947	0.0163242	0.09531
	42										0.682996	0.815392	0.498635	0.369083	0.198302	0.493632	0.167542	0.487216	0.415384	0.39271	0.289048	0.176979	0.282719	0.317614	0.19839	0.150563	0.253986	0.0326426	0.0356039	0.0258518	0.17066	0.0368202
	41										0.341947	0.245735	0.16749	0.0834491	0.213414	0.0726409	0.178583	0.159346	0.176897	0.113757	0.0744038	0.121869	0.12961	0.0751135	0.0684952	0.119209	0.011987	0.0155352	0.0112026	0.0711387	0.0174449	0.0410966
	40										0.173983	0.129697	0.0674282	0.168522	0.059493	0.14524	0.121949	0.141827	0.0993743	0.0610609	0.0910036	0.112276	0.0610826	0.0519948	0.0959784	0.0114672	0.0114414	0.00995068	0.0575305	0.0133928	0.0327087	0.0234295
	39										0.184456	0.109473	0.234701	0.0899566	0.219457	0.179446	0.200708	0.138375	0.0919715	0.143369	0.164443	0.08658	0.0741379	0.123212	0.0156916	0.0199022	0.013807	0.0764018	0.0188639	0.0430704	0.0303325	0.0349441
	38										0.0329122	0.0829407	0.0321076	0.0683618	0.058317	0.0712184	0.0436271	0.0297376	0.0448735	0.0520385	0.0286602	0.0237967	0.0446654	0.00523131	0.0059458	0.00466201	0.0255297	0.0062786	0.0152566	0.0101768	0.0125405	0.0115911
	37										0.137467	0.0477149	0.12275	0.10755	0.109491	0.0790869	0.0494256	0.0711031	0.0911972	0.0483525	0.0410855	0.0693272	0.00853196	0.00887824	0.00683655	0.0367298	0.0100692	0.0223333	0.0167755	0.0204809	0.017677	0.0144305
	36										0.0444597	0.111211	0.0841081	0.0994437	0.0693559	0.0432074	0.0626697	0.0809256	0.0404856	0.0374136	0.0638465	0.00768086	0.0088311	0.00641548	0.0371524	0.00888147	0.0210128	0.014889	0.0183201	0.0158647	0.0124769	0.0132214
	35										0.143627	0.108617	0.12777	0.0795961	0.0560406	0.0818746	0.105045	0.0520712	0.050107	0.0779886	0.0100672	0.01133	0.00820983	0.0449402	0.0116011	0.0253839	0.0175204	0.0232424	0.018315	0.0144467	0.0151631	0.013634
	34										0.137685	0.166376	0.109205	0.0729311	0.109999	0.123846	0.0707611	0.0606293	0.113924	0.0130343	0.0135775	0.0104875	0.0564397	0.0145314	0.0359999	0.0245872	0.0290893	0.0230349	0.0187014	0.0207844	0.0175592	0.0189113
	33										0.0309326	0.0206045	0.0120269	0.0215834	0.0260167	0.0132919	0.010372	0.0201074	0.00223721	0.00256871	0.00188807	0.0107665	0.00224576	0.00681563	0.00428403	0.00515075	0.00499082	0.0038029	0.00369494	0.00317261	0.00357605	0.00234428
	32										0.0568656	0.0353388	0.054417	0.0561634	0.0347462	0.031996	0.0511749	0.00665347	0.00583071	0.00440652	0.023118	0.00645863	0.0161161	0.0120935	0.0128713	0.0120496	0.00943714	0.00967625	0.00833026	0.00869959	0.00573822	0.00610152
	31										0.0215284	0.0320254	0.0376267	0.0173078	0.0179642	0.0303116	0.00337991	0.00388067	0.00317119	0.0152431	0.003829	0.00894875	0.00683063	0.00851612	0.00727361	0.00537761	0.00521005	0.00556191	0.00526672	0.00359164	0.00326598	0.00430943
	30										0.0612563	0.0708677	0.0434132	0.0354461	0.0580054	0.00635123	0.00713414	0.00529108	0.030566	0.00830039	0.0190944	0.0132569	0.0150846	0.0147727	0.0106553	0.0107291	0.0101848	0.00951557	0.00685793	0.0069165	0.00920097	0.00388024
	29										0.0329908	0.0196917	0.0168645	0.0272289	0.00367702	0.00375427	0.00277065	0.0151222	0.00399334	0.00930981	0.00603638	0.00722452	0.00659419	0.00506471	0.00549953	0.00484114	0.00517534	0.00342987	0.00336441	0.00388674	0.00191716	0.00236292
	28										0.0370031	0.0354993	0.0542777	0.00698261	0.0079226	0.00580335	0.0313036	0.00762588	0.0188805	0.0135796	0.0162298	0.0150055	0.01087	0.0108348	0.0112627	0.0107642	0.00677094	0.00747735	0.00842687	0.00409822	0.00492278	0.0116866
	27										0.0483967	0.0804131	0.00856931	0.0106229	0.00767885	0.0410016	0.010814	0.025483	0.0179301	0.0207175	0.017356	0.0116668	0.0139689	0.0144074	0.0145807	0.00935415	0.0100859	0.0107843	0.00558992	0.00666943	0.0164428	0.0120048
	26										0.0578095	0.00648281	0.00707391	0.00526179	0.0300558	0.00691935	0.0168926	0.0115905	0.0134677	0.0121594	0.00919564	0.0109383	0.00947761	0.0100785	0.00678789	0.00669004	0.00766376	0.00382551	0.00450343	0.0100354	0.00789394	0.00153887
	25										0.00550746	0.00552979	0.00414844	0.0232991	0.00580007	0.0144934	0.00976611	0.010476	0.0108812	0.00750845	0.00839058	0.00765266	0.00754718	0.00500765	0.00522971	0.00596861	0.00301783	0.00362134	0.00844031	0.00555561	0.00117219	0.000491607
	24										0.00323789	0.00253725	0.0133013	0.00343757	0.00825087	0.00564373	0.00591859	0.00538836	0.0041965	0.00470859	0.00403081	0.00431975	0.00302903	0.00287865	0.00350145	0.00179494	0.00196788	0.00495446	0.00386488	0.000655099	0.000315587	1.4041e-05
	23										0.00651447	0.0352566	0.0101038	0.0222551	0.0144741	0.0183293	0.0157233	0.0125744	0.0138936	0.0109362	0.0111911	0.00824417	0.00844626	0.00911236	0.00494328	0.0062502	0.0128749	0.0105478	0.00217002	0.000778123	4.18644e-05	6.73221e-06
	22										0.0194693	0.00488925	0.0106481	0.00791137	0.00889818	0.00779827	0.0059159	0.00525875	0.00564196	0.00522663	0.00397431	0.00374938	0.00458603	0.00223596	0.00272206	0.00645394	0.00512079	0.000957292	0.000407939	1.51934e-05	2.67816e-06	1.41691e-06
	21										0.00272037	0.0066733	0.00476649	0.00539925	0.00476165	0.00394929	0.00383952	0.00383734	0.00360867	0.00251011	0.00249734	0.00286901	0.00136163	0.0016206	0.00408578	0.00327464	0.000617201	0.000237708	1.03973e-05	1.79333e-06	8.03079e-07	0.0277248
	20										0.00854925	0.0064111	0.00728752	0.0067713	0.0054668	0.00585055	0.0050106	0.00508561	0.00345192	0.00339157	0.00425933	0.00184674	0.00257434	0.00528577	0.00417531	0.000974375	0.000327546	1.37312e-05	2.23425e-06	1.06915e-06	0.0382278	0.0382278
	19										0.0248411	0.0280315	0.0248628	0.0195577	0.0200358	0.0187225	0.0186924	0.013119	0.0129791	0.0154283	0.0072354	0.00856646	0.020935	0.0159202	0.0027599	0.00117278	3.17357e-05	9.02585e-06	3.78939e-06	0.138701	0.138701	0.138701
	18										0.00202454	0.00179221	0.00129665	0.00134093	0.00123208	0.00131802	0.000923542	0.000863281	0.00107997	0.000538423	0.000711479	0.00152834	0.00113803	0.000228867	9.00003e-05	3.2187e-06	5.53392e-07	3.15638e-07	0.00910008	0.00910008	0.00910008	0.00910008
	17										0.00496613	0.00399678	0.00401957	0.00402531	0.00356268	0.00229955	0.00250156	0.00299089	0.0014872	0.00173913	0.00420335	0.00304978	0.000613498	0.000256718	8.40814e-06	1.57701e-06	7.90772e-07	0.0256237	0.0256237	0.0256237	0.0256237	2.00682e-06
	16										0.00404481	0.00415125	0.00385428	0.00354065	0.00254583	0.00233842	0.00288846	0.00149883	0.00159477	0.00352762	0.00344614	0.000554721	0.000243376	5.61233e-06	1.728e-06	8.64152e-07	0.0271675	0.0271675	0.0271675	0.0271675	2.03161e-06	0.0271675
	15										0.00319532	0.00294323	0.00254779	0.00183583	0.00183419	0.00213546	0.000939336	0.00122647	0.00306477	0.00214492	0.000444058	0.000168401	5.13615e-06	9.74118e-07	4.91989e-07	0.0182144	0.0182144	0.0182144	0.0182144	1.1232e-06	0.0182144	0.0182144
	14										0.00512714	0.00512042	0.0032822	0.00320601	0.00382524	0.00195672	0.00222376	0.00517918	0.00399834	0.000596355	0.00029799	1.0652e-05	1.77442e-06	8.99874e-07	0.0316589	0.0316589	0.0316589	0.0316589	1.90675e-06	0.0316589	0.0316589	0.0316589
	13										0.00380373	0.00281692	0.00272967	0.00351125	0.00180077	0.0021325	0.00457635	0.0036285	0.000734859	0.000249564	8.80361e-06	1.67198e-06	8.52896e-07	0.0277831	0.0277831	0.0277831	0.0277831	2.29672e-06	0.0277831	0.0277831	0.0277831	0.0277831
	12										0.00330173	0.0032869	0.00426208	0.00196376	0.00205047	0.00504739	0.0037281	0.000682709	0.000284242	6.20308e-06	1.70371e-06	7.7969e-07	0.0303613	0.0303613	0.0303613	0.0303613	1.92812e-06	0.0303613	0.0303613	0.0303613	0.0303613	1.25535e-06
	11										0.00291485	0.00365611	0.00184831	0.00214706	0.00559264	0.00369176	0.000682033	0.000274014	7.52807e-06	1.47454e-06	7.12016e-07	0.0287578	0.0287578	0.0287578	0.0287578	1.56101e-06	0.0287578	0.0287578	0.0287578	0.0287578	1.19628e-06	0.0287578
	10										0.00601896	0.00282522	0.00334404	0.00712041	0.00560442	0.00111708	0.000346165	1.16062e-05	2.23224e-06	1.16904e-06	0.0428491	0.0428491	0.0428491	0.0428491	2.63162e-06	0.0428491	0.0428491	0.0428491	0.0428491	1.92133e-06	0.0428491	0.0428491
	9										0.00161828	0.0018383	0.00413794	0.00312958	0.000690489	0.000268676	6.41654e-06	1.28006e-06	6.89223e-07	0.0241267	0.0241267	0.0241267	0.0241267	1.56649e-06	0.0241267	0.0241267	0.0241267	0.0241267	1.18779e-06	0.0241267	0.0241267	0.0241267
	8										0.00257853	0.00551923	0.00423798	0.000819958	0.000285494	7.05874e-06	1.85829e-06	9.39731e-07	0.0333528	0.0333528	0.0333528	0.0333528	1.87401e-06	0.0333528	0.0333528	0.0333528	0.0333528	1.33298e-06	0.0333528	0.0333528	0.0333528	0.0333528
	7										0.00856861	0.00612282	0.00124704	0.000451212	9.63235e-06	2.76505e-06	1.49073e-06	0.0414972	0.0414972	0.0414972	0.0414972	2.64209e-06	0.0414972	0.0414972	0.0414972	0.0414972	2.2439e-06	0.0414972	0.0414972	0.0414972	0.0414972	1.93614e-06
	6										0.00600578	0.00110192	0.000475597	8.72224e-06	2.61634e-06	1.31635e-06	0.0419087	0.0419087	0.0419087	0.0419087	2.71668e-06	0.0419087	0.0419087	0.0419087	0.0419087	2.12495e-06	0.0419087	0.0419087	0.0419087	0.0419087	1.38205e-06	0.0419087
	5										0.000948157	0.000395475	1.07099e-05	2.15557e-06	1.36653e-06	0.0396295	0.0396295	0.0396295	0.0396295	2.91108e-06	0.0396295	0.0396295	0.0396295	0.0396295	2.17235e-06	0.0396295	0.0396295	0.0396295	0.0396295	1.55861e-06	0.0396295	0.0396295
	4										0.000543937	1.16745e-05	3.09999e-06	1.45497e-06	0.0534649	0.0532986	0.0534649	0.0532986	2.87235e-06	0.0532986	0.0532986	0.0532986	0.0532986	2.43022e-06	0.0532986	0.0532986	0.0532986	0.0532986	2.13382e-06	0.0532986	0.0532986	0.0532986
	3										1.1366e-05	3.41438e-06	1.72166e-06	0.0512798	0.0513095	0.0512798	0.0513095	4.42883e-06	0.0512798	0.0512798	0.0512798	0.0512798	3.81587e-06	0.0512798	0.0512798	0.0512798	0.0512798	3.06678e-06	0.0512798	0.0512798	0.0512798	0.0512798
	2										3.96667e-06	2.07234e-06	0.0563585	0.0563585	0.0563585	0.0563585	4.293e-06	0.0563585	0.0563585	0.0563585	0.0563585	3.67208e-06	0.0563585	0.0563585	0.0563585	0.0563585	2.78891e-06	0.0563585	0.0563585	0.0563585	0.0563585	2.15614e-06
	1										3.47428e-06	0.0824754	0.0824754	0.0824754	0.0824754	7.52913e-06	0.0824754	0.0824754	0.0824754	0.0824754	6.27713e-06	0.0824754	0.0824754	0.0824754	0.0824754	3.98348e-06	0.0824754	0.0824754	0.0824754	0.0824754	2.95686e-06	0.0824754
	0										0.174542	0.174542	0.174542	0.174542	1.83949e-05	0.174542	0.174542	0.174542	0.174542	1.69762e-05	0.174542	0.174542	0.174542	0.174542	1.09684e-05	0.174542	0.174542	0.174542	0.174542	9.05227e-06	0.174542	0.174542
