# Supplementary material for: Future trends in incidence and long-term survival of metastatic cancer in the United States
Source: Commun Med (Lond). 2023 May 27;3:76. doi: 10.1038/s43856-023-00304-x (PMC10224927; doi:10.1038/s43856-023-00304-x)
Supplement: Supplementary file 8 — Supplementary Data 7 [file 43856_2023_304_MOESM8_ESM.xlsx]

## Sheet: Esophagus
Esophagus
Rows are ages 84 backwards to 0 by 1 year intervals
Columns are years from 2010 to 2040 in 1 year intervals
Rate of Cancer		Year
		2010	2011	2012	2013	2014	2015	2016	2017	2018	2019	2020	2021	2022	2023	2024	2025	2026	2027	2028	2029	2030	2031	2032	2033	2034	2035	2036	2037	2038	2039	2040
Age	84	1.25388	1.7971	1.12758e-06	0.789271	1.03634	1.9112	0.886059	3.42424	0.907481	0.77326	0.756751	1.2163	0.945273	0.638732	0.996981	0.464899	0.489857	0.677516	0.248601	0.518832	0.425072	0.808509	0.715895	2.77576e-07	0.507562	0.131614	0.633487	1.10075	0.813543	1.40488	0.988374
	83	1.90561	2.76721e-06	1.15653	1.77699	3.56443	1.89522	3.83504	3.15401	1.15842	1.38603	2.22771	1.73132	1.16987	1.82602	0.851488	0.897199	1.24091	0.455326	0.950269	0.778542	1.48083	1.3112	5.08396e-07	0.929628	0.241059	1.16027	2.01609	1.49005	2.57311	1.81026	1.86864
	82	1.42173e-06	1.3752	1.26162	2.96132	1.71259	3.97447	1.71152	1.95077	1.00607	1.97693	1.53642	1.03818	1.62046	0.755633	0.796199	1.10121	0.404069	0.843294	0.690899	1.31413	1.16359	4.51164e-07	0.824977	0.213922	1.02965	1.78913	1.32231	2.28344	1.60647	1.65828	0.568409
	81	0.770381	1.6357	2.29242	1.55137	3.91598	1.934	1.15422	1.84728	1.56463	1.48665	1.00455	1.56797	0.731156	0.770407	1.06554	0.390979	0.815977	0.668518	1.27156	1.1259	4.36549e-07	0.798252	0.206992	0.996296	1.73117	1.27947	2.20947	1.55443	1.60456	0.549996	1.34774
	80	0.225372	0.731012	0.29538	0.872483	0.468678	0.32079	0.268826	0.706598	0.28939	0.239069	0.373157	0.174006	0.183347	0.253586	0.0930482	0.194192	0.159099	0.302614	0.26795	1.03893e-07	0.189974	0.0492616	0.237106	0.411997	0.304499	0.525827	0.369936	0.381866	0.130892	0.320746	0.41123
	79	1.63119	1.52544	2.69034	1.69113	1.25899	1.21	1.66532	2.11655	0.753674	1.43824	0.67066	0.706664	0.977379	0.35863	0.748463	0.613205	1.16635	1.03274	4.00429e-07	0.732205	0.189866	0.913863	1.58794	1.17361	2.02666	1.42582	1.4718	0.50449	1.23623	1.58498	1.20549
	78	0.676845	2.7627	1.0369	0.903311	0.944282	1.49048	0.991897	1.09608	0.901578	0.513989	0.541583	0.749057	0.274852	0.573617	0.469956	0.893881	0.791488	3.06887e-07	0.561157	0.145512	0.700379	1.21698	0.899448	1.55322	1.09274	1.12798	0.386637	0.94744	1.21472	0.923881	0.314493
	77	3.37301	2.92992	1.52401	1.86426	3.20058	2.44278	1.41341	3.60787	0.886577	1.1421	1.57963	0.579614	1.20966	0.991056	1.88504	1.66911	6.4717e-07	1.18338	0.306859	1.47698	2.56641	1.89678	3.27547	2.3044	2.37871	0.815351	1.99799	2.56163	1.9483	0.663211	0.416398
	76	0.31869	0.383651	0.280213	0.562942	0.467325	0.310111	0.414485	0.316078	0.175509	0.296775	0.108896	0.227266	0.186196	0.354154	0.313586	1.21588e-07	0.22233	0.0576516	0.277489	0.482167	0.35636	0.615383	0.432941	0.446904	0.153185	0.375374	0.481269	0.36604	0.124602	0.0782313	0.211363
	75	1.50722	2.54778	3.05614	2.9688	2.14279	3.28461	1.31153	2.25998	1.6472	0.738941	1.54217	1.26348	2.40321	2.12792	8.25067e-07	1.50868	0.39121	1.88297	3.27187	2.41817	4.17585	2.93784	3.03258	1.03948	2.5472	3.26578	2.48386	0.845517	0.530859	1.43426	2.07197
	74	1.28395	3.56444	2.06744	1.74616	2.91131	1.33321	1.20291	2.7208	0.526106	1.34238	1.09979	2.09186	1.85224	7.18176e-07	1.31322	0.340527	1.63903	2.84799	2.10489	3.63485	2.55723	2.6397	0.90481	2.2172	2.84269	2.16207	0.735977	0.462085	1.24844	1.80354	0.766735
	73	1.97978	2.65762	1.34022	2.61478	1.3024	1.3477	1.59612	0.957773	1.05337	1.0551	2.00686	1.77697	6.88992e-07	1.25986	0.326689	1.57242	2.73225	2.01935	3.48714	2.45331	2.53243	0.868041	2.1271	2.72717	2.07421	0.70607	0.443307	1.19771	1.73025	0.735577	0.641484
	72	2.96679	3.46263	4.03364	2.35103	2.6461	3.59413	1.12928	3.85424	1.66405	3.86962	3.42636	1.32851e-06	2.42925	0.629922	3.03194	5.26833	3.89372	6.72391	4.73048	4.88303	1.67376	4.10147	5.25852	3.99949	1.36144	0.854784	2.30943	3.33626	1.41834	1.23691	0.683567
	71	1.26592	3.41298	1.18776	1.56433	2.31109	0.832794	1.48828	1.99404	1.99871	2.16368	8.38931e-07	1.53403	0.397784	1.91462	3.32685	2.45881	4.24602	2.98721	3.08354	1.05695	2.59	3.32066	2.5256	0.859725	0.53978	1.45836	2.10679	0.895654	0.781085	0.43166	0.187933
	70	2.70723	2.18049	1.71471	2.96435	1.16185	2.38128	1.67059	5.19644	2.42473	1.14941e-06	2.10176	0.545	2.6232	4.55809	3.36879	5.81743	4.09274	4.22473	1.44811	3.54854	4.5496	3.4603	1.1779	0.739547	1.99808	2.88649	1.22713	1.07016	0.591413	0.257485	0.826028
	69	0.598292	1.08888	1.12397	0.515499	1.14918	0.924616	1.50594	2.18065	4.45567e-07	0.996089	0.258293	1.24322	2.16022	1.59658	2.75706	1.93968	2.00223	0.686305	1.68176	2.1562	1.63994	0.558245	0.350495	0.946954	1.368	0.581574	0.507181	0.280289	0.12203	0.391481	0.67215
	68	1.0783	2.57602	0.705435	1.84022	1.61043	3.00817	2.28081	1.44623e-06	1.3936	0.441804	2.12649	3.69501	2.73091	4.7159	3.31778	3.42478	1.17391	2.87662	3.68814	2.80509	0.954866	0.599514	1.61975	2.33993	0.994771	0.867523	0.479429	0.20873	0.66962	1.1497	0.189451
	67	2.05506	1.30246	2.02868	2.07749	4.22083	3.67028	1.21859e-06	3.64399	0.497948	2.9302	5.09154	3.76305	6.49827	4.57173	4.71917	1.61759	3.96384	5.08206	3.86527	1.31576	0.826099	2.23193	3.22431	1.37074	1.1954	0.660628	0.28762	0.922701	1.58423	0.261054	0.718613
	66	0.432158	1.55785	0.952541	2.26462	2.14189	8.15582e-07	1.27702	0.541534	1.37358	2.91799	2.15663	3.7242	2.62009	2.70458	0.92705	2.2717	2.91256	2.21521	0.754068	0.473443	1.27913	1.84787	0.785581	0.685092	0.37861	0.164837	0.528806	0.90793	0.149612	0.411841	0.457443
	65	0.429475	0.607758	0.862734	0.95484	3.95459e-07	0.710142	0.157682	1.24117	1.13652	1.02694	1.77339	1.24763	1.28787	0.441442	1.08174	1.3869	1.05484	0.359072	0.225444	0.609096	0.879918	0.374078	0.326227	0.180286	0.0784918	0.251806	0.432337	0.071242	0.19611	0.217825	0.403583
	64	0.391441	1.28602	0.849836	4.11868e-07	0.804455	0.204858	0.844326	2.39925	0.93446	1.97286	1.38797	1.43273	0.491097	1.20341	1.5429	1.17349	0.399461	0.250802	0.677609	0.978894	0.416155	0.362922	0.200566	0.0873208	0.28013	0.480968	0.0792555	0.21817	0.242327	0.44898	0.840201
	63	0.681488	1.04227	3.01605e-07	0.689341	0.190935	0.902519	1.34286	1.62307	1.47702	1.27043	1.3114	0.449507	1.1015	1.41224	1.07411	0.365632	0.229562	0.620224	0.895994	0.380912	0.332187	0.18358	0.0799258	0.256407	0.440236	0.0725436	0.199693	0.221805	0.410957	0.769046	0.464698
	62	0.281041	1.88218e-07	0.256857	0.083252	0.428022	0.730391	0.462242	1.30539	0.483969	0.610775	0.209355	0.513016	0.657742	0.50026	0.170291	0.106917	0.288865	0.417303	0.177407	0.154714	0.0855013	0.0372249	0.11942	0.205037	0.0337867	0.0930059	0.103304	0.1914	0.358178	0.21643	0.157115
	61	1.47162e-07	0.464793	0.0899493	0.541155	1.00441	0.729019	1.078	1.24027	0.674675	0.282733	0.692825	0.888276	0.675597	0.229976	0.144391	0.390111	0.563565	0.239587	0.20894	0.115469	0.050272	0.161276	0.276901	0.0456287	0.125604	0.139512	0.258485	0.483717	0.292288	0.212183	0.104134
	60	0.37148	0.166382	0.597676	1.2981	1.02479	1.73792	1.04698	1.7674	0.31925	0.956439	1.22626	0.932656	0.31748	0.19933	0.538544	0.777997	0.330748	0.28844	0.159404	0.0694001	0.22264	0.38226	0.06299	0.173395	0.192595	0.356836	0.667768	0.4035	0.292916	0.143756	0.0298033
	59	0.064462	0.535915	0.694979	0.642025	1.18426	0.818214	0.723228	0.405407	0.523519	0.820607	0.624131	0.212457	0.133391	0.360392	0.520633	0.221336	0.193023	0.106673	0.0464423	0.14899	0.255807	0.0421527	0.116035	0.128884	0.238794	0.446868	0.270021	0.196019	0.0962013	0.0199443	0.108114
	58	0.251782	0.755673	0.416821	0.899696	0.676109	0.685391	0.20117	0.806168	0.544682	0.50648	0.172408	0.108247	0.292457	0.422492	0.179613	0.156637	0.0865644	0.0376878	0.120905	0.207586	0.0342068	0.0941623	0.104589	0.19378	0.362632	0.219121	0.159068	0.0780669	0.0161847	0.0877338	0.0496236
	57	0.471365	0.601736	0.77551	0.681962	0.751938	0.253117	0.53112	1.1136	0.446338	0.185754	0.116626	0.315096	0.455197	0.193517	0.168763	0.0932652	0.0406052	0.130264	0.223656	0.0368547	0.101451	0.112685	0.208781	0.390703	0.236083	0.171382	0.0841101	0.0174375	0.0945252	0.053465	0.0437405
	56	0.380991	1.1364	0.596674	0.769859	0.281871	0.678322	0.744703	0.92627	0.16616	0.127544	0.344595	0.497812	0.211634	0.184562	0.101997	0.0444066	0.142459	0.244594	0.0403051	0.110949	0.123234	0.228327	0.427281	0.258185	0.187427	0.0919845	0.01907	0.103375	0.0584704	0.0478355	0.087655
	55	0.706221	0.858187	0.661135	0.283258	0.741425	0.93353	0.607983	0.338455	0.111983	0.369894	0.53436	0.227171	0.198112	0.109485	0.0476668	0.152918	0.262552	0.0432641	0.119095	0.132282	0.24509	0.45865	0.277141	0.201187	0.0987377	0.0204701	0.110964	0.0627631	0.0513474	0.0940904	0.0439173
	54	0.401729	0.716268	0.183232	0.561227	0.768599	0.574086	0.167339	0.171817	0.244629	0.432059	0.18368	0.160184	0.0885245	0.0385412	0.123642	0.212287	0.0349814	0.0962945	0.106957	0.198168	0.370843	0.224083	0.16267	0.0798347	0.0165512	0.0897205	0.0507473	0.0415171	0.0760771	0.0355095	0.120518
	53	0.361498	0.214026	0.391415	0.627265	0.509599	0.170357	0.0915885	0.404672	0.308072	0.160122	0.13964	0.0771706	0.033598	0.107784	0.18506	0.0304948	0.083944	0.0932389	0.172752	0.32328	0.195343	0.141807	0.0695953	0.0144284	0.0782132	0.0442386	0.0361922	0.0663197	0.0309552	0.105061	0.04761
	52	0.304658	1.28949	1.23386	1.17299	0.426509	0.26298	0.608405	1.43735	0.322015	0.343331	0.189739	0.0826071	0.265009	0.455005	0.0749772	0.206393	0.229246	0.424743	0.794846	0.480288	0.348659	0.171114	0.0354749	0.192302	0.108769	0.0889856	0.16306	0.0761092	0.258313	0.117058	0.0485224
	51	0.348114	0.77091	0.437591	0.186188	0.124867	0.331308	0.409837	0.284934	0.130947	0.0884745	0.0385194	0.123572	0.212167	0.0349616	0.09624	0.106896	0.198056	0.370633	0.223956	0.162578	0.0797895	0.0165418	0.0896697	0.0507186	0.0414936	0.0760341	0.0354894	0.12045	0.0545839	0.0226258	0.0384349
	50	0.538487	0.707414	0.179719	0.141039	0.407028	0.577454	0.210213	0.2998	0.087311	0.0464739	0.149091	0.255981	0.0421814	0.116114	0.128971	0.238956	0.447172	0.270205	0.196152	0.0962666	0.0199578	0.108187	0.0611923	0.0500623	0.0917356	0.0428182	0.145324	0.0658558	0.0272982	0.0463719	0.0568788
	49	0.203173	0.119459	0.0559758	0.189033	0.291696	0.121783	0.0909429	0.0821914	0.0188574	0.0739609	0.126987	0.0209253	0.0576018	0.0639799	0.118541	0.221832	0.134043	0.0973068	0.0477558	0.00990065	0.0536694	0.0303562	0.0248349	0.0455081	0.0212412	0.0720922	0.0326697	0.013542	0.0230041	0.0282164	0.0814363
	48	0.229866	0.249281	0.502644	0.907625	0.412158	0.352987	0.167042	0.118932	0.201065	0.422057	0.0695479	0.191447	0.212646	0.393986	0.737289	0.445509	0.323412	0.158723	0.0329061	0.178377	0.100893	0.0825419	0.151252	0.0705979	0.239608	0.108582	0.0450087	0.0764572	0.0937808	0.270664	0.102181
	47	0.108825	0.507847	0.547537	0.290953	0.27103	0.147095	0.0548381	0.287699	0.260309	0.0524421	0.144359	0.160344	0.297083	0.555947	0.335933	0.243866	0.119684	0.0248126	0.134504	0.0760776	0.0622402	0.114051	0.0532339	0.180674	0.0818755	0.0339385	0.057652	0.0707147	0.204092	0.0770491	0.0523176
	46	0.138008	0.344364	0.10926	0.119099	0.0703055	0.0300599	0.082576	0.231859	0.020134	0.06776	0.0752629	0.139446	0.260953	0.157682	0.114467	0.0561777	0.0116467	0.063134	0.0357096	0.0292146	0.0535336	0.0249871	0.0848058	0.0384311	0.0159302	0.027061	0.0331924	0.0957978	0.0361656	0.024557	0.0341492
	45	0.416818	0.306072	0.199207	0.137606	0.0639936	0.201612	0.296412	0.0798772	0.115873	0.15735	0.291536	0.545567	0.32966	0.239313	0.117449	0.0243493	0.131993	0.0746571	0.0610781	0.111921	0.0522399	0.177301	0.0803467	0.0333048	0.0565756	0.0693944	0.200282	0.0756105	0.0513407	0.0713948	0.042233
	44	0.125914	0.189665	0.0782268	0.0425702	0.145877	0.245968	0.0347069	0.156241	0.0914524	0.207157	0.387664	0.234247	0.170049	0.0834558	0.0173019	0.09379	0.0530491	0.0434002	0.0795278	0.0371201	0.125985	0.057092	0.0236654	0.0402009	0.0493096	0.142314	0.0537265	0.0364812	0.050731	0.0300095	0.055446
	43	0.138513	0.132218	0.0429611	0.172269	0.315937	0.0511271	0.120514	0.218908	0.213737	0.489006	0.295483	0.214502	0.105273	0.0218249	0.118308	0.0669171	0.0547458	0.100318	0.046824	0.158919	0.0720168	0.029852	0.0507101	0.0622	0.179518	0.0677716	0.046018	0.0639929	0.0378545	0.0699406	0.0632239
	42	0.0462654	0.0347917	0.0832995	0.178767	0.0314657	0.0850628	0.0809041	0.245137	0.241746	0.17859	0.129645	0.0636267	0.013191	0.0715055	0.0404446	0.0330883	0.060632	0.0283004	0.0960508	0.0435269	0.0180425	0.0306492	0.0375936	0.1085	0.0409611	0.0278132	0.0386773	0.0228792	0.042272	0.0382125	0.0265397
	41	0.0194071	0.107538	0.137798	0.0283821	0.0834539	0.0910313	0.144424	0.441987	0.140741	0.124911	0.0613032	0.0127093	0.0688942	0.0389677	0.03188	0.0584178	0.0272669	0.0925432	0.0419374	0.0173836	0.0295299	0.0362208	0.104538	0.0394653	0.0267976	0.0372649	0.0220437	0.0407284	0.036817	0.0255705	0.0279667
	40	0.0457812	0.135769	0.016697	0.0574503	0.0681611	0.124022	0.198737	0.196386	0.0751284	0.0450782	0.00934552	0.0506601	0.0286542	0.0234424	0.0429565	0.0200502	0.0680499	0.0308379	0.0127827	0.0217143	0.0266343	0.0768701	0.0290201	0.0197051	0.027402	0.0162094	0.0299488	0.0270727	0.0188028	0.0205648	0.0251272
	39	0.191007	0.0543652	0.111689	0.155062	0.30688	0.563978	0.291813	0.346432	0.0895971	0.0227096	0.123104	0.0696297	0.056965	0.104384	0.0487221	0.165361	0.0749361	0.0310621	0.0527657	0.0647213	0.186795	0.0705188	0.0478834	0.066587	0.039389	0.0727757	0.0657867	0.0456909	0.0499725	0.0610592	0.0736926
	38	0.0154365	0.0733956	0.0608417	0.140902	0.28165	0.167134	0.103893	0.0833845	0.00910995	0.060375	0.0341491	0.0279378	0.0511941	0.0238952	0.0810996	0.0367516	0.015234	0.0258783	0.0317418	0.0916113	0.0345851	0.0234839	0.0326568	0.0193179	0.035692	0.0322643	0.0224086	0.0245084	0.0299458	0.0361417	0.0506795
	37	0.0152351	0.0292288	0.0404167	0.0945379	0.0610185	0.0435009	0.0182812	0.00619807	0.0177057	0.0122437	0.0100167	0.018355	0.0085673	0.0290772	0.0131768	0.00546196	0.00927834	0.0113806	0.032846	0.0124	0.00841983	0.0117087	0.00692616	0.0127969	0.011568	0.0080343	0.00878717	0.0107367	0.0129581	0.0181705	0.0104886
	36	0.00925824	0.0296286	0.0413801	0.0312535	0.0242346	0.0116804	0.00207356	0.018382	0.00547909	0.00548026	0.0100422	0.00468726	0.0159084	0.00720915	0.00298829	0.00507627	0.00622645	0.0179704	0.00678419	0.00460657	0.00640593	0.00378937	0.00700132	0.00632895	0.00439564	0.00480755	0.00587414	0.00708952	0.00994125	0.00573841	0.00693628
	35	0.0628782	0.203242	0.0916551	0.0831659	0.0435979	0.00887647	0.0412027	0.038112	0.0164312	0.0368107	0.0171817	0.0583141	0.026426	0.0109539	0.0186076	0.0228238	0.0658725	0.0248682	0.0168859	0.0234817	0.0138904	0.0256641	0.0231995	0.0161127	0.0176226	0.0215323	0.0259874	0.0364408	0.0210348	0.0254257	0.034221
	34	0.282673	0.295026	0.159839	0.098052	0.0217136	0.115593	0.0559855	0.0749038	0.0723309	0.0412756	0.140088	0.0634832	0.0263147	0.0447012	0.0548296	0.158246	0.059741	0.0405651	0.0564101	0.0333689	0.061653	0.0557322	0.0387077	0.0423349	0.0517271	0.0624297	0.0875418	0.0505319	0.0610803	0.0822092	0.0861284
	33	0.0947823	0.118846	0.0435303	0.0112802	0.0653158	0.0362808	0.0254164	0.076165	0.0187344	0.0777368	0.0352276	0.0146023	0.0248053	0.0304256	0.0878125	0.033151	0.0225101	0.0313027	0.0185168	0.034212	0.0309265	0.0214794	0.0234922	0.028704	0.034643	0.0485781	0.0280408	0.0338942	0.0456189	0.0477938	0.036107
	32	0.00735004	0.00623061	0.000964033	0.00653196	0.00394641	0.00317069	0.00497512	0.00379759	0.0067922	0.0037631	0.00155986	0.00264976	0.00325014	0.00938035	0.00354127	0.00240458	0.00334383	0.00197801	0.00365461	0.00330364	0.00229448	0.00250949	0.00306624	0.00370065	0.00518923	0.00299539	0.00362066	0.00487313	0.00510545	0.00385704	0.00242498
	31	0.021375	0.00765421	0.0309661	0.0218926	0.0191315	0.0344281	0.0137603	0.0763747	0.018239	0.0092431	0.0157014	0.019259	0.0555842	0.0209842	0.0142486	0.0198142	0.0117209	0.0216558	0.0195761	0.0135962	0.0148702	0.0181693	0.0219286	0.0307493	0.0177495	0.0214546	0.0288762	0.0302529	0.0228553	0.0143695	0.0147001
	30	0.00379562	0.0355388	0.015002	0.0153409	0.0300273	0.013764	0.0400014	0.0296447	0.00647558	0.0134487	0.0164958	0.0476093	0.0179735	0.0122043	0.0169714	0.0100393	0.0185487	0.0167674	0.0116455	0.0127367	0.0155625	0.0187824	0.0263375	0.0152029	0.0183764	0.0247332	0.0259123	0.0195761	0.0123078	0.012591	0.00649447
	29	0.0126976	0.0124052	0.00757426	0.0173483	0.00864936	0.028829	0.0111869	0.00758339	0.00678857	0.0101801	0.0293812	0.011092	0.00753165	0.0104736	0.00619554	0.011447	0.0103477	0.00718678	0.00786023	0.00960408	0.0115912	0.0162537	0.00938216	0.0113407	0.0152636	0.0159913	0.012081	0.00759554	0.00777032	0.00400794	0.00962281
	28	0.00955829	0.0135068	0.0184715	0.0107766	0.0390687	0.0173869	0.00617142	0.0171443	0.0110818	0.0391025	0.014762	0.0100236	0.0139389	0.00824546	0.0152345	0.0137714	0.00956467	0.010461	0.0127818	0.0154264	0.0216316	0.0124864	0.0150929	0.0203139	0.0212824	0.0160783	0.0101087	0.0103413	0.00533405	0.0128067	0.011185
	27	0.00840222	0.0265937	0.00926389	0.0392999	0.0190233	0.00774393	0.0112644	0.0225952	0.0343658	0.0158615	0.0107702	0.0149772	0.00885962	0.0163692	0.0147972	0.0102771	0.0112401	0.0137338	0.0165754	0.0232428	0.0134165	0.0162171	0.021827	0.0228675	0.0172759	0.0108616	0.0111115	0.00573136	0.0137606	0.0120181	0.00462343
	26	0.0167239	0.013483	0.0341523	0.0193449	0.00856529	0.014289	0.0150079	0.0708354	0.0140924	0.0116988	0.0162685	0.00962349	0.0177805	0.016073	0.0111632	0.0122092	0.0149179	0.0180045	0.0252468	0.0145732	0.0176154	0.0237089	0.0248392	0.0187654	0.0117981	0.0120696	0.00622551	0.014947	0.0130543	0.00502206	0.00809067
	25	0.0181984	0.106684	0.0360812	0.0186943	0.033921	0.0408602	0.100981	0.0623441	0.0223084	0.0379273	0.0224356	0.0414524	0.0374715	0.0260251	0.0284638	0.0347787	0.0419746	0.0588587	0.0339751	0.0410673	0.0552733	0.0579084	0.0437484	0.0275053	0.0281382	0.0145137	0.0348466	0.030434	0.0117081	0.0188621	0.0173048
	24	0.0704659	0.0551561	0.0170631	0.0362299	0.0474679	0.134541	0.0434929	0.0482961	0.0353924	0.0255961	0.0472918	0.0427502	0.0296913	0.0324736	0.039678	0.0478876	0.0671502	0.0387612	0.0468525	0.0630598	0.0660661	0.0499113	0.03138	0.0321021	0.0165583	0.0397554	0.0347213	0.0133574	0.0215192	0.0197425	0.00588149
	23	0.0104648	0.0074925	0.00949888	0.0145632	0.0448964	0.0166452	0.00967815	0.0220095	0.00686103	0.0154982	0.0140098	0.00973022	0.010642	0.013003	0.0156934	0.022006	0.0127026	0.0153542	0.0206655	0.0216507	0.0163566	0.0102836	0.0105203	0.00542638	0.0130284	0.0113786	0.00437741	0.00705212	0.00646988	0.00192744	0.00790253
	22	0.00559868	0.0164272	0.0150378	0.0542488	0.021876	0.0145877	0.0173705	0.016804	0.0163613	0.0180821	0.0125585	0.0137354	0.0167826	0.0202551	0.0284026	0.0163949	0.0198172	0.0266724	0.027944	0.021111	0.0132728	0.0135782	0.00700368	0.0168154	0.0146861	0.0056498	0.00910198	0.0083505	0.0024877	0.0101996	0.0398147
	21	0.00737298	0.0156205	0.0336463	0.0158769	0.0115155	0.0157263	0.00796589	0.0240691	0.0114658	0.00973588	0.0106482	0.0130106	0.0157025	0.0220188	0.0127099	0.0153631	0.0206775	0.0216633	0.0163661	0.0102896	0.0105264	0.00542953	0.013036	0.0113852	0.00437995	0.00705622	0.00647364	0.00192856	0.00790713	0.030866	0.0295679
	20	0.00748646	0.0373208	0.0105152	0.00892453	0.0132564	0.00770103	0.0121838	0.0180115	0.00659227	0.00881484	0.0107705	0.0129989	0.0182277	0.0105216	0.012718	0.0171174	0.0179334	0.0135482	0.008518	0.00871401	0.0044947	0.0107915	0.00942499	0.00362583	0.00584131	0.00535904	0.00159651	0.00654571	0.0255516	0.024477	0.024477
	19	0.0146978	0.00958409	0.00485685	0.00844206	0.00533422	0.00967877	0.00749195	0.00850943	0.0049045	0.00732645	0.00884232	0.0123991	0.00715716	0.00865119	0.0116438	0.0121989	0.00921599	0.00579424	0.00592757	0.00305745	0.00734074	0.0064112	0.00246642	0.00397346	0.0036454	0.001086	0.00445262	0.0173811	0.0166501	0.0166501	0.0166501
	18	0.00535234	0.00627742	0.00651493	0.00481708	0.00950678	0.00843961	0.00501922	0.00897743	0.0057805	0.00852937	0.0119603	0.00690385	0.008345	0.0112317	0.0117672	0.00888981	0.00558916	0.00571778	0.00294924	0.00708093	0.00618429	0.00237912	0.00383283	0.00351638	0.00104757	0.00429503	0.0167659	0.0160608	0.0160608	0.0160608	0.0160608
	17	0.0052776	0.0126765	0.00559639	0.0129244	0.0124795	0.0085119	0.0079717	0.0159289	0.010131	0.0173682	0.0100255	0.0121182	0.0163102	0.0170878	0.0129094	0.00811633	0.0083031	0.00428275	0.0102826	0.00898055	0.00345486	0.00556586	0.00510633	0.00152123	0.00623705	0.0243467	0.0233228	0.0233228	0.0233228	0.0233228	0.00908558
	16	0.0114541	0.0117032	0.0161377	0.018234	0.0135273	0.0145294	0.0152017	0.030004	0.0221716	0.0156468	0.018913	0.0254554	0.026669	0.0201478	0.0126672	0.0129587	0.00668412	0.0160481	0.014016	0.00539201	0.00868668	0.00796949	0.00237419	0.0097342	0.0379981	0.0364	0.0364	0.0364	0.0364	0.0141799	0.0364
	15	0.00319814	0.0102063	0.00688563	0.00597756	0.00698333	0.00837953	0.00865996	0.0198589	0.00604084	0.00892712	0.0120152	0.012588	0.00950993	0.00597904	0.00611663	0.00315497	0.00757487	0.00661569	0.00254508	0.00410019	0.00376167	0.00112064	0.00459464	0.0179355	0.0171812	0.0171812	0.0171812	0.0171812	0.00669306	0.0171812	0.0171812
	14	0.00991264	0.0154774	0.00802258	0.0109674	0.014314	0.0169657	0.0203713	0.0192302	0.0122493	0.0201563	0.0211172	0.0159535	0.0100302	0.010261	0.00529266	0.0127073	0.0110982	0.00426954	0.00687834	0.00631045	0.00187995	0.0077078	0.0300879	0.0288225	0.0288225	0.0288225	0.0288225	0.011228	0.0288225	0.0288225	0.0288225
	13	0.0108147	0.0129737	0.0105899	0.0161733	0.0208502	0.0287125	0.014192	0.0280539	0.0198979	0.0254866	0.0192545	0.0121056	0.0123842	0.00638777	0.0153366	0.0133946	0.00515295	0.00830154	0.00761615	0.00226893	0.00930263	0.0363134	0.0347862	0.0347862	0.0347862	0.0347862	0.0135512	0.0347862	0.0347862	0.0347862	0.0347862
	12	0.00744926	0.0140725	0.0128326	0.0193588	0.0289961	0.0164372	0.0170132	0.0374472	0.0206747	0.0190958	0.0120058	0.0122821	0.00633512	0.0152102	0.0132842	0.00511048	0.00823312	0.00755338	0.00225023	0.00922595	0.0360141	0.0344995	0.0344995	0.0344995	0.0344995	0.0134395	0.0344995	0.0344995	0.0344995	0.0344995	0.0134395
	11	0.00474914	0.0100229	0.00902797	0.0158235	0.00975643	0.0115815	0.0133477	0.0228689	0.00910457	0.0069983	0.00715934	0.0036928	0.00886617	0.00774347	0.00297895	0.00479916	0.00440293	0.00131168	0.00537789	0.0209929	0.0201101	0.0201101	0.0201101	0.0201101	0.00783403	0.0201101	0.0201101	0.0201101	0.0201101	0.00783403	0.0201101
	10	0.00852918	0.0177803	0.0186074	0.0134254	0.017334	0.0229116	0.0205544	0.0253944	0.00841368	0.0105231	0.00542785	0.0130319	0.0113817	0.00437859	0.00705403	0.00647164	0.00192797	0.00790468	0.0308564	0.0295587	0.0295587	0.0295587	0.0295587	0.0115148	0.0295587	0.0295587	0.0295587	0.0295587	0.0115148	0.0295587	0.0295587
	9	0.00348162	0.00843264	0.00363277	0.00548861	0.00789076	0.00811862	0.00525201	0.0054	0.00291117	0.00183582	0.00440767	0.00384954	0.00148093	0.00238583	0.00218885	0.00065208	0.00267353	0.0104363	0.00999739	0.00999739	0.00999739	0.00999739	0.00389456	0.00999739	0.00999739	0.00999739	0.00999739	0.00389456	0.00999739	0.00999739	0.00999739
	8	0.0119707	0.0119352	0.0107668	0.0181133	0.0202703	0.0150389	0.00809645	0.0135453	0.00368184	0.0108075	0.00943896	0.00363121	0.00584997	0.00536698	0.00159888	0.00655542	0.0255895	0.0245133	0.0245133	0.0245133	0.0245133	0.00954935	0.0245133	0.0245133	0.0245133	0.0245133	0.00954935	0.0245133	0.0245133	0.0245133	0.0245133
	7	0.00574235	0.011989	0.0120428	0.0157704	0.0127262	0.00785761	0.00688326	0.00580619	0.00734623	0.0078441	0.00301766	0.00486153	0.00446015	0.00132872	0.00544778	0.0212657	0.0203714	0.0203714	0.0203714	0.0203714	0.00793583	0.0203714	0.0203714	0.0203714	0.0203714	0.00793583	0.0203714	0.0203714	0.0203714	0.0203714	0.00793583
	6	0.0118647	0.0275825	0.0215667	0.0203654	0.0136768	0.0137405	0.00606888	0.0238289	0.0109672	0.00515824	0.00831006	0.00762397	0.00227126	0.00931217	0.0363507	0.0348219	0.0348219	0.0348219	0.0348219	0.0135651	0.0348219	0.0348219	0.0348219	0.0348219	0.0135651	0.0348219	0.0348219	0.0348219	0.0348219	0.0135651	0.0348219
	5	0.0129083	0.0233589	0.0131703	0.01035	0.0113099	0.00572899	0.0117783	0.0168227	0.00341048	0.00671733	0.00616274	0.00183594	0.00752738	0.0293836	0.0281478	0.0281478	0.0281478	0.0281478	0.0109652	0.0281478	0.0281478	0.0281478	0.0281478	0.0109652	0.0281478	0.0281478	0.0281478	0.0281478	0.0109652	0.0281478	0.0281478
	4	0.0180451	0.0235471	0.0110488	0.0141281	0.00778404	0.0183537	0.0137261	0.00863548	0.00733133	0.00822314	0.00244976	0.010044	0.0392075	0.0375586	0.0375586	0.0375586	0.0375586	0.0146312	0.0375586	0.0375586	0.0375586	0.0375586	0.0146312	0.0375586	0.0375586	0.0375586	0.0375586	0.0146312	0.0375586	0.0375586	0.0375586
	3	0.0143627	0.0155972	0.0119084	0.00767758	0.0196898	0.016888	0.00556325	0.014657	0.00708623	0.00258095	0.0105819	0.0413072	0.0395699	0.0395699	0.0395699	0.0395699	0.0154148	0.0395699	0.0395699	0.0395699	0.0395699	0.0154148	0.0395699	0.0395699	0.0395699	0.0395699	0.0154148	0.0395699	0.0395699	0.0395699	0.0395699
	2	0.0181918	0.032145	0.0123743	0.0371356	0.0346439	0.0130885	0.0180558	0.0270899	0.00425291	0.0213182	0.0832168	0.079717	0.079717	0.079717	0.079717	0.0310544	0.079717	0.079717	0.079717	0.079717	0.0310544	0.079717	0.079717	0.079717	0.079717	0.0310544	0.079717	0.079717	0.079717	0.079717	0.0310544
	1	0.0133122	0.0118601	0.0212517	0.0231997	0.00953338	0.015083	0.0118491	0.00577279	0.0124728	0.0595256	0.0570222	0.0570222	0.0570222	0.0570222	0.0222134	0.0570222	0.0570222	0.0570222	0.0570222	0.0222134	0.0570222	0.0570222	0.0570222	0.0570222	0.0222134	0.0570222	0.0570222	0.0570222	0.0570222	0.0222134	0.0570222
	0	0.00458042	0.0189952	0.0123813	0.00595365	0.0102453	0.00923075	0.00235475	0.0157886	0.0324787	0.038038	0.038038	0.038038	0.038038	0.014818	0.038038	0.038038	0.038038	0.038038	0.014818	0.038038	0.038038	0.038038	0.038038	0.014818	0.038038	0.038038	0.038038	0.038038	0.014818	0.038038	0.038038
Rate Upper		Year
		2010	2011	2012	2013	2014	2015	2016	2017	2018	2019	2020	2021	2022	2023	2024	2025	2026	2027	2028	2029	2030	2031	2032	2033	2034	2035	2036	2037	2038	2039	2040
Age	84										3.56643	3.49657	6.15647	4.57689	3.27045	5.24314	2.89804	3.01919	4.21528	1.52393	3.13405	2.73187	5.81015	4.48389	3.06141e-06	3.8107	0.931193	4.78693	9.83077	8.37842	11.9811	11.5034
	83										6.17989	9.49753	7.60777	5.33871	8.6574	4.30925	4.91615	6.42952	2.4409	5.24414	4.26395	9.42437	7.45304	5.50097e-06	6.28036	1.48381	9.21521	15.5218	12.0949	22.304	18.4433	17.5689
	82										7.68943	6.20014	4.54687	8.10773	3.46826	4.09719	5.67359	2.40013	4.41642	3.8256	7.49392	6.37442	4.07198e-06	5.27585	1.4633	7.93605	12.5625	11.5441	16.5384	14.5383	14.2818	5.00694
	81										5.90037	4.07212	7.17379	3.1386	3.86298	5.40144	2.19559	4.3634	3.68771	7.60347	5.99553	4.3313e-06	5.13677	1.35997	7.64513	11.4714	10.1726	16.9633	13.1036	13.0048	4.84874	11.2449
	80										0.939444	1.56881	0.773322	0.992899	1.16631	0.509979	1.0344	0.79275	1.61387	1.47128	9.21827e-07	1.17734	0.327315	1.80677	2.7138	2.15596	4.34717	3.03448	2.9802	1.06561	2.82147	3.52418
	79										5.37287	2.54439	2.97035	4.12954	1.68206	3.59864	2.92642	6.03886	5.61241	3.24325e-06	5.36052	1.11888	7.01963	10.1928	8.54467	17.5116	12.4133	13.1802	4.30537	10.7974	12.9296	9.61167
	78										1.72581	2.05767	2.52633	1.0849	2.44297	1.85946	4.45162	3.36513	2.36411e-06	2.96672	0.712386	4.33047	6.76146	5.58159	9.93093	8.76573	8.36195	3.19828	6.80661	8.36723	5.94908	2.07118
	77										4.83665	6.06969	2.61085	5.40484	4.18898	9.24683	7.79945	5.13249e-06	6.84482	1.74337	10.266	15.5515	15.1032	23.0161	18.7277	19.9285	6.89813	16.1345	21.7744	14.0556	5.73634	3.19009
	76										0.947264	0.387985	0.84669	0.672951	1.50353	1.26836	6.74873e-07	1.09701	0.269766	1.61213	2.8135	2.13672	4.19932	2.98244	3.05847	1.21431	2.60708	3.46285	2.67224	0.848135	0.58528	1.78433
	75										2.47671	5.06563	4.19519	8.70327	8.65931	4.7924e-06	7.24767	1.71776	9.03024	16.9967	13.9546	22.4123	18.1155	20.1166	7.13341	16.8052	23.261	15.3526	5.34457	3.7038	10.0999	14.3241
	74										5.42166	3.96906	7.9676	7.60253	4.44709e-06	6.82877	1.68159	9.39889	14.0236	12.7423	21.5127	18.0606	16.4586	5.99879	16.7582	19.6802	14.1943	4.95056	2.99071	9.26394	12.07	6.00348
	73										3.54382	7.34139	6.19648	3.99458e-06	6.06865	1.40686	7.86294	13.7928	11.7555	19.4501	16.0301	15.6127	6.20895	14.3007	16.5179	13.7964	4.84406	3.14899	9.57376	11.5745	5.79092	4.21992
	72										13.8849	11.5429	7.00599e-06	9.58026	2.66939	14.047	25.1954	18.8073	32.5665	27.3764	28.6306	10.9255	26.8018	30.5636	25.2079	9.44725	4.78932	16.9337	20.8557	9.9239	8.34168	4.35862
	71										6.79592	4.14415e-06	6.57136	1.6828	9.46187	16.0692	12.8014	25.002	20.9255	19.4097	6.60081	19.3587	21.3191	15.8619	6.01852	3.12661	10.1382	13.6905	5.90997	5.07975	3.02343	1.31757
	70										6.29917e-06	8.96835	2.41123	14.187	23.7343	19.5656	31.7862	25.4564	28.0394	9.57379	24.7619	31.4367	21.7927	8.44527	4.74692	14.0212	20.9274	9.24457	7.51987	4.68199	1.91876	6.92275
	69										3.94207	1.04117	5.77783	10.2519	7.77539	13.5805	10.717	11.0279	3.89291	10.4708	11.9551	9.67147	3.42581	1.92571	6.54426	8.61684	4.10986	2.97494	1.91608	0.795262	2.63606	4.51633
	68										1.83248	8.73021	18.261	12.9232	23.7585	18.7619	20.1413	6.70978	18.1782	22.1098	16.3898	6.56133	3.52112	11.9265	15.116	7.05652	5.49191	3.22426	1.39281	5.26024	7.40449	1.47454
	67										12.6204	23.2085	19.3879	31.7408	26.2283	25.6258	9.3459	23.5445	30.9962	19.6404	7.73882	5.28131	15.4534	21.1897	8.31442	7.15025	4.48627	2.07222	6.69567	10.7916	1.99521	5.31968
	66										11.3072	8.43153	15.4923	12.5187	14.5603	4.50011	11.6039	16.4755	12.5049	4.50405	2.69665	7.88868	11.1975	5.32976	4.43333	2.59102	1.13401	3.34939	5.62495	0.919384	3.15335	2.94747
	65										3.84766	7.60105	5.90118	6.01111	2.01615	5.28151	7.20648	5.67123	1.89184	1.27278	3.5959	4.65977	2.11353	1.80532	1.06063	0.460149	1.69801	2.3036	0.49196	1.1378	1.27734	2.34332
	64										7.0608	5.83959	6.93395	2.10067	5.4181	7.40973	5.84448	1.93172	1.33427	4.17803	5.42152	2.22075	1.97283	1.14048	0.544228	1.93071	2.77547	0.47035	1.30726	1.58606	2.72044	6.78891
	63										4.87541	5.31759	1.82854	4.87098	6.13354	4.36968	1.57806	1.04414	3.50047	4.52956	2.04203	1.74463	1.06998	0.489113	1.57881	2.30506	0.423222	1.13241	1.2823	2.24524	4.74203	2.9717
	62										2.68501	0.899561	2.19651	2.80804	2.24502	0.829742	0.525451	1.49988	2.11808	1.05397	0.753679	0.50878	0.212184	0.679292	1.24163	0.217889	0.540589	0.649864	1.07282	2.52883	1.4642	1.05808
	61										1.05306	2.57227	3.65911	2.6659	0.999437	0.63315	1.7755	2.70891	1.1075	1.00972	0.632145	0.29497	0.906969	1.73013	0.277641	0.726729	0.819898	1.40184	2.95863	1.89967	1.31875	0.625378
	60										3.58504	4.53823	3.51632	1.23093	0.830737	2.28197	3.56392	1.57571	1.30765	0.826659	0.383	1.22209	2.09967	0.345403	0.942918	1.09279	1.93333	4.05152	2.38962	1.94985	0.912167	0.193294
	59										3.12854	2.57288	0.846344	0.516883	1.57791	2.5176	0.990378	0.909082	0.603432	0.253938	0.971472	1.60187	0.264754	0.691002	0.741854	1.35887	3.03079	1.96123	1.45087	0.680165	0.159824	0.769397
	58										1.84073	0.62417	0.429646	1.26272	1.86786	0.84292	0.678851	0.397589	0.179285	0.605616	1.0704	0.183838	0.497562	0.583529	1.00177	2.09105	1.44497	1.07669	0.497881	0.0974908	0.671194	0.301728
	57										0.607563	0.413973	1.18013	1.79345	0.794971	0.717527	0.469163	0.195779	0.61629	1.23547	0.190203	0.515168	0.64788	1.10115	2.66482	1.47874	0.936314	0.574327	0.115422	0.684092	0.321927	0.3386
	56										0.438383	1.33375	1.8186	0.79612	0.822335	0.508019	0.216175	0.766181	1.40549	0.24742	0.570199	0.678845	1.36013	2.69998	1.63874	1.21334	0.62172	0.122081	0.79373	0.394046	0.380255	0.622973
	55										1.48126	2.0472	0.876258	0.847579	0.551936	0.213776	0.668339	1.29767	0.228702	0.592103	0.649895	1.39723	2.76205	1.67	1.23465	0.622781	0.141206	0.793403	0.379565	0.351641	0.669841	0.293222
	54										1.94013	0.672665	0.656784	0.401409	0.189248	0.585394	1.08928	0.179666	0.527659	0.649534	0.952015	2.13823	1.48326	1.14388	0.500562	0.120057	0.688579	0.343509	0.292843	0.420924	0.238534	0.826979
	53										0.541506	0.561151	0.306381	0.157293	0.511051	0.885092	0.13427	0.354768	0.438682	0.877365	1.59958	1.14617	0.903183	0.449765	0.0908156	0.594668	0.263666	0.214919	0.405377	0.18274	0.673866	0.297493
	52										1.3059	0.779244	0.325937	1.17026	2.13261	0.312869	0.890882	1.09953	2.10007	4.31695	2.58028	2.21997	1.13127	0.209518	1.34441	0.661697	0.5332	1.10851	0.438702	1.64139	0.667834	0.313501
	51										0.353445	0.160268	0.507163	0.90304	0.158278	0.424474	0.510481	1.03501	2.0063	1.39788	0.964555	0.496344	0.102288	0.613058	0.328961	0.264966	0.467462	0.217556	0.805128	0.339662	0.168823	0.263337
	50										0.184813	0.651495	1.04984	0.185829	0.496922	0.569779	1.22231	2.35669	1.54133	1.0977	0.658057	0.141402	0.766403	0.408601	0.333595	0.548148	0.280729	0.983761	0.442209	0.207989	0.279124	0.372849
	49										0.276084	0.444008	0.0806364	0.220958	0.294392	0.478137	1.07154	0.734617	0.557421	0.308262	0.0619202	0.368404	0.198406	0.168582	0.256832	0.13561	0.469908	0.201649	0.0828278	0.147209	0.178632	0.487856
	48										1.75983	0.25377	0.727597	0.913277	1.71202	3.47255	2.46971	1.66645	0.992281	0.193954	1.13558	0.587305	0.56366	0.894211	0.429479	1.68548	0.6607	0.26292	0.494886	0.629295	1.60976	0.661348
	47										0.198148	0.577546	0.628281	1.22142	2.51357	1.79814	1.26298	0.720131	0.131479	0.793989	0.475718	0.375867	0.701848	0.306123	1.10027	0.521586	0.213787	0.347893	0.450946	1.14175	0.464404	0.39925
	46										0.247424	0.330191	0.599823	1.10075	0.865188	0.687754	0.305279	0.0636813	0.397105	0.233233	0.179313	0.366539	0.160902	0.642066	0.236786	0.115246	0.181485	0.267825	0.676739	0.246861	0.221749	0.294321
	45										0.622191	1.05227	2.47862	1.50266	1.19374	0.637184	0.138134	0.839883	0.414306	0.405644	0.656124	0.324199	1.13268	0.432276	0.222517	0.345957	0.41741	1.31352	0.475494	0.384098	0.512098	0.334537
	44										0.710104	1.51945	1.05157	0.759383	0.455157	0.0995774	0.596865	0.306152	0.24462	0.480977	0.208545	0.818334	0.347753	0.16365	0.262685	0.290087	0.936644	0.327365	0.249551	0.346461	0.212758	0.386551
	43										2.1388	1.25406	0.961743	0.51177	0.108672	0.617878	0.331864	0.305629	0.540951	0.259216	0.851166	0.408893	0.185539	0.322451	0.421009	1.16656	0.379974	0.384033	0.433909	0.289395	0.448898	0.42718
	42										0.70505	0.606744	0.258065	0.0618689	0.412873	0.199373	0.176355	0.319832	0.164245	0.574208	0.251074	0.117522	0.222607	0.213528	0.632582	0.255176	0.184835	0.252495	0.144758	0.306321	0.276058	0.167412
	41										0.529787	0.308336	0.0546723	0.37675	0.170594	0.154431	0.316163	0.13772	0.558594	0.209739	0.100453	0.17357	0.226192	0.584388	0.252845	0.183423	0.24917	0.152623	0.247188	0.216047	0.16353	0.183547
	40										0.164152	0.0365246	0.248378	0.143843	0.107026	0.207195	0.109399	0.421879	0.171628	0.0858258	0.121571	0.179305	0.473406	0.184668	0.138471	0.183343	0.127344	0.194207	0.197045	0.125255	0.151475	0.187256
	39										0.0959819	0.600358	0.29048	0.277741	0.511904	0.212035	0.789632	0.351127	0.173207	0.290187	0.365997	1.10649	0.39154	0.335655	0.46313	0.268431	0.480399	0.438226	0.259318	0.351043	0.385307	0.54516
	38										0.32913	0.157893	0.143808	0.261518	0.114463	0.425009	0.180424	0.0898634	0.166087	0.179653	0.516589	0.203989	0.153334	0.229834	0.133797	0.240604	0.239738	0.155749	0.181981	0.191953	0.236339	0.38254
	37										0.052793	0.0455922	0.0882524	0.0375803	0.133377	0.0633147	0.0345438	0.0513386	0.0611241	0.215265	0.0646975	0.0518878	0.0742226	0.0471893	0.0885464	0.0795602	0.0473199	0.0576445	0.0710613	0.0866093	0.124185	0.0708057
	36										0.0254569	0.0477525	0.0246049	0.0806999	0.0426173	0.0177412	0.0277839	0.0388673	0.115366	0.0395072	0.0316297	0.0457341	0.0287038	0.0523714	0.0425115	0.029751	0.0363143	0.046351	0.0597174	0.0791771	0.0389391	0.0585222
	35										0.149385	0.0740821	0.265786	0.133345	0.0508012	0.0939381	0.129088	0.350212	0.142163	0.106963	0.164578	0.0850926	0.164375	0.146327	0.109562	0.142908	0.164426	0.215116	0.281868	0.160542	0.209746	0.260174
	34										0.143899	0.534096	0.243442	0.128998	0.187914	0.260536	0.779021	0.306124	0.247437	0.323165	0.241781	0.361783	0.35836	0.24055	0.304696	0.343292	0.414415	0.583164	0.332055	0.457815	0.635185	0.680945
	33										0.297108	0.143373	0.0650056	0.106629	0.132372	0.433583	0.157886	0.116958	0.179439	0.117413	0.226968	0.18391	0.129187	0.168997	0.181614	0.264547	0.328828	0.194615	0.278447	0.336356	0.363168	0.295343
	32										0.0134196	0.00639169	0.0105479	0.0142426	0.0459621	0.0146675	0.0138326	0.0161202	0.0123024	0.0249659	0.0166746	0.0135493	0.0158775	0.0175246	0.0234126	0.0342782	0.0202744	0.0254634	0.0348824	0.036945	0.0296	0.0182975
	31										0.0367329	0.0658009	0.0844065	0.276334	0.105167	0.0737375	0.102223	0.0616097	0.122805	0.125946	0.080756	0.094155	0.122979	0.157283	0.220841	0.135346	0.163947	0.190385	0.250828	0.190857	0.101504	0.114286
	30										0.0537338	0.0597154	0.197631	0.0733042	0.0668315	0.0825849	0.0534791	0.099214	0.0966667	0.0605121	0.0809449	0.0839263	0.12385	0.151243	0.0927407	0.114595	0.157748	0.185676	0.139283	0.0844085	0.0945627	0.0508154
	29										0.0419018	0.124386	0.0509773	0.0398035	0.0522844	0.0325228	0.0685952	0.060404	0.041896	0.0445421	0.0505954	0.0696843	0.0981063	0.060285	0.0789632	0.0894659	0.104299	0.0887946	0.0545534	0.0577087	0.0298411	0.0833545
	28										0.167308	0.0591534	0.0438253	0.0661422	0.041407	0.0719518	0.0744069	0.0556238	0.0595754	0.0688864	0.086478	0.127978	0.081675	0.0948364	0.128261	0.148483	0.132999	0.0765597	0.0818809	0.0398642	0.095002	0.0905324
	27										0.0629805	0.0452407	0.06514	0.0406114	0.0818168	0.0702262	0.0509212	0.0596879	0.0795369	0.102492	0.141745	0.07983	0.103783	0.142751	0.163616	0.156691	0.0759951	0.0819317	0.0450273	0.111394	0.0924458	0.0354384
	26										0.0587483	0.0706697	0.0401852	0.0829085	0.0757815	0.0564782	0.0641719	0.0794244	0.116802	0.160465	0.0969235	0.121245	0.168465	0.163966	0.163986	0.0897935	0.0883747	0.044047	0.121866	0.116209	0.0447103	0.07391
	25										0.16027	0.100731	0.187383	0.182653	0.123352	0.140642	0.174839	0.258244	0.310023	0.203393	0.246314	0.361949	0.419577	0.346798	0.193101	0.199422	0.106551	0.249798	0.217654	0.0910542	0.169138	0.178301
	24										0.0937176	0.17255	0.202196	0.13073	0.151948	0.174735	0.289467	0.330953	0.201041	0.266901	0.350027	0.398944	0.31269	0.192577	0.218573	0.109781	0.30337	0.270676	0.0989298	0.170198	0.165739	0.0485603
	23										0.0551572	0.0599985	0.0375538	0.0510341	0.061348	0.0819274	0.113686	0.0691428	0.0797487	0.124179	0.126374	0.108452	0.0618669	0.075906	0.0392449	0.094981	0.0907469	0.0336722	0.0503412	0.0581229	0.0187232	0.079402
	22										0.0661729	0.0459679	0.0538227	0.0662378	0.0869186	0.117011	0.0816052	0.0946665	0.124511	0.145854	0.134806	0.080904	0.0855181	0.0439103	0.116505	0.105499	0.0418906	0.06986	0.0829746	0.0225535	0.12065	0.648561
	21										0.032143	0.0386461	0.0526058	0.0656927	0.083808	0.0523307	0.0702184	0.0867466	0.101683	0.0924401	0.0546794	0.0598625	0.0329679	0.079188	0.069118	0.0272043	0.0478059	0.055483	0.0138858	0.07822	0.591874	0.0649979
	20										0.0325324	0.0402798	0.0560162	0.0737667	0.048032	0.0562195	0.0846998	0.0901519	0.0776265	0.0489424	0.0525554	0.0258356	0.0721891	0.0617179	0.0260087	0.0373695	0.0423761	0.0124115	0.061759	0.538251	0.0572671	0.0572671
	19										0.0271177	0.0341791	0.0435571	0.0283921	0.036156	0.0539586	0.0545239	0.0496422	0.0288713	0.0341576	0.0148961	0.0449244	0.0382551	0.0150327	0.0251854	0.0255611	0.00800295	0.0419979	0.27423	0.0361168	0.0361168	0.0361168
	18										0.0344383	0.0431864	0.0257762	0.0331456	0.045906	0.0558159	0.0441959	0.0289964	0.0320349	0.014614	0.0410515	0.0382805	0.0178505	0.0287956	0.0295041	0.00830691	0.0412336	0.335249	0.0353723	0.0353723	0.0353723	0.0353723
	17										0.0569071	0.0384126	0.049273	0.0615371	0.0700981	0.0707451	0.0344439	0.0441187	0.0212275	0.0565491	0.0520718	0.0206727	0.0347906	0.0388795	0.0104824	0.0542371	0.486143	0.0492048	0.0492048	0.0492048	0.0492048	0.0457852
	16										0.0606278	0.0690934	0.104828	0.118284	0.0964107	0.0493779	0.0620298	0.0332803	0.0716533	0.075271	0.0311307	0.0522449	0.0504833	0.0158561	0.0837456	0.602978	0.071795	0.071795	0.071795	0.071795	0.0694078	0.071795
	15										0.0306361	0.0482831	0.0610684	0.0419181	0.0261233	0.0293147	0.015369	0.0402625	0.0330454	0.0157753	0.026438	0.0274544	0.00714265	0.0437938	0.305657	0.0373591	0.0373591	0.0373591	0.0373591	0.0324311	0.0373591	0.0373591
	14										0.0787636	0.0727934	0.0706075	0.0403237	0.0479359	0.022108	0.0626606	0.0570149	0.0255464	0.0443577	0.0391149	0.0120706	0.0594795	0.406583	0.0605329	0.0605329	0.0605329	0.0605329	0.0490506	0.0605329	0.0605329	0.0605329
	13										0.0936214	0.0792489	0.049398	0.0518912	0.0259204	0.069453	0.0584729	0.0252372	0.0412452	0.0462985	0.0149805	0.0855928	0.588427	0.0759704	0.0768213	0.0759704	0.0768213	0.0603125	0.0768213	0.0759704	0.0768213	0.0759704
	12										0.079453	0.0454373	0.0518294	0.0268816	0.0703163	0.067723	0.0235577	0.0518473	0.0487332	0.0131201	0.0826599	0.522037	0.0748664	0.0748664	0.0748664	0.0748664	0.0647938	0.0748664	0.0748664	0.0748664	0.0748664	0.0700646
	11										0.025406	0.0275785	0.0143836	0.0343797	0.0339481	0.0138957	0.0241037	0.0251544	0.00874004	0.0502607	0.367837	0.0431213	0.0431213	0.0431213	0.0431213	0.0350114	0.0431213	0.0431213	0.0431213	0.0431213	0.0393666	0.0431213
	10										0.0441486	0.0196133	0.0556582	0.043166	0.0207409	0.0322163	0.0358766	0.010149	0.0597799	0.510223	0.0691702	0.0691702	0.0691702	0.0691702	0.044807	0.0691702	0.0691702	0.0691702	0.0691702	0.0556153	0.0691702	0.0691702
	9										0.00612912	0.0161031	0.0147673	0.00577422	0.0113629	0.0122331	0.00344381	0.0224393	0.157107	0.0217573	0.0217573	0.0217573	0.0217573	0.0166502	0.0217573	0.0217573	0.0217573	0.0217573	0.0181913	0.0217573	0.0217573	0.0217573
	8										0.0410025	0.0323031	0.0143348	0.0233153	0.0280394	0.00843333	0.0461242	0.329559	0.0533362	0.0533362	0.0533362	0.0533362	0.0375271	0.0533362	0.0533362	0.0533362	0.0533362	0.0442356	0.0533362	0.0533362	0.0533362	0.0533362
	7										0.028416	0.0124305	0.0204667	0.0206881	0.00744426	0.0327664	0.282344	0.0469071	0.0469071	0.0469071	0.0469071	0.0331681	0.0469071	0.0469071	0.0469071	0.0469071	0.0401876	0.0469071	0.0469071	0.0469071	0.0469071	0.0257906
	6										0.0207041	0.0310861	0.0354664	0.0107956	0.049789	0.466859	0.0844762	0.0842219	0.0842219	0.0842219	0.0520822	0.0842219	0.0842219	0.0842219	0.0842219	0.0704246	0.0842219	0.0842219	0.0842219	0.0842219	0.047591	0.0842219
	5										0.0245743	0.0268058	0.0090872	0.0500294	0.408571	0.0695068	0.0696435	0.0695068	0.0696435	0.0452604	0.0696435	0.0696435	0.0696435	0.0696435	0.0534973	0.0696435	0.0696435	0.0696435	0.0696435	0.0345709	0.0696435	0.0696435
	4										0.0450348	0.0108412	0.0657753	0.442485	0.0992433	0.0980309	0.0989827	0.0980309	0.0590101	0.0980309	0.0980309	0.0980309	0.0980309	0.0667112	0.0980309	0.0980309	0.0980309	0.0980309	0.049138	0.0980309	0.0980309	0.0980309
	3										0.0121403	0.0662332	0.555271	0.101935	0.101935	0.101935	0.101935	0.0669472	0.101935	0.101935	0.101935	0.101935	0.0816004	0.101935	0.101935	0.101935	0.101935	0.057201	0.101935	0.101935	0.101935	0.101935
	2										0.13072	1.04159	0.24884	0.24884	0.24884	0.24884	0.123435	0.24884	0.24884	0.24884	0.24884	0.156461	0.24884	0.24884	0.24884	0.24884	0.120602	0.24884	0.24884	0.24884	0.24884	0.123435
	1										0.682422	0.167684	0.174538	0.172435	0.174538	0.0914175	0.174538	0.174538	0.174538	0.174538	0.107928	0.174538	0.174538	0.174538	0.174538	0.0759678	0.174538	0.174538	0.174538	0.174538	0.0755094	0.174538
	0										0.12745	0.124386	0.12745	0.12745	0.0557753	0.12745	0.12745	0.12745	0.12745	0.0574387	0.12745	0.12745	0.12745	0.12745	0.0476029	0.12745	0.12745	0.12745	0.12745	0.0520112	0.12745	0.12745
Rate Lower		Year
		2010	2011	2012	2013	2014	2015	2016	2017	2018	2019	2020	2021	2022	2023	2024	2025	2026	2027	2028	2029	2030	2031	2032	2033	2034	2035	2036	2037	2038	2039	2040
Age	84										0.0381622	0.0293261	0.0402782	0.0429001	0.0263308	0.0424338	0.0146216	0.0127427	0.0251051	0.00689412	0.0183475	0.0124027	0.0236088	0.0138411	1.67719e-08	0.0123888	0.00335137	0.0157267	0.0260136	0.02085	0.0230151	0.020949
	83										0.056299	0.115709	0.0667975	0.0664337	0.0870077	0.0475349	0.0247796	0.0539394	0.0163667	0.0419044	0.0410605	0.050376	0.0259006	4.55225e-08	0.0298807	0.00928775	0.0394733	0.0528352	0.0525686	0.0600323	0.0596657	0.0298714
	82										0.150119	0.104718	0.0753031	0.109105	0.0493045	0.0432436	0.0723365	0.0280343	0.0495016	0.0382973	0.0770562	0.0330379	5.44842e-08	0.0387679	0.00901437	0.046262	0.0715795	0.066266	0.0766332	0.0676397	0.0427051	0.0218857
	81										0.117384	0.0808506	0.124242	0.0617524	0.0510139	0.0731975	0.0301962	0.0566354	0.0491896	0.0737282	0.0557235	6.22493e-08	0.0360707	0.0119568	0.054284	0.0770671	0.0665232	0.0999034	0.0766614	0.0467386	0.0219407	0.0618431
	80										0.0200957	0.030525	0.0125828	0.0110642	0.0173619	0.00610985	0.014074	0.0116483	0.0165872	0.0115565	1.37676e-08	0.00939571	0.00256199	0.0128266	0.0188722	0.0123569	0.0221771	0.0171241	0.0116981	0.00545037	0.0122541	0.0179801
	79										0.12911	0.0535264	0.0510167	0.0712932	0.0271241	0.0626763	0.0482479	0.0707245	0.054395	6.04856e-08	0.0397912	0.0115642	0.0537741	0.0750992	0.0721293	0.0908582	0.0709332	0.0601082	0.0240174	0.0496931	0.0779103	0.0579441
	78										0.0411616	0.0408556	0.0643077	0.0204949	0.04393	0.03764	0.0559746	0.0473023	4.91294e-08	0.0283804	0.0080103	0.0421844	0.0613579	0.0489985	0.0663708	0.0564637	0.0386552	0.0146834	0.0382842	0.0552916	0.0384827	0.0109485
	77										0.0947194	0.133218	0.0525995	0.111328	0.0885695	0.145459	0.104124	1.13902e-07	0.0753817	0.0209656	0.106783	0.151925	0.118312	0.172857	0.140227	0.0895679	0.0437829	0.0945967	0.127917	0.102057	0.0235907	0.0217591
	76										0.0322185	0.0109723	0.0227253	0.0173294	0.0287695	0.0173819	2.44113e-08	0.0126505	0.00443268	0.0232489	0.0295752	0.023828	0.0324687	0.0267894	0.0179158	0.00852328	0.0216594	0.0266559	0.0199184	0.00444537	0.00438987	0.00927793
	75										0.0829946	0.150841	0.125979	0.199877	0.13809	1.7199e-07	0.0967167	0.0278764	0.14658	0.200892	0.137032	0.275727	0.175839	0.143662	0.0689894	0.133812	0.186275	0.102635	0.0364688	0.0286015	0.0703316	0.124134
	74										0.13753	0.104972	0.196845	0.120157	1.54942e-07	0.0843767	0.0284888	0.122613	0.183005	0.155155	0.270838	0.168147	0.118428	0.0573608	0.135586	0.178716	0.116381	0.0299331	0.024957	0.0612703	0.0955657	0.0359118
	73										0.123014	0.196014	0.112793	1.55456e-07	0.0937307	0.0308062	0.161848	0.240486	0.155419	0.252788	0.20682	0.151504	0.06529	0.143812	0.174975	0.13311	0.0356048	0.0277399	0.0708892	0.12574	0.0491849	0.0397424
	72										0.328222	0.229319	2.41642e-07	0.161416	0.0454619	0.268193	0.347394	0.301006	0.524852	0.274052	0.251727	0.108101	0.273198	0.368948	0.247054	0.0613707	0.059395	0.145594	0.199221	0.0781722	0.0736993	0.0381059
	71										0.148025	2.09797e-07	0.11827	0.0348209	0.202832	0.18049	0.172624	0.268344	0.177118	0.12442	0.0652181	0.142868	0.173433	0.109452	0.0424949	0.0308277	0.0777939	0.12987	0.0592293	0.0447715	0.0257758	0.0117982
	70										2.82479e-07	0.157884	0.0523873	0.267583	0.324176	0.298905	0.435755	0.292966	0.209655	0.102531	0.208629	0.306743	0.217834	0.0539005	0.0538445	0.112092	0.19732	0.0822799	0.067827	0.0337927	0.0128069	0.0444255
	69										0.0550978	0.0159623	0.0837479	0.121627	0.0802301	0.133925	0.104909	0.0685488	0.0286884	0.0720943	0.0880581	0.0667208	0.0207958	0.0149848	0.0413594	0.0699133	0.0266331	0.0222257	0.00963203	0.00556056	0.0126212	0.0249241
	68										0.0449316	0.17146	0.272019	0.213442	0.401337	0.249531	0.165565	0.0789563	0.16444	0.231859	0.191156	0.0468098	0.0341417	0.0902409	0.149837	0.0557359	0.0524117	0.0222857	0.0128912	0.0306748	0.0690975	0.00922847
	67										0.227688	0.293143	0.331791	0.520513	0.332321	0.297446	0.117474	0.255365	0.327861	0.23815	0.0756757	0.0526326	0.14381	0.241705	0.0819205	0.0693587	0.0331862	0.0194183	0.0485385	0.0959051	0.0109826	0.0447315
	66										0.20678	0.19317	0.295696	0.184677	0.12057	0.0718496	0.148861	0.188042	0.143524	0.0304029	0.0254707	0.0725827	0.105474	0.0477403	0.0378883	0.0181296	0.00851437	0.0231581	0.044133	0.00556972	0.0243385	0.0215059
	65										0.0681977	0.111048	0.0771184	0.0498082	0.0297412	0.0584717	0.0961302	0.053007	0.0131547	0.0118534	0.0344306	0.0514273	0.0223751	0.0183934	0.00625597	0.00377452	0.0118072	0.019302	0.00276317	0.0105401	0.0070786	0.0133778
	64										0.168181	0.106506	0.0793732	0.0372935	0.084849	0.121278	0.0722858	0.0207602	0.0165554	0.0361026	0.054586	0.0257233	0.0225696	0.0111162	0.00417863	0.0127809	0.0271915	0.00365847	0.0129834	0.0104978	0.0206048	0.0380333
	63										0.0725034	0.0781917	0.029769	0.0686945	0.0649865	0.0582028	0.013103	0.0134966	0.0384032	0.0474676	0.0222061	0.0149429	0.00837436	0.00326057	0.00779748	0.0242765	0.00276265	0.010628	0.00924675	0.0118072	0.0312163	0.0200465
	62										0.0293128	0.0126475	0.0305772	0.0335108	0.0282643	0.00712829	0.00612893	0.0173376	0.0220066	0.00982705	0.00825775	0.00364566	0.00145029	0.00427943	0.0098844	0.00111713	0.00391969	0.00380518	0.0072237	0.0108568	0.0086542	0.00412758
	61										0.0184663	0.0389339	0.0477632	0.0402048	0.00920526	0.00679963	0.0211415	0.0336691	0.0135085	0.0105757	0.00638095	0.00225622	0.00714751	0.0146293	0.00190473	0.00705108	0.00589535	0.010853	0.0207546	0.012531	0.00624113	0.00349863
	60										0.081607	0.107849	0.0851977	0.0213123	0.0163158	0.0360155	0.0616443	0.0250135	0.0223131	0.0117972	0.00445485	0.013939	0.0299207	0.00429553	0.0145537	0.00989345	0.0183361	0.0390769	0.0242838	0.0126147	0.00729873	0.00147163
	59										0.0641945	0.0414303	0.0140905	0.0101795	0.0240867	0.0410573	0.0162506	0.0125698	0.00596835	0.00233376	0.00890706	0.0192965	0.00240622	0.00898289	0.00739561	0.0104506	0.0277558	0.0137396	0.00708613	0.00429347	0.000896361	0.00536775
	58										0.0543929	0.0140702	0.0126172	0.02696	0.0382423	0.0189549	0.0134379	0.00633346	0.00306292	0.00828705	0.0162054	0.00204036	0.00741505	0.00698819	0.0107805	0.0230635	0.0149897	0.00792818	0.00392268	0.000868415	0.00424839	0.00250327
	57										0.0168749	0.0115861	0.0315888	0.0470518	0.01771	0.0155345	0.00759747	0.00302799	0.00869784	0.018904	0.00251465	0.00836547	0.00548015	0.0115966	0.0287645	0.0161753	0.00800701	0.00436849	0.00106967	0.00453565	0.00345041	0.00241865
	56										0.0137516	0.0296637	0.0460446	0.0192345	0.014865	0.00653295	0.00334331	0.00970223	0.0192047	0.00253272	0.00816523	0.00683294	0.0132757	0.0267911	0.0151784	0.00849177	0.00481179	0.000998233	0.00508554	0.00281435	0.00224994	0.00452555
	55										0.0314032	0.0372092	0.0210987	0.0170693	0.00611628	0.00338725	0.00752747	0.0233905	0.00243432	0.00982343	0.00787432	0.0136105	0.0265345	0.0192012	0.0099449	0.00463307	0.00100922	0.00454629	0.00345768	0.0024617	0.00467057	0.00222373
	54										0.0432953	0.0146592	0.0124558	0.00632298	0.00298655	0.00704731	0.0149338	0.00219064	0.00681993	0.00453505	0.00916473	0.0188339	0.0116768	0.0063999	0.00314062	0.000724903	0.0042702	0.0027276	0.00195915	0.00296043	0.00137044	0.00503221
	53										0.0148208	0.0122259	0.00669841	0.0026146	0.00716559	0.0135524	0.0018054	0.00699534	0.0048574	0.0101397	0.01932	0.0126173	0.00699668	0.00341606	0.000850547	0.00323795	0.00259792	0.00181558	0.00353909	0.00134015	0.00459616	0.00212412
	52										0.0322794	0.0199368	0.00703951	0.0206177	0.0445193	0.00511457	0.0185819	0.0167306	0.02718	0.0562653	0.0323814	0.0177034	0.00904215	0.00187771	0.011031	0.00671062	0.00484965	0.009742	0.00408913	0.014593	0.00664919	0.00249543
	51										0.00830555	0.00357366	0.0106497	0.0249765	0.00323463	0.00950665	0.00880297	0.0165193	0.0310955	0.0168722	0.00773327	0.00339204	0.00118276	0.00503386	0.00364279	0.00264192	0.00459967	0.0017758	0.00704066	0.00318138	0.00164664	0.00268087
	50										0.00331758	0.00929921	0.018587	0.00304189	0.00859577	0.00713583	0.0150625	0.0246302	0.0169194	0.00865292	0.00451069	0.000944395	0.00544423	0.00293402	0.00256364	0.00442544	0.0018318	0.00689005	0.00299883	0.0013486	0.00183784	0.00236019
	49										0.00619406	0.0102439	0.00172778	0.0047584	0.00416522	0.0076715	0.0157792	0.00931341	0.00470895	0.00269225	0.00056842	0.00274163	0.00192507	0.00148218	0.00253225	0.00100345	0.00392586	0.00213066	0.000969535	0.0015084	0.00154786	0.00478212
	48										0.049721	0.00559405	0.0220307	0.0162431	0.0314041	0.069784	0.036035	0.0159837	0.0092922	0.00229429	0.011694	0.00617088	0.00469782	0.00888638	0.00340016	0.0123091	0.00587103	0.00324372	0.00491926	0.00457841	0.0163395	0.00493668
	47										0.00393667	0.0137531	0.0115104	0.0180478	0.039731	0.0213616	0.0119476	0.00598517	0.00157456	0.00741545	0.00580577	0.00331989	0.00698925	0.00274989	0.0100439	0.00456649	0.00181097	0.00323936	0.00326235	0.0112668	0.0042874	0.00253556
	46										0.00527121	0.00424881	0.00868699	0.0190201	0.0126488	0.00539834	0.00367436	0.000574486	0.00334823	0.00202923	0.00133453	0.00294755	0.0011828	0.00467022	0.00206309	0.000928756	0.00126427	0.00127868	0.004846	0.00147165	0.000927443	0.00148291
	45										0.0108289	0.0211695	0.0462441	0.0212597	0.0122792	0.007938	0.00134807	0.00796878	0.00443876	0.00299379	0.00613773	0.00281431	0.00906213	0.00444885	0.00207365	0.00302366	0.00292978	0.0121769	0.00384462	0.00272808	0.00383854	0.00219755
	44										0.0122287	0.0333247	0.0173591	0.00804505	0.00465612	0.000977377	0.00549126	0.00335523	0.00248349	0.00433869	0.00173589	0.00727814	0.00339142	0.00139423	0.00222712	0.00255682	0.0076587	0.00258137	0.00174188	0.0023181	0.00167384	0.00422458
	43										0.041491	0.0234496	0.0105523	0.00668261	0.00160672	0.00771288	0.0046719	0.0029245	0.0060394	0.00215524	0.0107938	0.00371273	0.0015777	0.0029853	0.00266712	0.0109476	0.00349525	0.00222359	0.00324596	0.00228603	0.00499371	0.0040076
	42										0.0149323	0.00758111	0.00395503	0.000901072	0.00428811	0.00277423	0.00161146	0.00366858	0.00152828	0.00454682	0.00232968	0.00112597	0.00170395	0.0017487	0.00520468	0.00163266	0.00135124	0.00210484	0.00123672	0.00255289	0.00238952	0.00136114
	41										0.00541078	0.00379389	0.000773485	0.00407377	0.00203784	0.00144081	0.00323168	0.00170124	0.00490423	0.00228147	0.000985346	0.00159034	0.00183534	0.00456146	0.00140664	0.00116948	0.00150442	0.000977617	0.00208514	0.00200483	0.00141218	0.00147128
	40										0.00267616	0.000512313	0.00303974	0.00191451	0.00129623	0.00245844	0.000881809	0.00364092	0.00192807	0.000697906	0.00117438	0.00126405	0.00387365	0.00116042	0.000780789	0.00126312	0.000852674	0.00166862	0.00175386	0.000907383	0.00117866	0.00139402
	39										0.00129271	0.00785	0.00533609	0.00342696	0.00755577	0.00228961	0.00942179	0.00455375	0.00222764	0.0034414	0.0032865	0.00893554	0.00283852	0.00222395	0.00362738	0.00222424	0.00440593	0.00434515	0.00256209	0.00299091	0.00378937	0.00414164
	38										0.00306626	0.00212219	0.00151158	0.00315014	0.00120127	0.00382508	0.00207379	0.000991382	0.0013761	0.0015061	0.00428308	0.0014475	0.00102491	0.00163602	0.00101543	0.00141107	0.00183952	0.00102336	0.00128878	0.00139188	0.00156088	0.00201681
	37										0.000738584	0.00053693	0.001068	0.000399007	0.0015887	0.000657452	0.000293916	0.000394445	0.000421624	0.00148779	0.000485268	0.000319451	0.000517388	0.000328204	0.000565264	0.000662925	0.000363856	0.000417616	0.000470515	0.000466932	0.000771437	0.000491242
	36										0.000315339	0.000651194	0.000276034	0.00087682	0.000454019	0.000150418	0.000275713	0.000323968	0.000893122	0.000301051	0.000260665	0.000302717	0.000193508	0.000367081	0.000316183	0.000235112	0.000252951	0.000299821	0.000253548	0.000445937	0.000255386	0.000299116
	35										0.00206442	0.000994819	0.00350219	0.00146037	0.00063565	0.000949626	0.00116998	0.00312672	0.00111026	0.000691433	0.00108368	0.000658	0.00135873	0.00140002	0.000777178	0.000821837	0.000998408	0.000994693	0.00157585	0.00106553	0.00116045	0.00152593
	34										0.00355216	0.0124461	0.00530253	0.00210198	0.00379097	0.0038137	0.0127091	0.00370419	0.00263537	0.00395888	0.00238495	0.00462367	0.0036612	0.00292187	0.00313761	0.00359597	0.00347223	0.00442932	0.0032904	0.00313	0.00444665	0.0045885
	33										0.00547687	0.00226153	0.00109414	0.00164792	0.00196788	0.00548686	0.00203781	0.00140655	0.00210302	0.00116408	0.00228662	0.0021332	0.00154138	0.0017331	0.00168077	0.00175615	0.00271222	0.00162326	0.0016057	0.00267567	0.00211662	0.00203255
	32										0.000349599	0.000120732	0.000223074	0.000230291	0.000729423	0.000232009	0.000166721	0.000213742	0.000130818	0.000273945	0.000238923	0.000171947	0.000163822	0.000183437	0.000195568	0.000339906	0.000180775	0.000185907	0.000268118	0.000232742	0.0001835	0.00012914
	31										0.000622485	0.00105933	0.000937328	0.00348058	0.00122271	0.000824833	0.000947626	0.000649667	0.00120162	0.00128899	0.000850689	0.000859829	0.00106024	0.000992515	0.00161186	0.00094196	0.00125588	0.00143364	0.00139778	0.000991771	0.00064697	0.000636472
	30										0.00091347	0.00107715	0.00343671	0.00131673	0.000799643	0.00127632	0.000686749	0.00111493	0.00133393	0.000774355	0.000862099	0.00106355	0.00113133	0.00152714	0.00085227	0.0010673	0.00121293	0.00116514	0.000790597	0.000485148	0.000636639	0.000255609
	29										0.000796262	0.00217963	0.000811875	0.000481858	0.000754135	0.000436859	0.000989172	0.00070302	0.000479338	0.000583961	0.000683339	0.000660365	0.000929751	0.000604568	0.000702167	0.000903916	0.000814315	0.000590393	0.000416728	0.000405851	0.000194243	0.000316362
	28										0.0028516	0.0011719	0.000800292	0.00122935	0.000667018	0.0013254	0.00104757	0.000866419	0.000928727	0.00101161	0.00114139	0.00151151	0.000857343	0.00113615	0.00124307	0.00141747	0.000980695	0.000688744	0.00055942	0.000249426	0.000552512	0.000488554
	27										0.00108822	0.000893684	0.00145418	0.000785609	0.00160304	0.00132236	0.000784768	0.000814951	0.00123398	0.00118632	0.00151082	0.00111087	0.00112194	0.00134328	0.00120078	0.000816344	0.000669448	0.000513563	0.000329905	0.000622364	0.00043148	0.000181353
	26										0.000882905	0.00140093	0.000850607	0.00160721	0.00120777	0.000829408	0.000918166	0.00114117	0.00114044	0.00154382	0.000730805	0.00112272	0.00139879	0.00123733	0.00098023	0.00051942	0.000516601	0.000244903	0.000526662	0.000407732	0.000145568	1.99913e-07
	25										0.00266973	0.00187558	0.00319401	0.00275664	0.00164514	0.00177416	0.00246644	0.00280546	0.00425954	0.00202722	0.00273165	0.00349691	0.00307014	0.00230035	0.00137736	0.00126792	0.000625808	0.00123807	0.00100539	0.000365116	3.33897e-07	3.26915e-07
	24										0.00204079	0.00480542	0.00337377	0.00209816	0.00220126	0.00269411	0.00250214	0.00436924	0.00247589	0.0025038	0.00316816	0.00299244	0.0027844	0.00144536	0.00150555	0.000574993	0.00145362	0.00102831	0.000486428	5.37868e-07	4.10071e-07	6.80162e-08
	23										0.00145188	0.00116927	0.000849372	0.000879501	0.00109081	0.0011072	0.00164195	0.000818133	0.00097604	0.00141366	0.00134563	0.000839405	0.000479974	0.000522626	0.000297873	0.000493253	0.00050169	0.000116165	1.15504e-07	1.99856e-07	3.0179e-08	2.42649e-08
	22										0.00171907	0.00105714	0.0013094	0.00141007	0.00144785	0.00213314	0.000985642	0.00144867	0.00152272	0.00156737	0.00101003	0.000762587	0.000599931	0.00029918	0.000641887	0.000520188	0.000184286	1.87821e-07	1.68871e-07	3.00373e-08	2.45733e-08	3.27487e-08
	21										0.00121224	0.0012507	0.00127137	0.00116529	0.00214078	0.00101075	0.00131099	0.00151996	0.00161821	0.00110265	0.000679939	0.000672297	0.000367906	0.000655447	0.000587455	0.000188723	1.21554e-07	1.24882e-07	3.26934e-08	2.60252e-08	3.21323e-08	0.00383715
	20										0.000800699	0.001068	0.000919199	0.00149606	0.000818552	0.000949202	0.00131235	0.00106077	0.000968975	0.00054282	0.000478918	0.000237119	0.000515904	0.000377262	0.000131809	1.37183e-07	9.48973e-08	3.40267e-08	2.45341e-08	2.13526e-08	0.0028656	0.0028656
	19										0.000782698	0.000741724	0.000880594	0.00051077	0.000601987	0.000789893	0.000656559	0.000527458	0.000406053	0.00030116	0.000164979	0.000301345	0.000225697	9.46827e-05	1.07437e-07	6.87045e-08	2.11056e-08	1.48264e-08	1.51999e-08	0.00176821	0.00176821	0.00176821
	18										0.000747839	0.00114471	0.000617245	0.000724953	0.00090409	0.000904652	0.000699451	0.000377083	0.000374346	0.000203914	0.000371799	0.000268517	7.26855e-05	6.67946e-08	8.51937e-08	2.05026e-08	1.49333e-08	1.70824e-08	0.00210522	0.00210522	0.00210522	0.00210522
	17										0.00196345	0.000906631	0.00108825	0.00117765	0.0012074	0.00093597	0.000557841	0.000585282	0.000283802	0.000561464	0.000431137	0.000136195	1.02111e-07	1.06871e-07	2.68273e-08	2.0093e-08	2.42286e-08	0.00274153	0.00274153	0.00274153	0.00274153	2.06334e-07
	16										0.00215049	0.0021625	0.00267522	0.0026309	0.00183392	0.00111242	0.00119296	0.000510578	0.00113054	0.000842765	0.000388503	1.83896e-07	2.11274e-07	4.1517e-08	3.87411e-08	4.43344e-08	0.00472446	0.00472446	0.00472446	0.00472446	4.60709e-07	0.00472446
	15										0.00097314	0.000935636	0.00110559	0.000623821	0.000488089	0.000438881	0.000234278	0.000469452	0.00032662	0.000111182	7.8262e-08	8.24855e-08	2.38389e-08	1.83292e-08	2.18988e-08	0.00210835	0.00210835	0.00210835	0.00210835	1.53743e-07	0.00210835	0.00210835
	14										0.00204955	0.00205355	0.00133016	0.000926408	0.000835488	0.000403148	0.000821825	0.000571811	0.000240002	1.95669e-07	2.10084e-07	3.51957e-08	3.92805e-08	3.64605e-08	0.00406839	0.00405018	0.00406839	0.00406839	3.5882e-07	0.00406839	0.00406839	0.00406839
	13										0.00226684	0.00190418	0.00109502	0.00108017	0.000487717	0.00103651	0.000846626	0.000277042	1.7314e-07	1.60332e-07	4.87223e-08	3.64932e-08	3.90466e-08	0.00456705	0.00456705	0.00456705	0.00456705	3.97677e-07	0.00456705	0.00456705	0.00456705	0.00456705
	12										0.00149312	0.000984882	0.00111288	0.000521843	0.00102107	0.000776053	0.000268633	1.9408e-07	1.57641e-07	4.85981e-08	3.63924e-08	3.88946e-08	0.00488787	0.00488787	0.00488787	0.00488787	2.91547e-07	0.00488787	0.00488787	0.00488787	0.00488787	2.73153e-07
	11										0.000710252	0.000556265	0.000300399	0.000604725	0.000411987	0.000165516	1.16146e-07	1.26768e-07	2.64162e-08	2.41363e-08	2.30971e-08	0.0023356	0.0023356	0.0023356	0.0023356	1.75608e-07	0.0023356	0.0023356	0.0023356	0.0023356	1.68549e-07	0.0023356
	10										0.000968357	0.000454629	0.00102237	0.000780362	0.000300065	1.69226e-07	1.60726e-07	4.76111e-08	4.22082e-08	4.36511e-08	0.00410212	0.00410212	0.00410212	0.00410212	3.59439e-07	0.00410212	0.00410212	0.00410212	0.00410212	4.30489e-07	0.00410212	0.00410212
	9										0.000157322	0.000411091	0.000310068	8.09232e-05	5.22303e-08	5.94391e-08	1.87473e-08	1.53423e-08	1.28142e-08	0.00121078	0.00121078	0.00121078	0.00121078	7.91053e-08	0.00121078	0.00121078	0.00121078	0.00121078	1.13839e-07	0.00121078	0.00121078	0.00121078
	8										0.000676814	0.000645226	0.000234487	1.35721e-07	1.26346e-07	3.94355e-08	4.06481e-08	3.63335e-08	0.00260197	0.00260197	0.00260197	0.00260197	4.04839e-07	0.00260197	0.00260197	0.00260197	0.00260197	3.5346e-07	0.00260197	0.00260197	0.00260197	0.00260197
	7										0.000591703	0.000177462	1.08643e-07	1.20887e-07	3.37485e-08	2.72221e-08	2.59909e-08	0.00255856	0.00255856	0.00255856	0.00255856	1.71636e-07	0.00255856	0.00255856	0.00255856	0.00255856	1.69527e-07	0.00255856	0.00255856	0.00255856	0.00255856	1.69284e-07
	6										0.000390168	1.74063e-07	1.81206e-07	5.80027e-08	5.99698e-08	4.57781e-08	0.00368433	0.00368433	0.00368433	0.00368433	5.25777e-07	0.00368433	0.00368433	0.00368433	0.00368433	4.09086e-07	0.00368433	0.00368433	0.00368433	0.00368433	4.65381e-07	0.00368433
	5										1.69188e-07	1.70985e-07	4.79307e-08	5.21731e-08	4.50732e-08	0.00375582	0.00375582	0.00375582	0.00375582	3.77172e-07	0.00375582	0.00375582	0.00375582	0.00375582	4.00426e-07	0.00375582	0.00375582	0.00375582	0.00375582	3.61211e-07	0.00375582	0.00375582
	4										2.19112e-07	6.61964e-08	6.65194e-08	4.90566e-08	0.00481531	0.00481531	0.00481531	0.00481531	5.4821e-07	0.00481531	0.00481531	0.00481531	0.00481531	5.23831e-07	0.00481531	0.00481531	0.00481531	0.00481531	5.4821e-07	0.00481531	0.00481531	0.00481531
	3										6.64165e-08	5.7315e-08	6.70296e-08	0.00409092	0.00409092	0.00409092	0.00409092	3.41273e-07	0.00409092	0.00409092	0.00409092	0.00409092	3.25594e-07	0.00409092	0.00409092	0.00409092	0.00409092	3.68825e-07	0.00409092	0.00409092	0.00409092	0.00409092
	2										1.21743e-07	1.41091e-07	0.00967365	0.00967365	0.00967365	0.00967365	8.66845e-07	0.00967365	0.00967365	0.00967365	0.00967365	1.01075e-06	0.00967365	0.00967365	0.00967365	0.00967365	9.04467e-07	0.00967365	0.00967365	0.00967365	0.00967365	9.36337e-07
	1										8.20894e-08	0.00510213	0.00534302	0.00510213	0.00534302	4.90353e-07	0.00534302	0.00510213	0.00534302	0.00516191	4.90353e-07	0.00524852	0.00534302	0.00530972	0.00534302	4.90353e-07	0.00534302	0.00534302	0.00534302	0.00534302	4.78505e-07	0.00534302
	0										0.00316274	0.00316274	0.00316274	0.00316274	4.39e-07	0.00316274	0.00316274	0.00316274	0.00316274	4.81354e-07	0.00316274	0.00316274	0.00316274	0.00316274	4.44637e-07	0.00316274	0.00316274	0.00316274	0.00316274	4.15567e-07	0.00316274	0.00316274

## Sheet: Stomach
Stomach
Rows are ages 84 backwards to 0 by 1 year intervals
Columns are years from 2010 to 2040 in 1 year intervals
Rate of Cancer		Year
		2010	2011	2012	2013	2014	2015	2016	2017	2018	2019	2020	2021	2022	2023	2024	2025	2026	2027	2028	2029	2030	2031	2032	2033	2034	2035	2036	2037	2038	2039	2040
Age	84	7.12625	4.96467	2.03997e-05	6.43963	6.67264	13.4586	3.24073	16.754	5.50667	4.08608	4.46595	7.35044	6.57645	7.10028	8.11097	4.73871	2.77494	4.51262	1.85156	4.3144	3.3615	2.01779	3.04331	1.65293	2.69628	2.77582	1.93074	2.49015	4.79937	2.85777	3.54153
	83	1.55162	1.30233e-05	2.03905	2.15377	5.37029	1.96455	5.17191	3.61055	1.2686	1.84573	3.03786	2.71798	2.93448	3.35218	1.95846	1.14686	1.86502	0.765233	1.7831	1.38927	0.833933	1.25777	0.68314	1.11435	1.14722	0.797955	1.02915	1.98353	1.18109	1.46368	2.04723
	82	7.42894e-06	2.37595	1.24473	3.16379	1.43077	5.72244	2.0343	1.51817	1.04592	2.29157	2.05028	2.21358	2.52867	1.47734	0.865115	1.40685	0.577243	1.34506	1.04798	0.629066	0.948782	0.515318	0.840591	0.865388	0.601926	0.776328	1.49625	0.890937	1.10411	1.5443	0.644505
	81	2.58365	2.76489	3.48562	1.60685	7.94479	4.29081	1.63063	2.38609	2.47546	2.94829	3.18313	3.63623	2.12441	1.24403	2.02305	0.830076	1.93419	1.507	0.904597	1.36435	0.741026	1.20877	1.24443	0.86557	1.11636	2.15161	1.28117	1.58771	2.22071	0.926798	0.980098
	80	1.98158	5.1029	1.16676	5.88061	3.92624	2.26682	1.68911	3.72204	2.09908	3.01682	3.44625	2.01342	1.17904	1.91735	0.786706	1.83314	1.42826	0.857333	1.29306	0.702309	1.14561	1.17941	0.820345	1.05803	2.03919	1.21423	1.50475	2.10468	0.878375	0.92889	1.15367
	79	5.86186	2.73781	6.84407	4.65802	3.32459	3.7636	4.22316	5.0587	3.44265	5.23511	3.05853	1.79105	2.91261	1.19507	2.78467	2.16963	1.30235	1.96426	1.06686	1.74028	1.79161	1.24617	1.60723	3.09769	1.84451	2.28583	3.19717	1.33432	1.41105	1.75252	1.93251
	78	1.60985	8.22053	2.77496	2.01895	2.82545	4.81665	2.93805	4.24684	3.05797	2.37824	1.39267	2.26477	0.929254	2.16529	1.68705	1.01268	1.52736	0.829565	1.3532	1.39311	0.968989	1.24974	2.40869	1.43424	1.77741	2.48604	1.03753	1.0972	1.36271	1.50267	0.579535
	77	6.94126	4.78629	1.72718	2.46395	5.19262	4.81197	3.54194	5.41704	1.99489	1.55507	2.52885	1.03761	2.41778	1.88377	1.13076	1.70546	0.926296	1.51098	1.55556	1.08198	1.39547	2.68955	1.60148	1.98466	2.77592	1.15851	1.22514	1.52161	1.67789	0.647111	0.559785
	76	5.84233	4.30655	3.04715	6.54607	7.49918	8.38601	6.53111	5.10855	1.88565	4.08199	1.67488	3.9027	3.04072	1.82524	2.7529	1.4952	2.43898	2.51093	1.74649	2.25252	4.34138	2.58506	3.20358	4.4808	1.87004	1.97758	2.45614	2.7084	1.04455	0.903587	1.06593
	75	3.85162	5.56686	5.93154	6.92681	9.57573	11.3299	4.51283	3.53807	3.6267	1.98087	4.61572	3.59626	2.15871	3.25585	1.76837	2.88458	2.96968	2.06558	2.66406	5.13455	3.05735	3.78887	5.29944	2.21169	2.33889	2.90487	3.20322	1.23538	1.06867	1.26067	0.755392
	74	2.54833	5.54647	3.21257	4.52713	6.62179	4.00701	1.59974	3.48295	0.900798	2.79412	2.17699	1.30677	1.97093	1.07048	1.74618	1.79769	1.2504	1.61268	3.1082	1.85076	2.29359	3.20801	1.33885	1.41584	1.75846	1.93907	0.747839	0.64692	0.763147	0.457276	0.644599
	73	5.43567	6.43121	4.49503	6.70221	5.01372	3.04096	3.37148	1.85206	2.72024	2.82134	1.69355	2.55428	1.38732	2.26301	2.32977	1.62048	2.09	4.02815	2.39855	2.97244	4.15751	1.73511	1.8349	2.27893	2.51299	0.969182	0.838394	0.989021	0.592619	0.835385	0.805107
	72	5.0444	7.20201	5.32608	4.06147	3.04531	5.12937	1.43486	4.47625	2.19835	1.75661	2.64939	1.43898	2.34728	2.41652	1.68082	2.16783	4.17815	2.48786	3.08312	4.31232	1.79972	1.90322	2.36379	2.60656	1.00527	0.869612	1.02585	0.614686	0.866492	0.835086	0.574855
	71	4.04309	6.10762	2.31002	1.76562	3.67644	1.56241	2.48206	2.58909	0.979628	1.96683	1.06826	1.74255	1.79395	1.2478	1.60933	3.10174	1.84692	2.28882	3.20135	1.33606	1.4129	1.75481	1.93504	0.746284	0.645575	0.761561	0.456326	0.643259	0.619944	0.426756	0.481155
	70	8.31649	6.42522	2.43578	5.17013	2.71623	6.55551	3.4822	2.79846	2.66048	1.92355	3.13772	3.23028	2.24684	2.89784	5.58514	3.32565	4.12136	5.7645	2.40578	2.54413	3.15979	3.48432	1.3438	1.16245	1.3713	0.821682	1.15828	1.1163	0.768438	0.866391	0.808451
	69	2.46319	1.90744	2.00809	1.07543	3.20862	2.58934	1.05966	2.13973	0.732551	1.59068	1.63761	1.13905	1.46908	2.83141	1.68595	2.08935	2.92234	1.21962	1.28976	1.60187	1.76639	0.681244	0.589312	0.695189	0.416556	0.587197	0.565915	0.389563	0.439222	0.409849	0.242082
	68	2.51793	5.41476	1.43829	4.37438	4.36399	2.71322	2.7899	2.02871	2.08594	2.85866	1.98836	2.56447	4.94261	2.94306	3.64723	5.10134	2.12901	2.25145	2.79628	3.08347	1.1892	1.02872	1.21355	0.727154	1.02503	0.98788	0.680035	0.76672	0.715445	0.422586	0.133465
	67	1.87892	1.01948	1.53787	1.56393	1.20203	1.87778	0.695324	1.51852	0.98541	0.912399	1.17676	2.26802	1.35048	1.67361	2.34085	0.976941	1.03312	1.28313	1.41491	0.545689	0.47205	0.55686	0.333669	0.470356	0.453309	0.312048	0.351825	0.328297	0.193912	0.061243	0.192232
	66	1.49399	4.60354	2.32199	1.81925	3.51331	1.97644	2.198	3.02954	1.32825	2.28043	4.39518	2.61709	3.24327	4.53633	1.89321	2.00209	2.48657	2.74196	1.05749	0.914784	1.07914	0.646616	0.911501	0.878465	0.604716	0.6818	0.636205	0.375781	0.118682	0.372525	1.19292
	65	1.02082	1.05177	0.408716	0.804598	0.559555	0.945389	0.663546	0.617912	0.502341	1.28883	0.767426	0.951044	1.33021	0.555157	0.587084	0.729153	0.804041	0.310094	0.268248	0.316442	0.189611	0.267285	0.257598	0.177325	0.199928	0.186558	0.110193	0.034802	0.109238	0.349808	0.0824454
	64	2.17444	1.72604	1.6853	1.19474	2.49539	2.66087	1.2618	2.17879	2.64694	2.09808	2.60008	3.63671	1.51776	1.60504	1.99345	2.19819	0.847773	0.733369	0.865127	0.518383	0.730737	0.704252	0.484792	0.546589	0.510036	0.301258	0.095146	0.298647	0.956349	0.225399	0.538715
	63	0.61253	1.22168	0.42956	0.914579	1.2056	0.868545	0.763711	1.97066	0.739647	1.22018	1.70665	0.712262	0.753223	0.935496	1.03158	0.397848	0.344159	0.405992	0.243269	0.342924	0.330495	0.227506	0.256506	0.239352	0.141376	0.0446506	0.140151	0.448801	0.105777	0.252811	0.0760745
	62	0.759447	0.545466	0.576016	0.774012	0.689342	0.920863	1.21001	0.964617	0.75351	1.40296	0.585518	0.619191	0.769029	0.848012	0.327052	0.282918	0.333747	0.199981	0.281902	0.271685	0.187022	0.210862	0.196761	0.116219	0.0367052	0.115212	0.368939	0.0869542	0.207824	0.0625374	0.161243
	61	0.203399	0.438753	0.292417	0.265474	0.438409	0.875179	0.355283	0.58947	0.5197	0.288724	0.305328	0.379215	0.418162	0.161272	0.139509	0.164574	0.0986122	0.139009	0.13397	0.0922222	0.103978	0.0970244	0.0573085	0.0180997	0.0568119	0.181927	0.0428778	0.10248	0.0308377	0.0795102	0.0311438
	60	0.760069	1.03476	0.465939	0.784367	1.93568	1.19381	1.00863	1.88876	0.496868	0.699457	0.868719	0.957941	0.369449	0.319593	0.377011	0.225904	0.318446	0.306904	0.211266	0.238196	0.222267	0.131284	0.0414634	0.130147	0.416765	0.0982262	0.234765	0.0706442	0.182145	0.0713453	0.0615709
	59	0.669009	0.615355	0.513789	1.2925	0.985436	1.26488	1.20616	0.673944	0.44924	0.742732	0.819015	0.315869	0.273243	0.322335	0.193142	0.272263	0.262395	0.180627	0.203652	0.190033	0.112245	0.0354501	0.111272	0.356323	0.0839808	0.200718	0.060399	0.155729	0.0609984	0.0526415	0.0413556
	58	0.436079	0.743752	0.927992	0.721231	1.14444	1.65795	0.471738	0.667896	0.522874	0.767525	0.296011	0.256065	0.30207	0.181	0.255146	0.245899	0.169271	0.190849	0.178086	0.105188	0.0332214	0.104277	0.333922	0.0787011	0.188099	0.0566018	0.145939	0.0571635	0.0493321	0.0387557	0.0220278
	57	0.708941	1.80689	0.696514	1.12663	2.0177	0.872187	0.628823	1.04561	0.726775	0.373122	0.32277	0.38076	0.228151	0.321612	0.309955	0.213367	0.240565	0.224477	0.13259	0.0418756	0.131441	0.420908	0.0992028	0.237099	0.0713466	0.183956	0.0720547	0.0621831	0.0488516	0.027766	0.275875
	56	1.57359	1.23907	0.99407	1.81479	0.969783	1.06223	0.899435	1.32786	0.322803	0.37172	0.438504	0.262751	0.370386	0.356962	0.245725	0.277048	0.25852	0.152698	0.0482263	0.151374	0.484742	0.114247	0.273057	0.0821667	0.211854	0.0829822	0.0716135	0.0562602	0.0319769	0.317713	0.110074
	55	0.980465	1.60678	1.45491	0.792532	1.07314	1.38049	1.03783	0.535877	0.292198	0.45885	0.274942	0.387572	0.373525	0.257126	0.289902	0.270515	0.159783	0.050464	0.158398	0.507233	0.119548	0.285726	0.0859792	0.221684	0.0868324	0.0749363	0.0588706	0.0334606	0.332455	0.115182	0.210775
	54	1.36564	2.52592	0.68245	0.941982	1.49801	1.71093	0.449866	0.521013	0.387415	0.309017	0.435606	0.419817	0.288993	0.325831	0.304042	0.179585	0.0567182	0.178029	0.570097	0.134365	0.321138	0.096635	0.249158	0.097594	0.0842235	0.0661667	0.0376075	0.373658	0.129457	0.236897	0.131498
	53	1.54114	0.850544	0.582289	0.943939	1.33278	0.532392	0.313985	0.495895	0.187297	0.351461	0.338722	0.233169	0.262891	0.245311	0.144895	0.0457621	0.14364	0.459973	0.10841	0.259104	0.0779682	0.201029	0.078742	0.0679543	0.0533854	0.030343	0.301479	0.10445	0.191136	0.106097	0.100259
	52	1.17045	1.63681	1.31605	1.89417	0.935384	0.83809	0.674036	0.540725	0.48046	0.616396	0.424314	0.478402	0.446409	0.263676	0.0832765	0.261391	0.837045	0.197281	0.47151	0.141884	0.365826	0.143292	0.123661	0.0971492	0.0552172	0.548623	0.190075	0.347824	0.193072	0.182448	0.225198
	51	0.818581	1.34444	0.959748	0.483126	0.535128	0.653842	0.267102	0.504095	0.306231	0.280616	0.316386	0.295228	0.17438	0.0550741	0.172868	0.553571	0.13047	0.311828	0.0938337	0.241935	0.0947649	0.0817821	0.0642487	0.0365174	0.362826	0.125704	0.23003	0.127686	0.12066	0.148932	0.151949
	50	0.961428	1.40197	0.350033	0.395221	0.59697	0.370493	0.356062	0.459427	0.199349	0.299195	0.279187	0.164905	0.0520816	0.163475	0.523492	0.123381	0.294885	0.0887352	0.22879	0.0896158	0.0773384	0.0607577	0.0345332	0.343112	0.118874	0.217531	0.120748	0.114104	0.14084	0.143693	0.0725096
	49	0.378376	0.192974	0.108069	0.166397	0.127664	0.186397	0.122473	0.112873	0.0802169	0.0996418	0.0588545	0.0185879	0.0583445	0.186835	0.0440346	0.105245	0.0316696	0.0816551	0.0319839	0.0276021	0.0216844	0.0123249	0.122457	0.0424262	0.0776368	0.043095	0.0407238	0.0502659	0.0512839	0.0258787	0.0909287
	48	0.184536	0.211099	0.161213	0.126083	0.227575	0.227169	0.106613	0.160931	0.0946562	0.0744257	0.0235058	0.0737807	0.236266	0.0556848	0.133089	0.0400485	0.103259	0.040446	0.0349048	0.0274215	0.0155857	0.154855	0.0536509	0.0981773	0.0544967	0.0514982	0.0635648	0.0648522	0.0327255	0.114986	0.122061
	47	0.242486	0.378272	0.146734	0.269979	0.333159	0.23754	0.18259	0.228108	0.0849276	0.0357056	0.112074	0.358891	0.084586	0.202164	0.0608342	0.156851	0.0614379	0.0530209	0.0416536	0.0236749	0.235227	0.0814964	0.149133	0.0827812	0.0782264	0.0965558	0.0985113	0.0497104	0.174665	0.185413	0.0982674
	46	0.366596	0.290482	0.265086	0.333459	0.293916	0.343232	0.218354	0.172673	0.0343752	0.143631	0.459946	0.108403	0.259089	0.0779637	0.201017	0.0787374	0.0679503	0.0533823	0.0303412	0.301462	0.104444	0.191125	0.10609	0.100253	0.123744	0.12625	0.0637077	0.223846	0.23762	0.125937	0.103111
	45	0.4025	0.750306	0.468125	0.420607	0.607208	0.586861	0.236324	0.099927	0.197707	0.842781	0.198633	0.474741	0.142857	0.368333	0.144274	0.124509	0.097815	0.0555956	0.552382	0.191378	0.350207	0.194395	0.183699	0.226741	0.231333	0.116735	0.410164	0.435403	0.230761	0.188935	0.604813
	44	0.662384	0.844185	0.376203	0.553624	0.661469	0.404674	0.0871348	0.366171	0.739114	0.231891	0.554229	0.166776	0.430004	0.168431	0.145356	0.114193	0.0649042	0.64487	0.223421	0.408844	0.226943	0.214456	0.264706	0.270067	0.13628	0.47884	0.508305	0.269398	0.220569	0.70608	0.547926
	43	0.740824	0.674378	0.492228	0.599506	0.453405	0.148319	0.317394	1.36076	0.202156	0.643173	0.19354	0.499013	0.195461	0.168683	0.132518	0.0753203	0.748361	0.259276	0.474456	0.263363	0.248873	0.307186	0.313408	0.158151	0.555686	0.589879	0.312632	0.255966	0.819393	0.635858	0.532979
	42	0.490394	0.731158	0.44168	0.340513	0.137702	0.447679	0.97737	0.308403	0.464617	0.186112	0.479859	0.187959	0.162208	0.127432	0.0724293	0.719637	0.249324	0.456246	0.253255	0.23932	0.295396	0.301378	0.15208	0.534357	0.567238	0.300632	0.246142	0.787943	0.611453	0.512522	0.223298
	41	0.157881	0.194819	0.0744948	0.0307089	0.123421	0.409358	0.0657771	0.210477	0.0399225	0.137023	0.0536713	0.0463183	0.036388	0.0206821	0.205491	0.0711941	0.13028	0.0723164	0.0683375	0.0843497	0.086058	0.0434263	0.152585	0.161974	0.085845	0.0702853	0.224996	0.174599	0.14635	0.0637624	0.0755328
	40	0.266261	0.207973	0.0425221	0.174209	0.714305	0.174372	0.284131	0.114468	0.186035	0.0970018	0.0837124	0.0657652	0.0373793	0.37139	0.128671	0.235459	0.1307	0.123508	0.152448	0.155535	0.0784857	0.275771	0.29274	0.15515	0.127029	0.406642	0.315559	0.264502	0.11524	0.136513	0.272495
	39	0.241982	0.101064	0.205362	0.858352	0.259034	0.64124	0.131552	0.454111	0.112119	0.128803	0.101189	0.0575133	0.571435	0.197979	0.362287	0.2011	0.190035	0.234562	0.239313	0.120761	0.424312	0.450421	0.23872	0.195452	0.625675	0.485531	0.406973	0.177312	0.210044	0.419272	0.205083
	38	0.0565078	0.234551	0.486242	0.149581	0.457759	0.142672	0.250792	0.131518	0.0715427	0.0748182	0.0425248	0.422514	0.146384	0.267872	0.148691	0.14051	0.173433	0.176946	0.0892898	0.313733	0.333038	0.176508	0.144515	0.462618	0.358997	0.300913	0.131103	0.155305	0.310006	0.151637	0.258789
	37	0.137217	0.581068	0.0886585	0.276576	0.106564	0.284584	0.0759965	0.0878066	0.0434814	0.0328984	0.326869	0.113246	0.207233	0.115032	0.108702	0.134173	0.13689	0.069077	0.242712	0.257647	0.136551	0.111801	0.357894	0.27773	0.232794	0.101425	0.120148	0.239829	0.11731	0.200206	0.181935
	36	1.00418	0.312974	0.484251	0.190196	0.627909	0.254744	0.149882	0.157644	0.0564785	0.746995	0.258803	0.473591	0.262883	0.248418	0.306626	0.312836	0.157862	0.554672	0.588802	0.312061	0.255499	0.817898	0.634698	0.532006	0.231787	0.274575	0.548083	0.26809	0.457532	0.415777	0.245217
	35	0.324573	1.02584	0.199839	0.672523	0.337296	0.301494	0.16148	0.122879	0.769569	0.354923	0.649484	0.360519	0.340682	0.420508	0.429024	0.216493	0.760679	0.807486	0.427962	0.350393	1.12167	0.870428	0.729595	0.317874	0.376553	0.751643	0.36766	0.627461	0.570198	0.336291	0.832779
	34	0.301346	0.119914	0.200155	0.10233	0.113076	0.0920094	0.0356535	0.474269	0.103573	0.252299	0.140047	0.132342	0.163351	0.166659	0.084099	0.295494	0.313677	0.166247	0.136114	0.435725	0.338127	0.283419	0.123482	0.146276	0.291984	0.142822	0.243744	0.2215	0.130636	0.323502	0.162578
	33	0.0530162	0.180763	0.0458369	0.0516313	0.0519366	0.030575	0.20711	0.0960673	0.11081	0.0818794	0.0773742	0.0955039	0.0974381	0.0491689	0.172762	0.183393	0.0971969	0.0795796	0.254748	0.197688	0.165702	0.0721942	0.085521	0.17071	0.0835013	0.142506	0.129501	0.0763769	0.189137	0.0950518	0.106454
	32	0.0731715	0.0379011	0.0211748	0.0217126	0.0158017	0.162615	0.0384101	0.0941029	0.0329255	0.0414181	0.0511228	0.0521582	0.0263199	0.0924787	0.0981692	0.0520291	0.0425986	0.136366	0.105821	0.0886997	0.0386452	0.045779	0.0913802	0.0446978	0.0762829	0.0693211	0.0408842	0.101244	0.0508808	0.0569844	0.0698708
	31	0.0803078	0.0916493	0.0466114	0.0345792	0.439915	0.157862	0.196946	0.146362	0.0871809	0.143246	0.146147	0.0737481	0.259125	0.27507	0.145785	0.119361	0.382096	0.296511	0.248536	0.108284	0.128273	0.256047	0.125243	0.213744	0.194237	0.114557	0.283686	0.142568	0.15967	0.195778	0.239418
	30	0.0605569	0.0629115	0.0231485	0.300199	0.133173	0.25241	0.0955215	0.12085	0.0940245	0.127698	0.0644386	0.226414	0.240346	0.127382	0.104294	0.333862	0.259081	0.217162	0.0946146	0.11208	0.223725	0.109433	0.186762	0.169718	0.100096	0.247875	0.124571	0.139514	0.171064	0.209195	0.128153
	29	0.0245884	0.0184811	0.118873	0.0537554	0.125954	0.0724149	0.0466535	0.0770961	0.0495804	0.0333048	0.117021	0.124222	0.065837	0.0539038	0.172555	0.133905	0.11224	0.0489012	0.0579282	0.115631	0.0565601	0.0965275	0.0877182	0.0517344	0.128113	0.064384	0.0721074	0.0884137	0.108122	0.0662356	0.101942
	28	0.0116155	0.152615	0.0342299	0.0817576	0.0581088	0.056875	0.0478609	0.0653751	0.0207943	0.0972607	0.103245	0.0547194	0.0448013	0.143417	0.111293	0.0932863	0.0406435	0.0481462	0.0961054	0.0470091	0.0802274	0.0729057	0.0429983	0.106479	0.0535118	0.059931	0.0734838	0.0898639	0.0550507	0.0847275	0.0762677
	27	0.129138	0.0591654	0.0700905	0.0507815	0.0614444	0.0785534	0.0546396	0.0369141	0.0817561	0.115529	0.0612294	0.0501314	0.160479	0.124534	0.104385	0.0454789	0.0538742	0.107539	0.0526018	0.0897721	0.0815793	0.0481138	0.119147	0.0598781	0.067061	0.0822262	0.100555	0.0616001	0.0948075	0.0853413	0.0977848
	26	0.0108889	0.0263498	0.00946877	0.0116789	0.0184579	0.0195051	0.00671033	0.0315664	0.0211217	0.0149017	0.0122007	0.0390566	0.0303084	0.0254046	0.0110684	0.0131116	0.0261723	0.012802	0.0218483	0.0198543	0.0117097	0.0289974	0.0145728	0.016321	0.0200118	0.0244726	0.0149919	0.0230738	0.0207699	0.0237983	0.0158595
	25	0.15039	0.110392	0.0675333	0.1088	0.142132	0.0742869	0.177953	0.252908	0.0844894	0.0920847	0.294779	0.228752	0.191741	0.0835387	0.0989598	0.197535	0.0966226	0.164899	0.14985	0.0883787	0.218858	0.109988	0.123182	0.151039	0.184706	0.113151	0.174149	0.156761	0.179618	0.1197	0.10154
	24	0.0354422	0.0442897	0.0353904	0.0471281	0.0304506	0.110819	0.0802012	0.0569082	0.0293693	0.125152	0.0971197	0.0814061	0.0354675	0.0420147	0.0838661	0.0410224	0.0700102	0.063621	0.0375223	0.092919	0.0466969	0.0522987	0.0641254	0.0784195	0.0480399	0.0739372	0.0665548	0.0762591	0.0508201	0.04311	0.0418524
	23	0.0397405	0.0648663	0.0428434	0.0282184	0.126954	0.139585	0.0504362	0.055286	0.111557	0.115239	0.0965936	0.0420844	0.0498531	0.0995126	0.0486757	0.0830717	0.0754904	0.0445227	0.110254	0.0554089	0.0620557	0.076089	0.0930498	0.0570024	0.0877313	0.0789716	0.0904863	0.0603013	0.0511528	0.0496606	0.054693
	22	0.0390084	0.0526292	0.0171927	0.078848	0.107171	0.0588312	0.0328391	0.140742	0.0688435	0.0768153	0.0334673	0.0396453	0.0791367	0.038709	0.0660621	0.0600332	0.0354063	0.087679	0.0440635	0.0493494	0.0605092	0.0739972	0.0453308	0.0697676	0.0628015	0.0719585	0.0479542	0.0406789	0.0394922	0.0434942	0.118521
	21	0.0111019	0.00740835	0.0168514	0.0233484	0.0158447	0.0134366	0.0293248	0.0304668	0.016097	0.00933587	0.0110592	0.0220755	0.0107981	0.0184283	0.0167465	0.00987676	0.0244585	0.0122917	0.0137662	0.0168793	0.0206419	0.0126452	0.019462	0.0175188	0.0200732	0.013377	0.0113476	0.0110165	0.0121329	0.0330619	0.0324363
	20	0.00286353	0.0133052	0.00914348	0.00632513	0.00663092	0.0219858	0.0116317	0.0130532	0.00358476	0.00565284	0.0112837	0.00551934	0.00941949	0.00855985	0.00504842	0.0125017	0.00628282	0.00703649	0.00862772	0.0105509	0.0064635	0.00994784	0.00895458	0.0102602	0.00683756	0.00580021	0.00563101	0.00620164	0.0168993	0.0165795	0.0165795
	19	0.0311805	0.0437701	0.0150178	0.0160488	0.065782	0.0528729	0.0302146	0.0176244	0.01316	0.0349684	0.0171045	0.0291911	0.0265271	0.0156451	0.038743	0.0194705	0.0218062	0.0267374	0.0326974	0.0200305	0.0308285	0.0277504	0.0317966	0.0211897	0.0179749	0.0174506	0.0192189	0.0523711	0.0513802	0.0513802	0.0513802
	18	0.00934052	0.0065464	0.00346984	0.0144979	0.0144055	0.0125065	0.00371488	0.00589167	0.00741301	0.00482686	0.00823768	0.00748589	0.00441503	0.0109332	0.00549455	0.00615367	0.00754525	0.00922715	0.00565256	0.00869974	0.0078311	0.00897294	0.00597969	0.00507249	0.00492452	0.00542355	0.014779	0.0144994	0.0144994	0.0144994	0.0144994
	17	0.0130299	0.0141076	0.029236	0.0296124	0.0317818	0.014342	0.0115828	0.0309545	0.00954396	0.0216823	0.0197035	0.0116207	0.0287771	0.0144621	0.016197	0.0198597	0.0242866	0.014878	0.0228985	0.0206121	0.0236175	0.0157391	0.0133512	0.0129617	0.0142752	0.0388997	0.0381636	0.0381636	0.0381636	0.0381636	0.0189315
	16	0.0297552	0.12596	0.0632789	0.0692302	0.038621	0.0473863	0.0644871	0.0422309	0.0454298	0.0549561	0.032412	0.0802638	0.040337	0.0451758	0.0553918	0.0677391	0.0414971	0.0638673	0.0574903	0.0658729	0.0438986	0.0372386	0.0361523	0.0398158	0.108497	0.106444	0.106444	0.106444	0.106444	0.0528028	0.106444
	15	0.0128118	0.0131474	0.00713421	0.00405702	0.00615364	0.0127226	0.00424273	0.00969413	0.00555287	0.00435956	0.0107959	0.00542552	0.00607636	0.00745047	0.00911124	0.00558155	0.00859046	0.00773272	0.00886022	0.00590457	0.00500877	0.00486266	0.00535542	0.0145934	0.0143172	0.0143172	0.0143172	0.0143172	0.00710223	0.0143172	0.0143172
	14	0.0295503	0.0327546	0.00923851	0.0142843	0.0365091	0.0184967	0.0215213	0.0261837	0.00973397	0.0320878	0.0161259	0.0180604	0.0221445	0.0270807	0.0165897	0.0255328	0.0229835	0.0263346	0.0175498	0.0148872	0.0144529	0.0159176	0.0433749	0.0425542	0.0425542	0.0425542	0.0425542	0.0211095	0.0425542	0.0425542	0.0425542
	13	0.0252987	0.0145758	0.0111779	0.0291228	0.0182399	0.0322419	0.0199753	0.0157727	0.0246202	0.0164707	0.0184465	0.022618	0.0276597	0.0169444	0.0260787	0.0234748	0.0268977	0.017925	0.0152055	0.0147619	0.0162579	0.0443023	0.043464	0.043464	0.043464	0.043464	0.0215608	0.043464	0.043464	0.043464	0.043464
	12	0.0109749	0.0171922	0.0222165	0.014184	0.0309951	0.0291735	0.0117304	0.0388912	0.0123199	0.0183672	0.0225208	0.0275408	0.0168715	0.0259666	0.023374	0.0267821	0.0178479	0.0151402	0.0146985	0.016188	0.0441119	0.0432772	0.0432772	0.0432772	0.0432772	0.0214681	0.0432772	0.0432772	0.0432772	0.0432772	0.0214681
	11	0.0130698	0.0344998	0.0109247	0.0243353	0.0283159	0.0172973	0.0292029	0.0196487	0.0138709	0.0226403	0.027687	0.0169611	0.0261044	0.023498	0.0269242	0.0179427	0.0152205	0.0147765	0.0162739	0.0443459	0.0435068	0.0435068	0.0435068	0.0435068	0.0215821	0.0435068	0.0435068	0.0435068	0.0435068	0.0215821	0.0435068
	10	0.027749	0.0179491	0.0198308	0.0235216	0.0177628	0.04556	0.01561	0.023406	0.01809	0.0294488	0.0180403	0.0277655	0.0249932	0.0286375	0.0190844	0.016189	0.0157168	0.0173095	0.0471678	0.0462753	0.0462753	0.0462753	0.0462753	0.0229554	0.0462753	0.0462753	0.0462753	0.0462753	0.0229554	0.0462753	0.0462753
	9	0.00728395	0.0164387	0.00967084	0.0074446	0.0236054	0.0122872	0.00938187	0.0154011	0.0118718	0.00968122	0.0149002	0.0134124	0.0153681	0.0102415	0.00868773	0.00843429	0.00928899	0.0253122	0.0248333	0.0248333	0.0248333	0.0248333	0.0123188	0.0248333	0.0248333	0.0248333	0.0248333	0.0123188	0.0248333	0.0248333	0.0248333
	8	0.0203466	0.0244507	0.0093355	0.0301745	0.0194168	0.0225236	0.0188284	0.0308269	0.0119036	0.0243879	0.0219529	0.0251538	0.0167628	0.0142197	0.0138049	0.0152038	0.0414299	0.040646	0.040646	0.040646	0.040646	0.0201629	0.040646	0.040646	0.040646	0.040646	0.0201629	0.040646	0.040646	0.040646	0.040646
	7	0.0160344	0.0125056	0.0200482	0.0131506	0.0188583	0.0239497	0.0199678	0.0163769	0.0158877	0.0190377	0.0218135	0.0145368	0.0123314	0.0119717	0.0131848	0.0359283	0.0352485	0.0352485	0.0352485	0.0352485	0.0174854	0.0352485	0.0352485	0.0352485	0.0352485	0.0174854	0.0352485	0.0352485	0.0352485	0.0352485	0.0174854
	6	0.0105402	0.0345162	0.0112296	0.0164155	0.025772	0.0326437	0.0136337	0.0280929	0.0159398	0.0243126	0.0162022	0.0137441	0.0133432	0.0146954	0.0400444	0.0392867	0.0392867	0.0392867	0.0392867	0.0194886	0.0392867	0.0392867	0.0392867	0.0392867	0.0194886	0.0392867	0.0392867	0.0392867	0.0392867	0.0194886	0.0392867
	5	0.0198521	0.0131932	0.00956554	0.0153087	0.023971	0.0152097	0.0159594	0.0192334	0.0138912	0.0123231	0.0104535	0.0101485	0.011177	0.0304569	0.0298806	0.0298806	0.0298806	0.0298806	0.0148226	0.0298806	0.0298806	0.0298806	0.0298806	0.0148226	0.0298806	0.0298806	0.0298806	0.0298806	0.0148226	0.0298806	0.0298806
	4	0.0152307	0.0225571	0.0179052	0.0285799	0.0224178	0.0357365	0.0219312	0.0336433	0.0141323	0.0159585	0.0154929	0.0170629	0.046496	0.0456162	0.0456162	0.0456162	0.0456162	0.0226284	0.0456162	0.0456162	0.0456162	0.0456162	0.0226284	0.0456162	0.0456162	0.0456162	0.0456162	0.0226284	0.0456162	0.0456162	0.0456162
	3	0.0137944	0.0223668	0.0177074	0.0141586	0.0279021	0.0260142	0.0203216	0.0181311	0.00969478	0.012529	0.0137986	0.0376009	0.0368894	0.0368894	0.0368894	0.0368894	0.0182994	0.0368894	0.0368894	0.0368894	0.0368894	0.0182994	0.0368894	0.0368894	0.0368894	0.0368894	0.0182994	0.0368894	0.0368894	0.0368894	0.0368894
	2	0.012831	0.0207498	0.00822904	0.0165309	0.0190532	0.022612	0.0102735	0.0116676	0.00713996	0.0104677	0.0285242	0.0279845	0.0279845	0.0279845	0.0279845	0.013882	0.0279845	0.0279845	0.0279845	0.0279845	0.013882	0.0279845	0.0279845	0.0279845	0.0279845	0.013882	0.0279845	0.0279845	0.0279845	0.0279845	0.013882
	1	0.0165718	0.0134248	0.013376	0.0157156	0.0230567	0.0159147	0.009204	0.0119631	0.00830487	0.0301252	0.0295552	0.0295552	0.0295552	0.0295552	0.0146612	0.0295552	0.0295552	0.0295552	0.0295552	0.0146612	0.0295552	0.0295552	0.0295552	0.0295552	0.0146612	0.0295552	0.0295552	0.0295552	0.0295552	0.0146612	0.0295552
	0	0.0144087	0.0293257	0.0170892	0.0255577	0.0218082	0.0191611	0.0126823	0.0187	0.0321198	0.0419481	0.0419481	0.0419481	0.0419481	0.0208088	0.0419481	0.0419481	0.0419481	0.0419481	0.0208088	0.0419481	0.0419481	0.0419481	0.0419481	0.0208088	0.0419481	0.0419481	0.0419481	0.0419481	0.0208088	0.0419481	0.0419481
Rate Upper		Year
		2010	2011	2012	2013	2014	2015	2016	2017	2018	2019	2020	2021	2022	2023	2024	2025	2026	2027	2028	2029	2030	2031	2032	2033	2034	2035	2036	2037	2038	2039	2040
Age	84										13.2349	15.6026	23.2699	21.3056	24.9256	30.4516	18.5964	10.234	17.0692	7.63821	17.8253	16.8592	9.7802	13.8556	7.90532	13.785	16.1921	10.509	11.8894	26.337	14.8395	19.308
	83										5.50898	9.61036	7.98292	9.73527	11.8426	7.24286	4.21208	7.65749	3.31426	7.84079	5.8748	3.92463	5.82057	2.98382	5.11281	5.93811	4.40945	5.03195	11.1962	6.72958	8.11466	10.1977
	82										6.64399	6.19603	7.03433	7.80205	4.75767	3.0105	4.72072	2.46607	5.08707	4.14136	2.79899	3.95584	2.36608	3.53067	4.58308	3.14377	4.07072	8.43334	4.93742	5.72261	9.33708	3.73028
	81										9.01525	9.42348	11.719	7.02374	4.46142	7.08656	3.00298	7.21503	6.31173	3.63206	5.36855	3.37282	5.19833	6.28699	4.04444	5.01777	10.3266	6.74905	8.1195	11.4432	4.80746	5.26674
	80										8.84782	10.236	6.31731	3.56972	6.39229	2.64572	6.74495	5.59084	3.29289	4.82221	2.85719	4.73987	5.2979	3.81347	4.54452	10.5528	5.99058	7.77777	10.9227	4.63115	4.96135	6.03576
	79										14.7155	8.82247	4.87985	8.76585	3.82974	9.74513	7.86375	4.72201	6.95326	3.98465	6.5424	7.46315	5.35771	6.74699	14.3158	8.28219	10.0765	14.9099	6.1893	6.61053	8.72496	10.1073
	78										6.92348	3.70648	6.89227	3.1123	7.50482	6.35124	3.80124	5.89149	3.16402	5.63386	6.17075	4.5518	6.02717	12.0189	6.73393	8.39191	12.8612	5.01242	5.88519	7.66749	8.1282	3.41195
	77										4.23229	7.63792	3.24601	7.57139	6.57615	4.10457	5.52188	3.60164	5.66111	6.37831	4.80112	5.64956	11.5463	7.15597	8.64328	13.4351	5.64239	5.75947	7.97249	8.68563	3.44546	3.02838
	76										10.5506	5.0344	11.5955	9.80449	6.15669	9.14927	5.67878	8.85078	10.3662	7.63537	9.07465	17.353	10.7886	14.0968	20.9346	9.34376	9.48942	12.4526	13.8107	5.98279	5.04798	5.3838
	75										5.58421	13.3208	10.6915	6.90693	10.6597	5.85517	10.4828	11.2302	8.00057	9.86757	21.7202	12.9651	16.6057	22.481	10.5241	10.2216	13.5776	14.8695	6.56295	5.36786	5.99634	3.62709
	74										8.12702	7.05989	4.28687	6.39957	3.7142	5.99978	6.6847	4.52043	5.88503	12.6243	7.06384	8.9948	13.0117	5.75167	5.66985	7.1349	7.96027	3.41561	2.66113	3.35762	2.0297	2.98431
	73										8.91579	5.42932	8.24267	4.92249	7.65122	9.17031	5.84915	8.14435	16.8642	9.62355	12.8408	16.6211	7.3676	7.89448	9.65246	11.7965	4.56748	3.69403	4.26336	2.9726	3.86041	3.97578
	72										5.05539	8.1456	4.27206	7.41948	8.28241	5.94289	7.23314	14.3494	9.23189	11.9665	16.5944	7.23141	8.53093	10.2374	10.7813	4.6394	3.71045	4.40792	2.64672	3.76465	3.63749	2.96968
	71										5.28373	3.17735	5.60451	6.07789	4.04723	5.67105	11.0329	6.57042	8.66699	11.9976	5.44827	5.82341	8.06468	7.57062	3.30966	2.66779	3.33278	1.86764	2.96803	2.82157	2.12855	2.37754
	70										5.54386	10.0849	10.2482	7.35612	9.56065	20.1107	11.3784	15.6291	21.3176	9.89835	10.2526	13.1659	14.5576	6.05507	5.11073	6.38553	3.54244	4.80847	4.74897	3.50413	4.1031	3.59226
	69										4.59368	5.24889	3.45189	4.73778	10.0635	5.97688	7.81955	10.8317	5.17272	5.04645	6.1639	6.92764	2.98204	2.42657	3.06786	1.76021	2.50593	2.53383	1.79454	2.06304	1.83878	1.11753
	68										7.93873	5.31525	7.59272	16.0419	8.8456	12.0428	16.2684	7.84444	7.95336	10.2856	11.4033	4.71917	3.7575	4.68921	2.62782	3.95317	3.80517	2.94091	3.20775	3.50703	1.84502	0.52739
	67										2.59592	3.2631	6.88017	3.95062	5.54901	7.46858	3.32761	3.45637	4.79072	5.37981	2.08617	1.75172	2.08679	1.3382	1.86399	1.74742	1.28323	1.53364	1.53701	0.851397	0.234209	0.754908
	66										6.25314	14.384	8.01142	9.74383	14.6422	6.66251	7.41196	9.15152	9.45086	3.80461	3.35325	4.138	2.4866	3.52624	3.31806	2.32951	2.59494	3.06462	1.49845	0.451031	1.41288	4.42923
	65										3.5182	2.12976	2.84568	4.03796	1.70485	1.91052	2.34194	2.88242	1.10324	0.939473	1.18169	0.692258	0.962555	0.966117	0.715933	0.820415	0.744868	0.448439	0.148549	0.408666	1.28885	0.355561
	64										5.67781	8.42564	11.1234	4.98849	5.33776	6.66657	7.45893	3.00009	2.50036	3.18329	2.06349	2.78349	2.96807	2.25464	2.13535	2.29823	1.24508	0.374586	1.24174	3.78112	1.04449	2.31535
	63										3.33066	4.77779	2.04256	2.38979	2.72529	3.1507	1.25669	1.18913	1.34065	0.860089	1.2137	1.13419	0.84047	0.838773	0.872131	0.509755	0.156376	0.475557	1.52272	0.388297	0.915682	0.288792
	62										3.61137	1.76768	1.87184	2.19682	2.50277	1.02392	0.974623	1.07191	0.667915	0.965046	0.955363	0.649487	0.810269	0.740712	0.436086	0.14142	0.421224	1.30981	0.364324	0.858018	0.234832	0.733587
	61										0.869233	0.937996	1.13668	1.28615	0.532262	0.503664	0.545226	0.335775	0.510363	0.460784	0.339461	0.398583	0.410724	0.231589	0.0670935	0.221897	0.656636	0.168508	0.425693	0.122126	0.361976	0.129097
	60										1.95615	2.61731	2.97513	1.21649	1.10129	1.19015	0.746231	1.08515	1.05906	0.789477	0.875533	0.907001	0.493123	0.151832	0.51869	1.63468	0.38088	1.01975	0.294138	0.804924	0.304455	0.259721
	59										2.09331	2.35256	0.961017	0.841688	1.01916	0.638016	0.912568	0.969063	0.670902	0.723624	0.725801	0.386178	0.126765	0.418354	1.30439	0.345238	0.83584	0.266138	0.725192	0.263416	0.222421	0.179456
	58										2.05066	0.797478	0.798078	0.884962	0.526314	0.873929	0.793075	0.575739	0.701966	0.662312	0.373545	0.118195	0.370941	1.27111	0.329416	0.747512	0.241565	0.714239	0.244503	0.228884	0.192898	0.0984404
	57										1.0292	1.00536	1.12528	0.705521	1.01338	1.04846	0.765707	0.899296	0.851879	0.472957	0.153437	0.470341	1.54106	0.382871	1.04657	0.283374	0.891399	0.324438	0.286289	0.217866	0.123153	1.23278
	56										1.04873	1.24241	0.737468	1.04231	1.13807	0.761448	1.02151	0.887132	0.540159	0.163177	0.562794	1.74641	0.426743	1.12354	0.329666	0.889364	0.318378	0.304577	0.246987	0.134123	1.31676	0.526162
	55										1.28726	0.825778	1.18747	1.18068	0.830418	1.00908	1.01847	0.520043	0.182314	0.58225	1.86646	0.437471	1.17132	0.360717	0.923466	0.359723	0.334625	0.265992	0.154487	1.49271	0.502883	0.929122
	54										0.860088	1.31431	1.34533	0.885745	1.01305	1.10292	0.649846	0.214864	0.644609	2.16355	0.520015	1.34658	0.428686	1.1955	0.445716	0.394921	0.307847	0.165236	1.85206	0.605339	0.990503	0.604655
	53										1.01996	1.05966	0.753992	0.875355	0.867251	0.511371	0.157841	0.529326	1.75798	0.434005	1.06938	0.325796	0.947963	0.345339	0.311393	0.261238	0.129714	1.30792	0.505894	0.836418	0.525607	0.499659
	52										1.82833	1.31178	1.57924	1.5324	0.852621	0.306408	0.883504	3.0016	0.813032	1.89675	0.569648	1.59393	0.595725	0.583931	0.469542	0.251624	2.68294	0.885695	1.64929	0.881719	0.884695	1.00936
	51										0.847777	1.03042	0.981245	0.529615	0.17367	0.561303	1.97911	0.473153	1.18052	0.371089	1.1261	0.381765	0.364885	0.281157	0.151736	1.69457	0.601926	1.06088	0.619954	0.534515	0.63157	0.641651
	50										0.906373	0.870939	0.488179	0.165104	0.539319	1.85599	0.418289	0.965354	0.34132	0.9985	0.36333	0.317731	0.278553	0.134367	1.58374	0.557108	0.934297	0.55264	0.508419	0.680588	0.655028	0.369578
	49										0.330247	0.171124	0.0599806	0.199202	0.621336	0.152614	0.412123	0.127338	0.329826	0.127313	0.121673	0.0978049	0.0532975	0.542846	0.198742	0.332979	0.197816	0.17611	0.215951	0.231911	0.125601	0.411055
	48										0.210827	0.0734394	0.238168	0.699779	0.204936	0.449171	0.145393	0.398156	0.155717	0.147241	0.109932	0.0687109	0.726955	0.263243	0.45333	0.262865	0.202665	0.275829	0.299146	0.169674	0.534641	0.575754
	47										0.104815	0.354501	1.1049	0.279319	0.649444	0.226795	0.655189	0.250143	0.212176	0.166632	0.0925783	0.94397	0.363507	0.655159	0.409268	0.329611	0.420422	0.429911	0.230523	0.783397	0.878174	0.458437
	46										0.424226	1.52174	0.39735	0.915602	0.297867	0.857285	0.324159	0.270821	0.217889	0.127536	1.37433	0.464446	0.884878	0.506029	0.484105	0.485374	0.533377	0.299839	1.06101	1.16823	0.620964	0.489173
	45										2.55574	0.641777	1.62224	0.468472	1.34275	0.51872	0.465905	0.408065	0.222649	2.21477	0.799961	1.3014	0.777434	0.815635	0.892833	0.972456	0.522867	1.79465	1.99054	1.09966	0.886357	2.77301
	44										0.687751	1.76412	0.546488	1.56187	0.615172	0.534193	0.443369	0.249711	2.80946	0.984154	1.72115	0.978478	1.005	1.14667	1.15821	0.585612	2.1527	2.50192	1.4012	1.01493	3.32394	2.57383
	43										2.03263	0.636606	1.71953	0.649646	0.659789	0.502581	0.288302	3.23977	1.05476	1.95028	1.14967	1.08721	1.19454	1.39423	0.693857	2.6626	2.70229	1.51245	1.23864	3.93686	3.08072	2.6742
	42										0.559603	1.79471	0.632047	0.570175	0.46165	0.26413	2.84506	1.00875	2.02378	1.26278	1.09091	1.13741	1.25921	0.685258	2.5194	2.58708	1.60625	1.1984	3.81395	2.60564	2.59606	1.12877
	41										0.449395	0.197395	0.170923	0.135817	0.0786778	0.872821	0.311534	0.555553	0.341491	0.308885	0.34982	0.371223	0.190975	0.832007	0.781262	0.487585	0.353598	1.21797	0.811654	0.77618	0.354117	0.376215
	40										0.287959	0.272051	0.204856	0.124886	1.35536	0.486973	0.880199	0.567363	0.513874	0.577542	0.62258	0.378485	1.26044	1.47502	0.7973	0.656066	1.93859	1.38146	1.30648	0.624879	0.63629	1.54212
	39										0.420793	0.332706	0.208332	2.27095	0.731299	1.55082	0.933896	0.793497	0.893165	0.992484	0.56851	2.01205	2.33045	1.21296	0.971798	3.08359	2.34956	2.03885	1.04092	1.05546	2.32526	1.00317
	38										0.244736	0.135954	1.38814	0.555164	1.12845	0.64041	0.608249	0.650528	0.671018	0.409355	1.40009	1.57919	0.858963	0.685727	2.39767	1.90315	1.57323	0.671936	0.775462	1.82697	0.802282	1.37032
	37										0.104119	1.11069	0.399649	0.761471	0.435217	0.445178	0.496656	0.603787	0.31187	1.08532	1.3725	0.638646	0.552197	1.86557	1.33586	1.16076	0.563747	0.614951	1.47372	0.614241	0.962893	0.98228
	36										2.43132	0.997639	1.81281	0.994635	0.953879	1.14999	1.38841	0.669164	2.49968	2.80846	1.52168	1.26045	3.75541	2.76275	2.79026	1.20016	1.46817	3.16049	1.33732	2.414	2.37456	1.43707
	35										1.19545	2.15151	1.34472	1.26084	1.51421	1.57857	0.912235	3.35811	3.56464	1.96271	1.52588	4.81641	3.83644	3.1971	1.5757	1.90219	4.04763	1.95113	3.14313	2.98598	2.09601	5.01136
	34										0.942757	0.500129	0.473292	0.572559	0.642287	0.357833	1.37024	1.44805	0.808201	0.653616	2.05521	1.68264	1.40571	0.665104	0.733904	1.71934	0.768824	1.3354	1.31953	0.849508	1.85151	0.957368
	33										0.268896	0.233165	0.274734	0.316581	0.182145	0.624497	0.716048	0.37122	0.339212	1.13502	0.81466	0.683999	0.360103	0.421858	0.866367	0.396306	0.704564	0.637905	0.368744	1.01211	0.498691	0.544401
	32										0.142841	0.160725	0.165607	0.102304	0.324753	0.415469	0.22224	0.194635	0.61396	0.484489	0.441748	0.16989	0.202752	0.488772	0.219677	0.422059	0.359221	0.221336	0.588075	0.270278	0.315142	0.416896
	31										0.422217	0.456723	0.252142	0.934361	1.01365	0.598269	0.481144	1.78443	1.23433	1.16057	0.544455	0.639954	1.34209	0.606465	1.08463	1.0618	0.712428	1.55613	0.831193	0.982713	1.15166	1.43992
	30										0.388887	0.230609	0.780376	0.916253	0.486152	0.380419	1.4838	1.05622	0.969192	0.478823	0.518476	1.03156	0.515051	0.913481	0.850473	0.560397	1.23909	0.682486	0.828094	0.927778	1.25483	0.754383
	29										0.108133	0.393176	0.486388	0.251164	0.209153	0.715569	0.520045	0.453056	0.239085	0.251038	0.538068	0.284797	0.512	0.406136	0.297687	0.636019	0.363492	0.415614	0.494979	0.620219	0.417831	0.628648
	28										0.292595	0.353894	0.211491	0.16462	0.600604	0.417731	0.405412	0.179559	0.209288	0.406907	0.22927	0.384412	0.335939	0.217275	0.520454	0.302472	0.341596	0.380186	0.468143	0.313994	0.454809	0.453279
	27										0.393138	0.210759	0.192545	0.623814	0.497877	0.426487	0.206933	0.22263	0.524123	0.254714	0.428521	0.416709	0.245866	0.618032	0.304872	0.366405	0.476765	0.586459	0.354593	0.585452	0.471279	0.665084
	26										0.045297	0.0389531	0.1333	0.095788	0.098952	0.0471028	0.0530516	0.12481	0.0642261	0.0903492	0.0892621	0.0602595	0.121543	0.0686293	0.0863171	0.0895137	0.131052	0.0858225	0.120801	0.117298	0.149194	0.098694
	25										0.284544	1.00385	0.794895	0.724771	0.357528	0.39797	0.907235	0.429951	0.752343	0.691629	0.420332	1.06456	0.552586	0.640609	0.771291	0.998219	0.663156	0.95189	0.933282	1.22511	0.795968	0.689219
	24										0.411784	0.280269	0.280032	0.137096	0.154069	0.359393	0.162114	0.269277	0.284904	0.155993	0.394291	0.209764	0.240339	0.289753	0.370659	0.221008	0.355494	0.371006	0.488957	0.344629	0.292772	0.276551
	23										0.347901	0.320735	0.172527	0.206712	0.408936	0.197497	0.368748	0.315158	0.207112	0.505708	0.252685	0.293528	0.381349	0.467742	0.307637	0.457833	0.432937	0.56135	0.415465	0.355533	0.347182	0.549574
	22										0.231726	0.126169	0.140911	0.323561	0.162453	0.26098	0.237623	0.155034	0.377033	0.193758	0.214354	0.264887	0.351289	0.205542	0.35687	0.328083	0.441682	0.300808	0.259761	0.279025	0.364052	1.23359
	21										0.032974	0.0406702	0.0829343	0.0375323	0.0679917	0.0674356	0.0410982	0.0995402	0.0492807	0.0655626	0.0765443	0.0956277	0.0616124	0.0984478	0.0847048	0.110098	0.0768927	0.0739186	0.0773343	0.110829	0.364867	0.0751256
	20										0.0190896	0.0422979	0.0198094	0.0341139	0.0321151	0.0200812	0.0462948	0.0249229	0.0332374	0.0382311	0.049348	0.0304939	0.0509151	0.0498673	0.062721	0.0407424	0.0379258	0.037398	0.055392	0.166863	0.0385284	0.0385284
	19										0.119616	0.0542871	0.0987134	0.093906	0.0551485	0.141235	0.0763073	0.087875	0.100878	0.135906	0.0840684	0.145239	0.12058	0.157173	0.112072	0.119763	0.108872	0.15439	0.57116	0.113563	0.113563	0.113563
	18										0.0145882	0.0267021	0.0251475	0.01458	0.0356659	0.0186716	0.0226512	0.0285183	0.0361922	0.0223569	0.0372167	0.0358786	0.0416933	0.0293809	0.0297014	0.0283274	0.0386359	0.144675	0.0296637	0.0296637	0.0296637	0.0296637
	17										0.060269	0.0550661	0.036062	0.0974931	0.0455924	0.0528766	0.0652722	0.0907407	0.052137	0.0894508	0.0825726	0.10462	0.0729245	0.0747773	0.0770592	0.105249	0.36308	0.0760653	0.0760653	0.0760653	0.0760653	0.103007
	16										0.161654	0.0926024	0.225626	0.134424	0.153497	0.17527	0.241032	0.148133	0.231049	0.22779	0.273309	0.189224	0.19883	0.190826	0.287824	0.959868	0.211138	0.211138	0.211138	0.211138	0.263065	0.211138
	15										0.0121601	0.0320104	0.017802	0.0216183	0.0249402	0.0309914	0.0192751	0.0318647	0.0313789	0.0379847	0.0294568	0.0273177	0.026097	0.0339047	0.136027	0.0315291	0.0315291	0.0315291	0.0315291	0.0394252	0.0315291	0.0315291
	14										0.0945005	0.0497201	0.0563067	0.0670911	0.0891989	0.0542247	0.0936936	0.0899767	0.105514	0.0809763	0.0719447	0.0698549	0.0973397	0.367188	0.0869979	0.0869979	0.0869979	0.0869979	0.119373	0.0869979	0.0869979	0.0869979
	13										0.0505668	0.0559425	0.0664287	0.0913864	0.0581176	0.0887409	0.079759	0.111892	0.078576	0.0717198	0.0751095	0.101907	0.370893	0.0904021	0.0904021	0.0904021	0.0904021	0.117862	0.0904021	0.0904021	0.0904021	0.0904021
	12										0.0590678	0.0703482	0.0916389	0.0551753	0.0965406	0.0883351	0.118629	0.0776224	0.0773309	0.0781015	0.113703	0.436528	0.0903842	0.0903842	0.0903842	0.0903842	0.120801	0.0903842	0.0903842	0.0903842	0.0903842	0.201854
	11										0.0614576	0.0778244	0.0486285	0.0796218	0.0838003	0.101645	0.0660751	0.0683519	0.0677787	0.105838	0.376671	0.0885713	0.0885713	0.0885713	0.0885713	0.10501	0.0885713	0.0885713	0.0885713	0.0885713	0.188912	0.0885713
	10										0.0892491	0.0515939	0.0856856	0.0825531	0.10222	0.0719168	0.0640491	0.0718113	0.0978351	0.385573	0.0974992	0.0974992	0.0974992	0.0974992	0.100685	0.0974992	0.0974992	0.0974992	0.0974992	0.178131	0.0974992	0.0974992
	9										0.0271998	0.0422789	0.0409121	0.0487619	0.034127	0.034515	0.0363452	0.0557158	0.200147	0.0523231	0.0523231	0.0523231	0.0523231	0.0662585	0.0523231	0.0523231	0.0523231	0.0523231	0.0997024	0.0523231	0.0523231	0.0523231
	8										0.0676217	0.0651771	0.0863875	0.0563084	0.0534319	0.0586944	0.0775655	0.381218	0.0837616	0.0837616	0.0837616	0.0837616	0.0882043	0.0837616	0.0837616	0.0837616	0.0837616	0.162057	0.0837616	0.0837616	0.0837616	0.0837616
	7										0.0535308	0.0689866	0.0466755	0.046612	0.049786	0.0730933	0.302883	0.0732935	0.0732935	0.0732935	0.0732935	0.0928831	0.0732935	0.0732935	0.0732935	0.0732935	0.135035	0.0732935	0.0732935	0.0732935	0.0732935	0.0779492
	6										0.0768592	0.0537251	0.0500551	0.0583354	0.075989	0.340442	0.0896386	0.0896386	0.0896386	0.0896386	0.0947757	0.0896386	0.0896386	0.0896386	0.0896386	0.149983	0.0896386	0.0896386	0.0896386	0.0896386	0.0911753	0.0896386
	5										0.0370133	0.0357064	0.0382132	0.051151	0.207852	0.0687548	0.0687548	0.0687548	0.0687548	0.0611112	0.0687548	0.0687548	0.0687548	0.0687548	0.104169	0.0687548	0.0687548	0.0687548	0.0687548	0.058805	0.0687548	0.0687548
	4										0.0526617	0.0594804	0.0807555	0.343771	0.106983	0.106983	0.106983	0.106983	0.100611	0.106983	0.106983	0.106983	0.106983	0.166451	0.106983	0.106983	0.106983	0.106983	0.0956141	0.106983	0.106983	0.106983
	3										0.0448139	0.0590234	0.26221	0.0851819	0.0851819	0.0851819	0.0851819	0.0703837	0.0851819	0.0851819	0.0851819	0.0851819	0.1324	0.0851819	0.0851819	0.0851819	0.0851819	0.0681662	0.0851819	0.0851819	0.0851819	0.0851819
	2										0.0480578	0.188121	0.0714395	0.0714395	0.0714395	0.0714395	0.0632832	0.0714395	0.0714395	0.0714395	0.0714395	0.108211	0.0714395	0.0714395	0.0714395	0.0714395	0.0548685	0.0714395	0.0714395	0.0714395	0.0714395	0.095096
	1										0.212741	0.0764208	0.0764208	0.0764208	0.0764208	0.0568586	0.0764208	0.0764208	0.0764208	0.0764208	0.115686	0.0764208	0.0764208	0.0764208	0.0764208	0.0508019	0.0764208	0.0764208	0.0764208	0.0764208	0.096982	0.0764208
	0										0.109364	0.109364	0.109364	0.109364	0.080148	0.109364	0.109364	0.109364	0.109364	0.106019	0.109364	0.109364	0.109364	0.109364	0.0621234	0.109364	0.109364	0.109364	0.109364	0.0825228	0.109364	0.109364
Rate Lower		Year
		2010	2011	2012	2013	2014	2015	2016	2017	2018	2019	2020	2021	2022	2023	2024	2025	2026	2027	2028	2029	2030	2031	2032	2033	2034	2035	2036	2037	2038	2039	2040
Age	84										0.538754	0.503837	0.971224	0.84351	0.994879	1.08751	0.557409	0.32127	0.588433	0.205216	0.491276	0.341833	0.188736	0.289794	0.162281	0.262578	0.254992	0.207615	0.224973	0.469155	0.25593	0.314048
	83										0.234454	0.457187	0.417232	0.490539	0.513832	0.272213	0.157467	0.263409	0.0881628	0.200146	0.168519	0.0883452	0.157854	0.0752599	0.124843	0.123253	0.087249	0.0982565	0.219599	0.116022	0.147516	0.205047
	82										0.305096	0.316877	0.319183	0.362343	0.220477	0.122932	0.197386	0.0572347	0.167573	0.127061	0.0692482	0.10379	0.0482845	0.0848571	0.0795605	0.0648676	0.0707428	0.135355	0.0803925	0.0871746	0.143301	0.0586823
	81										0.488357	0.559512	0.656091	0.339516	0.189467	0.352892	0.117958	0.300827	0.226146	0.102528	0.162416	0.0904935	0.155294	0.142885	0.107549	0.119394	0.253471	0.140848	0.185785	0.238173	0.101471	0.105408
	80										0.594015	0.662427	0.363708	0.20958	0.346705	0.132557	0.297987	0.238232	0.122344	0.217322	0.0958408	0.146381	0.149761	0.115842	0.127488	0.263865	0.139943	0.183414	0.250783	0.105274	0.0876574	0.134098
	79										1.10433	0.592364	0.369328	0.497424	0.202145	0.479384	0.346237	0.204847	0.272431	0.145787	0.248123	0.236966	0.168697	0.207559	0.443352	0.245605	0.33839	0.39223	0.193502	0.15758	0.207517	0.244643
	78										0.485406	0.218844	0.379778	0.14931	0.324284	0.276577	0.14988	0.199423	0.106355	0.167857	0.159456	0.129957	0.145222	0.316702	0.159812	0.211986	0.255127	0.128321	0.133838	0.135965	0.182705	0.0586754
	77										0.263504	0.455802	0.170339	0.370781	0.252886	0.151308	0.225275	0.117902	0.194148	0.19175	0.145001	0.177832	0.304518	0.166635	0.251764	0.304902	0.114409	0.121881	0.180123	0.199444	0.0677769	0.0575161
	76										0.793919	0.303634	0.646375	0.575659	0.269703	0.43175	0.222861	0.390799	0.353335	0.290392	0.349892	0.660862	0.312578	0.487411	0.593706	0.262651	0.24846	0.297102	0.385356	0.112484	0.110166	0.11343
	75										0.357518	0.818863	0.611809	0.34254	0.533248	0.25171	0.483537	0.436188	0.334367	0.398742	0.699657	0.412097	0.559689	0.734735	0.312312	0.288925	0.389405	0.405143	0.169029	0.124127	0.134551	0.0981308
	74										0.550754	0.433199	0.224482	0.323155	0.16576	0.301563	0.266633	0.223261	0.229234	0.541675	0.268968	0.331187	0.517333	0.188853	0.191703	0.256901	0.267183	0.0970359	0.0844354	0.0921829	0.0533993	0.081921
	73										0.543521	0.263131	0.448185	0.209711	0.421777	0.340715	0.261334	0.292595	0.734511	0.367899	0.430086	0.517535	0.25665	0.233422	0.32653	0.381265	0.140259	0.11343	0.110473	0.0747857	0.0958104	0.0843993
	72										0.265025	0.448512	0.214359	0.354574	0.314364	0.268332	0.290345	0.647296	0.340385	0.452589	0.468638	0.230656	0.233972	0.272168	0.339843	0.12227	0.093682	0.119526	0.0573976	0.11061	0.0820258	0.0627576
	71										0.329549	0.174578	0.318312	0.277366	0.223008	0.273678	0.529894	0.270153	0.383521	0.452537	0.198171	0.182728	0.216169	0.295627	0.103068	0.0833757	0.0935918	0.0582398	0.0865645	0.0635584	0.0509415	0.0472897
	70										0.365022	0.602038	0.51076	0.447125	0.453407	1.0054	0.587985	0.708935	0.832597	0.388881	0.332702	0.450437	0.48272	0.171547	0.158429	0.18667	0.111558	0.14762	0.112236	0.0946212	0.10057	0.0887907
	69										0.309991	0.239306	0.241867	0.275333	0.4745	0.280283	0.35311	0.384168	0.204396	0.142272	0.204272	0.258092	0.0909196	0.0812982	0.0923029	0.0555079	0.0842223	0.0630048	0.0422957	0.0463948	0.0496079	0.0264043
	68										0.411645	0.353898	0.376779	0.899289	0.446898	0.648667	0.753509	0.301195	0.275237	0.351077	0.481613	0.146724	0.131093	0.145568	0.0815049	0.137495	0.102662	0.0902805	0.0764848	0.0780717	0.0443262	0.0176956
	67										0.176234	0.19452	0.47342	0.231765	0.331394	0.387619	0.165513	0.166021	0.212053	0.22228	0.0808885	0.0694485	0.0717342	0.0432505	0.0721667	0.0571531	0.0402606	0.0456828	0.045797	0.0200525	0.0078837	0.0234676
	66										0.424122	0.913129	0.507212	0.583917	0.762465	0.306713	0.325763	0.357665	0.422784	0.15631	0.13025	0.13354	0.0819902	0.125565	0.0921523	0.0742658	0.0887144	0.0822472	0.0418884	0.0168333	0.0397151	0.164171
	65										0.256081	0.140444	0.180774	0.220079	0.102945	0.10102	0.132616	0.138443	0.0481504	0.0445108	0.0433985	0.026928	0.0364918	0.0333591	0.0247384	0.0221874	0.0241696	0.0128522	0.00502547	0.0135033	0.0499269	0.0106998
	64										0.412863	0.510542	0.560658	0.247751	0.25957	0.308034	0.363202	0.120425	0.110606	0.126069	0.0714591	0.100604	0.0921793	0.0688005	0.068405	0.0744152	0.0319767	0.0123714	0.0328227	0.136998	0.0322126	0.0700789
	63										0.229541	0.288204	0.13391	0.123651	0.163417	0.182661	0.0681069	0.0571402	0.0605195	0.0335704	0.0504178	0.0407834	0.0306142	0.027893	0.0340332	0.0154779	0.00543484	0.0174267	0.0640243	0.0143694	0.0311024	0.0100293
	62										0.218133	0.116107	0.123272	0.134892	0.159494	0.0540117	0.0484163	0.0554837	0.0299857	0.045784	0.0336757	0.0298195	0.0265386	0.0294891	0.0129294	0.00469949	0.0127425	0.0514588	0.0119486	0.0278217	0.00685277	0.0182789
	61										0.0519419	0.0559757	0.0711485	0.0828713	0.0292722	0.0218093	0.0252572	0.0128254	0.0214255	0.0181852	0.013911	0.0124842	0.0141534	0.00649257	0.00239701	0.00764497	0.0273245	0.00545872	0.0145032	0.00411235	0.0113018	0.00362538
	60										0.107816	0.141625	0.163157	0.0584404	0.0511286	0.0571989	0.02994	0.0480837	0.0411386	0.0309412	0.0282434	0.030446	0.0138851	0.00547637	0.016447	0.0517989	0.0123651	0.0260664	0.00929657	0.020344	0.00832858	0.00637649
	59										0.141577	0.155605	0.0544996	0.041302	0.0485944	0.0280061	0.0483705	0.0334877	0.0266621	0.0245819	0.0238285	0.0131831	0.00489996	0.014655	0.0534441	0.0105491	0.0265188	0.00718506	0.0193175	0.00732311	0.00540273	0.00481723
	58										0.143759	0.048649	0.0408692	0.0483037	0.02858	0.0450501	0.0373973	0.0255792	0.02482	0.0256789	0.0121542	0.00504312	0.013676	0.0468696	0.00966978	0.0240567	0.00735544	0.0191885	0.00636453	0.00529985	0.00430735	0.00267247
	57										0.064382	0.0661441	0.0679889	0.0340116	0.0562851	0.0432748	0.0327124	0.0339611	0.0337897	0.0184486	0.00615619	0.0165041	0.0603516	0.0134318	0.0304655	0.00866317	0.0240043	0.00943061	0.00825562	0.00525252	0.00308827	0.0340221
	56										0.0657638	0.0807832	0.0436587	0.0612751	0.0448206	0.0364515	0.0378589	0.0384985	0.0200161	0.00707131	0.0206334	0.0633137	0.0142188	0.0357988	0.0098641	0.0251922	0.00941196	0.00822792	0.00560175	0.00353666	0.0350442	0.0120841
	55										0.0770791	0.0369452	0.0568721	0.0486489	0.0376296	0.0342608	0.0383647	0.0168722	0.00684975	0.0194001	0.0638594	0.0147607	0.0310187	0.0115083	0.0247916	0.00950052	0.00697408	0.00520808	0.00298446	0.0358485	0.0107857	0.0196568
	54										0.0534469	0.0713136	0.0657181	0.0480308	0.0370061	0.0454986	0.0229094	0.00813626	0.0242804	0.0879442	0.0179626	0.0381169	0.0125215	0.03048	0.0108658	0.00868828	0.00756688	0.0044515	0.0390309	0.0138841	0.0249986	0.0166708
	53										0.0571851	0.0487515	0.0347639	0.0315581	0.0331187	0.0174775	0.00604491	0.0180801	0.06265	0.0120768	0.0298395	0.00958252	0.0237644	0.00732537	0.00638871	0.00585633	0.00321986	0.0311407	0.00981485	0.0211758	0.0130807	0.0118108
	52										0.106907	0.0782038	0.0655895	0.0742385	0.0370929	0.0117557	0.0461638	0.148267	0.0312909	0.065585	0.0201027	0.0423602	0.0178694	0.0165652	0.0104846	0.00594228	0.0642972	0.0195085	0.0399972	0.0239019	0.0208304	0.027511
	51										0.0470369	0.0492671	0.0491176	0.027243	0.00855309	0.0295605	0.0859916	0.0184334	0.0403214	0.0130893	0.0367255	0.0123937	0.00997283	0.00785999	0.0042512	0.0403244	0.0127289	0.0274236	0.0153382	0.0151707	0.0179634	0.0201827
	50										0.0375305	0.0471931	0.0262675	0.00728758	0.0220401	0.0781843	0.0149787	0.0353684	0.0115083	0.0278331	0.0104785	0.00926307	0.00660682	0.00410962	0.0385471	0.0105095	0.025761	0.0145218	0.013706	0.0172852	0.016589	0.00700539
	49										0.0177636	0.00871374	0.00288538	0.0106398	0.0359594	0.00724699	0.0145346	0.00543214	0.0128127	0.00499844	0.00371537	0.0026927	0.00170672	0.0147067	0.00528696	0.00956271	0.00588376	0.0059889	0.00744561	0.00737955	0.00300766	0.0110819
	48										0.0120894	0.00382897	0.0135204	0.0393286	0.00835204	0.0198805	0.00563747	0.0147969	0.00555807	0.00410988	0.00282933	0.00201411	0.0206124	0.00672414	0.012737	0.00751062	0.00680569	0.00862012	0.00816663	0.0036933	0.0137615	0.0120991
	47										0.00648514	0.0198893	0.0639593	0.0141854	0.0290297	0.00866551	0.0244071	0.00874348	0.00727197	0.00409708	0.00354286	0.0278729	0.00863946	0.0173507	0.00955401	0.0108578	0.0119446	0.0115106	0.00529206	0.0177923	0.0144107	0.00931507
	46										0.0290819	0.0820274	0.0179827	0.0370543	0.0119308	0.0296352	0.0112616	0.00880665	0.00728315	0.00386962	0.0368197	0.012095	0.0251778	0.0155838	0.0130304	0.0162322	0.0156533	0.00725977	0.0244729	0.0228488	0.0138872	0.0130758
	45										0.167783	0.0349351	0.0722348	0.0233283	0.0601736	0.0190163	0.015532	0.0128181	0.0080857	0.0795976	0.020017	0.0469435	0.0259933	0.0240365	0.0334145	0.0287798	0.0105651	0.0479984	0.0390033	0.0257762	0.0219653	0.0632785
	44										0.0413341	0.0908841	0.0286738	0.0676202	0.025728	0.0193482	0.0177152	0.0077365	0.0906368	0.0265088	0.0567143	0.0298173	0.0312013	0.0394348	0.0337225	0.0148144	0.0623476	0.0493704	0.0278693	0.0260831	0.0776294	0.0621208
	43										0.0965983	0.0299646	0.0732819	0.0260465	0.0234003	0.017626	0.00906492	0.0991968	0.0307455	0.0638234	0.0312434	0.0337283	0.0462261	0.0415943	0.0162014	0.0547112	0.0510157	0.0342374	0.0275851	0.0664693	0.0638485	0.0551717
	42										0.0327463	0.0778689	0.0252437	0.0192133	0.018269	0.0101779	0.0950451	0.0287152	0.0651122	0.036539	0.0324948	0.0359136	0.0372465	0.0171865	0.0584663	0.0554608	0.03103	0.0282848	0.0768996	0.0699785	0.0546337	0.0264395
	41										0.0164399	0.00749745	0.00618668	0.00468164	0.00315464	0.0245675	0.00776123	0.0150603	0.00796788	0.00822437	0.0100622	0.0101227	0.00454939	0.0153755	0.0160013	0.00831737	0.00712193	0.0215339	0.0172033	0.0139029	0.00677001	0.00830665
	40										0.0132873	0.01092	0.00919626	0.00420634	0.0499412	0.0148349	0.0302318	0.0161854	0.0150172	0.0203968	0.020799	0.00809561	0.0308323	0.0293717	0.0159235	0.0150797	0.0415772	0.0373472	0.0289574	0.0113208	0.0154456	0.0316831
	39										0.0217267	0.0146927	0.00901219	0.075371	0.0213275	0.0524766	0.0290102	0.0270181	0.0322267	0.0290059	0.0117805	0.0444022	0.0415395	0.0255792	0.023144	0.0676899	0.0515056	0.0397888	0.0168881	0.0228056	0.042209	0.0187621
	38										0.00997958	0.00503886	0.0553384	0.0160291	0.0357535	0.0179124	0.0156623	0.022676	0.0194429	0.0104919	0.032576	0.0267557	0.0136392	0.0141294	0.0386614	0.035118	0.0239025	0.0111467	0.0143767	0.0331221	0.0124533	0.0211382
	37										0.00463466	0.0421055	0.0157343	0.028068	0.0162636	0.0124198	0.0180717	0.013827	0.00737311	0.0231224	0.0234434	0.0131781	0.0109841	0.0339504	0.0264343	0.021146	0.009736	0.0117767	0.025869	0.0105903	0.0219299	0.0178883
	36										0.0991067	0.0338387	0.0549231	0.0346324	0.030824	0.0397662	0.037762	0.0164953	0.0553287	0.0511597	0.0320808	0.0278364	0.0779888	0.0642586	0.0531295	0.0213598	0.030831	0.0608636	0.0274818	0.0438262	0.0432828	0.0243797
	35										0.0512691	0.101484	0.0542741	0.0482224	0.0658712	0.0611957	0.0270367	0.0883495	0.0763556	0.0440723	0.0368955	0.108561	0.101326	0.0783987	0.0316126	0.0391054	0.0863829	0.0354997	0.0723368	0.0578859	0.0404424	0.0895984
	34										0.0367028	0.0208552	0.0179632	0.0260922	0.0232267	0.00999859	0.0346869	0.0340512	0.0190126	0.0153587	0.0410759	0.038215	0.0310896	0.0124858	0.0148852	0.0325399	0.0140144	0.0291476	0.0223476	0.0145812	0.0332345	0.0133326
	33										0.0115292	0.00982155	0.0140299	0.0135379	0.00611827	0.0217037	0.0166269	0.00917303	0.00799244	0.0237509	0.0222687	0.0165229	0.00723905	0.00803187	0.0187621	0.00775332	0.0162277	0.0110349	0.00809583	0.0208451	0.00874652	0.0106531
	32										0.00685898	0.00721348	0.00627028	0.0029987	0.0102418	0.00949849	0.00548293	0.00438701	0.013593	0.0119326	0.0102959	0.0032729	0.00489061	0.008159	0.00393282	0.00785998	0.00570675	0.00348521	0.00903645	0.00481116	0.00585033	0.00635924
	31										0.0223465	0.0173722	0.008974	0.0339173	0.0280535	0.016071	0.0135849	0.0359903	0.033512	0.0242144	0.0109487	0.0143367	0.026643	0.011599	0.022031	0.0179027	0.0109207	0.0281604	0.0145907	0.0146652	0.0197013	0.0234481
	30										0.0182247	0.0107118	0.0369866	0.0299937	0.0175215	0.0135558	0.0376747	0.0299439	0.0241929	0.0101458	0.0134145	0.0274747	0.0118532	0.0241866	0.0188239	0.0123532	0.030145	0.0136914	0.0172326	0.0213236	0.0233425	0.0133014
	29										0.00474151	0.0173025	0.0138313	0.00761506	0.00666117	0.0205703	0.0155056	0.0137148	0.0044257	0.00554251	0.0128397	0.0052059	0.0115875	0.0112079	0.00523869	0.0135049	0.0068162	0.00892606	0.00981391	0.0119359	0.00649342	0.00932359
	28										0.0128003	0.0127967	0.00663268	0.00589253	0.0162495	0.0150083	0.00979708	0.00393114	0.00561029	0.0123161	0.0046355	0.00880248	0.00857787	0.00502611	0.0117571	0.00633904	0.00705108	0.00920401	0.00970595	0.00539022	0.00865239	0.00635158
	27										0.0137113	0.00793123	0.0064846	0.02089	0.0182366	0.0139564	0.00479438	0.00531485	0.0119282	0.00535772	0.0123689	0.00893024	0.00586891	0.0147553	0.00668293	0.00825868	0.0104535	0.0117501	0.00663636	0.0102953	0.00901131	0.00600074
	26										0.00186405	0.00166799	0.00525711	0.00479007	0.00312871	0.00123449	0.00173732	0.00340899	0.00137727	0.00285183	0.00258133	0.0016348	0.00337404	0.00208064	0.00218071	0.00290452	0.00299437	0.00170566	0.00262044	0.00211009	0.00151593	0.00118409
	25										0.0148657	0.0369148	0.0336142	0.027048	0.00965288	0.0127042	0.0255248	0.011208	0.0221058	0.0199524	0.0131247	0.0273048	0.0152813	0.0154782	0.021336	0.0260665	0.0126307	0.0197308	0.0159238	0.0113325	0.0104347	0.00309943
	24										0.0164588	0.0137501	0.0114152	0.00422128	0.00527956	0.0107389	0.00449453	0.00877737	0.008136	0.00513993	0.0120433	0.00602105	0.00619743	0.00732305	0.00829209	0.00500825	0.00728795	0.00559044	0.00523749	0.00303004	0.00148048	3.64906e-06
	23										0.0173255	0.0125564	0.00486151	0.00598756	0.0127677	0.00594607	0.0108802	0.00945682	0.00519356	0.0113282	0.00668258	0.00731357	0.00988755	0.0131311	0.00614223	0.00913659	0.00669544	0.00574223	0.00378999	0.00177949	3.07383e-06	1.97054e-06
	22										0.0106325	0.0037806	0.00460463	0.011712	0.00470503	0.00860482	0.0076915	0.00495162	0.0109499	0.0054828	0.00682832	0.00807578	0.010799	0.00539073	0.0079458	0.00578014	0.00414923	0.00307594	0.0010404	3.08842e-06	1.17919e-06	9.46501e-07
	21										0.00124932	0.00156087	0.00342287	0.00148897	0.00287946	0.00231387	0.00155275	0.00370465	0.00186423	0.00200186	0.00272627	0.00275141	0.00163253	0.00260053	0.00199546	0.0012157	0.00110321	0.000426226	8.15464e-07	4.19625e-07	2.99958e-07	0.00707902
	20										0.000918559	0.00182784	0.000854559	0.00162915	0.00121771	0.00074939	0.00195009	0.000974972	0.00103884	0.00129703	0.0014256	0.000776123	0.00108691	0.000985264	0.000673202	0.000555994	0.000214207	5.6372e-07	2.15799e-07	1.63845e-07	0.00335127	0.00335127
	19										0.00573039	0.00240737	0.00529607	0.00410813	0.00239604	0.00588469	0.00309522	0.00292525	0.00390544	0.00483343	0.00249996	0.0038517	0.00333496	0.00198936	0.00141928	0.000659787	1.62753e-06	6.86194e-07	5.26578e-07	0.0111641	0.0111641	0.0111641
	18										0.000735437	0.00149902	0.0011608	0.000712029	0.00167829	0.000811367	0.0008181	0.00123884	0.00136505	0.000759299	0.00105207	0.000902053	0.000661652	0.000473926	0.000175339	3.9745e-07	1.81663e-07	1.35817e-07	0.00312798	0.00312798	0.00312798	0.00312798
	17										0.00375559	0.00313238	0.0019556	0.00475174	0.00210686	0.00238566	0.0031885	0.00362462	0.00214748	0.00295733	0.00241362	0.00188464	0.00127193	0.000596483	1.08197e-06	4.63221e-07	3.47641e-07	0.00778878	0.00778878	0.00778878	0.00778878	9.09244e-07
	16										0.0104212	0.00652545	0.014877	0.00806546	0.00832731	0.0102328	0.0119826	0.00650606	0.0102337	0.00880995	0.00584218	0.00486673	0.00170482	3.02469e-06	1.57178e-06	9.52768e-07	0.0258125	0.0258125	0.0258125	0.0258125	3.09524e-06	0.0258125
	15										0.000881058	0.00194253	0.00106408	0.000993473	0.00131705	0.00159391	0.000908736	0.00124826	0.00100868	0.000839371	0.000576963	0.000202599	4.14318e-07	2.07169e-07	1.20738e-07	0.00331955	0.00331955	0.00331955	0.00331955	4.18495e-07	0.00331955	0.00331955
	14										0.00575276	0.00324329	0.00340521	0.00453493	0.00444302	0.00238901	0.00379156	0.00335047	0.00239531	0.00203245	0.000538483	1.14351e-06	6.43012e-07	4.06352e-07	0.0105145	0.0105145	0.0105145	0.0105145	1.20066e-06	0.0105145	0.0105145	0.0105145
	13										0.00315345	0.00374486	0.00432047	0.0052778	0.00316094	0.00407265	0.00382352	0.0027709	0.00205086	0.000952779	1.2938e-06	6.65314e-07	4.23817e-07	0.0105398	0.0105398	0.0105398	0.0105398	1.1557e-06	0.0105398	0.0105398	0.0105398	0.0105398
	12										0.00384725	0.0045913	0.00500175	0.00293166	0.00390855	0.00404356	0.00255689	0.00201223	0.00078637	1.42855e-06	5.85922e-07	3.93977e-07	0.00974262	0.00974262	0.00974262	0.00974262	1.24947e-06	0.00974262	0.00974262	0.00974262	0.00974262	8.8537e-07
	11										0.00445224	0.00511753	0.00285549	0.00426459	0.00393346	0.00290352	0.00196362	0.000648438	1.13357e-06	6.06068e-07	4.26384e-07	0.010599	0.010599	0.010599	0.010599	1.55838e-06	0.010599	0.010599	0.010599	0.010599	1.02858e-06	0.010599
	10										0.00535092	0.0036385	0.00491392	0.00418923	0.00329332	0.00214454	0.000452535	1.40184e-06	7.76464e-07	4.81782e-07	0.0107946	0.0107946	0.0107946	0.0107946	1.24274e-06	0.0107946	0.0107946	0.0107946	0.0107946	1.07512e-06	0.0107946	0.0107946
	9										0.00201474	0.0026972	0.00244666	0.00178944	0.00106968	0.000555687	7.35472e-07	3.776e-07	2.71728e-07	0.00573185	0.00573185	0.00573185	0.00573185	6.89793e-07	0.00573185	0.00573185	0.00573185	0.00573185	5.24442e-07	0.00573185	0.00573185	0.00573185
	8										0.00509739	0.00400295	0.00334949	0.00213287	0.000542197	1.25068e-06	6.63635e-07	5.18761e-07	0.00945736	0.00945736	0.00945736	0.00945736	1.31273e-06	0.00945736	0.00945736	0.00945736	0.00945736	1.11368e-06	0.00945736	0.00945736	0.00945736	0.00945736
	7										0.0034423	0.00270999	0.00174949	0.000526163	9.92055e-07	7.39939e-07	4.14174e-07	0.00871754	0.00871754	0.00871754	0.00871754	1.03416e-06	0.00871754	0.00871754	0.00871754	0.00871754	8.44241e-07	0.00871754	0.00871754	0.00871754	0.00871754	1.03416e-06
	6										0.00347087	0.00218516	0.000827146	1.17428e-06	5.97656e-07	4.85134e-07	0.00838585	0.00838585	0.00838585	0.00838585	1.2101e-06	0.00838585	0.00838585	0.00838585	0.00838585	9.98328e-07	0.00838585	0.00838585	0.00838585	0.00838585	1.20109e-06	0.00838585
	5										0.00159077	0.000694867	1.08255e-06	5.29677e-07	3.96716e-07	0.00704471	0.00704471	0.00704471	0.00704471	1.05602e-06	0.00704471	0.00704471	0.00704471	0.00704471	7.87255e-07	0.00704471	0.00704471	0.00704471	0.00704471	1.02827e-06	0.00704471	0.00704471
	4										0.000831008	1.26645e-06	8.84039e-07	6.58909e-07	0.00986231	0.00986231	0.00986231	0.00986231	1.44395e-06	0.00986231	0.00986231	0.00986231	0.00986231	1.07207e-06	0.00986231	0.00986231	0.00986231	0.00986231	1.44797e-06	0.00986231	0.00986231	0.00986231
	3										1.29469e-06	6.66718e-07	4.73186e-07	0.0076425	0.0076425	0.0076425	0.0076425	1.46254e-06	0.0076425	0.0076425	0.0076425	0.0076425	9.19063e-07	0.0076425	0.0076425	0.0076425	0.0076425	1.31132e-06	0.0076425	0.0076425	0.0076425	0.0076425
	2										4.65108e-07	4.3875e-07	0.00539503	0.00539503	0.00539503	0.00539503	9.96811e-07	0.00539503	0.00539503	0.00539503	0.00539503	8.69855e-07	0.00539503	0.00539503	0.00539503	0.00539503	1.15252e-06	0.00539503	0.00539503	0.00539503	0.00539503	7.79201e-07
	1										4.38704e-07	0.00561524	0.00580456	0.00561524	0.00580456	1.00259e-06	0.00580456	0.00561524	0.00580456	0.00561524	8.37079e-07	0.00561524	0.00580456	0.00561524	0.00576342	1.02729e-06	0.00572129	0.00561524	0.00569171	0.00561524	7.16449e-07	0.00561524
	0										0.00793236	0.00746018	0.00793236	0.00746018	1.66821e-06	0.00746018	0.00793236	0.00759696	0.00793236	1.45153e-06	0.00793236	0.00792462	0.00793236	0.00793236	1.63855e-06	0.00793236	0.00793236	0.00793236	0.00793236	1.33844e-06	0.00793236	0.00793236

## Sheet: Colon
Colon and Rectum
Rows are ages 84 backwards to 0 by 1 year intervals
Columns are years from 2010 to 2040 in 1 year intervals
Rate of Cancer		Year
		2010	2011	2012	2013	2014	2015	2016	2017	2018	2019	2020	2021	2022	2023	2024	2025	2026	2027	2028	2029	2030	2031	2032	2033	2034	2035	2036	2037	2038	2039	2040
Age	84	36.528	14.0779	3.5365e-05	30.5574	20.1305	31.8996	14.1615	44.8444	27.8915	23.9363	13.4563	21.9714	24.5554	20.9791	16.8765	12.565	11.5483	17.8404	9.23713	10.6442	7.20785	9.31405	6.32886	5.90867	4.74273	4.41747	4.08572	2.47395	2.67779	3.58435	2.36495
	83	11.8708	4.07647e-05	27.3244	18.6757	30.8573	17.4686	32.5038	44.2484	22.0241	13.8387	22.5958	25.2532	21.5754	17.3562	12.9221	11.8765	18.3474	9.49965	10.9467	7.4127	9.57875	6.50872	6.07659	4.87752	4.54301	4.20183	2.54426	2.75389	3.68622	2.43216	3.14393
	82	2.82576e-05	25.8924	13.7285	23.5338	13.8913	32.9605	26.3655	28.7234	10.4676	19.1034	21.3501	18.2406	14.6736	10.9248	10.0408	15.5116	8.03138	9.25481	6.26699	8.09825	5.50273	5.13739	4.12365	3.84084	3.5524	2.15102	2.32825	3.11647	2.05624	2.658	1.79278
	81	15.0352	10.8976	14.4919	8.87493	21.9566	22.3966	14.3371	11.436	12.1046	15.1206	12.9184	10.3922	7.73721	7.11112	10.9856	5.68799	6.55445	4.43841	5.73535	3.89715	3.63841	2.92045	2.72016	2.51588	1.5234	1.64892	2.20715	1.45627	1.88245	1.26968	1.35183
	80	8.56464	15.5694	7.39668	18.9857	20.1927	16.4834	7.72571	17.8984	12.9673	12.3828	9.96127	7.41641	6.81628	10.5301	5.45215	6.28269	4.25438	5.49755	3.73556	3.48755	2.79937	2.60738	2.41157	1.46023	1.58055	2.11564	1.39589	1.8044	1.21704	1.29578	1.24313
	79	13.9513	9.06046	18.0411	19.9076	16.9443	10.1272	13.7862	21.8614	12.1078	10.8865	8.10527	7.4494	11.5082	5.95857	6.86624	4.64955	6.00819	4.08254	3.81149	3.05938	2.84956	2.63556	1.59587	1.72735	2.31214	1.52555	1.972	1.33008	1.41613	1.35859	1.38631
	78	11.6792	31.7906	27.2131	24.031	14.9757	25.9966	24.2231	29.3639	15.3128	12.7427	11.7116	18.0927	9.36779	10.7948	7.30981	9.4458	6.41838	5.99225	4.80982	4.47995	4.14351	2.50895	2.71567	3.63505	2.3984	3.10029	2.09109	2.22638	2.13592	2.17949	2.66037
	77	24.936	29.1794	19.9891	12.924	23.3926	27.7949	19.7983	22.598	10.9067	11.204	17.3086	8.96181	10.327	6.99301	9.03643	6.14022	5.73256	4.60137	4.2858	3.96394	2.40021	2.59798	3.47751	2.29446	2.96593	2.00047	2.12989	2.04335	2.08503	2.54508	1.11475
	76	22.4651	21.0376	10.5518	19.815	24.5489	22.2982	14.9551	15.7984	9.41261	16.2527	8.41511	9.69699	6.56641	8.48518	5.76564	5.38285	4.32067	4.02435	3.72212	2.25379	2.43949	3.26537	2.15449	2.785	1.87843	1.99996	1.9187	1.95784	2.38982	1.04674	0.650461
	75	22.3378	15.3158	22.3117	28.6787	27.1611	23.2296	14.4193	18.8036	18.831	10.8977	12.5577	8.50361	10.9884	7.4666	6.97087	5.59533	5.2116	4.82021	2.9187	3.15918	4.22871	2.79009	3.60662	2.4326	2.58998	2.48474	2.53543	3.09485	1.35555	0.842357	1.75051
	74	12.541	24.9744	24.9026	24.4693	21.8206	17.272	13.2349	29.0102	9.73708	12.5411	8.49231	10.9738	7.45668	6.96161	5.5879	5.20467	4.81381	2.91482	3.15498	4.22309	2.78639	3.60183	2.42937	2.58654	2.48144	2.53206	3.09074	1.35375	0.841238	1.74819	1.66281
	73	15.6207	21.2922	16.2301	15.016	12.3931	12.1097	15.597	11.4583	8.55937	6.47831	8.37133	5.68829	5.31063	4.2627	3.97036	3.67219	2.22355	2.40676	3.22156	2.12558	2.74763	1.85323	1.97313	1.89296	1.93157	2.35775	1.0327	0.641734	1.33359	1.26847	1.46392
	72	17.9366	18.6902	13.4144	11.4864	11.7027	19.2208	8.29714	13.5659	5.95505	8.60096	5.84431	5.4563	4.37963	4.07926	3.77291	2.28455	2.47278	3.30993	2.18389	2.823	1.90406	2.02725	1.94488	1.98455	2.42243	1.06103	0.659336	1.37017	1.30326	1.50407	1.74461
	71	23.1728	22.7355	15.1024	15.9638	27.3382	15.0488	14.4578	13.8911	11.6363	8.8375	8.25076	6.62266	6.16847	5.70522	3.45458	3.73922	5.00512	3.30237	4.26881	2.87923	3.06551	2.94096	3.00095	3.66308	1.60444	0.997017	2.07191	1.97073	2.27438	2.63812	1.32806
	70	16.9793	15.418	12.6428	22.463	12.8928	15.7951	8.91739	16.3499	7.20188	7.51517	6.03223	5.61853	5.19658	3.14659	3.40585	4.55889	3.00795	3.88823	2.62254	2.79221	2.67876	2.7334	3.3365	1.46139	0.90813	1.88719	1.79504	2.07162	2.40292	1.20966	2.37417
	69	9.87859	11.0734	15.2626	9.08863	11.6098	8.35819	9.00466	8.68157	5.25421	4.71384	4.39056	4.06083	2.45888	2.66148	3.56251	2.35054	3.03843	2.04936	2.18195	2.0933	2.136	2.60729	1.142	0.709651	1.47473	1.40272	1.61885	1.87774	0.94528	1.85528	1.77795
	68	9.98417	18.8118	8.6901	11.517	8.64525	11.877	6.72849	8.91304	4.63777	4.82817	4.46558	2.70396	2.92675	3.9176	2.58482	3.34127	2.25363	2.39943	2.30194	2.3489	2.86716	1.25582	0.780384	1.62172	1.54253	1.7802	2.0649	1.0395	2.0402	1.95516	0.899274
	67	16.828	10.6267	10.9253	8.5087	12.1883	8.80496	6.85354	7.80545	4.71289	4.87204	2.95008	3.19315	4.27418	2.8201	3.6454	2.45876	2.61783	2.51146	2.5627	3.12813	1.37013	0.851415	1.76933	1.68293	1.94224	2.25285	1.13411	2.2259	2.13312	0.981126	1.89052
	66	9.50917	13.3644	8.07426	11.9998	9.03871	8.97157	6.00386	7.93449	4.75728	3.21966	3.48494	4.66476	3.0778	3.97852	2.68344	2.85705	2.74096	2.79688	3.41398	1.49533	0.929218	1.93102	1.83672	2.11972	2.45872	1.23775	2.4293	2.32804	1.07078	2.06328	3.75861
	65	15.2012	12.5545	14.4742	11.3114	11.7066	9.99	7.7577	10.1806	3.99613	4.83452	6.47124	4.26971	5.51925	3.72263	3.96347	3.80243	3.88	4.73609	2.07441	1.28907	2.67882	2.54801	2.94061	3.41088	1.71708	3.37007	3.2296	1.48546	2.86231	5.21417	3.14542
	64	12.9084	20.344	12.3334	13.2429	11.7834	11.6684	8.99768	7.73033	5.4241	8.11502	5.35428	6.92122	4.66823	4.97025	4.76831	4.86557	5.93912	2.60135	1.61651	3.35929	3.19524	3.68756	4.2773	2.15325	4.22612	4.04997	1.86278	3.58938	6.53865	3.9444	3.40532
	63	18.7593	15.5466	12.9497	11.9546	12.3432	12.1373	6.12726	9.41013	8.16533	6.02163	7.78386	5.25007	5.58973	5.36262	5.47201	6.67936	2.92557	1.81799	3.77798	3.59349	4.14717	4.81041	2.42162	4.75285	4.55475	2.09496	4.03675	7.35361	4.43602	3.82976	4.99478
	62	7.69477	8.76176	6.27467	6.7216	6.89152	4.43645	4.00354	7.60363	3.2522	4.6988	3.16926	3.3743	3.23719	3.30323	4.03206	1.76605	1.09745	2.28061	2.16924	2.50348	2.90385	1.46184	2.86911	2.74952	1.26464	2.43682	4.43908	2.67784	2.31187	3.01514	2.31157
	61	9.63293	9.43036	7.83671	8.33615	5.59547	6.43901	7.1858	6.72714	5.63711	4.24967	4.52461	4.34077	4.42932	5.40661	2.3681	1.47157	3.05809	2.90875	3.35693	3.89379	1.96018	3.8472	3.68684	1.69576	3.26755	5.95238	3.59073	3.1	4.04302	3.0996	3.26141
	60	10.2718	11.6687	9.6289	6.70558	8.0458	11.4499	6.29846	11.5521	5.05097	6.01075	5.76653	5.88416	7.18245	3.14593	1.95492	4.06254	3.86415	4.45954	5.17273	2.60402	5.11084	4.89781	2.25275	4.3408	7.90749	4.77014	4.11821	5.37098	4.11768	4.33265	1.92628
	59	8.49187	9.57921	5.17504	6.44222	9.55909	6.70541	7.22652	6.91582	4.77325	5.11833	5.22274	6.37509	2.7923	1.73517	3.60588	3.42979	3.95826	4.59128	2.31131	4.53635	4.34726	1.99952	3.85286	7.01863	4.23394	3.6553	4.76725	3.65483	3.84563	1.70976	2.32913
	58	6.60413	4.87719	4.70995	7.2508	5.30329	7.28826	4.09843	6.19137	3.8505	4.39153	5.36048	2.3479	1.45902	3.03199	2.88393	3.32829	3.86057	1.94346	3.81438	3.65539	1.68129	3.23967	5.9016	3.5601	3.07355	4.00853	3.07315	3.23359	1.43764	1.95844	2.46422
	57	4.73544	6.2514	7.46571	5.66525	8.11798	5.82125	5.16731	7.03387	4.65274	6.34783	2.78036	1.72775	3.59046	3.41513	3.94133	4.57165	2.30143	4.51695	4.32868	1.99097	3.83639	6.98862	4.21584	3.63967	4.74686	3.6392	3.82919	1.70245	2.31917	2.91811	3.16257
	56	6.25097	10.205	6.00737	8.93105	6.6776	7.55864	6.04577	8.75319	6.92626	3.39081	2.10709	4.37877	4.16494	4.80667	5.57538	2.80672	5.50867	5.27906	2.4281	4.67869	8.52301	5.14145	4.43878	5.78907	4.43821	4.66991	2.07623	2.82835	3.5588	3.85693	2.84266
	55	8.96982	7.21816	8.32469	6.45766	7.62165	7.77377	6.6134	11.454	3.2522	2.25884	4.69413	4.46489	5.15285	5.97692	3.00886	5.90541	5.65926	2.60297	5.01565	9.13684	5.51174	4.75846	6.20599	4.75784	5.00623	2.22576	3.03205	3.8151	4.13471	3.04739	4.01996
	54	6.11216	9.63623	5.7988	7.10069	7.55151	8.19221	8.33704	5.18122	2.08717	4.8479	4.61116	5.32166	6.17272	3.10743	6.09887	5.84466	2.68825	5.17996	9.43616	5.6923	4.91434	6.4093	4.91371	5.17024	2.29867	3.13138	3.94009	4.27016	3.14722	4.15165	3.77665
	53	8.13371	6.69099	6.3559	7.01292	7.93262	10.2944	3.75925	3.31456	4.46517	4.74705	5.47847	6.35462	3.199	6.27859	6.01689	2.76747	5.33261	9.71423	5.86004	5.05916	6.59817	5.05851	5.32259	2.36641	3.22366	4.05619	4.39599	3.23996	4.274	3.88794	1.82136
	52	6.73989	8.75204	7.49127	8.79149	11.8959	5.53951	2.86995	8.46228	5.21781	6.73059	7.80698	3.93013	7.71357	7.39206	3.39997	6.55138	11.9344	7.19936	6.21544	8.1062	6.21464	6.53908	2.90726	3.96043	4.98324	5.4007	3.98046	5.25082	4.77653	2.23764	2.44919
	51	6.6893	7.82704	7.12571	10.0035	4.85709	3.20889	5.55963	7.5032	5.61341	7.27756	3.66362	7.19048	6.89077	3.16941	6.10711	11.1251	6.71115	5.79395	7.55648	5.7932	6.09564	2.71011	3.69186	4.64531	5.03446	3.71053	4.89474	4.45262	2.08589	2.2831	4.00827
	50	5.06902	6.30849	6.87028	3.46088	2.38405	5.26721	4.17696	6.83975	5.14298	2.8938	5.67958	5.44285	2.50343	4.82385	8.78744	5.30096	4.57649	5.96867	4.5759	4.81479	2.14064	2.9161	3.66921	3.97659	2.93085	3.86623	3.51701	1.6476	1.80336	3.16603	2.90536
	49	2.32398	3.4598	1.35203	0.966283	2.22598	2.25099	2.16588	3.56457	1.16326	2.55184	2.44547	1.12479	2.16736	3.9482	2.38173	2.05622	2.68173	2.05596	2.16329	0.961792	1.31021	1.64858	1.78669	1.31683	1.7371	1.58019	0.740266	0.810252	1.4225	1.30538	1.37614
	48	5.53398	2.95627	1.63902	3.91734	4.13043	5.06791	4.90096	3.50066	4.45392	4.77069	2.19428	4.22813	7.70224	4.64633	4.01132	5.23158	4.01081	4.22019	1.87629	2.55598	3.21609	3.48551	2.56891	3.38878	3.08268	1.44413	1.58066	2.77505	2.54657	2.6846	2.16434
	47	1.51518	1.14835	2.12914	2.32915	2.97976	3.67459	1.54225	4.29485	2.6681	1.37164	2.64301	4.81468	2.90442	2.50748	3.27026	2.50716	2.63804	1.17287	1.59775	2.01038	2.17879	1.60583	2.11833	1.92698	0.902725	0.988071	1.73468	1.59186	1.67815	1.35293	1.93532
	46	0.714179	1.81012	1.53611	2.0389	2.62165	1.40312	2.29597	3.12191	0.930841	2.00476	3.652	2.20304	1.90196	2.48054	1.90171	2.00099	0.889636	1.21191	1.5249	1.65264	1.21804	1.60678	1.46164	0.684729	0.749465	1.31578	1.20745	1.2729	1.02622	1.46796	1.15437
	45	2.92457	3.39273	3.49339	4.6603	2.60067	5.42664	4.33574	2.82955	3.53443	7.19643	4.3412	3.7479	4.88802	3.74741	3.94305	1.75307	2.38813	3.00488	3.25661	2.40021	3.16623	2.88024	1.34929	1.47686	2.59281	2.37933	2.5083	2.02221	2.89269	2.27474	0.504665
	44	1.55562	2.18963	2.26601	1.31197	2.85442	2.90821	1.11522	3.04902	3.60059	2.4277	2.09591	2.73349	2.09564	2.20504	0.980357	1.3355	1.6804	1.82117	1.34225	1.77063	1.61069	0.754554	0.825892	1.44996	1.33058	1.4027	1.13086	1.61766	1.27209	0.28222	1.00065
	43	2.16091	3.05701	1.37304	3.09932	3.29249	1.61002	2.5865	6.68536	2.61434	2.52272	3.29013	2.52239	2.65407	1.17999	1.60745	2.02259	2.19203	1.61559	2.1312	1.93869	0.90821	0.994075	1.74522	1.60153	1.68834	1.36115	1.94708	1.53113	0.339691	1.20441	0.593996
	42	2.94692	1.80936	3.16835	3.49204	1.78048	3.64748	5.53967	4.74155	2.65364	3.86827	2.96562	3.12044	1.38734	1.88991	2.378	2.57721	1.89947	2.50569	2.27936	1.0678	1.16875	2.05189	1.88295	1.98502	1.60033	2.28921	1.80018	0.399381	1.41605	0.698372	0.77008
	41	0.677402	1.62153	1.38642	0.733404	1.56656	3.03399	1.52591	1.86918	1.58031	1.35416	1.42485	0.633485	0.862968	1.08584	1.1768	0.867334	1.14414	1.0408	0.487576	0.533673	0.93693	0.85979	0.906394	0.730739	1.0453	0.821994	0.182364	0.646595	0.318889	0.351632	0.425672
	40	1.41861	1.65807	0.680416	1.50789	3.04498	1.95288	1.40564	2.60115	1.29273	1.52033	0.675934	0.920795	1.1586	1.25566	0.925453	1.22081	1.11054	0.520248	0.569434	0.999713	0.917404	0.967131	0.779706	1.11534	0.877075	0.194585	0.689923	0.340258	0.375195	0.454196	0.401548
	39	2.13777	1.19923	2.06167	4.31942	2.88845	2.65119	2.88276	3.13582	2.13893	1.0629	1.44794	1.82188	1.97451	1.45527	1.91971	1.74631	0.818085	0.895429	1.57204	1.44261	1.5208	1.22608	1.75386	1.37919	0.305982	1.0849	0.535052	0.58999	0.714219	0.631429	1.33486
	38	0.381434	0.896412	1.45692	1.0108	0.967368	1.34133	0.857346	1.27997	0.368903	0.561694	0.706756	0.765963	0.564535	0.744706	0.677439	0.317356	0.34736	0.609835	0.559625	0.589959	0.475628	0.680369	0.535024	0.118698	0.42086	0.207561	0.228873	0.277064	0.244948	0.517827	0.334834
	37	0.619173	1.37566	0.740398	0.735156	1.06285	0.866301	0.759963	0.479406	0.423357	0.595395	0.645273	0.475583	0.627365	0.570697	0.267352	0.292628	0.513745	0.471447	0.497001	0.400685	0.573165	0.450722	0.0999955	0.354546	0.174856	0.19281	0.233408	0.206352	0.436234	0.282075	0.243236
	36	0.669499	0.492577	0.379413	0.569107	0.483661	0.541052	0.200553	0.387642	0.316188	0.383012	0.28229	0.372383	0.338747	0.158691	0.173694	0.304942	0.279835	0.295003	0.237833	0.340212	0.267534	0.059354	0.210447	0.103789	0.114445	0.138543	0.122484	0.258934	0.16743	0.144376	0.174317
	35	1.02069	1.07474	1.25058	1.10267	1.28616	0.607937	0.690462	1.23269	0.866038	0.713425	0.941114	0.856106	0.401056	0.438973	0.770672	0.70722	0.745554	0.60107	0.859809	0.676131	0.150004	0.531857	0.262302	0.289235	0.350137	0.30955	0.654398	0.423143	0.364879	0.440548	0.501104
	34	1.1006	1.75068	1.19747	1.44912	0.714196	1.03436	1.08509	1.66859	0.797217	1.17544	1.06926	0.500912	0.548269	0.962556	0.883306	0.931185	0.750726	1.07389	0.844476	0.187352	0.66428	0.327611	0.36125	0.437315	0.386623	0.817332	0.528498	0.455728	0.550237	0.62587	0.583219
	33	0.444609	0.415727	0.390274	0.19956	0.301356	0.403132	0.364257	0.380921	0.325742	0.331198	0.155155	0.169823	0.298146	0.273599	0.288429	0.232533	0.33263	0.261572	0.0580313	0.205757	0.101476	0.111895	0.135456	0.119754	0.253164	0.163699	0.141159	0.170433	0.19386	0.180649	0.155257
	32	0.397168	0.50969	0.202178	0.316759	0.441821	0.509075	0.312815	0.585499	0.345268	0.180785	0.197877	0.347397	0.318795	0.336075	0.270945	0.387578	0.304781	0.0676176	0.239746	0.118239	0.130379	0.157832	0.139537	0.294984	0.190741	0.164477	0.198587	0.225884	0.21049	0.180903	0.115586
	31	0.563982	0.305818	0.371691	0.537885	0.646212	0.506356	0.556894	0.71879	0.218285	0.267045	0.468832	0.430231	0.453552	0.365656	0.523057	0.411318	0.0912536	0.32355	0.159569	0.175954	0.213003	0.188312	0.398097	0.257415	0.221971	0.268004	0.304842	0.284068	0.244139	0.155989	0.253539
	30	0.287959	0.478432	0.537095	0.669462	0.546962	0.767093	0.581777	0.386703	0.274382	0.538413	0.494084	0.520865	0.419924	0.600686	0.472364	0.104797	0.37157	0.183252	0.202068	0.244615	0.21626	0.457181	0.295619	0.254915	0.307779	0.350085	0.326228	0.280373	0.17914	0.291168	0.229748
	29	0.289618	0.444453	0.429759	0.364288	0.532705	0.515192	0.201219	0.312497	0.35565	0.364784	0.384557	0.310032	0.443489	0.348748	0.0773721	0.274332	0.135296	0.149188	0.180601	0.159666	0.337539	0.218257	0.188205	0.227235	0.25847	0.240856	0.207001	0.13226	0.214971	0.169624	0.224619
	28	0.434532	0.574369	0.37769	0.573015	0.577828	0.287788	0.262621	0.654192	0.389166	0.458551	0.369686	0.528823	0.415852	0.0922595	0.327117	0.161328	0.177893	0.215351	0.190388	0.402486	0.260253	0.224418	0.270958	0.308203	0.2872	0.24683	0.157709	0.256334	0.202262	0.267839	0.205195
	27	0.570716	0.51302	0.603794	0.6317	0.328047	0.381739	0.558755	0.727529	0.497187	0.448016	0.640871	0.503964	0.111808	0.396427	0.195511	0.215586	0.260979	0.230728	0.487765	0.315396	0.271968	0.328369	0.373505	0.348052	0.299129	0.191124	0.310646	0.245118	0.32459	0.248672	0.267954
	26	0.219081	0.352477	0.286072	0.154131	0.187012	0.34906	0.267059	0.399463	0.208769	0.333789	0.262483	0.0582335	0.206474	0.101829	0.112285	0.135928	0.120172	0.254046	0.16427	0.141651	0.171027	0.194535	0.181278	0.155797	0.0995445	0.161796	0.127666	0.169058	0.129517	0.139561	0.179364
	25	0.408742	0.453488	0.189541	0.238602	0.464358	0.453039	0.398183	0.455484	0.422371	0.371237	0.0823614	0.292022	0.14402	0.158808	0.192247	0.169962	0.359305	0.232331	0.200341	0.241888	0.275137	0.256387	0.220349	0.140789	0.228833	0.180562	0.239104	0.18318	0.197385	0.25368	0.117692
	24	0.187457	0.107105	0.104593	0.21119	0.214835	0.240784	0.161844	0.328486	0.167452	0.0415233	0.147226	0.0726091	0.0800645	0.0969229	0.085688	0.181147	0.117132	0.101004	0.12195	0.138713	0.12926	0.111091	0.0709799	0.115368	0.0910322	0.120547	0.0923521	0.0995133	0.127895	0.0593358	0.0955794
	23	0.0988885	0.132011	0.206777	0.218235	0.255033	0.218595	0.260699	0.290879	0.0418339	0.165787	0.081763	0.0901583	0.109142	0.0964907	0.203984	0.131899	0.113737	0.137324	0.156201	0.145556	0.125096	0.0799284	0.129913	0.102509	0.135744	0.103995	0.112059	0.144019	0.0668163	0.107629	0.0478781
	22	0.093939	0.201145	0.164685	0.199672	0.178447	0.271384	0.177924	0.0560082	0.128732	0.0709618	0.078248	0.0947239	0.0837439	0.177037	0.114475	0.0987123	0.119183	0.135566	0.126327	0.108571	0.0693695	0.112751	0.0889668	0.117812	0.0902568	0.0972555	0.124994	0.0579896	0.0934109	0.0415532	0.129397
	21	0.11927	0.13349	0.125555	0.116417	0.184603	0.154335	0.028547	0.143614	0.0459144	0.0565882	0.0685035	0.0605628	0.128032	0.0827869	0.0713878	0.0861922	0.0980399	0.0913588	0.0785172	0.0501674	0.0815404	0.06434	0.0852002	0.0652729	0.0703343	0.0903943	0.0419375	0.0675539	0.0300509	0.0935788	0.262712
	20	0.072645	0.0934031	0.0671843	0.11053	0.0963514	0.0227262	0.0671803	0.0470104	0.0336037	0.0454676	0.0401972	0.084978	0.054948	0.047382	0.0572081	0.0650718	0.0606373	0.052114	0.0332975	0.0541206	0.0427042	0.0565497	0.0433234	0.0466828	0.0599971	0.0278351	0.0448374	0.0199456	0.0621108	0.174369	0.174369
	19	0.0252632	0.0248408	0.0317031	0.0286727	0.0070516	0.0265814	0.0109297	0.0171002	0.0134194	0.0132603	0.0280327	0.0181263	0.0156305	0.0188719	0.021466	0.0200031	0.0171914	0.0109842	0.0178534	0.0140873	0.0186547	0.0142916	0.0153998	0.0197919	0.00918228	0.014791	0.00657969	0.0204892	0.0575211	0.0575211	0.0575211
	18	0.0134062	0.0233891	0.0164098	0.00418709	0.016457	0.00862893	0.00793284	0.0136257	0.00780903	0.0184517	0.0119311	0.0102883	0.0124219	0.0141294	0.0131665	0.0113158	0.00723005	0.0117515	0.00927258	0.0122789	0.00940703	0.0101365	0.0130275	0.00604397	0.00973577	0.00433089	0.0134864	0.0378616	0.0378616	0.0378616	0.0378616
	17	0.0908106	0.0870957	0.0172397	0.0703005	0.0384338	0.0450567	0.0454746	0.0570436	0.0781739	0.0564983	0.0487189	0.0588223	0.0669078	0.0623482	0.0535844	0.034237	0.0556476	0.0439091	0.0581453	0.0445458	0.048	0.06169	0.0286204	0.0461025	0.0205084	0.0638633	0.179289	0.179289	0.179289	0.179289	0.0347149
	16	0.0363065	0.00982397	0.031077	0.0176272	0.0215467	0.0277309	0.02044	0.0613106	0.0256995	0.0247694	0.0299061	0.0340169	0.0316988	0.0272431	0.0174066	0.0282921	0.0223241	0.0295619	0.0226477	0.0244039	0.0313641	0.0145511	0.0234392	0.0104268	0.0324691	0.0911532	0.0911532	0.0911532	0.0911532	0.0176496	0.0911532
	15	0.0117693	0.050895	0.0223946	0.0284007	0.0381121	0.0358223	0.0631375	0.0579264	0.0323805	0.0436975	0.049704	0.0463168	0.0398064	0.0254337	0.0413391	0.0326189	0.0431945	0.0330918	0.0356579	0.0458278	0.0212613	0.0342483	0.0152351	0.0474423	0.133189	0.133189	0.133189	0.133189	0.0257888	0.133189	0.133189
	14	0.0279256	0.0167974	0.0165254	0.0230078	0.0225484	0.0506785	0.0273207	0.0334271	0.026163	0.0332621	0.0309954	0.0266387	0.0170204	0.0276643	0.0218287	0.028906	0.0221452	0.0238624	0.0306682	0.0142282	0.0229191	0.0101954	0.0317486	0.0891307	0.0891307	0.0891307	0.0891307	0.017258	0.0891307	0.0891307	0.0891307
	13	0.010338	0.0139033	0.0150164	0.0152685	0.0357811	0.0245978	0.017684	0.0302949	0.0223382	0.0232662	0.0199958	0.012776	0.0207657	0.0163853	0.0216978	0.0166229	0.0179119	0.0230205	0.0106801	0.0172038	0.007653	0.0238315	0.0669043	0.0669043	0.0669043	0.0669043	0.0129544	0.0669043	0.0669043	0.0669043	0.0669043
	12	0.00804992	0.0118853	0.00937483	0.0227935	0.0163382	0.0149783	0.0150775	0.0243337	0.0146994	0.0141203	0.00902196	0.014664	0.0115707	0.0153222	0.0117385	0.0126487	0.0162562	0.00754192	0.0121487	0.00540426	0.0168289	0.0472453	0.0472453	0.0472453	0.0472453	0.0091479	0.0472453	0.0472453	0.0472453	0.0472453	0.00932442
	11	0.00796357	0.00858682	0.0161959	0.0120444	0.0115132	0.0147787	0.014015	0.0185305	0.0103239	0.00737277	0.0119834	0.00945562	0.0125213	0.00959272	0.0103366	0.0132846	0.00616328	0.00992795	0.00441638	0.0137527	0.038609	0.038609	0.038609	0.038609	0.00747569	0.038609	0.038609	0.038609	0.038609	0.00761994	0.038609
	10	0.0112245	0.0289406	0.016696	0.0165582	0.0221618	0.0268001	0.0208213	0.0253902	0.0105164	0.019105	0.0150749	0.0199625	0.0152935	0.0164794	0.0211794	0.009826	0.0158279	0.00704095	0.0219256	0.0615536	0.0615536	0.0615536	0.0615536	0.0119184	0.0615536	0.0615536	0.0615536	0.0615536	0.0121483	0.0615536	0.0615536
	9	0.0126926	0.0100098	0.00770102	0.0106937	0.0134838	0.0133585	0.00957181	0.00867751	0.00914304	0.00806357	0.0106779	0.00818049	0.00881483	0.0113289	0.00525592	0.00846636	0.0037662	0.011728	0.032925	0.032925	0.032925	0.032925	0.00637513	0.032925	0.032925	0.032925	0.032925	0.00649814	0.032925	0.032925	0.032925
	8	0.0154307	0.0162285	0.0174817	0.0228694	0.0236238	0.0215855	0.0114985	0.0265178	0.0135641	0.020076	0.0153805	0.0165731	0.0212999	0.00988189	0.015918	0.007081	0.0220503	0.0619038	0.0619038	0.0619038	0.0619038	0.0119861	0.0619038	0.0619038	0.0619038	0.0619038	0.0122174	0.0619038	0.0619038	0.0619038	0.0619038
	7	0.0135677	0.0199793	0.0202757	0.02173	0.0207025	0.014063	0.0190568	0.0213355	0.018315	0.015683	0.016899	0.0217188	0.0100762	0.016231	0.00722025	0.0224839	0.0631211	0.0631211	0.0631211	0.0631211	0.0122219	0.0631211	0.0631211	0.0631211	0.0631211	0.0124577	0.0631211	0.0631211	0.0631211	0.0631211	0.0107536
	6	0.0157637	0.0218688	0.0181816	0.0179715	0.0127288	0.0219956	0.01447	0.0271877	0.0135023	0.0162619	0.0208999	0.00969632	0.015619	0.00694803	0.0216362	0.0607413	0.0607413	0.0607413	0.0607413	0.0117611	0.0607413	0.0607413	0.0607413	0.0607413	0.011988	0.0607413	0.0607413	0.0607413	0.0607413	0.0103482	0.0607413
	5	0.0177402	0.0201621	0.0154601	0.0113607	0.0204693	0.0171716	0.018958	0.0206077	0.0143949	0.0206781	0.00959338	0.0154532	0.00687427	0.0214065	0.0600964	0.0600964	0.0600964	0.0600964	0.0116362	0.0600964	0.0600964	0.0600964	0.0600964	0.0118607	0.0600964	0.0600964	0.0600964	0.0600964	0.0102383	0.0600964	0.0600964
	4	0.0243401	0.0255133	0.014544	0.0271877	0.0237809	0.03348	0.0213846	0.0326948	0.0272394	0.014125	0.0227528	0.0101214	0.0315183	0.0884841	0.0884841	0.0884841	0.0884841	0.0171328	0.0884841	0.0884841	0.0884841	0.0884841	0.0174634	0.0884841	0.0884841	0.0884841	0.0884841	0.0150746	0.0884841	0.0884841	0.0884841
	3	0.0132428	0.0103197	0.0149651	0.0135808	0.0199358	0.0162376	0.0145875	0.0266009	0.00800025	0.0144039	0.00640748	0.0199529	0.0560156	0.0560156	0.0560156	0.0560156	0.0108461	0.0560156	0.0560156	0.0560156	0.0560156	0.0110553	0.0560156	0.0560156	0.0560156	0.0560156	0.00954311	0.0560156	0.0560156	0.0560156	0.0560156
	2	0.0126878	0.0251517	0.0177066	0.026967	0.0229019	0.0262364	0.0281125	0.0185057	0.0193241	0.00960803	0.0299195	0.0839956	0.0839956	0.0839956	0.0839956	0.0162637	0.0839956	0.0839956	0.0839956	0.0839956	0.0165775	0.0839956	0.0839956	0.0839956	0.0839956	0.0143099	0.0839956	0.0839956	0.0839956	0.0839956	0.0233627
	1	0.0224831	0.0216369	0.0255633	0.022524	0.0269046	0.0367619	0.0142195	0.0324994	0.00937187	0.0326193	0.0915751	0.0915751	0.0915751	0.0915751	0.0177313	0.0915751	0.0915751	0.0915751	0.0915751	0.0180734	0.0915751	0.0915751	0.0915751	0.0915751	0.0156012	0.0915751	0.0915751	0.0915751	0.0915751	0.0254709	0.0915751
	0	0.0153264	0.0247532	0.0169193	0.0209679	0.0298728	0.0147345	0.0197882	0.0124898	0.0252128	0.0791138	0.0791138	0.0791138	0.0791138	0.0153184	0.0791138	0.0791138	0.0791138	0.0791138	0.015614	0.0791138	0.0791138	0.0791138	0.0791138	0.0134782	0.0791138	0.0791138	0.0791138	0.0791138	0.0220049	0.0791138	0.0791138
Rate Upper		Year
		2010	2011	2012	2013	2014	2015	2016	2017	2018	2019	2020	2021	2022	2023	2024	2025	2026	2027	2028	2029	2030	2031	2032	2033	2034	2035	2036	2037	2038	2039	2040
Age	84										54.8576	30.6117	51.9091	60.4012	52.9839	42.8535	31.586	31.2142	47.959	24.1487	28.185	21.0985	27.0852	18.5749	18.017	14.7154	13.4521	13.2935	7.6565	8.89924	11.9236	8.0652
	83										29.0684	48.4336	56.3427	52.494	42.7837	30.7369	31.2004	48.8344	25.1164	29.2071	20.7327	27.6595	17.9621	17.203	14.4744	12.9609	12.7495	7.901	8.52113	11.9601	7.71677	10.3356
	82										42.2042	48.7278	44.277	36.8259	26.4029	25.5443	40.6718	19.16	24.4654	17.6052	21.8159	16.5213	15.3218	12.7196	11.5114	11.4704	6.95484	7.33874	9.96464	6.44199	9.03272	6.45964
	81										33.6491	28.4418	23.6339	17.5436	17.2462	26.5872	14.6831	17.3576	12.1481	15.0333	10.7649	10.6976	8.17855	7.95771	7.44458	4.72627	4.76423	7.02062	4.62639	6.02001	4.22948	4.12354
	80										27.3475	21.9149	16.4728	16.222	25.4238	12.9328	15.244	11.2642	14.5807	9.96216	9.75548	8.00879	7.45313	6.66972	4.5915	4.7334	6.02923	3.98474	5.41623	3.76001	3.80455	3.82284
	79										23.1492	17.0675	17.3681	26.9823	13.6604	16.6664	11.8822	15.6537	9.99415	10.1151	7.95943	7.95228	7.86757	4.86978	4.99917	6.85541	4.25589	5.78806	4.18143	4.15716	4.29721	4.4302
	78										26.6792	25.5933	38.9607	20.1487	24.7214	17.4393	23.4495	16.1179	15.937	13.342	11.9865	11.8369	7.00676	8.23548	10.6282	7.21311	9.29917	6.09015	6.45122	6.51761	6.67725	7.76318
	77										24.2752	37.0257	19.6766	22.9964	16.1704	21.5064	14.4834	14.8064	11.6515	10.7285	10.5375	6.59487	6.80726	9.71047	5.98394	8.19378	5.60157	5.66609	5.81604	6.10383	6.8134	3.19038
	76										33.7591	17.1938	20.8153	14.7902	18.3359	13.2026	13.3896	11.2567	9.69364	9.57263	5.62093	6.18137	8.41803	5.78266	7.26472	4.98485	5.06294	5.20952	5.34699	6.49014	3.09752	1.86905
	75										22.5257	26.4014	19.5375	24.0768	16.7463	16.0858	13.7808	12.3196	12.3589	7.59404	7.76142	11.2247	7.77823	9.69768	6.69167	6.75232	7.14374	7.288	8.03913	3.81518	2.39735	5.15179
	74										27.0471	18.6666	25.4572	16.2767	16.7602	14.0726	12.9165	12.6311	7.77167	8.32318	11.2942	7.81013	10.0635	6.63019	7.00651	7.1208	7.54061	8.31853	3.92051	2.47353	5.27004	5.19556
	73										13.7549	17.5059	12.2872	11.8367	9.50394	9.48981	9.01411	5.33766	5.74742	7.89854	5.23864	6.80284	4.86834	4.99183	5.12995	5.27971	6.33327	2.86509	1.85891	3.65724	3.90307	4.1464
	72										18.4673	12.787	11.7307	10.2178	9.57777	8.69299	5.45704	5.93316	8.52351	5.30414	7.07322	4.98487	5.19334	5.22902	5.23133	6.48609	2.77641	1.8489	3.8854	3.53064	4.42631	4.82028
	71										17.8514	17.9968	14.6365	13.7342	12.699	7.97315	8.86744	11.597	7.75108	10.1985	7.10715	7.65441	7.62195	7.92135	9.16451	4.50579	2.75276	5.6698	5.85461	6.65969	7.65417	3.625
	70										16.7674	13.7981	12.9144	11.6605	7.40866	8.47706	11.5479	7.70232	10.0919	7.33118	7.06154	7.2384	7.44482	8.99045	4.01462	2.67815	5.50204	5.32327	5.92666	7.14272	3.59288	7.12911
	69										9.72437	9.71137	8.89129	5.6234	5.92018	8.07443	5.58054	7.07487	5.27934	5.31864	5.29085	5.28604	6.56917	2.83925	1.84358	3.98997	4.148	4.38957	5.39062	2.65465	5.18976	4.87864
	68										10.2255	9.5075	6.20864	6.56593	9.1322	6.62705	7.86468	5.76886	6.09945	5.94874	6.35181	7.13056	3.30133	2.09242	4.76708	4.45274	5.56388	6.07216	3.00962	5.61846	5.9285	2.68811
	67										10.2734	6.29847	7.05659	9.56198	6.41045	8.05314	6.07376	6.56217	6.25912	6.67141	7.9523	3.75457	2.31389	4.98348	4.59076	5.93442	6.0684	3.19123	6.01358	6.24012	2.81136	4.99708
	66										6.98061	7.54511	10.0618	7.13483	9.2411	6.37522	6.77528	6.56606	7.2998	8.78336	3.91257	2.4293	5.07534	5.03092	5.86772	7.0841	3.34612	6.69568	6.36529	2.90534	5.6436	10.6081
	65										10.0937	13.5814	9.4682	12.0887	8.04911	8.71744	8.75039	9.34583	11.0469	5.12537	3.16553	6.64228	6.80406	8.51221	9.34055	4.68573	8.94822	8.67811	4.24539	8.01461	13.8107	8.68681
	64										16.841	11.5662	14.2435	10.7801	10.8945	11.0179	11.6975	14.2239	6.19808	4.07266	8.41405	8.61413	9.26044	11.3747	5.77607	10.7285	10.2381	4.89472	9.6126	16.8661	10.6975	9.61418
	63										12.4728	16.6209	11.1253	12.1873	12.6223	12.504	15.6452	6.61515	4.57208	9.52106	9.24278	10.8915	12.5939	6.70113	12.6045	11.4545	5.5531	10.8397	19.4195	12.4175	10.8573	12.7782
	62										9.41461	6.59885	7.13285	6.8528	7.33355	9.07662	4.11649	2.60221	5.40846	5.251	6.11372	7.26107	3.78566	7.27122	6.78436	3.26047	6.27955	11.6189	7.06588	6.19203	8.58477	6.32391
	61										8.52147	9.61658	9.10942	9.74254	12.3294	5.65502	3.48174	7.49873	7.18632	8.41633	9.66301	5.01401	9.21642	9.64392	4.47935	8.32225	15.4702	9.54111	8.42587	10.5274	8.22024	8.62268
	60										12.7195	12.0771	13.0229	16.5413	7.03159	4.56056	10.634	9.3118	11.4537	12.4292	7.04248	13.5626	12.3177	6.00486	12.5605	21.1694	13.4384	11.0851	14.9337	11.2649	12.1228	5.42621
	59										10.5017	11.1866	14.5536	6.26969	3.7139	8.52907	8.04472	9.9216	11.9318	6.13265	11.5319	11.3761	5.09378	10.2291	18.3986	11.1151	10.2583	13.0418	9.88529	10.6166	4.37389	6.03717
	58										9.12653	11.5542	5.40374	3.28395	6.97525	6.75875	8.62006	8.99638	4.93598	9.18731	9.06152	4.14774	7.91548	15.5385	9.29115	8.39179	10.4067	8.20745	8.24592	3.6424	5.11556	6.28871
	57										12.8397	5.7358	3.70682	8.34664	7.65179	9.59477	10.4148	5.73071	10.911	10.3556	4.87461	9.8739	18.0883	10.9125	9.549	12.6259	9.80366	10.0142	4.3963	6.02695	7.96595	8.49217
	56										7.51788	4.32333	9.57699	9.44037	12.0516	13.1528	7.05493	13.2153	13.219	6.21697	13.511	22.4074	13.2173	12.1829	16.1279	12.1004	12.4047	5.75177	7.09531	9.77077	10.8399	7.77081
	55										4.42408	10.2157	10.0721	11.7001	13.6472	6.82285	14.4976	13.7141	6.76726	12.9106	22.7373	14.3339	13.286	17.0638	13.5036	13.4816	6.30107	8.6605	11.2085	11.657	8.57115	11.0962
	54										10.3472	10.3448	12.5063	13.3102	7.31751	13.9149	14.1147	6.69669	13.9923	24.3704	14.8701	12.534	18.0855	13.0567	13.9342	6.01191	8.43006	11.1032	11.7045	9.12976	11.4177	10.6337
	53										10.4382	12.3741	13.5721	7.55871	14.9194	13.3618	6.82948	13.5425	25.1788	15.4407	12.815	17.5275	14.1528	14.2246	6.16964	8.8009	11.542	11.8007	9.68319	10.8556	9.53653	4.90411
	52										14.7426	17.4234	8.38671	16.9913	17.1226	7.4785	15.8085	26.929	17.6232	16.4706	21.2427	15.378	16.6372	7.57315	10.0398	12.9687	15.1636	10.426	13.4647	12.1962	5.54451	6.32239
	51										15.0141	7.8838	15.9485	14.76	7.1927	14.3571	25.7411	16.4738	14.4607	19.6168	15.1129	16.0471	7.00794	9.65788	11.8562	13.4232	9.89481	12.9493	12.0106	5.41115	6.03332	10.7991
	50										6.37086	11.8493	11.3825	5.37669	11.1846	19.7389	12.189	11.3736	14.91	12.0726	12.2994	5.54876	7.04868	10.0518	10.8227	7.82354	9.62989	8.90744	4.35857	4.72195	8.83516	8.38165
	49										5.3202	5.27967	2.53252	5.0705	8.35747	5.72026	5.29098	6.95937	5.44125	5.8199	2.56666	3.2743	4.47804	4.78155	3.74217	4.44019	4.25014	1.89557	2.17617	3.87686	3.76385	3.815
	48										9.62848	4.57139	9.2578	16.5478	10.7731	9.61142	13.2439	9.93708	10.8088	4.90902	6.68978	8.22454	9.11141	6.69933	8.49776	7.73875	3.60832	3.94468	7.17177	6.98621	7.22917	5.90914
	47										3.01016	5.84721	10.5991	6.5781	5.89163	7.56122	5.9821	6.41969	3.05459	4.15861	5.20102	5.81663	4.19637	5.13561	4.85653	2.20026	2.5594	4.23783	4.44875	4.56984	3.70903	5.01598
	46										4.50636	7.81888	5.11035	4.55541	6.2088	4.71962	5.31201	2.21318	3.29865	3.79391	4.37369	3.46761	4.14322	3.86299	1.80597	2.06244	3.55883	3.51696	3.74686	2.82907	3.83413	3.29481
	45										15.3137	9.26174	8.04572	10.7654	8.38776	9.27378	4.1957	5.51318	7.20084	8.19918	6.37547	7.49072	7.15147	3.33319	3.6135	6.40593	6.19841	6.8063	5.26905	7.39693	6.05782	1.32654
	44										5.21567	4.61133	6.41911	4.89618	5.23786	2.46202	3.48172	4.2147	4.9346	3.68695	4.31383	4.02219	1.87782	2.27413	3.86682	3.58314	3.86652	3.06037	4.20895	3.69188	0.749721	2.91111
	43										5.6457	7.27501	5.61706	5.96636	2.70151	3.73017	4.97741	5.5046	4.07386	5.09524	4.6742	2.29352	2.58621	4.63521	4.05944	4.38902	3.81607	5.1759	4.19518	0.938771	3.38143	1.54921
	42										8.08646	6.5692	7.21332	3.24402	4.28326	5.74308	6.34485	4.78163	5.95114	6.05658	2.7279	2.92798	5.25309	5.20375	5.65504	4.44556	6.25146	4.83287	1.13311	4.0623	1.89968	2.18134
	41										2.93606	3.09707	1.52933	2.01674	2.52778	2.94976	2.18736	2.7409	2.4518	1.22481	1.32434	2.3016	2.41215	2.44211	1.99476	2.83948	2.17945	0.463853	1.95261	0.904296	0.972311	1.26589
	40										3.17214	1.50842	2.03177	2.68091	2.96235	2.25112	2.73032	2.69341	1.27695	1.39391	2.51934	2.47075	2.58091	2.00024	2.92112	2.26979	0.526477	1.8719	0.840641	1.0845	1.33923	1.0888
	39										2.33936	3.23447	4.11018	4.87108	3.56823	4.30865	4.22015	1.89644	2.18298	3.83725	3.62592	4.15195	3.09108	4.40664	3.88099	0.790601	3.0609	1.40037	1.67944	2.16736	1.81705	3.66909
	38										1.18022	1.5708	1.77068	1.27951	1.64166	1.56671	0.752037	0.825126	1.4235	1.42569	1.51393	1.23737	1.70371	1.38366	0.318836	1.14774	0.54572	0.58382	0.78043	0.684896	1.42373	0.937998
	37										1.28192	1.52377	1.07397	1.43257	1.25481	0.600821	0.66562	1.21701	1.17986	1.34571	1.04918	1.49266	1.11437	0.263806	0.921377	0.454482	0.533399	0.677366	0.607397	1.23176	0.782513	0.693296
	36										0.852103	0.638914	0.793898	0.783024	0.339373	0.398401	0.686168	0.654838	0.691333	0.597909	0.830713	0.643287	0.147295	0.555338	0.26153	0.300378	0.369604	0.328665	0.708117	0.475234	0.404062	0.491766
	35										1.45997	1.98496	1.88491	0.843682	0.991734	1.82396	1.80902	1.83927	1.47779	2.12655	1.70549	0.401375	1.42022	0.670186	0.763464	0.996102	0.904702	1.84524	1.17329	1.08992	1.32348	1.54441
	34										2.51146	2.23968	1.06134	1.20125	2.13034	2.08864	2.31223	1.83501	2.65289	2.17609	0.48844	1.74301	0.834278	0.979782	1.24342	1.06671	2.25334	1.53732	1.34319	1.57887	1.91294	1.69397
	33										0.686962	0.321121	0.355159	0.639464	0.64598	0.701384	0.556459	0.822917	0.623843	0.148811	0.525614	0.260546	0.303028	0.381029	0.359116	0.670881	0.490723	0.397135	0.505029	0.580354	0.543518	0.456667
	32										0.356952	0.414236	0.752434	0.724125	0.764711	0.647196	0.921708	0.724217	0.161653	0.596631	0.284373	0.343195	0.429428	0.36717	0.796716	0.515277	0.458727	0.534278	0.696575	0.624362	0.51811	0.334161
	31										0.563958	0.958901	0.998742	1.03681	0.828916	1.23514	0.945425	0.231641	0.848998	0.37731	0.44524	0.616632	0.540291	1.02514	0.72665	0.634802	0.759054	0.916624	0.861406	0.702874	0.465747	0.794725
	30										1.08582	1.09696	1.20814	0.97126	1.42269	1.09675	0.260735	0.90385	0.468568	0.537692	0.684027	0.609438	1.24885	0.776902	0.701882	0.856185	1.02784	0.943715	0.843079	0.530614	0.856356	0.708693
	29										0.767179	0.857898	0.698009	1.02414	0.784394	0.18014	0.676901	0.328216	0.395533	0.509552	0.447166	0.916464	0.625873	0.557487	0.658822	0.748173	0.7092	0.641021	0.399515	0.657811	0.52532	0.704577
	28										0.933151	0.814042	1.19063	0.876774	0.210481	0.760399	0.368579	0.4351	0.561313	0.47491	1.05315	0.685773	0.594622	0.744937	0.856297	0.78679	0.686402	0.424275	0.718839	0.593871	0.793638	0.589009
	27										1.00287	1.4351	1.18344	0.251323	0.972924	0.464483	0.564293	0.695491	0.601567	1.29873	0.842583	0.717242	0.920917	1.07464	1.00335	0.853389	0.560366	0.924177	0.735284	1.00766	0.749572	0.873583
	26										0.741849	0.558904	0.12731	0.482137	0.2441	0.29056	0.344878	0.31101	0.676835	0.45493	0.377512	0.482484	0.550332	0.482824	0.442121	0.291423	0.459155	0.382131	0.508906	0.389569	0.422625	0.600721
	25										0.786129	0.188536	0.645884	0.323512	0.383827	0.481394	0.428461	0.901692	0.621626	0.506369	0.627288	0.74832	0.713235	0.616455	0.402572	0.6565	0.500102	0.726795	0.550686	0.633416	0.782727	0.437159
	24										0.0902169	0.318272	0.160416	0.194045	0.23877	0.217869	0.466017	0.322716	0.268964	0.337153	0.386934	0.350858	0.31226	0.195363	0.326254	0.26962	0.358776	0.273387	0.313024	0.395991	0.209427	0.355789
	23										0.351128	0.181088	0.224215	0.275022	0.24209	0.499276	0.324958	0.294853	0.375237	0.407449	0.371406	0.353202	0.226141	0.397463	0.298481	0.410603	0.338167	0.368019	0.471973	0.242592	0.397795	0.192706
	22										0.147423	0.1872	0.225422	0.207045	0.428677	0.288519	0.253382	0.33144	0.371571	0.339047	0.291708	0.191553	0.313054	0.252713	0.335211	0.275277	0.308057	0.408821	0.20041	0.340254	0.168203	0.613917
	21										0.137706	0.174628	0.148356	0.316608	0.218495	0.188201	0.233941	0.256355	0.246376	0.20903	0.14135	0.234358	0.187681	0.248974	0.185775	0.221319	0.25959	0.148192	0.259257	0.118366	0.447516	0.483015
	20										0.100269	0.0958926	0.211368	0.13045	0.118175	0.145041	0.165915	0.154686	0.137577	0.0904024	0.154047	0.118524	0.166964	0.125752	0.136433	0.18033	0.100248	0.156793	0.0812536	0.312336	0.323795	0.323795
	19										0.0306462	0.0673338	0.0425023	0.035772	0.04821	0.0505139	0.0503987	0.0444292	0.0268408	0.0494934	0.0370154	0.0521274	0.0397206	0.0472014	0.0583373	0.0313967	0.0499194	0.0254521	0.103702	0.102767	0.102767	0.102767
	18										0.0416744	0.0289021	0.0241758	0.0307846	0.0326754	0.032776	0.0285318	0.0191433	0.0318257	0.0250946	0.0324363	0.027121	0.030537	0.0385445	0.020585	0.0354854	0.0169923	0.0663793	0.0676441	0.0676441	0.0676441	0.0676441
	17										0.122614	0.1111	0.135739	0.153671	0.143056	0.128173	0.0838073	0.142365	0.117842	0.15474	0.121027	0.132878	0.173164	0.0951589	0.163745	0.0754338	0.320757	0.314544	0.317673	0.315875	0.317673	0.120094
	16										0.0551015	0.066763	0.076229	0.0726674	0.0649406	0.041677	0.0716768	0.0546756	0.0825448	0.0625435	0.0681354	0.0946243	0.0481595	0.077863	0.0397911	0.165518	0.16679	0.16679	0.16679	0.16679	0.0643045	0.16679
	15										0.090835	0.106118	0.100816	0.0892736	0.0608791	0.105704	0.0785254	0.114433	0.0904946	0.103209	0.133671	0.0651307	0.118211	0.0555546	0.225737	0.23768	0.23768	0.23768	0.23768	0.0865578	0.23768	0.23768
	14										0.0709997	0.0658269	0.059437	0.0382356	0.0664422	0.050214	0.0713112	0.0559406	0.0673262	0.0855298	0.0395339	0.0759804	0.0388125	0.161071	0.164391	0.164391	0.164391	0.164391	0.0565341	0.164391	0.164391	0.164391
	13										0.0492177	0.0441925	0.0279777	0.0492823	0.0397997	0.053818	0.0421052	0.0485733	0.0635986	0.0330764	0.0534552	0.0267296	0.122786	0.118791	0.118791	0.118791	0.118791	0.0437217	0.120074	0.120754	0.120754	0.120754
	12										0.0296388	0.0190705	0.0316778	0.0265095	0.0356375	0.0263573	0.0303942	0.0415909	0.021426	0.0384915	0.017171	0.0742204	0.0796804	0.0796804	0.0796804	0.0796804	0.0279865	0.0796804	0.0798503	0.0798503	0.0798503	0.0380683
	11										0.0154407	0.0264539	0.0208304	0.0285418	0.0220453	0.0263004	0.032964	0.0167109	0.0290338	0.0143966	0.0599021	0.0659417	0.0659417	0.0659417	0.0659417	0.0230304	0.0659417	0.0659417	0.0659417	0.0659417	0.027691	0.0659417
	10										0.0400232	0.0348385	0.0422873	0.0324889	0.03972	0.0497022	0.0264895	0.0448519	0.0231325	0.0932062	0.109738	0.109738	0.109738	0.109738	0.0354565	0.109738	0.109738	0.109738	0.109738	0.0488539	0.109738	0.109738
	9										0.0170837	0.0229468	0.0178286	0.0203215	0.0274194	0.0134877	0.0235291	0.0117276	0.0485618	0.0594054	0.0594054	0.0594054	0.0594054	0.0187297	0.0594054	0.0601883	0.0601883	0.0601883	0.0247752	0.0601883	0.0601883	0.0601883
	8										0.0413704	0.0339799	0.0364358	0.0493473	0.0247888	0.0446895	0.022341	0.0957124	0.110804	0.110804	0.110804	0.110804	0.0356	0.110894	0.110894	0.110894	0.110894	0.0470051	0.110894	0.110894	0.110894	0.110894
	7										0.0330908	0.0376769	0.0479865	0.026432	0.0425427	0.0233242	0.0988547	0.11821	0.11821	0.11821	0.11821	0.0408116	0.11821	0.11821	0.11821	0.11821	0.047675	0.11821	0.11821	0.11821	0.11821	0.0339588
	6										0.0372381	0.0450034	0.0237446	0.0404226	0.0217906	0.0866941	0.113337	0.113337	0.113337	0.113365	0.0376244	0.113365	0.113365	0.113365	0.113365	0.0438055	0.113365	0.113365	0.113365	0.113365	0.0332876	0.113365
	5										0.0434802	0.022471	0.0396999	0.0200272	0.0803361	0.107663	0.107663	0.107663	0.107663	0.0338005	0.107663	0.107663	0.107663	0.107663	0.042819	0.107663	0.107663	0.107663	0.107663	0.0314338	0.107663	0.107663
	4										0.0335027	0.0580218	0.030584	0.137916	0.164734	0.161665	0.164615	0.161665	0.0509396	0.161665	0.161665	0.161665	0.161665	0.0646316	0.161665	0.161665	0.161665	0.163532	0.0472154	0.164734	0.164734	0.164734
	3										0.0373949	0.0177671	0.0807817	0.106092	0.106092	0.106092	0.106092	0.0325244	0.106092	0.106092	0.106874	0.106874	0.0414783	0.106874	0.106874	0.106874	0.106874	0.0270557	0.106874	0.106874	0.106874	0.106874
	2										0.0279758	0.119175	0.164244	0.164244	0.164244	0.164244	0.0439681	0.164244	0.164244	0.164244	0.164244	0.0567712	0.164244	0.164244	0.164244	0.168157	0.0411215	0.168665	0.168665	0.168665	0.168665	0.0624851
	1										0.129678	0.184128	0.184128	0.184128	0.184128	0.0522422	0.184128	0.184128	0.184128	0.184128	0.0672221	0.184128	0.184128	0.184128	0.184128	0.0398706	0.184128	0.184128	0.184128	0.184128	0.066052	0.184128
	0										0.173737	0.173737	0.173737	0.173737	0.0454866	0.173737	0.173737	0.173737	0.173737	0.0476292	0.173737	0.173737	0.173737	0.173737	0.0332941	0.175023	0.175023	0.175023	0.175023	0.0458845	0.175023	0.175023
Rate Lower		Year
		2010	2011	2012	2013	2014	2015	2016	2017	2018	2019	2020	2021	2022	2023	2024	2025	2026	2027	2028	2029	2030	2031	2032	2033	2034	2035	2036	2037	2038	2039	2040
Age	84										6.73016	3.24027	5.98961	6.37243	5.50223	4.4141	3.08915	3.05064	4.59636	2.22412	2.57211	1.88284	2.21812	1.49288	1.32412	1.07069	1.0325	0.90483	0.570834	0.651235	0.78064	0.486857
	83										4.00308	5.69937	7.75182	6.06582	4.62357	3.53662	3.23286	5.31806	2.30026	2.84706	2.1071	2.38848	1.6447	1.50804	1.16599	1.0366	0.879029	0.593498	0.634086	0.849694	0.53491	0.737173
	82										5.92549	6.43688	5.38456	4.38523	3.09288	3.1516	4.22832	2.1643	2.40228	1.72764	2.12444	1.43267	1.25693	1.04236	1.00246	0.860375	0.514322	0.562884	0.727928	0.467183	0.594587	0.38555
	81										5.17911	4.1322	3.13976	2.37697	2.19705	3.27263	1.67342	1.92482	1.29756	1.45404	1.11013	1.0008	0.705239	0.727762	0.658326	0.360421	0.42263	0.555022	0.304172	0.438892	0.320631	0.311219
	80										3.94265	3.3073	2.44532	2.44562	3.55603	1.75833	1.92921	1.21788	1.54579	1.06942	1.0076	0.776228	0.746037	0.662011	0.361772	0.431453	0.568105	0.355494	0.433802	0.300597	0.322001	0.31359
	79										3.51877	2.70705	2.60888	3.73476	1.87297	2.17119	1.31578	1.63608	1.20423	1.15791	0.852529	0.77409	0.730478	0.413661	0.431585	0.63026	0.384488	0.520467	0.315088	0.349525	0.36185	0.336897
	78										4.03926	3.8126	5.69792	2.92028	3.43982	2.00177	2.67256	1.78962	1.76583	1.32581	1.194	1.11453	0.663787	0.695593	0.924172	0.570496	0.706394	0.479406	0.529869	0.541474	0.529879	0.58624
	77										3.80867	6.05166	2.96087	3.16125	2.29833	2.82051	1.8753	1.74782	1.26018	1.19313	1.12416	0.661427	0.728767	0.945723	0.617475	0.84266	0.557121	0.540247	0.519833	0.540955	0.674798	0.295207
	76										5.93244	2.71434	3.11572	1.96825	2.65562	1.77062	1.58128	1.17502	1.20717	0.949701	0.669514	0.666571	0.949481	0.500176	0.712941	0.512641	0.52329	0.495707	0.518154	0.5552	0.24351	0.161048
	75										3.56749	4.55683	2.868	3.44021	2.32669	2.21262	1.65134	1.60328	1.47846	0.863066	0.910205	1.24936	0.801311	1.03422	0.657694	0.666595	0.721204	0.659145	0.835023	0.37497	0.232098	0.439762
	74										4.08002	2.61153	3.14494	2.23919	2.27887	1.59962	1.65576	1.24376	0.841333	0.879655	1.19697	0.779143	1.01108	0.643482	0.66182	0.651763	0.675257	0.690032	0.345048	0.223648	0.428654	0.413533
	73										2.18568	2.68786	1.86479	1.59523	1.36157	1.2693	1.03155	0.682689	0.757918	0.961475	0.590549	0.816634	0.555299	0.580498	0.520199	0.531734	0.599286	0.288757	0.175404	0.34244	0.333323	0.382023
	72										2.68193	1.88632	1.80495	1.43168	1.31158	1.12304	0.657668	0.764967	1.04708	0.617395	0.821016	0.537889	0.611754	0.556539	0.540778	0.647087	0.275663	0.189084	0.355356	0.355679	0.390569	0.466035
	71										3.11415	2.70378	2.05259	2.13799	1.78802	1.21853	1.17258	1.43125	0.991061	1.34226	0.866227	0.836169	0.830797	0.838808	0.995796	0.455978	0.281088	0.502717	0.526698	0.556055	0.679214	0.330798
	70										2.52087	1.90623	1.88055	1.50566	1.07663	1.14308	1.34742	0.913799	1.25289	0.823069	0.825677	0.775444	0.752937	0.908734	0.390907	0.265272	0.490408	0.484472	0.519918	0.651542	0.34269	0.655161
	69										1.48773	1.38402	1.26242	0.764923	0.824127	1.01242	0.62165	0.836562	0.590154	0.625301	0.536452	0.590922	0.628804	0.28982	0.183764	0.348732	0.344105	0.410959	0.481398	0.229563	0.458207	0.458128
	68										1.76018	1.44226	0.915547	0.985049	1.32405	0.832852	1.04953	0.685903	0.704484	0.687769	0.711909	0.832205	0.363892	0.233884	0.453704	0.461548	0.530717	0.608427	0.317034	0.560144	0.540709	0.243204
	67										1.42318	0.924495	1.04627	1.31211	0.858799	1.11348	0.795618	0.751963	0.68514	0.745829	0.824644	0.365026	0.235874	0.415667	0.46301	0.455093	0.589568	0.305017	0.616228	0.526534	0.239737	0.512599
	66										1.18033	1.19148	1.56758	0.983362	1.37088	0.855368	0.919515	0.899386	0.866841	0.987008	0.412358	0.266387	0.517754	0.553232	0.544512	0.71864	0.332918	0.640098	0.681946	0.298708	0.560753	0.970766
	65										1.65218	2.19019	1.46932	1.8377	1.2437	1.18363	1.16181	1.34934	1.42564	0.578013	0.412105	0.744392	0.736698	0.810891	1.01745	0.482169	0.966193	0.893326	0.381161	0.746124	1.4065	0.72256
	64										2.94174	1.87609	2.36451	1.67558	1.52956	1.49438	1.6888	1.88171	0.834448	0.498629	0.978777	1.0299	1.05695	1.29979	0.634435	1.1946	1.20559	0.513662	1.01799	1.91398	0.978568	0.9592
	63										1.96221	2.6494	1.8985	1.88119	1.752	1.67243	2.08699	0.838718	0.535111	1.05682	1.01212	1.13242	1.39461	0.602689	1.34061	1.23253	0.54118	1.09937	1.90294	1.11914	0.973633	1.3586
	62										1.72048	1.0626	1.11732	1.00569	1.07022	1.22756	0.471551	0.350635	0.710017	0.649236	0.731564	0.852952	0.412326	0.82101	0.769995	0.320732	0.658461	1.21968	0.644774	0.562193	0.772025	0.504888
	61										1.46141	1.56729	1.46214	1.46842	1.64342	0.749906	0.46811	0.959019	0.853916	0.923063	1.16293	0.570358	1.15633	1.07655	0.448067	0.938051	1.60567	0.93011	0.761087	1.03223	0.719448	0.827365
	60										2.00922	1.74021	1.90016	2.20324	0.931027	0.61602	1.13052	1.08384	1.30833	1.58156	0.718001	1.48056	1.49963	0.596103	1.23199	2.07896	1.20505	0.993603	1.55014	0.927125	1.19881	0.487163
	59										1.85386	1.84762	2.07819	0.881366	0.586415	1.0576	1.04822	1.19365	1.34786	0.649908	1.36078	1.22139	0.530307	1.09537	1.95861	1.03419	0.830256	1.21827	0.846419	1.02693	0.399406	0.62285
	58										1.51668	1.6471	0.717336	0.449183	0.914964	0.862501	0.97611	1.21331	0.47839	1.19319	1.06986	0.475564	0.896913	1.46585	0.901577	0.758703	1.08725	0.711491	0.855482	0.396961	0.50671	0.587258
	57										2.13622	0.912816	0.584155	1.15791	1.06778	1.20171	1.54951	0.721115	1.40821	1.35456	0.550878	1.18305	2.00315	1.06592	0.943485	1.3576	0.900696	1.08682	0.444945	0.664641	0.83803	0.809836
	56										1.1118	0.693557	1.48636	1.39717	1.47092	1.954	0.884467	1.81601	1.61456	0.677028	1.42511	2.31816	1.26551	1.06814	1.70246	1.04254	1.22269	0.578249	0.876448	1.00959	0.884957	0.832639
	55										0.806375	1.57632	1.43366	1.52251	1.85833	0.848057	1.89999	1.72834	0.695942	1.38913	2.52194	1.53111	1.2495	1.68275	1.1351	1.16716	0.588646	0.831104	0.976353	0.98929	0.850813	1.0898
	54										1.54666	1.46547	1.59116	1.99367	0.98611	1.76383	1.52572	0.692649	1.45475	2.64941	1.31439	1.24387	1.74815	1.15306	1.28298	0.575024	0.802144	1.03118	0.960778	0.817144	1.10192	1.07359
	53										1.44707	1.79377	2.15754	0.991094	2.1643	1.89948	0.761403	1.57803	2.62864	1.41053	1.39093	1.77691	1.24556	1.37985	0.584712	0.921178	1.08278	1.05204	0.896676	1.0989	1.13034	0.479482
	52										2.15899	2.63345	1.21598	2.63611	2.15589	0.91971	1.86728	3.40353	1.77446	1.60582	2.25769	1.52917	1.63551	0.817907	1.06802	1.33969	1.39155	1.0734	1.37591	1.23921	0.530495	0.651405
	51										2.3217	1.10094	2.19139	2.1778	0.800477	1.60334	2.88315	1.81919	1.66522	1.95897	1.47244	1.504	0.690506	0.990657	1.12092	1.25347	1.01348	1.2622	1.20683	0.528799	0.56647	1.01952
	50										0.888759	1.77812	1.59857	0.774967	1.44971	2.33121	1.34954	1.26993	1.60228	1.15416	1.34548	0.547896	0.818603	0.998255	0.983817	0.774078	1.09988	0.971423	0.434601	0.453901	0.851899	0.746633
	49										0.749226	0.762186	0.323461	0.618665	1.04439	0.605222	0.522541	0.700931	0.464744	0.533863	0.262783	0.355273	0.439049	0.405698	0.345621	0.438948	0.409759	0.177294	0.197394	0.36604	0.321362	0.34039
	48										1.44266	0.697493	1.27561	2.3766	1.29345	1.16076	1.44816	1.08677	1.13817	0.527579	0.733393	0.86662	0.887734	0.723366	0.951157	0.862349	0.398592	0.444247	0.78825	0.633232	0.732392	0.473728
	47										0.413942	0.764832	1.39478	0.737807	0.713048	0.894358	0.617234	0.708756	0.337138	0.460141	0.533578	0.560914	0.421492	0.544114	0.552533	0.211581	0.241392	0.440452	0.366192	0.417738	0.302739	0.392024
	46										0.584848	1.04498	0.505129	0.487329	0.690802	0.486329	0.489254	0.240683	0.338446	0.438313	0.425424	0.317768	0.409764	0.365498	0.159364	0.185406	0.317891	0.284373	0.309592	0.214365	0.305784	0.237353
	45										2.12969	1.15448	1.12445	1.37825	1.0767	1.02395	0.510759	0.700787	0.833208	0.780706	0.671299	0.825964	0.769732	0.327202	0.357835	0.688161	0.527189	0.611607	0.432424	0.603903	0.531501	0.106548
	44										0.595116	0.576632	0.766722	0.531484	0.605175	0.27658	0.358794	0.471173	0.429807	0.375352	0.484189	0.449347	0.189842	0.202893	0.362965	0.326321	0.353867	0.244426	0.344665	0.281975	0.0629688	0.204765
	43										0.674122	0.868273	0.614	0.65271	0.309366	0.448674	0.517414	0.567184	0.453862	0.513432	0.510237	0.228904	0.259989	0.42163	0.369968	0.420418	0.273037	0.389553	0.318366	0.0709103	0.240841	0.130348
	42										1.13475	0.80828	0.851436	0.430496	0.596596	0.731572	0.607581	0.573616	0.737183	0.657878	0.30268	0.329994	0.527088	0.448185	0.517695	0.350754	0.482725	0.447411	0.0916068	0.313296	0.161577	0.184289
	41										0.353463	0.446442	0.174035	0.254111	0.312261	0.29222	0.260411	0.29568	0.285558	0.123324	0.143705	0.24859	0.227259	0.243097	0.160436	0.234701	0.199826	0.0385432	0.145241	0.0774661	0.0816857	0.103362
	40										0.441968	0.209592	0.288854	0.369745	0.33893	0.28862	0.355456	0.336489	0.144725	0.151195	0.282108	0.221023	0.244259	0.187706	0.270191	0.190306	0.0461741	0.154598	0.0823063	0.0884756	0.11071	0.0858724
	39										0.376097	0.461521	0.619329	0.539183	0.477616	0.556102	0.519661	0.249939	0.246871	0.407433	0.373081	0.430384	0.278728	0.430764	0.3362	0.0705241	0.229814	0.128585	0.143397	0.172382	0.130195	0.33208
	38										0.166204	0.238824	0.207059	0.184207	0.227581	0.227116	0.0940671	0.102089	0.17657	0.150727	0.159522	0.113097	0.160315	0.116872	0.0297593	0.109646	0.051246	0.0524151	0.0731091	0.0555866	0.121503	0.0768226
	37										0.197905	0.187055	0.165039	0.17231	0.175442	0.0798756	0.0848591	0.134116	0.125075	0.125016	0.0917831	0.126032	0.110949	0.0219566	0.0753458	0.0418425	0.0445343	0.0576407	0.0494782	0.103608	0.059384	0.0554009
	36										0.110416	0.0998203	0.112658	0.107237	0.0492031	0.0479246	0.0837369	0.0735685	0.0862417	0.0587002	0.0828704	0.0637594	0.0141786	0.0516171	0.0266158	0.0284457	0.0383164	0.0273324	0.0603871	0.0409519	0.0358977	0.0450105
	35										0.241876	0.26708	0.269509	0.119543	0.112896	0.219252	0.192797	0.199296	0.141568	0.219078	0.163254	0.0326954	0.123091	0.0639343	0.0714857	0.0932059	0.0668334	0.151327	0.0997885	0.0779536	0.110513	0.114757
	34										0.375806	0.341236	0.154596	0.169871	0.280176	0.242519	0.23802	0.168241	0.238028	0.206447	0.0469203	0.156755	0.0802318	0.0897247	0.110669	0.0773182	0.18025	0.127723	0.107567	0.135627	0.14809	0.142641
	33										0.113342	0.0516129	0.053466	0.0833517	0.0724543	0.0851868	0.0516183	0.0801695	0.0650956	0.0147973	0.0483236	0.0254916	0.027117	0.0359949	0.0252329	0.060574	0.0349481	0.0328108	0.0398527	0.0451456	0.0413338	0.0317017
	32										0.0555664	0.0583893	0.0932883	0.0837936	0.0881388	0.0608496	0.101689	0.0759059	0.0165173	0.0555731	0.0291464	0.0300405	0.0398543	0.0292182	0.0631755	0.0408997	0.035099	0.0456247	0.0560033	0.052291	0.0382667	0.0298015
	31										0.0831479	0.134324	0.118305	0.125944	0.090115	0.130011	0.10732	0.0224389	0.0773338	0.0412488	0.0456448	0.0569995	0.0456825	0.0986134	0.0627402	0.0552815	0.0662137	0.0779524	0.0727217	0.0554655	0.0392408	0.0563304
	30										0.175865	0.139166	0.163957	0.116136	0.157497	0.126201	0.0272127	0.0913735	0.0486407	0.0522247	0.0656468	0.0487867	0.10914	0.0686352	0.0645739	0.0735141	0.0896371	0.0761428	0.0655869	0.0474493	0.0689392	0.0541846
	29										0.110004	0.118053	0.0852198	0.120506	0.0865145	0.0224139	0.0704176	0.0378192	0.0392464	0.0485049	0.0345548	0.0823702	0.0546757	0.0480342	0.0564948	0.0656819	0.0629117	0.0485937	0.0337346	0.0517624	0.040663	0.0472862
	28										0.132558	0.096752	0.135653	0.109659	0.0262819	0.0817471	0.0417164	0.047979	0.059023	0.0434653	0.104013	0.0633636	0.0547661	0.0670464	0.0822011	0.0746387	0.0570425	0.0398205	0.0569701	0.0485467	0.0574803	0.0434362
	27										0.113231	0.170663	0.132632	0.0280845	0.101714	0.0554488	0.0596908	0.0706342	0.0545761	0.120929	0.0756955	0.0673073	0.0855536	0.0982828	0.0835064	0.0697933	0.0473446	0.0721683	0.0575202	0.0740238	0.0508499	0.0521015
	26										0.0964241	0.0736249	0.0164605	0.0528401	0.0296794	0.0314699	0.0396049	0.029652	0.0656195	0.0404749	0.036783	0.0449096	0.0519878	0.0483478	0.0386007	0.0256745	0.040835	0.0297787	0.03884	0.0271109	0.0263634	0.0308421
	25										0.0966679	0.0238039	0.0809285	0.0435423	0.0463962	0.0595128	0.0438043	0.103852	0.0561826	0.0531054	0.0623568	0.0734465	0.064148	0.0542591	0.0351458	0.0583152	0.0439981	0.0536774	0.0391837	0.036754	0.0466739	0.0182138
	24										0.0122052	0.0420912	0.0215943	0.0238984	0.0279262	0.0216668	0.0483915	0.0299355	0.0281942	0.031529	0.0357156	0.0334225	0.0291239	0.0180518	0.0282596	0.0218402	0.0268667	0.0207228	0.021329	0.0217777	0.00928717	0.00662526
	23										0.0479912	0.0252921	0.0242062	0.0318509	0.0235445	0.0557478	0.0335348	0.0301706	0.0343683	0.0407101	0.038658	0.032764	0.0209396	0.0333153	0.0255543	0.0341284	0.0220597	0.0262066	0.0263939	0.00985647	0.00888499	2.75479e-05
	22										0.0232792	0.0218545	0.0298458	0.021262	0.0513463	0.0313764	0.0267062	0.0323716	0.0372744	0.0348508	0.0274101	0.0190573	0.0263709	0.0228559	0.0275082	0.0190289	0.0193511	0.0225422	0.00754953	0.00530531	2.69442e-05	1.44416e-05
	21										0.016835	0.0206448	0.0155015	0.0330311	0.0220484	0.0206981	0.0227222	0.0276203	0.0251659	0.0201982	0.0137627	0.0201098	0.0165847	0.0185173	0.0150728	0.0138701	0.0155929	0.00617402	0.00533841	1.82719e-05	1.06105e-05	0.0997757
	20										0.0138481	0.0106175	0.0246721	0.0150562	0.0135213	0.0152893	0.018182	0.0161075	0.0146301	0.00937138	0.0147698	0.0116397	0.013894	0.0104288	0.00972299	0.0108723	0.00392111	0.00321985	1.017e-05	7.72743e-06	0.0656945	0.0656945
	19										0.00335099	0.00804363	0.00416985	0.00420662	0.00509463	0.00610731	0.00512281	0.00436277	0.0030846	0.00437193	0.00364549	0.00438	0.0033602	0.00344114	0.00366654	0.00151113	0.00096928	3.7868e-06	2.28282e-06	0.0205753	0.0205753	0.0205753
	18										0.00547548	0.00344765	0.00311118	0.00352237	0.00433331	0.00390765	0.00312231	0.00225403	0.00325553	0.00255556	0.00308233	0.00227366	0.00202107	0.00242672	0.000773866	0.0005967	2.70573e-06	1.53651e-06	0.0151105	0.0151105	0.0151105	0.0151105
	17										0.0148501	0.0145183	0.017295	0.0212818	0.0180415	0.0153838	0.0107595	0.0148356	0.0122688	0.0137165	0.0107872	0.0111147	0.0119535	0.00434026	0.00309459	1.18904e-05	7.91541e-06	0.0689471	0.0689471	0.0689471	0.0689471	4.55228e-05
	16										0.00807042	0.00936225	0.0108983	0.0096656	0.00757155	0.005329	0.00814036	0.00615622	0.00775213	0.00535654	0.00549985	0.00603804	0.00193572	0.000957408	6.57525e-06	3.81143e-06	0.0356537	0.0356537	0.0356537	0.0356537	1.88978e-05	0.0356537
	15										0.0134826	0.0151702	0.0150932	0.0111128	0.00728998	0.0106552	0.0084778	0.0106675	0.00863909	0.00837372	0.00863019	0.00340182	0.00272131	9.66434e-06	5.99423e-06	0.0493811	0.0493811	0.0493811	0.0493811	2.64439e-05	0.0493811	0.0493811
	14										0.0114055	0.0103939	0.00803834	0.00523081	0.00864934	0.00619838	0.00750705	0.00642784	0.00578448	0.00629932	0.00217899	0.00159427	6.08237e-06	3.83539e-06	0.0334735	0.0334735	0.0334735	0.0334735	1.61099e-05	0.0334735	0.0334735	0.0334735
	13										0.00829528	0.00649108	0.00429903	0.00669818	0.00502926	0.00620803	0.00483514	0.00437427	0.00524147	0.00160463	0.00153248	4.75514e-06	2.85244e-06	0.0278478	0.0278478	0.0278478	0.0278478	1.55613e-05	0.0278478	0.0278478	0.0278478	0.0278478
	12										0.00470889	0.00328453	0.00480536	0.00377736	0.00410118	0.00329903	0.00331765	0.00386402	0.00103612	0.00105653	3.28615e-06	2.31012e-06	0.019562	0.0195083	0.019562	0.0195083	1.08354e-05	0.019562	0.019562	0.019562	0.019562	4.54333e-06
	11										0.00256162	0.00380395	0.0029561	0.00365489	0.00277045	0.00266049	0.00319961	0.000877062	0.000725528	2.59511e-06	1.7308e-06	0.0158754	0.0158754	0.0158754	0.0158754	7.59753e-06	0.0158754	0.0158754	0.0158754	0.0158754	3.93954e-06	0.0158754
	10										0.0056376	0.00509347	0.00585599	0.00458362	0.00429537	0.00454463	0.0015352	0.00131011	4.25891e-06	2.86916e-06	0.0240164	0.0240164	0.0240164	0.0240164	1.15052e-05	0.0240164	0.0240164	0.0240164	0.0240164	5.74517e-06	0.0240164	0.0240164
	9										0.00269247	0.00330166	0.00246934	0.00256302	0.00293176	0.00101255	0.000698668	2.44697e-06	1.67469e-06	0.014	0.014	0.014	0.014	6.12572e-06	0.014	0.014	0.014	0.014	3.06273e-06	0.014	0.014	0.014
	8										0.00582793	0.00452382	0.00459215	0.00507255	0.00158207	0.000942062	4.50484e-06	2.63748e-06	0.0240957	0.0240957	0.0240957	0.0240957	1.16924e-05	0.0240957	0.0240957	0.0240957	0.0240957	5.03184e-06	0.0240957	0.0240957	0.0240957	0.0240957
	7										0.00511109	0.00503922	0.00496632	0.00157744	0.00157532	4.69213e-06	3.20404e-06	0.0259443	0.0259443	0.0259443	0.0259443	1.46433e-05	0.0259443	0.0259443	0.0259443	0.0259443	7.05794e-06	0.0259443	0.0259443	0.0259443	0.0259443	1.09948e-05
	6										0.00493608	0.00541182	0.00189996	0.00111244	4.82598e-06	3.11445e-06	0.025967	0.025967	0.025967	0.025967	1.2288e-05	0.025967	0.025967	0.025967	0.025967	6.26639e-06	0.025967	0.025967	0.025967	0.025967	1.07735e-05	0.025967
	5										0.00507117	0.00171885	0.00151368	4.41181e-06	2.91482e-06	0.0231082	0.0231082	0.0231082	0.0231082	1.07378e-05	0.0231082	0.0231082	0.0231082	0.0231082	5.93742e-06	0.0231082	0.0231082	0.0231082	0.0231082	1.01461e-05	0.0231082	0.0231082
	4										0.00269417	0.00210226	7.74241e-06	4.97067e-06	0.0386925	0.0386925	0.0386925	0.0386925	1.5829e-05	0.0386925	0.0386925	0.0386925	0.0386925	9.02808e-06	0.0386925	0.0386925	0.0386925	0.0386925	1.64826e-05	0.0386925	0.0386925	0.0386925
	3										0.00122988	4.16098e-06	3.10393e-06	0.0211031	0.0211031	0.0211031	0.0211031	1.26102e-05	0.0211031	0.0211031	0.0211031	0.0211031	5.24638e-06	0.0211031	0.0211031	0.0211031	0.0211031	1.09624e-05	0.0211031	0.0211031	0.0211031	0.0211031
	2										6.03207e-06	4.82073e-06	0.0305855	0.0305855	0.0305855	0.0305855	1.83766e-05	0.0305855	0.0305855	0.0305855	0.0305855	1.03389e-05	0.0305855	0.0305855	0.0305855	0.0305855	1.8183e-05	0.0305855	0.0305855	0.0305855	0.0305855	1.18043e-05
	1										4.92564e-06	0.0300389	0.0300389	0.0300389	0.0300389	1.5204e-05	0.0300389	0.0300389	0.0300389	0.0300389	9.10647e-06	0.0300389	0.0300389	0.0300389	0.0300389	1.88624e-05	0.0300389	0.0300389	0.0300389	0.0300389	1.23307e-05	0.0300389
	0										0.0273653	0.0273653	0.0273653	0.0273653	1.58462e-05	0.0273653	0.0273653	0.0273653	0.0273653	9.96711e-06	0.0273653	0.0273653	0.0273653	0.0273653	1.70635e-05	0.0273653	0.0273653	0.0273653	0.0273653	1.0141e-05	0.0273653	0.0273653

## Sheet: Liver
Liver and Intrahepatic Bile Duct
Rows are ages 84 backwards to 0 by 1 year intervals
Columns are years from 2010 to 2040 in 1 year intervals
Rate of Cancer		Year
		2010	2011	2012	2013	2014	2015	2016	2017	2018	2019	2020	2021	2022	2023	2024	2025	2026	2027	2028	2029	2030	2031	2032	2033	2034	2035	2036	2037	2038	2039	2040
Age	84	0.07639	6.53583e-07	5.82111e-07	1.61953	1.51856	1.55328	0.752964	3.23686	1.23233	0.958499	0.603982	1.19022	0.46219	0.739315	0.704873	0.374183	0.69841	1.54198	0.531582	0.763381	0.224809	0.390819	0.666645	2.49599e-07	0.557445	0.256534	0.812685	0.837257	0.719538	0.470471	0.350564
	83	6.49821e-07	7.18538e-07	1.55481	1.35671	1.99452	1.13619	1.62168	3.08872	0.988777	0.695573	1.37071	0.532279	0.851428	0.811764	0.430926	0.80432	1.77581	0.612194	0.879144	0.2589	0.450085	0.767738	2.8745e-07	0.641979	0.295436	0.935925	0.964223	0.828653	0.541816	0.403725	0.261876
	82	6.01571e-07	1.61609	1.09678	1.5005	1.22852	2.06057	1.30306	2.08686	0.604217	1.32926	0.51618	0.825677	0.787212	0.417893	0.779994	1.7221	0.593679	0.852555	0.25107	0.436473	0.744518	2.78756e-07	0.622562	0.286501	0.907618	0.935061	0.803591	0.525429	0.391515	0.253956	0.23851
	81	0.803386	0.676904	0.72026	0.548784	1.32294	0.983122	0.522759	0.757198	0.685615	0.297225	0.475438	0.453289	0.240629	0.449133	0.991613	0.34185	0.490914	0.14457	0.251328	0.428705	1.60512e-07	0.358481	0.164972	0.522621	0.538423	0.46272	0.30255	0.225441	0.146232	0.137338	0.301893
	80	0.983445	1.29916	0.769874	1.72712	1.8447	1.15268	0.554347	2.51109	0.448044	0.800096	0.762822	0.404945	0.755828	1.66875	0.575285	0.82614	0.243291	0.42295	0.721451	2.70119e-07	0.603274	0.277624	0.879498	0.90609	0.778694	0.50915	0.379385	0.246088	0.23112	0.508043	0.492126
	79	1.10516	0.813077	1.41866	1.41009	1.26638	0.715693	1.0764	0.960817	0.706181	0.75164	0.399009	0.744748	1.64428	0.566852	0.81403	0.239725	0.41675	0.710875	2.6616e-07	0.59443	0.273555	0.866605	0.892808	0.767279	0.501686	0.373823	0.24248	0.227732	0.500596	0.484912	0.351242
	78	0.263624	0.571061	0.441463	0.368958	0.299692	0.529675	0.156979	0.577202	0.252858	0.149852	0.279697	0.617526	0.212886	0.305716	0.0900309	0.156514	0.266976	9.99587e-08	0.223244	0.102736	0.325462	0.335302	0.288158	0.188413	0.140393	0.0910657	0.0855268	0.188003	0.182113	0.131912	0.0908241
	77	2.52566	2.42402	1.57567	1.19104	3.02549	1.0537	1.28638	2.81921	0.687648	1.43286	3.16353	1.0906	1.56616	0.46122	0.801808	1.36769	5.1208e-07	1.14366	0.526307	1.66731	1.71772	1.47621	0.965222	0.71922	0.466522	0.438146	0.963125	0.93295	0.675774	0.465284	0.138158
	76	0.887325	0.716079	0.420986	0.995181	0.498149	0.714659	0.520022	0.634557	0.544207	1.34135	0.46242	0.664059	0.19556	0.339971	0.579909	2.17125e-07	0.484917	0.223157	0.706949	0.728324	0.625921	0.409259	0.304953	0.197808	0.185776	0.40837	0.395576	0.286532	0.197283	0.0585799	0.200362
	75	1.00382	0.73268	1.34708	0.627503	1.29387	1.10637	0.448246	1.92318	1.95098	0.750858	1.07827	0.317542	0.552031	0.941633	3.52558e-07	0.787388	0.362353	1.14791	1.18262	1.01635	0.664538	0.49517	0.321192	0.301656	0.663094	0.642319	0.465258	0.32034	0.0951196	0.325339	0.323684
	74	0.611958	1.39685	0.506079	0.971085	1.19345	0.568208	0.809422	4.10789	0.650696	1.04318	0.307209	0.534067	0.910991	3.41085e-07	0.761765	0.350562	1.11056	1.14414	0.983272	0.642913	0.479057	0.31074	0.29184	0.641516	0.621417	0.450118	0.309915	0.0920242	0.314752	0.313151	0.0757021
	73	1.09162	0.491008	0.732778	0.838078	0.573485	0.960018	1.61766	1.28191	0.845851	0.278086	0.483438	0.824631	3.08751e-07	0.689552	0.317329	1.00528	1.03568	0.89006	0.581966	0.433643	0.281282	0.264174	0.580702	0.562508	0.407448	0.280536	0.0833005	0.284914	0.283465	0.0685257	0.0966653
	72	0.223873	0.414797	0.368971	0.234961	0.56531	1.1194	0.294523	0.972223	0.131554	0.255317	0.43551	1.6306e-07	0.364171	0.16759	0.530916	0.546968	0.470064	0.307352	0.229019	0.148553	0.139517	0.306684	0.297076	0.215184	0.148159	0.0439932	0.150471	0.149705	0.0361902	0.0510515	0.0432405
	71	0.294201	0.3249	0.160915	0.360292	1.02538	0.317037	0.347474	0.235218	0.187888	0.357792	1.33961e-07	0.299184	0.137683	0.436172	0.44936	0.38618	0.252504	0.18815	0.122043	0.11462	0.251956	0.244062	0.176784	0.121719	0.0361425	0.123619	0.12299	0.029732	0.0419413	0.0355241	0.036183
	70	0.669533	0.41169	0.716921	1.89875	0.843775	1.08675	0.244254	0.976069	0.765007	3.19761e-07	0.714142	0.328646	1.04113	1.07261	0.921801	0.60272	0.449107	0.291313	0.273595	0.60141	0.582568	0.421978	0.29054	0.0862712	0.295075	0.293573	0.0709694	0.100113	0.0847949	0.0863678	0.168796
	69	0.223894	0.484055	0.997095	0.412344	0.7633	0.201604	0.267487	1.04881	1.80431e-07	0.449865	0.207026	0.655848	0.675678	0.580677	0.379676	0.28291	0.183509	0.172348	0.378851	0.366982	0.26582	0.183022	0.0543455	0.185879	0.184933	0.0447063	0.0630647	0.0534156	0.0544064	0.106331	0.218793
	68	0.724131	1.85187	0.595631	1.02607	0.389508	0.607308	0.790621	6.80445e-07	0.698262	0.358735	1.13645	1.17081	1.0062	0.657902	0.490226	0.317985	0.298644	0.656473	0.635905	0.460613	0.317141	0.0941698	0.32209	0.320452	0.077467	0.109278	0.0925584	0.0942753	0.18425	0.379125	0.0388223
	67	0.709913	0.283481	0.379812	0.134175	0.300676	0.459989	1.31443e-07	0.674796	0.142686	0.504628	0.519886	0.44679	0.292134	0.217679	0.141197	0.132609	0.291499	0.282366	0.20453	0.140823	0.041815	0.143021	0.142293	0.0343983	0.0485238	0.0410995	0.0418618	0.081814	0.168346	0.0172386	0.00574759
	66	0.41015	0.682242	0.18745	0.390911	0.859531	2.8863e-07	0.491972	0.520427	0.757537	0.87127	0.748769	0.489583	0.364805	0.236631	0.222238	0.488519	0.473214	0.342768	0.236003	0.0700772	0.239686	0.238467	0.0576477	0.0813204	0.068878	0.0701557	0.137111	0.282129	0.0288899	0.00963231	0.330795
	65	0.44343	0.15126	0.245335	0.502005	2.42282e-07	0.485301	0.170449	1.24122	0.58756	0.563715	0.368585	0.274646	0.178149	0.167313	0.367784	0.356262	0.258055	0.177676	0.052758	0.180449	0.179531	0.0434004	0.0612225	0.0518552	0.0528171	0.103225	0.212402	0.0217499	0.00725173	0.249041	0.132115
	64	0.212279	0.427459	0.68028	3.05539e-07	0.87961	0.363048	0.877773	2.07872	0.820837	0.599167	0.44646	0.289596	0.271982	0.597865	0.579133	0.41949	0.288827	0.0857625	0.293335	0.291843	0.070551	0.0995223	0.084295	0.0858586	0.167801	0.345278	0.0353564	0.0117883	0.404837	0.214764	0.31483
	63	0.205766	0.406554	1.42017e-07	0.380478	0.225703	0.641278	0.504224	0.996082	0.299254	0.248936	0.161472	0.151651	0.333356	0.322912	0.233898	0.161044	0.0478192	0.163557	0.162725	0.0393376	0.0554914	0.047001	0.0478728	0.0935618	0.192519	0.0197139	0.00657289	0.225728	0.119747	0.175542	0.356838
	62	0.17226	7.47064e-08	0.155665	0.0859338	0.350919	0.324245	0.212672	0.319643	0.109437	0.079248	0.0744279	0.163606	0.15848	0.114794	0.0790377	0.0234689	0.0802712	0.0798628	0.0193063	0.0272343	0.0230674	0.0234952	0.0459187	0.0944854	0.00967529	0.00322587	0.110784	0.0587701	0.0861533	0.17513	0.0160403
	61	8.6429e-08	0.223585	0.0959977	0.364811	0.484474	0.373419	0.186344	0.319173	0.0951269	0.0997385	0.219243	0.212374	0.153831	0.105916	0.03145	0.107569	0.107022	0.0258718	0.0364959	0.0309118	0.0314852	0.0615342	0.126617	0.0129655	0.00432289	0.148458	0.078756	0.115451	0.234687	0.0214951	0.0216272
	60	0.373585	0.19914	0.588586	0.727406	0.805818	0.472549	0.268734	0.40069	0.172911	0.424324	0.41103	0.297726	0.20499	0.0608685	0.208189	0.20713	0.0500723	0.0706342	0.0598269	0.0609366	0.119093	0.245055	0.0250936	0.00836654	0.287326	0.152425	0.223445	0.454214	0.0416017	0.0418574	0.193041
	59	0.106464	0.390667	0.375507	0.387118	0.326278	0.218048	0.107945	0.233038	0.235373	0.254533	0.184369	0.126942	0.0376933	0.128923	0.128267	0.0310077	0.0437408	0.0370483	0.0377355	0.0737496	0.151752	0.0155394	0.00518105	0.177929	0.0943902	0.13837	0.281276	0.0257622	0.0259206	0.119542	0.0832163
	58	0.305534	0.364604	0.292342	0.229298	0.220242	0.128127	0.0918394	0.464054	0.206543	0.167019	0.114996	0.0341461	0.116791	0.116196	0.0280897	0.0396246	0.0335619	0.0341844	0.0668094	0.137471	0.0140771	0.00469349	0.161185	0.0855076	0.125349	0.254806	0.0233378	0.0234813	0.108292	0.0753852	0.0583461
	57	0.41021	0.408344	0.249104	0.222661	0.186174	0.156819	0.263089	0.585806	0.194968	0.149862	0.0444992	0.152201	0.151427	0.0366064	0.0516386	0.0437377	0.044549	0.0870658	0.179152	0.0183452	0.00611654	0.210056	0.111433	0.163354	0.332063	0.0304138	0.0306008	0.141126	0.0982418	0.0760365	0.029603
	56	0.553098	0.418896	0.291216	0.226598	0.274327	0.540832	0.399833	0.665731	0.210611	0.0698157	0.238792	0.237577	0.0574326	0.0810169	0.068621	0.0698939	0.136599	0.281076	0.0287821	0.00959636	0.329561	0.17483	0.25629	0.52098	0.0477168	0.0480102	0.221416	0.154134	0.119295	0.0464447	0.152945
	55	0.343462	0.296441	0.179401	0.202116	0.572703	0.497549	0.275055	0.435324	0.0593935	0.226787	0.225633	0.0545452	0.0769438	0.0651711	0.06638	0.129732	0.266945	0.0273351	0.00911391	0.312992	0.16604	0.243405	0.494788	0.0453179	0.0455965	0.210285	0.146385	0.113298	0.0441097	0.145256	0.0456147
	54	0.138958	0.104405	0.0914832	0.241232	0.301214	0.195681	0.102827	0.0701847	0.1103	0.12251	0.029616	0.0417777	0.0353855	0.0360419	0.0704396	0.144941	0.014842	0.00494852	0.169943	0.0901538	0.13216	0.268651	0.0246059	0.0247572	0.114177	0.0794815	0.0615165	0.02395	0.0788684	0.0247671	0.00927723
	53	0.0174415	0.0189739	0.038913	0.0452169	0.0422191	0.0260709	0.00590822	0.0464514	0.0212349	0.00573082	0.00808414	0.00684724	0.00697425	0.0136303	0.0280467	0.00287198	0.000957558	0.0328847	0.0174451	0.0255735	0.0519851	0.00476135	0.00479062	0.0220937	0.01538	0.0119037	0.00463441	0.0152614	0.00479253	0.00179518	0.00628214
	52	0.198383	0.505119	0.456503	0.396659	0.352046	0.0937539	0.244735	0.559703	0.0621696	0.0979057	0.0829257	0.0844639	0.165075	0.339669	0.034782	0.0115968	0.398261	0.211275	0.309716	0.629583	0.0576639	0.0580184	0.267573	0.186264	0.144163	0.0561266	0.184828	0.0580415	0.0217411	0.0760819	0.088873
	51	0.416142	0.46692	0.315544	0.26062	0.0997543	0.306005	0.232356	0.129117	0.0836891	0.0791339	0.0806017	0.157527	0.324137	0.0331916	0.0110665	0.38005	0.201614	0.295554	0.600795	0.0550272	0.0553654	0.255338	0.177747	0.137571	0.0535602	0.176376	0.0553875	0.020747	0.072603	0.0848092	0.0526435
	50	0.683037	0.573077	0.368132	0.131127	0.578129	0.51587	0.0951778	0.308624	0.120109	0.136575	0.26692	0.549232	0.0562413	0.0187516	0.643973	0.341624	0.500799	1.01801	0.0932403	0.0938135	0.432655	0.301182	0.233107	0.0907546	0.298859	0.093851	0.0351546	0.123022	0.143704	0.0892013	0.181185
	49	0.0759764	0.0605927	0.0167863	0.0688733	0.0883284	0.0191507	0.0206179	0.0401422	0.0187867	0.0409894	0.0843426	0.00863667	0.00287958	0.0988915	0.0524613	0.0769049	0.156331	0.0143184	0.0144064	0.0664405	0.0462509	0.035797	0.0139367	0.0458942	0.0144122	0.0053985	0.0188918	0.0220679	0.0136982	0.0278235	0.0262632
	48	0.0893339	0.0307256	0.0980487	0.117019	0.036465	0.0461343	0.0298227	0.069824	0.0627019	0.144035	0.0147492	0.00491758	0.168881	0.0895902	0.131333	0.266972	0.0244521	0.0246024	0.113463	0.0789845	0.0611318	0.0238002	0.0783753	0.0246122	0.00921922	0.0322622	0.0376862	0.0233929	0.0475153	0.0448507	0.0576884
	47	0.0513591	0.203474	0.188872	0.0547713	0.0995946	0.0756568	0.0588127	0.264214	0.249803	0.0285568	0.00952124	0.326981	0.173461	0.254283	0.516901	0.0473433	0.0476343	0.219683	0.152927	0.118361	0.0460811	0.151747	0.0476533	0.0178499	0.0624649	0.0729667	0.0452924	0.0919975	0.0868384	0.111694	0.034856
	46	0.115102	0.132646	0.0299174	0.0506257	0.0552736	0.0504929	0.0753148	0.356231	0.0167609	0.00623869	0.214251	0.113659	0.166616	0.338694	0.0310212	0.0312119	0.143945	0.100204	0.077555	0.0301942	0.099431	0.0312243	0.011696	0.0409295	0.0478107	0.0296774	0.0602804	0.0569	0.0731865	0.022839	0.0156852
	45	0.0774496	0.021687	0.0285424	0.0290003	0.0380759	0.0667406	0.104811	0.0246707	0.00377948	0.144902	0.0768694	0.112686	0.229065	0.0209802	0.0211091	0.0973524	0.0677696	0.0524518	0.0204209	0.0672469	0.0211176	0.0079102	0.0276813	0.0323352	0.0200713	0.0407687	0.0384824	0.0494973	0.0154464	0.0106082	0.0178269
	44	0.0350256	0.0572306	0.0452256	0.0552582	0.13921	0.256908	0.0200778	0.0153878	0.242813	0.143802	0.210805	0.428519	0.0392483	0.0394896	0.18212	0.126779	0.0981233	0.0382019	0.125801	0.0395053	0.0147979	0.0517843	0.0604905	0.0375481	0.0762673	0.0719903	0.0925962	0.0288961	0.0198451	0.0333493	0.0825423
	43	0.019944	0.0195668	0.0185941	0.0435929	0.115626	0.0106191	0.00270216	0.213312	0.0519951	0.0850922	0.172973	0.0158427	0.0159401	0.0735137	0.0511748	0.0396079	0.0154204	0.0507801	0.0159465	0.00597322	0.020903	0.0244172	0.0151565	0.0307856	0.0290592	0.0373768	0.011664	0.00801056	0.0134616	0.0333186	0.011847
	42	0.0451523	0.0532705	0.097134	0.23976	0.0316476	0.00946357	0.248042	0.30247	0.203734	0.462344	0.0423464	0.0426067	0.196496	0.136786	0.105869	0.0412174	0.135731	0.0426237	0.0159659	0.0558719	0.0652653	0.040512	0.0822875	0.0776729	0.0999053	0.031177	0.0214116	0.0359817	0.0890578	0.0316659	0.0511927
	41	0.0101257	0.0229225	0.044006	0.00540556	0.00232322	0.0715566	0.0289715	0.0976252	0.0911839	0.00932355	0.00938087	0.0432632	0.0301167	0.0233095	0.00907499	0.0298844	0.00938461	0.00351528	0.0123015	0.0143697	0.00891967	0.0181175	0.0171015	0.0219965	0.00686436	0.00471426	0.00792222	0.0196082	0.006972	0.0112713	0.0176793
	40	0.0480038	0.114413	0.0109307	0.00437183	0.193534	0.0920807	0.103021	0.481383	0.0202585	0.0227553	0.104944	0.0730543	0.0565421	0.0220133	0.0724909	0.0227643	0.00852705	0.0298399	0.0348567	0.0216365	0.0439479	0.0414833	0.0533571	0.016651	0.0114354	0.019217	0.0475638	0.0169121	0.0273409	0.0428849	0.0178305
	39	0.0380578	0.00451406	0.00140419	0.0578476	0.0395577	0.0520088	0.0806877	0.0169877	0.00785349	0.0404344	0.0281474	0.0217853	0.0084816	0.0279303	0.00877097	0.00328542	0.0114972	0.0134301	0.00833644	0.0169329	0.0159833	0.0205582	0.00641552	0.00440601	0.00740421	0.018326	0.00651612	0.0105343	0.0165233	0.00686998	0.010667
	38	0.00616861	0.0023823	0.0763308	0.0485747	0.0917889	0.167344	0.0116978	0.0270546	0.0573302	0.0445536	0.0344833	0.0134252	0.04421	0.0138833	0.00520039	0.0181985	0.0212581	0.0131955	0.0268025	0.0252994	0.0325409	0.0101549	0.00697413	0.0117199	0.0290077	0.0103142	0.0166744	0.0261542	0.0108743	0.0168844	0.0240395
	37	0.00144772	0.0575888	0.0285031	0.0501231	0.131339	0.0107888	0.00828471	0.0878273	0.0280921	0.0242729	0.00945007	0.0311196	0.00977249	0.00366057	0.01281	0.0149636	0.00928833	0.0188664	0.0178084	0.0229057	0.00714808	0.00490911	0.00824966	0.0204186	0.00726017	0.0117371	0.01841	0.00765443	0.011885	0.0169214	0.0145689
	36	0.0267647	0.0164463	0.0224935	0.0548501	0.0064758	0.00584367	0.0205685	0.032913	0.0117047	0.00508727	0.0167526	0.00526084	0.0019706	0.006896	0.00805538	0.0050002	0.0101563	0.00958679	0.0123308	0.00384803	0.00264273	0.00444105	0.010992	0.00390837	0.00631847	0.00991068	0.00412062	0.00639805	0.00910934	0.00784289	0.00668572
	35	0.034107	0.057914	0.109837	0.0120678	0.0156515	0.0647385	0.0343947	0.0611919	0.0109465	0.0402424	0.0126373	0.00473368	0.0165653	0.0193503	0.0120113	0.0243971	0.023029	0.0296206	0.00924357	0.00634824	0.0106681	0.0264044	0.00938852	0.0151779	0.023807	0.00989836	0.0153691	0.0218821	0.0188398	0.0160601	0.017831
	34	0.0913857	0.215176	0.0183873	0.0221927	0.131933	0.0823703	0.0486561	0.0435439	0.0658858	0.0230981	0.00865205	0.0302774	0.0353677	0.0219537	0.0445921	0.0420915	0.0541393	0.016895	0.0116031	0.0194987	0.048261	0.01716	0.0277417	0.0435135	0.0180919	0.0280911	0.0399952	0.0344348	0.0293541	0.0325909	0.106683
	33	0.0133551	0.00141685	0.00133003	0.00735812	0.00660268	0.00458328	0.00136185	0.0103087	0.00148745	0.000622013	0.0021767	0.00254265	0.0015783	0.00320581	0.00302604	0.00389218	0.00121462	0.000834168	0.0014018	0.00346958	0.00123366	0.0019944	0.00312827	0.00130066	0.00201952	0.00287533	0.00247558	0.00211032	0.00234302	0.00766966	0.00130043
	32	0.028692	0.0334385	0.143879	0.120148	0.119869	0.0418554	0.105194	0.0759344	0.0130692	0.0510575	0.0596415	0.0370211	0.0751969	0.0709799	0.0912966	0.0284906	0.0195666	0.0328812	0.0813838	0.0289373	0.0467815	0.073378	0.0305088	0.0473707	0.0674449	0.0580682	0.0495006	0.0549589	0.179903	0.0305033	0.00912793
	31	0.0103585	0.0553348	0.0359386	0.033367	0.0167454	0.0494567	0.0118533	0.010206	0.0164105	0.0214005	0.0132839	0.0269821	0.0254689	0.0327589	0.010223	0.00702085	0.0117984	0.0292021	0.0103833	0.0167861	0.0263294	0.0109471	0.0169975	0.0242005	0.020836	0.0177618	0.0197203	0.0645524	0.0109452	0.00327527	0.00702873
	30	0.0712589	0.0574582	0.0414909	0.0193774	0.0822545	0.0231666	0.00662287	0.0532748	0.0285941	0.0198148	0.0402477	0.0379906	0.0488647	0.015249	0.0104726	0.017599	0.0435591	0.0154881	0.0250389	0.0392742	0.0163292	0.0253542	0.0360986	0.0310799	0.0264942	0.0294157	0.0962893	0.0163263	0.00488555	0.0104844	0.0152069
	29	0.0135004	0.0121031	0.00439628	0.0173666	0.00702992	0.0023617	0.00630761	0.0169367	0.00483056	0.0109537	0.0103394	0.0132989	0.00415012	0.0028502	0.00478969	0.0118549	0.0042152	0.0068145	0.0106887	0.00444411	0.00690033	0.00982447	0.0084586	0.00721059	0.00800567	0.0262058	0.00444331	0.00132963	0.00285339	0.00413865	0.00520865
	28	0.0298706	0.0134705	0.0413862	0.0155904	0.00752776	0.0236263	0.0210633	0.0300541	0.0280492	0.0295575	0.0380178	0.0118641	0.00814792	0.0136924	0.0338899	0.0120501	0.0194808	0.0305561	0.0127045	0.0197261	0.0280855	0.0241808	0.0206131	0.022886	0.0749151	0.0127022	0.00380106	0.00815706	0.0118312	0.0148901	0.0129829
	27	0.0411336	0.156899	0.0459692	0.0206557	0.0931761	0.0976167	0.0462452	0.21592	0.0936472	0.13447	0.0419636	0.0288195	0.0484305	0.11987	0.0426216	0.0689042	0.108078	0.0449362	0.069772	0.0993392	0.0855283	0.0729091	0.0809485	0.264977	0.0449281	0.0134445	0.0288518	0.0418475	0.0526668	0.0459209	0.104919
	26	0.0273217	0.00993812	0.00347314	0.0145798	0.0219536	0.0122219	0.0189465	0.0411094	0.0242955	0.00846418	0.00581298	0.00976859	0.0241781	0.00859691	0.0138982	0.0217997	0.00906376	0.0140732	0.020037	0.0172513	0.014706	0.0163276	0.0534467	0.00906214	0.00271179	0.0058195	0.00844078	0.0106231	0.00926239	0.0211625	0.00955348
	25	0.00791297	0.00343327	0.0112094	0.0157073	0.012568	0.0228954	0.016494	0.0487663	0.00699251	0.00536116	0.00900932	0.0222988	0.00792871	0.0128179	0.0201053	0.00835928	0.0129794	0.0184796	0.0159105	0.013563	0.0150585	0.0492926	0.00835779	0.00250102	0.00536718	0.00778471	0.00979738	0.00854247	0.0195176	0.00881094	0.00292568
	24	0.000876705	0.00355368	0.00387294	0.00288385	0.00755071	0.00639226	0.00627501	0.00450129	0.00142042	0.00266479	0.00659558	0.00234516	0.00379131	0.00594676	0.00247252	0.00383906	0.00546593	0.00470601	0.00401167	0.00445402	0.0145798	0.00247208	0.000739753	0.00158751	0.00230257	0.00289788	0.0025267	0.00577295	0.00260611	0.000865361	0.00182425
	23	0.0233149	0.0315463	0.0182694	0.0445147	0.0541633	0.0624819	0.0148813	0.0234926	0.0181398	0.0501226	0.0178219	0.0288118	0.045192	0.0187897	0.0291747	0.041538	0.035763	0.0304864	0.033848	0.110798	0.0187864	0.0056217	0.0120642	0.0174982	0.0220222	0.0192015	0.0438711	0.0198049	0.00657626	0.0138633	0.0105723
	22	0.0136423	0.00980875	0.0185883	0.0210477	0.034897	0.0097671	0.00511942	0.0197756	0.0224899	0.00892728	0.0144323	0.0226374	0.00941207	0.014614	0.020807	0.0179143	0.0152711	0.016955	0.0555006	0.00941039	0.002816	0.00604314	0.00876515	0.0110313	0.00961833	0.0219757	0.00992061	0.00329415	0.00694434	0.00529583	0.0232209
	21	0.00395622	0.00930798	0.00819721	0.0126478	0.00508776	0.0031338	0.00401925	0.0228671	0.00373593	0.00674259	0.0105759	0.00439721	0.00682751	0.00972079	0.00836933	0.00713449	0.00792118	0.0259292	0.00439642	0.0013156	0.00282328	0.00409497	0.00515369	0.00449357	0.0102668	0.00463479	0.00153899	0.00324431	0.00247415	0.0108485	0.0118703
	20	0.0161633	0.0176722	0.0212073	0.00793891	0.00702813	0.0105926	0.0200094	0.0163543	0.0121483	0.0212725	0.00884456	0.0137329	0.0195524	0.0168341	0.0143503	0.0159327	0.0521542	0.00884298	0.00264621	0.00567876	0.00823664	0.0103661	0.00903838	0.0206507	0.00932244	0.00309553	0.00652562	0.00497651	0.0218208	0.0238759	0.0238759
	19	0.0156759	0.0233548	0.00679981	0.00560197	0.012135	0.0269377	0.00731007	0.0271652	0.0195781	0.00908745	0.01411	0.0200894	0.0172964	0.0147444	0.0163702	0.0535864	0.00908583	0.00271888	0.00583471	0.00846284	0.0106508	0.0092866	0.0212178	0.00957845	0.00318054	0.00670483	0.00511317	0.02242	0.0245316	0.0245316	0.0245316
	18	0.00368131	0.00133068	0.000852634	0.0017188	0.00548379	0.00174877	0.00215769	0.0077796	0.00148622	0.0025762	0.00366791	0.00315797	0.00269203	0.00298887	0.00978379	0.00165889	0.000496412	0.0010653	0.00154514	0.00194462	0.00169554	0.00387394	0.00174883	0.000580701	0.00122417	0.000933561	0.00409344	0.00447897	0.00447897	0.00447897	0.00447897
	17	0.00740863	0.00589355	0.00924027	0.027435	0.0125745	0.0182321	0.0218258	0.0208595	0.0148818	0.0236542	0.0203656	0.0173608	0.0192751	0.0630951	0.0106981	0.00320133	0.00687006	0.00996453	0.0125408	0.0109345	0.0249828	0.0112781	0.00374491	0.00789458	0.00602049	0.0263984	0.0288847	0.0288847	0.0288847	0.0288847	0.0324161
	16	0.0043764	0.00851874	0.0196716	0.00839056	0.0174852	0.0245977	0.00780537	0.0278583	0.0182247	0.0175171	0.0149326	0.0165791	0.0542702	0.00920176	0.00275357	0.00590916	0.00857082	0.0107867	0.00940509	0.0214885	0.00970067	0.00322112	0.00679038	0.00517842	0.0227061	0.0248446	0.0248446	0.0248446	0.0248446	0.0278821	0.0248446
	15	0.00295227	0.00846393	0.00280781	0.00544519	0.0110096	0.00410544	0.00486503	0.0159221	0.00629879	0.00599434	0.00665531	0.0217855	0.00369384	0.00110536	0.0023721	0.00344056	0.00433008	0.00377546	0.00862608	0.00389411	0.00129304	0.00272584	0.00207876	0.00911485	0.00997331	0.00997331	0.00997331	0.00997331	0.0111926	0.00997331	0.00997331
	14	0.0220622	0.00908647	0.0137052	0.0257874	0.0138207	0.0192463	0.0209135	0.0413898	0.0162118	0.0200942	0.0657765	0.0111527	0.00333738	0.00716201	0.010388	0.0130737	0.0113991	0.0260445	0.0117574	0.00390406	0.00823007	0.00627634	0.0275202	0.0301122	0.0301122	0.0301122	0.0301122	0.0337936	0.0301122	0.0301122	0.0301122
	13	0.00574619	0.0107602	0.0157466	0.00785373	0.015719	0.0200723	0.0131894	0.0258449	0.0131846	0.0481815	0.0081694	0.00244464	0.0052462	0.00760924	0.00957654	0.00834991	0.0190777	0.00861233	0.00285974	0.00602856	0.00459744	0.0201587	0.0220573	0.0220573	0.0220573	0.0220573	0.024754	0.0220573	0.0220573	0.0220573	0.0220573
	12	0.0113936	0.0207003	0.00802991	0.0149564	0.0274492	0.0211958	0.01379	0.0351939	0.0529338	0.0100197	0.00299833	0.00643442	0.00933268	0.0117456	0.0102411	0.0233986	0.010563	0.00350744	0.00739398	0.00563872	0.0247245	0.0270531	0.0270531	0.0270531	0.0270531	0.0303605	0.0270531	0.0270531	0.0270531	0.0270531	0.0270531
	11	0.0136409	0.00656942	0.00951671	0.0162539	0.0180389	0.0137916	0.0116864	0.0879341	0.00685068	0.00228861	0.00491135	0.00712356	0.00896529	0.00781696	0.01786	0.00806263	0.00267721	0.00564377	0.004304	0.018872	0.0206494	0.0206494	0.0206494	0.0206494	0.023174	0.0206494	0.0206494	0.0206494	0.0206494	0.0206494	0.0206494
	10	0.00680088	0.0122314	0.0162476	0.0167807	0.0184394	0.0183613	0.0458717	0.0178785	0.00245823	0.0058893	0.00854202	0.0107505	0.00937348	0.0214163	0.00966807	0.00321029	0.00676756	0.00516101	0.0226298	0.0247612	0.0247612	0.0247612	0.0247612	0.0277884	0.0247612	0.0247612	0.0247612	0.0247612	0.0247612	0.0247612	0.0247612
	9	0.00296904	0.00489645	0.00393319	0.00402205	0.00575625	0.0168993	0.00218686	0.00150426	0.00148326	0.00240174	0.00302269	0.00263553	0.00602159	0.00271836	0.000902633	0.00190282	0.00145111	0.00636279	0.00696205	0.00696205	0.00696205	0.00696205	0.00781322	0.00696205	0.00696205	0.00696205	0.00696205	0.00696205	0.00696205	0.00696205	0.00696205
	8	0.0107121	0.0106829	0.00849642	0.011316	0.0477483	0.00726103	0.00165831	0.00818032	0.00545172	0.00765972	0.00667861	0.0152591	0.0068885	0.00228734	0.00482189	0.00367722	0.0161237	0.0176423	0.0176423	0.0176423	0.0176423	0.0197993	0.0176423	0.0176423	0.0176423	0.0176423	0.0176423	0.0176423	0.0176423	0.0176423	0.0176423
	7	0.0105031	0.0103709	0.0107428	0.042184	0.00921982	0.00247445	0.00405274	0.0135121	0.00781368	0.00760573	0.0173774	0.00784476	0.00260486	0.00549127	0.0041877	0.018362	0.0200914	0.0200914	0.0200914	0.0200914	0.0225478	0.0200914	0.0200914	0.0200914	0.0200914	0.0200914	0.0200914	0.0200914	0.0200914	0.0200914	0.0200914
	6	0.017363	0.0223294	0.0681949	0.0138705	0.00535035	0.0102978	0.0113994	0.0329779	0.0132118	0.0336992	0.015213	0.00505149	0.010649	0.008121	0.0356087	0.0389624	0.0389624	0.0389624	0.0389624	0.0437259	0.0389624	0.0389624	0.0389624	0.0389624	0.0389624	0.0389624	0.0389624	0.0389624	0.0389624	0.0389624	0.0389624
	5	0.0081512	0.0309063	0.00488912	0.00175504	0.0048549	0.00631551	0.00606619	0.0121581	0.0127637	0.00643255	0.00213594	0.00450273	0.00343383	0.0150565	0.0164746	0.0164746	0.0164746	0.0164746	0.0184887	0.0164746	0.0164746	0.0164746	0.0164746	0.0164746	0.0164746	0.0164746	0.0164746	0.0164746	0.0164746	0.0164746	0.0164746
	4	0.0247319	0.00485728	0.0013561	0.00349102	0.00652701	0.00736737	0.00490261	0.0257482	0.00534083	0.00197982	0.00417362	0.00318285	0.013956	0.0152704	0.0152704	0.0152704	0.0152704	0.0171374	0.0152704	0.0152704	0.0152704	0.0152704	0.0152704	0.0152704	0.0152704	0.0152704	0.0152704	0.0152704	0.0152704	0.0152704	0.0152704
	3	0.00700257	0.00242721	0.00485973	0.00845549	0.0137174	0.0107269	0.0187051	0.0194102	0.00296144	0.00696951	0.00531502	0.0233051	0.0255	0.0255	0.0255	0.0255	0.0286176	0.0255	0.0255	0.0255	0.0255	0.0255	0.0255	0.0255	0.0255	0.0255	0.0255	0.0255	0.0255	0.0255	0.0255
	2	0.00241223	0.00599616	0.00811418	0.0122502	0.0137683	0.0282134	0.00972055	0.00741946	0.00718664	0.00611844	0.0268279	0.0293546	0.0293546	0.0293546	0.0293546	0.0329435	0.0293546	0.0293546	0.0293546	0.0293546	0.0293546	0.0293546	0.0293546	0.0293546	0.0293546	0.0293546	0.0293546	0.0293546	0.0293546	0.0293546	0.0293546
	1	0.00564413	0.00948241	0.0111342	0.0116457	0.0342983	0.0138867	0.00351921	0.0170533	0.00597554	0.0292507	0.0320056	0.0320056	0.0320056	0.0320056	0.0359185	0.0320056	0.0320056	0.0320056	0.0320056	0.0320056	0.0320056	0.0320056	0.0320056	0.0320056	0.0320056	0.0320056	0.0320056	0.0320056	0.0320056	0.0320056	0.0320056
	0	0.00882655	0.0128672	0.0104672	0.0286884	0.0166942	0.00497166	0.00799889	0.014022	0.0282502	0.0345083	0.0345083	0.0345083	0.0345083	0.0387272	0.0345083	0.0345083	0.0345083	0.0345083	0.0345083	0.0345083	0.0345083	0.0345083	0.0345083	0.0345083	0.0345083	0.0345083	0.0345083	0.0345083	0.0345083	0.0345083	0.0345083
Rate Upper		Year
		2010	2011	2012	2013	2014	2015	2016	2017	2018	2019	2020	2021	2022	2023	2024	2025	2026	2027	2028	2029	2030	2031	2032	2033	2034	2035	2036	2037	2038	2039	2040
Age	84										4.16641	3.34276	5.90721	2.67977	4.34896	6.10487	2.78346	4.97287	11.0993	4.28557	6.39654	2.06375	3.27172	6.75208	4.4216e-06	6.37708	2.73581	11.0028	9.82719	9.94911	5.89712	4.42118
	83										3.38626	6.09033	2.9909	4.45693	4.97985	2.73093	5.45863	14.3014	4.2684	6.88414	2.24481	3.75578	7.65147	4.14438e-06	6.36802	3.35729	10.5249	10.7099	9.95939	6.68891	4.81998	3.55901
	82										6.37611	2.17139	3.99166	4.6539	2.54449	4.58945	10.1051	4.49904	6.26765	2.08828	3.62471	5.76639	3.54662e-06	5.16468	2.98012	9.6838	9.16918	8.60413	6.9078	4.26973	3.28332	2.46502
	81										1.21977	2.09217	2.27676	1.31837	2.54581	5.52417	1.90215	3.23158	1.12685	1.77706	3.15588	2.00778e-06	2.75466	1.71442	5.83384	5.6237	5.17389	3.70338	2.25816	1.74395	1.57983	3.63638
	80										3.50273	3.82367	1.98644	4.00133	9.07647	3.06412	5.25039	1.84522	3.03978	4.94539	3.14734e-06	4.80646	2.34535	8.50676	7.88667	7.77308	5.86265	3.52652	2.71803	2.45838	5.73137	5.49697
	79										3.50724	1.89914	3.57661	8.03055	2.88519	4.80414	1.5802	2.63034	5.20556	3.33794e-06	3.7707	2.48457	8.61447	8.88356	7.91517	5.23279	3.76656	2.93649	2.41085	5.86417	6.10736	3.80493
	78										0.640563	1.14178	2.99627	1.0463	1.63071	0.482925	1.06464	1.70672	1.0826e-06	1.49731	0.877635	3.00263	2.84879	2.28311	1.75171	1.33759	0.980253	0.789089	1.91599	1.4425	1.25953	0.844294
	77										6.14162	12.9983	4.93497	8.42081	2.6329	4.64098	8.20842	4.79529e-06	7.22324	4.06339	11.7665	12.3747	11.9285	8.91949	6.24758	5.23919	4.00845	9.12046	9.33544	6.30181	5.22043	1.32703
	76										5.02474	1.94597	3.11789	0.910448	1.66705	3.40072	1.84447e-06	2.80106	1.52439	5.00177	5.11851	4.94919	3.23056	2.45677	1.93585	1.72173	3.28828	3.27465	2.56337	1.79033	0.570828	2.40074
	75										3.04437	5.14148	1.56094	2.95254	5.17263	3.23864e-06	4.69223	2.50115	8.51303	9.23704	7.87959	5.22837	3.79012	2.93416	2.48073	6.00265	5.5538	3.77909	3.02424	0.966585	3.93203	3.48399
	74										4.87762	1.54752	2.98799	4.79086	2.92176e-06	4.365	2.11171	7.42956	8.43153	7.68408	5.0041	4.03905	2.72092	2.70131	5.64924	5.7334	3.883	2.76351	1.00791	3.81913	3.50892	0.935166
	73										1.21312	2.33046	3.98667	2.3496e-06	3.63498	2.02426	7.14458	7.49807	6.83331	4.83634	3.8635	2.51273	2.13721	5.25676	5.31863	3.32298	2.61547	0.803287	3.65032	2.93361	0.680354	1.19513
	72										1.15338	2.16081	1.24786e-06	1.95208	0.942146	3.22771	3.70996	3.465	2.28955	1.597	1.17392	1.15875	2.59092	2.50323	1.78463	1.25772	0.463555	1.47669	1.45208	0.331027	0.604821	0.466242
	71										1.56884	9.89267e-07	1.57264	0.776175	2.42403	2.76888	2.74928	1.93686	1.34129	1.01546	0.99315	2.04166	2.04046	1.60392	1.15055	0.360543	1.14956	1.29934	0.345885	0.5425	0.415866	0.440478
	70										2.06606e-06	3.14495	1.85565	5.69279	6.56354	5.18594	3.78262	3.00882	1.99386	1.89335	4.1449	4.7583	2.8929	2.13436	0.720906	2.50747	2.5688	0.715046	1.00847	0.782123	0.767086	1.66551
	69										2.03875	1.01301	3.45376	3.7841	3.81761	2.54025	1.87943	1.26062	1.21298	2.75366	3.08903	2.3215	1.39656	0.492624	1.57903	1.87017	0.39465	0.842831	0.522231	0.490661	1.02308	2.22416
	68										1.74784	5.39263	6.26082	5.27961	3.71673	3.27057	2.01087	2.02286	4.59971	4.60821	3.39745	2.41851	0.768303	2.85133	3.02085	0.680756	1.13779	0.95361	0.833513	1.74436	3.7183	0.408485
	67										2.49385	3.0325	2.35382	1.80432	1.33062	0.976935	0.840724	1.8794	2.31666	1.74436	1.27346	0.421468	1.30451	1.39546	0.346497	0.529097	0.485025	0.425493	0.911417	1.74855	0.174051	0.0702193
	66										4.33788	3.71725	2.36263	2.14447	1.32824	1.06889	2.83054	2.99129	2.32486	1.68594	0.551554	2.08161	2.09423	0.530421	0.81338	0.686042	0.604861	1.45034	2.70844	0.253856	0.0993744	2.90168
	65										2.90714	1.69197	1.41611	1.04846	0.988732	2.29955	1.93021	1.46964	1.33981	0.389019	1.5257	1.45077	0.377706	0.596821	0.470712	0.537253	0.996006	1.85312	0.19139	0.0679212	2.43018	1.48378
	64										2.85055	1.92759	1.66573	1.52758	3.24307	3.23546	2.47504	1.88386	0.611127	2.26146	2.44291	0.49416	0.811368	0.657535	0.724477	1.51437	3.22708	0.301058	0.116557	3.50805	2.00412	3.15679
	63										1.0906	0.855945	0.732531	1.83975	1.82061	1.1539	0.991222	0.316411	1.01894	1.19962	0.243223	0.423701	0.348783	0.336504	0.660794	1.57884	0.15251	0.05825	2.12496	0.978125	1.63348	3.09184
	62										0.416487	0.311899	0.787882	0.750867	0.542565	0.464699	0.154973	0.52085	0.5614	0.125932	0.186592	0.187852	0.17796	0.362817	0.707853	0.0780075	0.0354199	0.927138	0.599455	0.709825	1.44131	0.145571
	61										0.434922	0.908978	0.924711	0.722865	0.506878	0.185332	0.642556	0.693785	0.166296	0.279811	0.231529	0.229322	0.443825	0.993031	0.100984	0.0378053	1.12326	0.765103	0.991733	2.09378	0.175628	0.250225
	60										1.66752	1.77146	1.33045	1.06763	0.326271	1.14168	1.26315	0.308904	0.478885	0.398849	0.416726	0.821485	1.63141	0.165765	0.0690206	1.85792	1.27729	1.91954	3.87195	0.411416	0.413309	1.71373
	59										1.10106	0.811034	0.66912	0.203453	0.654234	0.792233	0.166519	0.268886	0.240494	0.25566	0.476587	1.08623	0.103336	0.0416243	1.24482	0.865515	1.25274	2.54512	0.248589	0.251294	1.13728	0.718256
	58										0.760722	0.614852	0.173136	0.560352	0.82929	0.164593	0.32081	0.227488	0.242213	0.480231	0.911866	0.0988412	0.0336307	1.13269	0.66382	0.975655	1.77321	0.183963	0.203611	0.817674	0.67009	0.444235
	57										0.710122	0.211295	0.833831	0.988307	0.200489	0.340891	0.281483	0.280637	0.669255	1.33019	0.149834	0.0501954	1.51587	0.987774	1.5888	3.01992	0.28676	0.263635	1.50784	0.988227	0.725923	0.301897
	56										0.341651	1.21363	1.40313	0.315735	0.466913	0.381111	0.394542	0.918795	1.79478	0.179135	0.0750798	2.22993	1.28283	1.8791	4.99394	0.370799	0.424061	1.73193	1.13932	1.12449	0.441332	1.30683
	55										1.10416	1.22423	0.24661	0.458104	0.377292	0.434383	0.849601	1.76779	0.181654	0.0634619	2.17764	1.53106	2.17651	4.38898	0.407531	0.476224	1.87692	1.3746	1.04381	0.419055	1.11403	0.467173
	54										0.697618	0.148951	0.24658	0.189481	0.183101	0.395014	0.862647	0.0875138	0.0374402	1.19652	0.765927	1.11615	2.14167	0.228545	0.205664	1.00897	0.62604	0.568133	0.252083	0.740126	0.275168	0.0923963
	53										0.022178	0.0410797	0.0343633	0.0374114	0.0738371	0.153174	0.0177211	0.00655115	0.201774	0.127427	0.203968	0.404002	0.0335582	0.0378144	0.168477	0.132959	0.0972986	0.0402439	0.123256	0.0475064	0.0195957	0.0632287
	52										0.525856	0.387029	0.394532	0.863143	1.75693	0.185789	0.0768396	2.33324	1.55674	2.2802	4.6756	0.457551	0.474729	2.2513	1.41528	1.14524	0.488115	1.53414	0.587647	0.192603	0.771628	0.760255
	51										0.398962	0.375876	0.819701	1.59508	0.166897	0.0626318	2.28352	1.65218	2.11508	4.26378	0.412937	0.48894	2.04763	1.5056	1.3173	0.429775	1.41589	0.606692	0.21032	0.666661	0.776067	0.573135
	50										0.553278	1.14609	2.94299	0.285531	0.107742	4.0092	2.48565	3.64648	7.9833	0.77487	0.671508	3.36173	2.55508	2.24146	0.868647	2.60129	0.969591	0.352105	1.28068	1.20434	0.945517	2.83943
	49										0.22164	0.435825	0.0480338	0.0173037	0.601694	0.379578	0.522976	1.23544	0.110708	0.100596	0.584197	0.374309	0.297316	0.124038	0.378422	0.138079	0.0571225	0.173652	0.181382	0.156922	0.359546	0.320668
	48										0.652638	0.0719138	0.025205	0.934686	0.644358	0.853436	1.85902	0.175466	0.188981	0.923469	0.641947	0.505093	0.210127	0.628553	0.235149	0.0883943	0.273846	0.322418	0.233205	0.603763	0.481173	0.647671
	47										0.130625	0.0474583	1.69617	1.27247	1.69774	3.65523	0.344103	0.373453	1.67893	1.19011	0.929274	0.383635	1.19165	0.455161	0.156405	0.578754	0.715665	0.521737	1.14946	1.02269	1.26159	0.356153
	46										0.0334851	1.2736	0.811794	1.34914	2.77569	0.234297	0.275804	1.15057	0.976642	0.680671	0.295727	0.833681	0.291164	0.124694	0.40922	0.428341	0.279748	0.960017	0.747856	0.827917	0.241676	0.178619
	45										0.746699	0.496126	0.808823	1.66464	0.151883	0.156985	0.780247	0.551997	0.453704	0.189536	0.580682	0.241566	0.0785211	0.294073	0.294701	0.248686	0.588042	0.5257	0.625519	0.169598	0.116924	0.208275
	44										0.953976	1.38482	2.57206	0.21811	0.272956	1.21218	1.02212	0.834129	0.255428	0.968712	0.371718	0.123005	0.447029	0.507989	0.378273	0.859597	0.677759	1.03496	0.257602	0.202667	0.350499	0.898081
	43										0.461588	1.06856	0.10288	0.116761	0.499011	0.355235	0.283603	0.117893	0.337738	0.135422	0.047493	0.181974	0.205787	0.149526	0.356044	0.316809	0.476005	0.124681	0.0884297	0.160112	0.382097	0.165791
	42										2.16729	0.205117	0.232494	1.22705	0.797146	0.719805	0.260743	0.95179	0.337773	0.114511	0.438307	0.486046	0.334221	0.96309	0.789675	1.01039	0.29527	0.279338	0.383701	0.932212	0.339619	0.640239
	41										0.0418976	0.0479193	0.210704	0.188045	0.149152	0.0634161	0.173199	0.0771825	0.0232855	0.100642	0.102563	0.0766972	0.193871	0.170847	0.226421	0.0607561	0.0478214	0.077943	0.21044	0.0752475	0.136784	0.181479
	40										0.122277	0.560732	0.451343	0.376625	0.158083	0.430199	0.157967	0.0617904	0.255336	0.265264	0.196609	0.446236	0.382715	0.546312	0.149694	0.11763	0.204485	0.479614	0.195768	0.280445	0.453572	0.196916
	39										0.207707	0.153147	0.141369	0.0519766	0.161343	0.0727182	0.0239893	0.0906428	0.0910309	0.0702769	0.159032	0.187141	0.209692	0.0634285	0.049677	0.078554	0.195872	0.0826064	0.114929	0.215682	0.0775004	0.119223
	38										0.242526	0.179043	0.0750305	0.249745	0.096026	0.0293753	0.137681	0.163043	0.099693	0.28521	0.230401	0.306812	0.0806632	0.0739401	0.108363	0.336464	0.106656	0.207496	0.27299	0.115756	0.203025	0.331139
	37										0.118884	0.0454461	0.149811	0.066322	0.0234314	0.0837242	0.104404	0.0676285	0.158689	0.168111	0.216127	0.0719556	0.0450762	0.0886314	0.217897	0.0706503	0.129732	0.202194	0.0792778	0.128776	0.18939	0.196661
	36										0.0234487	0.0760537	0.0305745	0.00985629	0.0399789	0.0532647	0.0361	0.0916402	0.0926701	0.1023	0.0325863	0.025635	0.0426028	0.113159	0.0419961	0.071346	0.105755	0.0398146	0.0703899	0.100198	0.105952	0.076626
	35										0.199507	0.0705656	0.0260171	0.122509	0.127528	0.0863237	0.246415	0.17584	0.239326	0.0792089	0.0674786	0.0999369	0.2537	0.105997	0.15597	0.258491	0.107665	0.169527	0.255686	0.239383	0.190523	0.247805
	34										0.132178	0.0437012	0.161048	0.199346	0.13179	0.350697	0.31834	0.422255	0.12274	0.110846	0.174944	0.469603	0.170509	0.317418	0.389984	0.190652	0.353441	0.486055	0.407738	0.321223	0.42876	1.33006
	33										0.00335178	0.0127003	0.0151748	0.0113215	0.0314445	0.0247861	0.0321419	0.00968404	0.00846645	0.0135574	0.0313406	0.0130448	0.0251984	0.0318663	0.0135929	0.0272456	0.0367721	0.0306143	0.0277084	0.0328028	0.104539	0.0193169
	32										0.272063	0.343621	0.242201	0.649295	0.53261	0.678719	0.213224	0.165876	0.254871	0.839218	0.303295	0.504004	0.74285	0.311346	0.590049	0.816044	0.746032	0.577654	0.721146	2.39468	0.421122	0.137852
	31										0.109936	0.07908	0.187485	0.180023	0.240335	0.0722402	0.0599161	0.0966757	0.2417	0.109829	0.15904	0.23338	0.10215	0.181225	0.272074	0.230586	0.199659	0.24631	0.696734	0.139039	0.0381936	0.0849835
	30										0.113024	0.267865	0.243504	0.344362	0.0985589	0.0846441	0.136756	0.394922	0.140244	0.230673	0.303095	0.152497	0.265256	0.386769	0.312446	0.272717	0.341764	1.09076	0.182659	0.0636903	0.137289	0.237531
	29										0.0871977	0.0737998	0.0794059	0.0257512	0.0243556	0.0382782	0.0909795	0.036809	0.0637613	0.100477	0.0423894	0.0654129	0.100004	0.084358	0.0666693	0.0854627	0.278603	0.0516719	0.0177308	0.0382907	0.0618943	0.07628
	28										0.163106	0.231656	0.0636071	0.0533255	0.0880936	0.246595	0.0921573	0.169432	0.258531	0.0960429	0.169282	0.254801	0.229578	0.211243	0.254764	0.755159	0.142482	0.0430157	0.100992	0.167353	0.222857	0.185749
	27										0.650346	0.208578	0.174697	0.300633	0.774906	0.267369	0.483555	0.808989	0.318924	0.559799	0.807912	0.76641	0.739393	0.719824	2.5394	0.434614	0.167352	0.316374	0.56363	0.74391	0.661396	1.67064
	26										0.0410761	0.0299915	0.0509421	0.140071	0.052755	0.0956819	0.147801	0.0559066	0.0918078	0.149564	0.129882	0.126828	0.132327	0.470491	0.0797129	0.0259621	0.067212	0.09598	0.135913	0.114368	0.270544	0.173742
	25										0.0300082	0.0447326	0.101101	0.0446621	0.0777321	0.12509	0.0498351	0.0936721	0.125725	0.117897	0.121166	0.129225	0.397104	0.0815502	0.0237401	0.0646325	0.104432	0.127722	0.121274	0.283499	0.162469	0.04856
	24										0.0129475	0.0303811	0.0118176	0.0209734	0.0401107	0.0133251	0.0239526	0.0330219	0.0340545	0.0311852	0.0406001	0.118612	0.0229194	0.00845376	0.0172818	0.0281652	0.0353176	0.0348692	0.080331	0.0390068	0.0160418	0.0372944
	23										0.231993	0.0883948	0.166052	0.27676	0.115379	0.19022	0.26341	0.246146	0.240891	0.280258	0.789675	0.156922	0.0608867	0.122365	0.203639	0.283872	0.244609	0.538106	0.315653	0.112393	0.254862	0.235204
	22										0.0414075	0.079829	0.148186	0.0556443	0.0909462	0.133639	0.133795	0.133393	0.142857	0.463447	0.0878729	0.0319188	0.0713661	0.104129	0.132654	0.135676	0.3328	0.14457	0.0516076	0.133528	0.120626	0.801339
	21										0.0368968	0.0565496	0.0219285	0.04711	0.064046	0.0574107	0.0586365	0.0661513	0.196512	0.0394034	0.0124464	0.0314785	0.0464378	0.0686153	0.0583107	0.150431	0.0712955	0.0288175	0.0575037	0.051099	0.405703	0.036724
	20										0.0957146	0.0401264	0.0717706	0.101739	0.100106	0.0956091	0.10387	0.367149	0.064867	0.0258645	0.0561805	0.0863745	0.117882	0.0935258	0.227687	0.124176	0.0479083	0.115467	0.108896	0.792413	0.0618591	0.0618591
	19										0.0436781	0.0659546	0.0999188	0.0968549	0.0854755	0.107356	0.348612	0.0679313	0.0250613	0.0533304	0.0773897	0.0935041	0.098056	0.240677	0.114538	0.0428548	0.101441	0.0865599	0.615843	0.0634962	0.0634962	0.0634962
	18										0.0120533	0.0173696	0.0170684	0.0148367	0.0192704	0.0613261	0.0122448	0.00394259	0.0097772	0.0159222	0.0204128	0.0178695	0.0431268	0.0244489	0.0071714	0.0198863	0.0153827	0.126604	0.0117886	0.0117886	0.0117886	0.0117886
	17										0.110766	0.0985416	0.0919937	0.112051	0.360996	0.0666741	0.0247153	0.0519435	0.077813	0.121231	0.10536	0.249387	0.142309	0.049964	0.106674	0.117568	0.787534	0.0731333	0.0731333	0.0731333	0.0731333	0.132912
	16										0.079146	0.0758416	0.102957	0.297402	0.0477811	0.0163548	0.0479169	0.0684023	0.0961961	0.0837828	0.195174	0.0952655	0.0439076	0.0844891	0.0877581	0.570393	0.0625606	0.0625606	0.0625606	0.0625606	0.109571	0.0625606
	15										0.0285337	0.0397012	0.107291	0.0192501	0.00741997	0.0156012	0.0249574	0.0369058	0.0349233	0.0730588	0.0422606	0.0134776	0.032638	0.0354189	0.311246	0.0229094	0.0229094	0.0229094	0.0229094	0.0486254	0.0229094	0.0229094
	14										0.0936162	0.305218	0.0626617	0.020623	0.0463002	0.0727202	0.112538	0.0820035	0.233351	0.11159	0.0392012	0.104135	0.101176	0.748132	0.0679644	0.0679644	0.0679644	0.0679644	0.125017	0.0679644	0.0679644	0.0679644
	13										0.213985	0.0375287	0.0133969	0.0315858	0.0454535	0.0664306	0.0600804	0.156121	0.0780695	0.0291309	0.0656744	0.072275	0.501256	0.0506968	0.0506968	0.0506968	0.0506968	0.0827815	0.0506968	0.0506968	0.0506968	0.0506968
	12										0.0444487	0.0169732	0.0390845	0.0656346	0.0876786	0.0761853	0.19229	0.0910592	0.0358447	0.0916928	0.0841594	0.673615	0.0633111	0.0633111	0.0633111	0.0633111	0.136279	0.0633111	0.0633111	0.0633111	0.0633111	0.0685003
	11										0.0139832	0.0319738	0.0491869	0.0775272	0.0601214	0.15496	0.0835729	0.0275424	0.0672557	0.0688046	0.429569	0.0543128	0.0543128	0.0543128	0.0543128	0.0805574	0.0543128	0.0543128	0.0543128	0.0543128	0.0580719	0.0543128
	10										0.0348305	0.0481212	0.0744803	0.0652865	0.157092	0.0736518	0.0271511	0.0624948	0.0697843	0.603745	0.0665785	0.0665785	0.0665785	0.0665785	0.101717	0.0665785	0.0665785	0.0665785	0.0665785	0.0663581	0.0665785	0.0665785
	9										0.013344	0.0184422	0.0171056	0.0413063	0.0198141	0.00802203	0.0166419	0.0219108	0.141236	0.0209782	0.0209782	0.0209782	0.0209782	0.0327497	0.0209782	0.0209782	0.0209782	0.0209782	0.018651	0.0209782	0.0209782	0.0209782
	8										0.0402719	0.0370143	0.0968691	0.0456193	0.0158906	0.0484547	0.0439567	0.322397	0.0480409	0.0480409	0.0480409	0.0480409	0.0647331	0.0480409	0.0480409	0.0480409	0.0480409	0.0478517	0.0480409	0.0480409	0.0480409	0.0480409
	7										0.0346212	0.0891736	0.0479862	0.0153225	0.0374797	0.050919	0.353977	0.0519081	0.0519081	0.0519081	0.0519081	0.0728747	0.0519081	0.0519081	0.0519081	0.0519081	0.0505869	0.0519081	0.0519081	0.0519081	0.0519081	0.0416842
	6										0.166558	0.0944749	0.029479	0.0739283	0.100884	0.598932	0.117441	0.117441	0.117441	0.117441	0.161091	0.117441	0.117441	0.117441	0.117441	0.102237	0.117441	0.117441	0.117441	0.117441	0.0934078	0.117441
	5										0.0367495	0.0115522	0.0314573	0.0406451	0.283486	0.0499319	0.0499319	0.0499319	0.0499319	0.0551491	0.0499319	0.0499319	0.0499319	0.0499319	0.0454571	0.0499319	0.0499319	0.0499319	0.0499319	0.0422382	0.0499319	0.0499319
	4										0.0123788	0.0293191	0.0302725	0.223606	0.0504189	0.0504189	0.0504189	0.0504189	0.0509433	0.0504189	0.0504189	0.0504189	0.0504189	0.0428941	0.0504189	0.0504189	0.0504189	0.0504189	0.0395383	0.0504189	0.0504189	0.0504189
	3										0.0446288	0.0496212	0.316632	0.0758635	0.0758635	0.0758635	0.0758635	0.0847486	0.0758635	0.0758635	0.0758635	0.0758635	0.0733613	0.0758635	0.0758635	0.0758635	0.0758635	0.0629743	0.0758635	0.0758635	0.0758635	0.0758635
	2										0.0561915	0.415391	0.0934759	0.0934759	0.0934759	0.0934759	0.109645	0.0934759	0.0934759	0.0934759	0.0934759	0.0841432	0.0934759	0.0934759	0.0934759	0.0934759	0.0804145	0.0934759	0.0934759	0.0934759	0.0934759	0.082029
	1										0.380302	0.105676	0.105676	0.105676	0.105676	0.103218	0.105676	0.105676	0.105676	0.105676	0.0777265	0.105676	0.105676	0.105676	0.105676	0.0773962	0.105676	0.105676	0.105676	0.105676	0.0813615	0.105676
	0										0.114959	0.114959	0.114959	0.114959	0.0902163	0.114959	0.114959	0.114959	0.114959	0.0813014	0.114959	0.114959	0.114959	0.114959	0.0813014	0.114959	0.114959	0.114959	0.114959	0.083753	0.114959	0.114959
Rate Lower		Year
		2010	2011	2012	2013	2014	2015	2016	2017	2018	2019	2020	2021	2022	2023	2024	2025	2026	2027	2028	2029	2030	2031	2032	2033	2034	2035	2036	2037	2038	2039	2040
Age	84										5.6266e-07	7.29959e-07	7.81331e-07	3.36588e-07	4.64829e-07	1.25001e-06	2.60926e-07	6.8966e-07	1.82978e-06	2.73974e-07	1.18268e-06	2.3233e-07	3.20446e-07	9.66585e-07	1.55895e-12	8.1332e-07	5.7842e-07	3.99291e-07	1.03107e-06	1.76323e-06	4.56734e-07	5.00554e-07
	83										0.0284507	0.0343573	0.0124158	0.0149434	0.0188417	0.0110849	0.0242613	0.040993	0.0119685	0.0206931	0.00400693	0.0045915	0.0127804	1.44343e-08	0.0110421	0.00299386	0.000224838	0.0148745	0.0109897	0.00564398	0.00235553	0.00115394
	82										0.0587737	0.0201711	0.0327298	0.0347803	0.0138111	0.039543	0.0721511	0.0164197	0.0322778	0.00818982	0.00913917	0.018266	1.92394e-08	0.0226537	0.00569941	0.016324	0.0225598	0.0192381	0.0134969	0.00533692	0.00430174	0.00412838
	81										0.0110752	0.0198461	0.0249834	0.0106503	0.0174748	0.0471213	0.0132401	0.0154933	0.00406392	0.00479794	0.00937209	1.16568e-08	0.00979896	0.00182753	0.00815745	0.00863018	0.0123351	0.00664745	0.00386797	0.00241146	0.00251733	0.00494877
	80										0.0390675	0.037349	0.0193854	0.0307921	0.0707399	0.0206769	0.0273399	0.00938712	0.0120332	0.0270407	2.03802e-08	0.0196195	0.00786312	0.0148665	0.0180899	0.0203194	0.0123512	0.00754022	0.00388352	0.00444099	0.0102561	0.0104913
	79										0.0434011	0.0222874	0.0417299	0.104296	0.0238922	0.0306238	0.0123228	0.0136924	0.0266611	2.53032e-08	0.0245057	0.0105251	0.0205015	0.0220833	0.022505	0.0167435	0.0115489	0.00455092	0.0060284	0.0140171	0.0128223	0.00854583
	78										0.010032	0.0170558	0.0342968	0.00882969	0.0141629	0.00419937	0.00461679	0.00925488	1.18726e-08	0.00893057	0.00305486	0.00892261	0.00858233	0.0104836	0.00599859	0.00443824	0.00230014	0.00219128	0.00536427	0.00619864	0.00238805	0.00187142
	77										0.0756607	0.229271	0.0610626	0.0783934	0.021357	0.0276332	0.0563852	6.48253e-08	0.0539122	0.0180654	0.0480419	0.05538	0.059491	0.0333046	0.0192855	0.0105543	0.0131837	0.0282733	0.0307406	0.0161066	0.00910259	0.00287852
	76										0.101871	0.0212328	0.027962	0.00929605	0.0122601	0.0232917	2.66398e-08	0.0170684	0.00675121	0.0215886	0.0216149	0.0248176	0.0107294	0.01051	0.00523106	0.00725346	0.0114086	0.0129627	0.00522514	0.0045474	0.00110381	0.00499954
	75										0.0427527	0.0427316	0.0156312	0.0161814	0.0399322	3.49183e-08	0.0303051	0.0132558	0.0214508	0.0364683	0.0326328	0.0228105	0.0123063	0.00767553	0.00772957	0.0170353	0.0237272	0.00910456	0.00597856	0.00151802	0.00740374	0.00465508
	74										0.045084	0.0127927	0.0219793	0.0328674	3.53519e-08	0.0246934	0.00990743	0.029284	0.0354338	0.0331792	0.0181818	0.0108472	0.00636458	0.00864696	0.0166195	0.017294	0.00999255	0.00526941	0.00133126	0.00686263	0.00248402	0.00140293
	73										0.0191034	0.01668	0.0484299	3.90477e-08	0.035222	0.0100168	0.0359446	0.0429783	0.0340284	0.0233815	0.0147634	0.00699425	0.00937387	0.0199119	0.0169299	0.0119146	0.0072167	0.00179176	0.0101035	0.0043922	0.00191325	0.00295202
	72										0.0112541	0.015839	1.85215e-08	0.017758	0.00537263	0.0158314	0.0184648	0.0146334	0.01294	0.00796619	0.00371475	0.00414016	0.00947848	0.0108618	0.0057228	0.00330149	0.000982134	0.0044656	0.00245393	0.000598238	0.0012852	0.000798033
	71										0.0256179	1.95772e-08	0.0126986	0.00608366	0.0163336	0.014361	0.0134842	0.0112228	0.00550166	0.00353713	0.00330486	0.00676333	0.00916435	0.00490304	0.00356129	0.0006863	0.00331298	0.0019969	0.000773708	0.00121126	0.000842839	0.000840184
	70										5.4811e-08	0.0394701	0.0210049	0.0523034	0.0549321	0.0451	0.0325098	0.0226098	0.0107126	0.0117382	0.0253895	0.0325158	0.0152019	0.0104801	0.0025041	0.00920198	0.0054773	0.0026649	0.00306538	0.00311715	0.00300375	0.00581804
	69										0.0218086	0.00804919	0.014312	0.0260258	0.0258103	0.0197262	0.0105544	0.00598373	0.00546971	0.0103314	0.0109054	0.00683887	0.00490868	0.00106425	0.00510104	0.0026304	0.00101069	0.0011707	0.000973361	0.00125398	0.00356415	0.00563942
	68										0.0148771	0.0501067	0.0581353	0.0406313	0.0297202	0.0228854	0.0127928	0.0103749	0.0278647	0.0247128	0.0117566	0.0108579	0.00242303	0.0108924	0.00491124	0.00196566	0.00363005	0.00256889	0.00299647	0.00531186	0.013509	0.00093602
	67										0.0189986	0.0185507	0.0208097	0.0130854	0.0089808	0.00388558	0.00535258	0.00953359	0.0107962	0.0037503	0.00482074	0.00095636	0.0049764	0.00218785	0.000893769	0.00142289	0.000984251	0.00142744	0.00283773	0.00494298	0.000391721	0.000112539
	66										0.0355768	0.0270231	0.0208963	0.0112073	0.00526108	0.00811434	0.0129963	0.0147754	0.00937376	0.00636294	0.00148291	0.00701888	0.00358168	0.00128638	0.00289056	0.00187872	0.00230238	0.00349879	0.00932858	0.000535274	0.000157424	0.00676276
	65										0.0177476	0.0114931	0.0115615	0.00292158	0.00658313	0.0112961	0.00848463	0.00592051	0.0045596	0.000867209	0.00417983	0.00284428	0.000958972	0.00149409	0.00101011	0.00144226	0.00332292	0.00456195	0.000370712	0.000111204	0.00472483	0.00198482
	64										0.0249925	0.0207117	0.00794344	0.0108491	0.0217121	0.0243441	0.0109123	0.00883767	0.00218135	0.00931145	0.00504928	0.00221057	0.00277314	0.00255005	0.00309583	0.00406405	0.0100283	0.00078886	0.000177405	0.00965732	0.00381228	0.00638866
	63										0.0151731	0.00455939	0.0060866	0.0132511	0.0117144	0.00757189	0.00731286	0.0012963	0.00550902	0.00308234	0.00112376	0.00167998	0.00134435	0.00168421	0.00417091	0.00615586	0.000590571	0.000177245	0.0066787	0.00298691	0.00424664	0.010315
	62										0.00213395	0.00303668	0.00545571	0.0071196	0.00321711	0.0022656	0.000644903	0.00220931	0.00102466	0.000482584	0.000760541	0.000529622	0.000665852	0.00138209	0.00279922	0.000181072	7.29553e-05	0.00217036	0.00100284	0.00112431	0.00349835	0.000313855
	61										0.00420764	0.00697933	0.0101506	0.00381534	0.00330104	0.000631765	0.00270518	0.00157884	0.000822627	0.000849769	0.000733583	0.000747909	0.00108734	0.0038969	0.000199836	7.61542e-05	0.0031278	0.00100516	0.00184071	0.00467168	0.000358865	0.000149801
	60										0.0201592	0.0235072	0.0113893	0.00737724	0.00197412	0.00682244	0.00491789	0.00178034	0.00227394	0.00189776	0.0018189	0.00389541	0.00948872	0.00064117	0.00012871	0.00757751	0.00409686	0.00431343	0.0122786	0.00108206	0.00064267	0.00520535
	59										0.0191892	0.00823775	0.00731839	0.00195437	0.00705354	0.00371541	0.00152042	0.00185674	0.00169457	0.00175782	0.00269897	0.00686414	0.000459777	0.000154226	0.00615686	0.00283062	0.0040743	0.00687553	0.000951241	0.000361336	0.00470078	0.00231935
	58										0.00634649	0.00648735	0.00161963	0.005114	0.00334343	0.00135766	0.00177324	0.00141351	0.00156675	0.00292105	0.00620525	0.000368135	0.000142174	0.00660918	0.00241825	0.00470367	0.00874753	0.000719015	0.00041921	0.00364447	0.00218538	0.00151101
	57										0.00608656	0.00151591	0.00649684	0.00362883	0.00135744	0.00189676	0.00163666	0.00182549	0.00266497	0.00722496	0.000427778	0.000178381	0.00591383	0.0030299	0.0032373	0.00696079	0.000701577	0.000338921	0.00374204	0.00310322	0.00145993	0.000652617
	56										0.00335634	0.011269	0.00801025	0.00266777	0.00399264	0.00357583	0.00262451	0.00562468	0.0106636	0.000761058	0.000332608	0.0113313	0.00432261	0.00606624	0.012209	0.0016214	0.000688249	0.00744613	0.00339982	0.00277339	0.00108974	0.00350926
	55										0.00817772	0.00505559	0.00186753	0.00227969	0.0020635	0.00162002	0.00389652	0.0100165	0.00061944	0.000193079	0.00481868	0.00339948	0.00389778	0.0120108	0.000945201	0.000571309	0.0056663	0.00248385	0.0012563	0.00072955	0.00308504	0.000728886
	54										0.00563858	0.00173274	0.00261069	0.00160325	0.00210236	0.00422242	0.00775217	0.000396738	0.000208839	0.00588786	0.00241787	0.00391739	0.0104873	0.000845697	0.000444054	0.00546513	0.00281285	0.00176293	0.000624263	0.00296936	0.000722444	0.000363925
	53										0.000248426	0.000381596	0.000349646	0.000358798	0.000675019	0.00162433	7.37072e-05	3.07024e-05	0.00112733	0.000548528	0.000775174	0.00166527	0.000178119	0.000114662	0.000771854	0.00052244	0.000236688	0.000105805	0.000331285	0.000102903	4.83867e-05	0.00017686
	52										0.00425093	0.00412269	0.0041119	0.00601553	0.0154845	0.000928021	0.000289668	0.013501	0.00569534	0.00735865	0.0196747	0.00146826	0.000997402	0.0085307	0.00600176	0.00288556	0.00125411	0.00351165	0.00104762	0.000419477	0.00145323	0.00248616
	51										0.00506636	0.00346609	0.00659028	0.0182433	0.000901967	0.000399921	0.0139113	0.00559628	0.00720851	0.0155046	0.00164432	0.00108331	0.00898804	0.00581237	0.00305453	0.00126677	0.00389751	0.0013123	0.000525059	0.00155563	0.00232321	0.00126261
	50										0.00616699	0.0152036	0.0262256	0.00202003	0.000609277	0.021223	0.0087765	0.0129198	0.0221582	0.00218078	0.00131525	0.0153713	0.00696665	0.00387649	0.00161964	0.00658127	0.00203967	0.000744107	0.00247499	0.00337889	0.0020097	0.00340787
	49										0.00190763	0.00430552	0.000236274	0.000112008	0.00357287	0.0015192	0.00228163	0.00446879	0.000520086	0.000284937	0.00208098	0.00151084	0.000825131	0.000319031	0.000991946	0.000321008	0.000116761	0.00046088	0.000694382	0.000246719	0.000674602	0.000680083
	48										0.00965554	0.000591886	0.000212243	0.00554262	0.00313663	0.00509687	0.00813341	0.000794062	0.000495827	0.00429955	0.00257666	0.00176365	0.000631349	0.00210976	0.000600827	0.000212987	0.000809135	0.00135349	0.000664408	0.000933024	0.00155883	0.00150015
	47										0.000795508	0.000237586	0.0134597	0.00461415	0.00713711	0.0130574	0.00117798	0.000917616	0.0083463	0.00419714	0.00323525	0.000991159	0.00374532	0.0010899	0.000399284	0.00110983	0.00207127	0.000870553	0.00183615	0.00203189	0.00208368	0.000879229
	46										0.000179215	0.0063008	0.00295645	0.00315438	0.00862968	0.0010853	0.00045977	0.00451279	0.00259683	0.00188038	0.000783924	0.00204338	0.000569883	0.000250476	0.000778212	0.00116492	0.000449569	0.00106276	0.00112528	0.00150306	0.000369927	0.000223553
	45										0.00563599	0.00260211	0.00305338	0.00671357	0.000503801	0.00043219	0.00292346	0.00160434	0.00122666	0.000384816	0.00175414	0.000447815	0.000192117	0.000485713	0.00069576	0.00029651	0.0006613	0.000719826	0.00104551	0.000287983	0.000159556	0.000368266
	44										0.00363989	0.00590247	0.0100468	0.000999071	0.000579473	0.00563449	0.00302091	0.00200439	0.000637931	0.00286435	0.000830118	0.000323962	0.000932868	0.00110146	0.000677174	0.000952945	0.00116388	0.00145044	0.000558857	0.000258186	0.000707674	0.00130132
	43										0.0019295	0.00397891	0.000455525	0.000252773	0.00199577	0.00118829	0.000664788	0.000246342	0.000815507	0.000281887	7.84973e-05	0.000336469	0.000567133	0.000221631	0.000471864	0.00050636	0.000487479	0.000151704	5.38788e-05	0.000291976	0.000534465	0.000241217
	42										0.0116231	0.00120205	0.000832555	0.00706047	0.00231087	0.00289945	0.000814704	0.00324949	0.000921025	0.000428242	0.00117785	0.00163999	0.000784401	0.00156641	0.00150336	0.00243503	0.000563646	0.000247946	0.000902123	0.00205351	0.000685505	0.000869094
	41										0.000218608	9.2633e-05	0.00101991	0.000549835	0.000402935	0.000168384	0.000603374	0.000204815	6.65467e-05	0.000240059	0.000326232	0.000117213	0.000274967	0.000423989	0.000313209	0.000140629	6.9238e-05	0.000133572	0.000401808	0.000160083	0.000193137	0.000486935
	40										0.000179116	0.00329418	0.00147036	0.00101023	0.000353391	0.0011667	0.000308538	0.000191443	0.000479616	0.000831565	0.000258642	0.000534842	0.000751319	0.000622484	0.000197466	0.000121023	0.000291299	0.00067561	0.000284441	0.000265223	0.000811382	0.000262021
	39										0.00132541	0.000626371	0.000443485	0.000146157	0.00049714	0.000149131	5.6709e-05	0.000190501	0.000258258	0.000100813	0.000222628	0.00025684	0.000266343	8.48209e-05	6.61396e-05	0.000107463	0.000256218	0.000117986	0.00016595	0.000276937	0.000127446	0.000138716
	38										0.00106983	0.000698587	0.000177441	0.000853293	0.000214283	8.38804e-05	0.000238176	0.000558832	0.000202156	0.000409468	0.000550038	0.000338713	0.000188516	7.19235e-05	0.000166959	0.000455914	0.000169898	0.000309552	0.000473189	0.000194833	0.000286769	0.000313517
	37										0.000412986	0.000128598	0.000409131	0.000134928	4.06385e-05	0.000139067	0.000327842	0.000105641	0.000261101	0.000215637	0.000227419	7.27263e-05	4.82445e-05	9.40116e-05	0.000276776	8.09217e-05	0.000127183	0.00019841	7.28555e-05	0.000158165	0.000107404	0.000148397
	36										0.000167031	0.000574581	0.000158957	5.40418e-05	0.000199221	0.000284256	0.000133019	0.000279952	0.000292538	0.000318886	0.000105713	4.07878e-05	0.000152718	0.000370165	0.000139069	0.000215396	0.00033406	0.000142171	0.000219772	0.000249649	0.000249179	0.00024179
	35										0.00148181	0.000410485	0.000181539	0.000384842	0.000759023	0.000335136	0.00055112	0.00089387	0.000724611	0.000240874	0.00013092	0.000334032	0.000908129	0.000291419	0.000400382	0.000903103	0.000254951	0.00045223	0.000502479	0.000565637	0.000404234	0.00031101
	34										0.000583448	0.00026356	0.000655743	0.00152528	0.000457027	0.00078815	0.00151406	0.0012895	0.000434325	0.000201131	0.000653217	0.00145032	0.000543553	0.000718506	0.00158873	0.000443385	0.000741336	0.000779452	0.00081919	0.000764507	0.000493606	0.00224234
	33										2.0222e-05	5.80387e-05	9.90588e-05	3.5426e-05	9.28258e-05	7.84054e-05	9.78179e-05	4.08954e-05	1.39632e-05	3.80207e-05	7.57504e-05	3.58361e-05	5.07943e-05	0.00010365	3.66424e-05	5.57769e-05	6.70493e-05	6.95972e-05	4.57911e-05	3.18733e-05	0.000162608	3.54431e-05
	32										0.00186369	0.00228557	0.0010979	0.00185673	0.00252547	0.0027575	0.000835105	0.000412824	0.00129737	0.00208591	0.00101023	0.00142494	0.0022347	0.000828358	0.00150309	0.00120717	0.00138552	0.00137235	0.000855467	0.00363042	0.000829891	0.000283859
	31										0.00108127	0.000360915	0.00079008	0.000867542	0.000788734	0.000265756	0.000132416	0.000307779	0.0008449	0.000256203	0.000484205	0.000949196	0.00029177	0.000442203	0.000497664	0.000489392	0.000464261	0.0003317	0.00158057	0.00029948	8.57914e-05	0.000173571
	30										0.00072189	0.00138881	0.00161753	0.00147671	0.000574603	0.0003256	0.000860344	0.00219993	0.000778291	0.000804905	0.00188441	0.000648065	0.00109234	0.00118138	0.000977588	0.00095625	0.000722793	0.00284625	0.000522177	0.000127161	0.000284202	0.000420155
	29										0.000256441	0.000340676	0.000326528	0.0001117	6.57192e-05	0.000171062	0.000414952	0.000136558	0.000204346	0.000326103	0.000149522	0.000212974	0.000213901	0.000249441	0.000236382	0.0001482	0.000853412	0.000134519	3.52637e-05	7.58006e-05	0.000124798	0.000102174
	28										0.00105254	0.001527	0.00045235	0.00027351	0.000611037	0.00161526	0.000467149	0.000690861	0.00121808	0.000505648	0.000832597	0.000977249	0.000811438	0.0006136	0.00046759	0.00219863	0.000503916	0.000122943	0.000329809	0.000349479	0.000377479	0.000101464
	27										0.00492078	0.0018262	0.000786393	0.00211583	0.00627275	0.00162334	0.00217367	0.00468964	0.00166997	0.0029326	0.00262694	0.00203602	0.00197713	0.00149736	0.00841841	0.00109173	0.000331683	0.000869817	0.00113444	0.00109194	0.000264797	9.1433e-07
	26										0.000517127	0.000239078	0.000462664	0.00113684	0.000467199	0.000685904	0.00102493	0.000442828	0.000859205	0.000736088	0.000677646	0.000629992	0.000367719	0.00193466	0.00031597	7.73867e-05	0.000186904	0.000239358	0.00021554	8.41898e-05	1.85169e-07	7.42606e-08
	25										0.000181928	0.000359633	0.000955256	0.000339159	0.000465674	0.000841788	0.000321615	0.000497802	0.000610546	0.000395996	0.00048266	0.000321836	0.00137826	0.000258665	6.5347e-05	0.000135039	0.00021948	0.000190263	6.47312e-07	1.86818e-07	5.41113e-08	2.30836e-08
	24										0.00011373	0.000361742	0.00010671	0.000209065	0.000273556	0.000113188	0.00017265	0.000173149	0.000221178	0.000198218	0.000117682	0.000566017	8.63775e-05	2.43151e-05	5.00348e-05	6.86728e-05	7.92341e-05	3.02918e-05	9.82015e-08	1.97772e-08	9.34894e-09	4.35069e-09
	23										0.00305879	0.00103027	0.00153914	0.00289047	0.000808258	0.00139849	0.00192628	0.00143882	0.00156577	0.000851654	0.0049024	0.000631221	0.000202118	0.000506392	0.000683985	0.000479964	0.000295578	8.72864e-07	1.45516e-07	6.07348e-08	3.37154e-08	1.88581e-08
	22										0.00039929	0.000709855	0.00103817	0.000339941	0.000640876	0.000781988	0.000543449	0.000674018	0.000347796	0.00192183	0.00031558	7.21593e-05	0.000199888	0.000247235	0.000213468	2.32057e-05	3.70441e-07	7.55936e-08	3.05143e-08	1.49866e-08	7.94243e-09	6.7157e-09
	21										0.000306776	0.000474488	0.000165263	0.000315385	0.000301661	0.000315782	0.000283282	0.000164004	0.00091906	0.000168752	4.1124e-05	8.57648e-05	0.000141601	0.000147934	6.90619e-05	2.40078e-07	2.68999e-08	1.47564e-08	8.68064e-09	3.84157e-09	3.05407e-09	0.000711393
	20										0.00100412	0.000322598	0.000751151	0.000557989	0.000647152	0.000539896	0.000497932	0.0018671	0.000285535	8.1747e-05	0.000203025	0.000237801	0.000217986	6.27477e-05	5.31737e-07	7.81036e-08	3.13819e-08	1.34409e-08	9.48655e-09	6.25339e-09	0.0017905	0.0017905
	19										0.000446216	0.000648138	0.000725649	0.00068915	0.000758101	0.000364872	0.00200662	0.000328544	9.83883e-05	0.000206418	0.000243377	0.000279508	9.26063e-05	3.61925e-07	5.69198e-08	2.92281e-08	1.6957e-08	9.58144e-09	7.02384e-09	0.00156611	0.00156611	0.00156611
	18										0.000113614	0.000155601	7.47409e-05	0.000111301	5.25275e-05	0.000311801	6.12223e-05	1.11154e-05	3.64843e-05	4.40314e-05	3.54655e-05	1.45191e-07	5.72285e-08	9.29785e-09	6.23286e-09	3.10238e-09	1.38007e-09	9.59264e-10	0.000276116	0.000276116	0.000276116	0.000276116
	17										0.00156365	0.00129784	0.00107099	0.000599911	0.00328338	0.000466222	0.000171507	0.000290509	0.000455912	0.000475977	0.000168813	6.33725e-07	5.57107e-08	4.01727e-08	2.16655e-08	1.17452e-08	8.9846e-09	0.00221108	0.00221108	0.00221108	0.00221108	1.76588e-06
	16										0.000785562	0.000866676	0.000647841	0.003228	0.000395963	0.000127533	0.000250072	0.00044328	0.000419542	0.000161483	3.27337e-07	9.10918e-08	3.97214e-08	1.72504e-08	1.06502e-08	8.23211e-09	0.0020674	0.0020674	0.0020674	0.0020674	2.13061e-06	0.0020674
	15										0.000411327	0.000204715	0.000983238	0.000166189	4.92651e-05	7.07982e-05	0.00015282	0.000104849	3.88982e-07	1.01749e-07	2.88133e-08	1.22499e-08	6.57586e-09	3.50932e-09	2.84948e-09	0.000710772	0.000710772	0.000710772	0.000710772	5.71065e-07	0.000710772	0.000710772
	14										0.000718576	0.00341789	0.000591703	0.000165194	0.000236927	0.000514722	0.000634889	0.000135317	4.00995e-07	8.89254e-08	3.5455e-08	1.6247e-08	1.27505e-08	1.03326e-08	0.00222666	0.00222666	0.00222666	0.00222666	2.56992e-06	0.00222666	0.00222666	0.00222666
	13										0.00353807	0.00046024	0.000117194	0.000303256	0.000441628	0.000504112	0.000251107	3.60107e-07	4.90091e-08	3.97988e-08	1.94871e-08	1.08951e-08	7.70365e-09	0.00207209	0.00207209	0.00207209	0.00207209	1.68875e-06	0.00207209	0.00207209	0.00207209	0.00207209
	12										0.00055591	0.000177717	0.000376149	0.000588839	0.00066919	0.000264586	4.1712e-07	7.20843e-08	3.78016e-08	2.48872e-08	1.17497e-08	1.0368e-08	0.0024883	0.0024883	0.0024883	0.0024883	2.36249e-06	0.0024883	0.0024883	0.0024883	0.0024883	5.37757e-06
	11										7.44965e-05	0.000179803	0.000278838	0.000252345	1.76257e-06	1.05561e-07	4.8577e-08	2.22326e-08	1.28475e-08	6.62791e-09	5.35425e-09	0.00115586	0.00115586	0.00115586	0.00115586	1.2151e-06	0.00115586	0.00115586	0.00115586	0.00115586	2.02e-06	0.00115586
	10										0.000222642	0.000358091	0.000294928	0.000195488	2.5404e-07	5.18837e-08	2.98256e-08	1.9625e-08	1.03069e-08	8.65797e-09	0.00132774	0.00132774	0.00132774	0.00132774	1.92545e-06	0.00132774	0.00132774	0.00132774	0.00132774	2.76562e-06	0.00132774	0.00132774
	9										0.00013259	0.000156048	5.23676e-05	6.8977e-08	2.22617e-08	8.76147e-09	5.34106e-09	2.66567e-09	2.27571e-09	0.000565691	0.000565691	0.000565691	0.000565691	6.60156e-07	0.000565691	0.000565691	0.000565691	0.000565691	1.67083e-06	0.000565691	0.000565691	0.000565691
	8										0.000238885	2.17078e-05	1.46687e-07	4.21289e-08	2.61446e-08	1.5167e-08	7.3449e-09	5.05912e-09	0.000800015	0.000800015	0.000800015	0.000800015	1.04908e-06	0.000800015	0.000800015	0.000800015	0.000800015	2.56973e-06	0.000800015	0.000800015	0.000800015	0.000800015
	7										4.62105e-07	1.46283e-07	4.69861e-08	2.20603e-08	1.56965e-08	7.55108e-09	6.99717e-09	0.00109058	0.00109058	0.00109058	0.00109058	9.41173e-07	0.00109058	0.00109058	0.00109058	0.00109058	2.53082e-06	0.00109058	0.00109058	0.00109058	0.00109058	3.1008e-06
	6										2.31334e-07	1.01215e-07	4.93437e-08	3.80903e-08	1.83793e-08	1.76215e-08	0.00201097	0.00201097	0.00201097	0.00201097	3.16244e-06	0.00201097	0.00201097	0.00201097	0.00201097	7.07449e-06	0.00201097	0.00201097	0.00201097	0.00201097	8.33353e-06	0.00201097
	5										6.20579e-08	2.49701e-08	1.35734e-08	8.16142e-09	6.38851e-09	0.000806507	0.000806507	0.000806507	0.000806507	7.32428e-07	0.000806507	0.000806507	0.000806507	0.000806507	1.58646e-06	0.000806507	0.000806507	0.000806507	0.000806507	2.17935e-06	0.000806507	0.000806507
	4										2.18266e-08	1.16274e-08	8.34103e-09	6.70066e-09	0.000849113	0.000849113	0.000849113	0.000849113	1.21262e-06	0.000849113	0.000849113	0.000849113	0.000849113	2.61104e-06	0.000849113	0.000849113	0.000849113	0.000849113	3.0434e-06	0.000849113	0.000849113	0.000849113
	3										3.32999e-08	1.50003e-08	1.4035e-08	0.00130412	0.00130412	0.00130412	0.00130412	1.57425e-06	0.00130412	0.00130412	0.00130412	0.00130412	4.57449e-06	0.00130412	0.00130412	0.00130412	0.00130412	6.0568e-06	0.00130412	0.00130412	0.00130412	0.00130412
	2										1.5883e-08	1.38336e-08	0.0015121	0.0015121	0.0015121	0.0015121	2.11247e-06	0.0015121	0.0015121	0.0015121	0.0015121	4.96581e-06	0.0015121	0.0015121	0.0015121	0.0015121	5.40519e-06	0.0015121	0.0015121	0.0015121	0.0015121	7.92352e-06
	1										1.88276e-08	0.00147605	0.00147605	0.00147605	0.00147605	2.30241e-06	0.00147605	0.00147605	0.00147605	0.00147605	5.06579e-06	0.00147605	0.00147605	0.00147605	0.00147605	9.08214e-06	0.00147605	0.00147605	0.00147605	0.00147605	1.01047e-05	0.00147605
	0										0.00134954	0.00134954	0.00134954	0.00134954	4.35531e-06	0.00134954	0.00134954	0.00134954	0.00134954	6.48863e-06	0.00134954	0.00134954	0.00134954	0.00134954	9.14702e-06	0.00134954	0.00134954	0.00134954	0.00134954	9.45969e-06	0.00134954	0.00134954

## Sheet: Pancreas
Pancreas
Rows are ages 84 backwards to 0 by 1 year intervals
Columns are years from 2010 to 2040 in 1 year intervals
Rate of Cancer		Year
		2010	2011	2012	2013	2014	2015	2016	2017	2018	2019	2020	2021	2022	2023	2024	2025	2026	2027	2028	2029	2030	2031	2032	2033	2034	2035	2036	2037	2038	2039	2040
Age	84	19.7789	9.8037	3.12056e-05	19.9037	40.7842	39.9198	20.1524	35.3391	18.5622	20.0126	12.381	22.1869	21.5902	26.1506	24.0267	17.3206	16.2434	22.2032	18.0655	16.0108	14.8329	12.4263	17.0822	5.25047	12.7373	9.75763	9.84675	7.87872	8.37773	6.95594	8.56785
	83	10.7106	4.0192e-05	21.8391	36.4167	39.8124	35.0487	27.2192	33.3083	19.708	14.2856	25.5999	24.9114	30.1733	27.7227	19.985	18.7421	25.6187	20.8445	18.4737	17.1147	14.3378	19.71	6.05814	14.6967	11.2586	11.3615	9.09069	9.66646	8.02597	9.88584	13.2861
	82	3.24761e-05	20.8038	29.5531	26.2923	25.8526	35.0124	18.9747	26.1558	10.4049	21.8465	21.259	25.7494	23.658	17.0548	15.9941	21.8625	17.7884	15.7652	14.6053	12.2356	16.8201	5.1699	12.5419	9.60791	9.69567	7.75783	8.24918	6.84922	8.43639	11.3381	4.32523
	81	8.61634	14.4301	10.9367	8.75126	13.2376	12.5106	7.63743	7.07815	8.15603	9.29912	11.2633	10.3485	7.46015	6.99617	9.56312	7.781	6.89601	6.38868	5.35211	7.35748	2.26142	5.48609	4.2027	4.24109	3.39344	3.60837	2.99599	3.69025	4.95951	1.89195	2.31107
	80	8.68263	7.7581	5.28849	6.50998	6.87176	7.31565	3.00263	8.06054	5.04361	7.15762	6.57629	4.74078	4.44594	6.07718	4.94468	4.38229	4.05989	3.40116	4.67554	1.43709	3.4863	2.67074	2.69513	2.15647	2.29305	1.9039	2.34509	3.15168	1.2023	1.46864	1.93106
	79	19.7232	15.8504	16.6219	14.2783	16.9779	12.152	14.4472	21.0604	16.4024	17.6573	12.7289	11.9373	16.3172	13.2764	11.7664	10.9007	9.13208	12.5538	3.85858	9.36068	7.1709	7.23639	5.79008	6.15681	5.11193	6.29653	8.46221	3.22815	3.94328	5.18488	5.98798
	78	24.3773	30.1378	22.0547	21.3411	17.0608	35.3715	22.8355	41.4339	24.4786	20.6756	19.3897	26.5039	21.5648	19.1121	17.706	14.8332	20.3911	6.26747	15.2045	11.6477	11.7541	9.40482	10.0005	8.3033	10.2274	13.7451	5.24347	6.40506	8.42178	9.72626	9.56627
	77	21.0973	18.2013	15.0041	9.7612	22.6036	25.4477	20.4489	28.1452	13.0464	14.3353	19.595	15.9434	14.1301	13.0905	10.9666	15.0756	4.6337	11.2411	8.61141	8.69007	6.95322	7.39361	6.13884	7.5614	10.1621	3.87663	4.73543	6.22644	7.19087	7.07259	3.67725
	76	11.836	11.5026	6.37506	12.0134	15.1063	21.1688	12.9034	13.9346	8.40284	13.4576	10.9497	9.70435	8.99041	7.5317	10.3538	3.18237	7.72024	5.91421	5.96823	4.77538	5.07784	4.21608	5.19308	6.97923	2.66242	3.25223	4.27624	4.9386	4.85736	2.52549	1.9295
	75	18.879	12.3353	19.8028	20.2641	31.7164	33.7139	16.1241	22.6521	19.9098	18.9804	16.8216	15.5841	13.0555	17.9473	5.51635	13.3823	10.2517	10.3454	8.27769	8.80197	7.30819	9.00172	12.0979	4.61507	5.63745	7.41247	8.56061	8.4198	4.3777	3.34461	8.00179
	74	7.91698	14.9837	13.0622	16.6372	19.7527	16.4743	10.2498	20.9883	10.9807	11.4024	10.5635	8.84957	12.1654	3.73921	9.07111	6.94906	7.01253	5.61097	5.96634	4.95379	6.10174	8.20043	3.12829	3.8213	5.02448	5.80274	5.70729	2.96739	2.26712	5.42395	4.39386
	73	14.2667	14.6623	15.9096	15.3714	14.3191	15.5361	14.0889	17.1725	9.78621	10.6226	8.89906	12.2334	3.76012	9.12183	6.98792	7.05175	5.64234	5.99971	4.9815	6.13586	8.24628	3.14578	3.84266	5.05258	5.83519	5.7392	2.98398	2.27979	5.45428	4.41843	5.09564
	72	13.892	17.7709	14.627	11.0883	13.4373	21.2502	11.4708	15.2293	9.07215	8.90485	12.2414	3.76256	9.12776	6.99246	7.05633	5.64601	6.00361	4.98473	6.13985	8.25165	3.14782	3.84516	5.05586	5.83898	5.74294	2.98592	2.28128	5.45782	4.4213	5.09895	3.36408
	71	18.9346	18.3733	11.8656	11.7016	20.6689	19.4565	11.44	15.8766	8.55245	13.7752	4.23399	10.2714	7.86859	7.94046	6.35343	6.75583	5.6093	6.90915	9.28554	3.54223	4.32694	5.68934	6.57058	6.4625	3.36004	2.56711	6.14166	4.97527	5.73783	3.78559	5.07813
	70	22.0682	16.8018	14.1157	20.2901	21.333	21.874	13.4443	16.8722	14.914	5.37094	13.0296	9.98152	10.0727	8.0595	8.56996	7.11555	8.76445	11.779	4.49342	5.48885	7.21708	8.33496	8.19786	4.26231	3.25645	7.79087	6.31127	7.27859	4.80212	6.44175	6.01959
	69	13.0944	12.9694	15.8815	13.5884	15.562	16.6798	9.27044	19.0909	3.77308	10.7246	8.21572	8.29076	6.63372	7.05387	5.85676	7.21396	9.69518	3.6985	4.51783	5.94033	6.86045	6.7476	3.50828	2.68036	6.41261	5.19476	5.99096	3.9526	5.30216	4.95469	4.55355
	68	10.208	14.7366	10.7416	10.0109	11.9845	11.6157	10.5937	4.87775	7.60884	6.82947	6.89185	5.5144	5.86366	4.86854	5.99673	8.0593	3.07445	3.75553	4.93801	5.70287	5.60907	2.91632	2.2281	5.3306	4.31824	4.98009	3.28567	4.40752	4.11867	3.78522	1.02821
	67	18.6531	16.029	12.7264	12.3982	13.4216	21.3462	4.35282	15.8188	7.79213	9.21315	7.37175	7.83865	6.50835	8.01654	10.7738	4.10998	5.02046	6.60122	7.62371	7.4983	3.89859	2.97856	7.12604	5.7727	6.65748	4.39234	5.89205	5.50592	5.06015	1.37453	6.4108
	66	9.99768	9.35796	7.76657	6.84202	12.1541	4.32201	6.95607	7.98271	5.17985	4.85604	5.16361	4.28729	5.28079	7.09711	2.70739	3.30716	4.34847	5.02202	4.93941	2.56814	1.96209	4.69419	3.80269	4.38553	2.8934	3.88131	3.62695	3.33331	0.905452	4.22303	6.27691
	65	14.9191	14.5974	10.9553	15.8369	6.29008	17.6542	8.97246	13.5638	6.9785	8.69431	7.2188	8.89163	11.9499	4.55862	5.5685	7.32181	8.45591	8.31681	4.32416	3.3037	7.90392	6.40285	7.38421	4.87181	6.53523	6.10694	5.61252	1.52457	7.1106	10.5689	6.64144
	64	8.82485	7.80801	9.61567	3.10795	9.74287	8.63505	5.7811	6.92938	4.73787	4.60909	5.67716	7.62981	2.91061	3.5554	4.67486	5.39896	5.31015	2.76091	2.10936	5.04653	4.08812	4.7147	3.11057	4.17264	3.89919	3.5835	0.973414	4.54001	6.74804	4.24045	3.78319
	63	5.57022	8.08717	2.22681	5.68075	5.62347	6.56546	3.48518	5.55158	2.96391	4.27743	5.74865	2.19298	2.6788	3.52225	4.06782	4.00091	2.08019	1.58929	3.80228	3.08017	3.55227	2.34365	3.14386	2.93782	2.69997	0.733415	3.42065	5.08428	3.19495	2.85042	2.93093
	62	13.7347	4.45854	9.68965	7.80576	10.1788	9.42262	6.64721	8.2678	6.54823	10.3112	3.9335	4.80489	6.31777	7.29635	7.17633	3.73119	2.85067	6.82006	5.52483	6.37161	4.20374	5.63905	5.2695	4.84287	1.31551	6.13552	9.11954	5.7307	5.11273	5.25714	3.66174
	61	1.54505	3.9586	2.7167	2.88292	2.98076	3.667	2.01993	3.72713	3.22088	1.43962	1.75854	2.31223	2.67038	2.62646	1.36557	1.04331	2.49607	2.02203	2.33194	1.53852	2.06383	1.92858	1.77244	0.481461	2.24553	3.33765	2.09737	1.8712	1.92406	1.34016	1.39878
	60	6.64251	5.37425	4.85849	4.08795	5.61705	5.39573	4.40924	8.87701	2.17748	3.11646	4.09772	4.73243	4.65458	2.42006	1.84895	4.4235	3.58342	4.13264	2.72655	3.6575	3.41781	3.1411	0.853241	3.97951	5.91496	3.71694	3.31613	3.40979	2.37501	2.4789	1.65073
	59	7.31326	7.79434	5.58697	6.24725	6.70272	9.55167	8.51645	4.86687	3.82271	5.88918	6.80138	6.6895	3.47807	2.65728	6.3574	5.15003	5.93937	3.91856	5.25651	4.91203	4.51434	1.22626	5.7193	8.50089	5.34194	4.76589	4.90051	3.41333	3.56264	2.3724	3.3104
	58	4.90579	4.14564	3.94909	3.448	5.48803	8.53318	2.15962	3.95188	3.34119	4.52112	4.44675	2.312	1.76639	4.22599	3.42341	3.94812	2.60481	3.49419	3.2652	3.00084	0.815143	3.80183	5.65085	3.55098	3.16806	3.25754	2.26897	2.36821	1.57702	2.20054	1.31497
	57	4.11541	4.62171	3.4377	4.45271	7.73286	3.41289	2.76582	5.44784	4.04561	4.66213	2.42398	1.85194	4.43067	3.58922	4.13934	2.73097	3.66343	3.42335	3.14619	0.854623	3.98596	5.92454	3.72297	3.3215	3.41532	2.37886	2.48292	1.6534	2.30712	1.37865	1.02052
	56	5.35507	4.69585	5.18161	7.32299	3.60986	5.10161	4.45026	7.69924	4.86925	2.96626	2.26626	5.42189	4.39219	5.06538	3.34194	4.483	4.18921	3.85004	1.04582	4.87769	7.24996	4.55586	4.06458	4.17939	2.91106	3.03839	2.0233	2.82327	1.68708	1.24883	2.84415
	55	5.81994	7.57102	9.11531	3.65664	5.77191	8.78036	6.72746	9.91217	3.31384	2.96642	7.097	5.74918	6.63035	4.37444	5.86804	5.48348	5.03953	1.36893	6.38467	9.48986	5.96341	5.32035	5.47062	3.81043	3.97711	2.6484	3.69552	2.20831	1.63467	3.72285	2.43626
	54	4.58314	6.50527	2.22316	2.85572	4.85209	6.4831	4.23035	3.2949	1.61867	4.53736	3.67565	4.23902	2.79673	3.75165	3.50578	3.22195	0.875203	4.08195	6.06721	3.81262	3.40148	3.49756	2.43615	2.54271	1.69322	2.36268	1.41185	1.0451	2.38015	1.55758	1.89501
	53	5.49119	2.21236	2.421	3.34747	4.99564	5.6846	1.96084	2.2442	3.4524	3.27684	3.77908	2.49328	3.34459	3.1254	2.87236	0.780242	3.63905	5.40891	3.39894	3.03242	3.11807	2.17182	2.26682	1.5095	2.10633	1.25867	0.931705	2.1219	1.38858	1.6894	0.864345
	52	3.26446	4.21148	4.96078	6.02467	7.65707	4.60595	2.33462	8.36716	4.3584	5.88925	3.88549	5.21215	4.87057	4.47625	1.21592	5.67104	8.42915	5.29686	4.72567	4.85915	3.38453	3.53257	2.35238	3.28247	1.96148	1.45195	3.30674	2.16395	2.63273	1.34698	1.86981
	51	2.47504	3.43701	3.55597	3.67787	2.471	2.18416	3.46676	4.20702	3.11978	2.41164	3.23506	3.02306	2.7783	0.754692	3.51989	5.23179	3.28764	2.93312	3.01597	2.1007	2.19259	1.46007	2.03735	1.21745	0.901195	2.05242	1.34311	1.63408	0.836042	1.16055	0.779865
	50	1.9227	2.34517	2.06636	1.12977	1.11538	3.08729	1.65922	2.86653	1.21607	1.91132	1.78606	1.64146	0.445882	2.0796	3.09101	1.94238	1.73293	1.78187	1.24112	1.29541	0.86263	1.2037	0.719286	0.532438	1.2126	0.79353	0.965435	0.493945	0.685667	0.460755	0.117003
	49	1.71204	1.7784	0.82834	0.665503	2.05742	1.92827	1.47535	1.45815	1.25774	1.37707	1.26558	0.343779	1.60339	2.3832	1.49759	1.3361	1.37384	0.956917	0.998774	0.665095	0.92806	0.554576	0.410515	0.934923	0.611819	0.744359	0.380836	0.528655	0.355246	0.0902105	0.577251
	48	1.42157	0.780606	0.534276	1.34415	1.40706	1.87739	0.821747	1.65131	0.992227	1.06843	0.290227	1.35362	2.01195	1.2643	1.12797	1.15983	0.807852	0.843188	0.561489	0.78349	0.468186	0.346566	0.789284	0.516512	0.628406	0.321511	0.446303	0.299907	0.0761578	0.487329	0.0780272
	47	0.870321	0.702261	1.50513	1.28217	1.91078	1.45851	1.298	1.81702	1.07377	0.341747	1.59391	2.36911	1.48874	1.3282	1.36572	0.95126	0.992869	0.661163	0.922573	0.551297	0.408088	0.929396	0.608202	0.739959	0.378584	0.52553	0.353146	0.0896772	0.573838	0.0918783	0.276775
	46	0.305392	0.771647	0.559995	0.679135	0.578995	0.898582	0.55708	0.76696	0.133962	0.732052	1.08809	0.68375	0.610018	0.627249	0.436896	0.456006	0.30366	0.42372	0.2532	0.187427	0.426854	0.279335	0.339849	0.173877	0.241366	0.162193	0.041187	0.263553	0.042198	0.127117	0.0720468
	45	1.09552	0.937285	0.96836	0.671837	1.16457	1.25905	0.767668	0.312381	0.93683	1.63149	1.02523	0.914671	0.940506	0.655088	0.683742	0.455312	0.635333	0.379652	0.281031	0.640031	0.41884	0.509575	0.260713	0.361908	0.243195	0.0617565	0.395175	0.0632723	0.190602	0.108028	0.0735782
	44	0.950992	1.15832	0.684617	0.965739	1.16615	1.23994	0.223454	1.56123	1.49213	1.09861	0.980144	1.00783	0.70198	0.732685	0.487904	0.68081	0.406828	0.301147	0.685845	0.448821	0.546051	0.279375	0.387813	0.260603	0.0661771	0.423462	0.0678014	0.204245	0.115761	0.078845	0.11339
	43	0.726722	0.506377	0.608526	0.597976	0.710149	0.223178	0.69057	1.53762	0.621301	0.649457	0.667801	0.465142	0.485487	0.323292	0.451114	0.26957	0.199544	0.454451	0.297395	0.361821	0.185118	0.25697	0.172679	0.0438498	0.280592	0.0449261	0.135336	0.0767047	0.0522438	0.0751335	0.0606624
	42	0.670687	0.95019	0.795441	0.768747	0.26984	1.45605	1.4358	1.35161	0.775378	0.934142	0.650655	0.679116	0.452231	0.631034	0.377083	0.279129	0.635701	0.416006	0.506127	0.258949	0.359459	0.241549	0.0613386	0.392501	0.0628442	0.189312	0.107297	0.0730804	0.105099	0.0848566	0.0660055
	41	0.495404	0.488925	0.402541	0.114985	0.693	1.1917	0.496819	0.663995	0.439015	0.358278	0.373949	0.249017	0.347473	0.207638	0.1537	0.350043	0.22907	0.278694	0.142588	0.197933	0.133007	0.0337756	0.216127	0.0346046	0.104243	0.0590822	0.0402411	0.057872	0.0467255	0.0363453	0.0887932
	40	0.344406	0.334291	0.0813484	0.398978	0.766307	0.557121	0.329755	0.507937	0.227492	0.278202	0.185258	0.258505	0.154474	0.114346	0.260417	0.170418	0.207337	0.10608	0.147254	0.0989516	0.0251276	0.16079	0.0257444	0.0775524	0.0439547	0.0299377	0.0430543	0.0347618	0.0270394	0.0660584	0.0556323
	39	0.541	0.155205	0.648485	1.01359	0.823056	0.849547	0.579537	0.6047	0.405836	0.316643	0.441837	0.264026	0.195441	0.445104	0.291279	0.35438	0.181311	0.251686	0.169128	0.042948	0.274821	0.0440022	0.132552	0.0751272	0.0511694	0.0735884	0.0594148	0.0462157	0.112907	0.0950866	0.0567809
	38	0.0644763	0.317599	0.422897	0.279454	0.322172	0.383263	0.177106	0.276915	0.118572	0.193854	0.11584	0.0857488	0.195288	0.127797	0.155483	0.0795494	0.110426	0.0742042	0.0188433	0.120577	0.0193058	0.0581569	0.0329618	0.0224504	0.0322866	0.026068	0.0202769	0.0495374	0.0417189	0.0249124	0.0329013
	37	0.50456	0.792052	0.445885	0.418321	0.555826	0.447908	0.310155	0.309397	0.277605	0.194363	0.143874	0.327664	0.214425	0.260877	0.133472	0.185279	0.124504	0.0316163	0.20231	0.0323923	0.0975787	0.055305	0.0376684	0.0541722	0.0437383	0.0340217	0.0831166	0.0699982	0.0417993	0.0552036	0.0575004
	36	0.431079	0.286096	0.22866	0.247246	0.222536	0.268723	0.118718	0.24816	0.095353	0.0826999	0.188344	0.123253	0.149954	0.0767209	0.1065	0.0715658	0.0181733	0.11629	0.0186193	0.056089	0.0317898	0.0216521	0.0311386	0.0251411	0.019556	0.0477761	0.0402355	0.0240266	0.0317315	0.0330517	0.0281852
	35	0.471816	0.444567	0.409514	0.29995	0.404551	0.311675	0.28853	0.258284	0.122937	0.328045	0.214674	0.26118	0.133627	0.185494	0.124648	0.031653	0.202545	0.0324299	0.097692	0.0553692	0.0377122	0.0542351	0.0437891	0.0340612	0.0832131	0.0700794	0.0418479	0.0552677	0.0575672	0.049091	0.0470095
	34	0.648469	0.704215	0.439418	0.482294	0.415012	0.669986	0.265612	0.294535	0.431322	0.330713	0.402356	0.205857	0.285759	0.192025	0.0487624	0.312027	0.0499593	0.150498	0.0852981	0.0580968	0.0835509	0.0674585	0.0524724	0.128192	0.10796	0.064468	0.0851417	0.0886841	0.0756263	0.0724197	0.0768936
	33	0.103807	0.0763632	0.0714022	0.0499999	0.0901559	0.0623292	0.0306095	0.10443	0.0439429	0.06264	0.0320484	0.0444879	0.029895	0.00759148	0.0485773	0.00777781	0.0234299	0.0132795	0.00904468	0.0130075	0.0105021	0.00816906	0.0199574	0.0168075	0.0100366	0.0132551	0.0138066	0.0117737	0.0112745	0.011971	0.00986645
	32	0.255219	0.281336	0.167833	0.246269	0.190164	0.162857	0.246066	0.241224	0.188711	0.113124	0.157033	0.105523	0.0267963	0.171468	0.027454	0.0827026	0.0468737	0.0319258	0.0459135	0.0370703	0.0288351	0.0704453	0.0593268	0.0354269	0.0467877	0.0487344	0.0415587	0.0397966	0.0422552	0.0348265	0.0219181
	31	0.120423	0.0846926	0.10587	0.0665271	0.0636354	0.167671	0.0727951	0.132673	0.0436472	0.0709894	0.0477035	0.0121137	0.077515	0.0124111	0.0373872	0.0211901	0.0144326	0.020756	0.0167583	0.0130354	0.031846	0.0268197	0.0160154	0.0211512	0.0220312	0.0187874	0.0179908	0.0191022	0.0157439	0.00990847	0.022935
	30	0.171259	0.252387	0.135109	0.105171	0.30951	0.234333	0.189143	0.144966	0.129396	0.101878	0.0258706	0.165544	0.0265056	0.0798456	0.0452544	0.0308229	0.0443275	0.0357897	0.0278389	0.0680118	0.0572774	0.0342031	0.0451714	0.0470508	0.0401231	0.0384219	0.0407955	0.0336234	0.021161	0.048981	0.0264101
	29	0.140729	0.0888156	0.0588968	0.141052	0.119278	0.167893	0.0569881	0.118506	0.0512052	0.0152351	0.0974882	0.015609	0.0470207	0.0266501	0.0181515	0.0261042	0.0210764	0.0163942	0.0400518	0.0337304	0.0201421	0.0266012	0.027708	0.0236283	0.0226265	0.0240243	0.0198007	0.0124616	0.0288447	0.0155528	0.0268644
	28	0.0118815	0.00928876	0.0189513	0.0130415	0.0205031	0.0121363	0.0111768	0.0112511	0.00183714	0.0137738	0.00220534	0.00664339	0.0037653	0.00256456	0.00368817	0.00297781	0.00231628	0.00565878	0.00476564	0.0028458	0.00375839	0.00391477	0.00333836	0.00319681	0.0033943	0.00279757	0.00176065	0.00407537	0.0021974	0.00379557	0.00429944
	27	0.104842	0.252174	0.147837	0.18914	0.125046	0.200825	0.0895306	0.0340581	0.140135	0.0262889	0.0791928	0.0448844	0.0305709	0.043965	0.0354971	0.0276113	0.0674557	0.056809	0.0339235	0.0448021	0.0466661	0.039795	0.0381077	0.0404619	0.0333485	0.0209879	0.0485806	0.0261942	0.0452452	0.0512516	0.0306293
	26	0.217775	0.150513	0.164047	0.0882604	0.158319	0.123084	0.0207361	0.198772	0.0204643	0.0722293	0.0409376	0.0278828	0.0400991	0.0323758	0.0251834	0.0615242	0.0518137	0.0309405	0.0408626	0.0425627	0.0362958	0.0347568	0.036904	0.0304161	0.0191424	0.0443088	0.0238909	0.0412667	0.046745	0.027936	0.0464407
	25	0.120822	0.155248	0.0711566	0.10387	0.0901947	0.0264985	0.112493	0.0269818	0.0522638	0.0347067	0.0236389	0.0339958	0.027448	0.0213504	0.0521599	0.0439274	0.0262312	0.0346431	0.0360845	0.0307714	0.0294667	0.0312871	0.0257866	0.0162289	0.0375648	0.0202546	0.0349857	0.0396302	0.023684	0.0393722	0.0184931
	24	0.0308323	0.0166602	0.0207181	0.0146402	0.00480406	0.0355654	0.00377789	0.0170484	0.00621313	0.00495822	0.00713059	0.00575719	0.00447822	0.0109405	0.00921373	0.00550197	0.00726635	0.00756867	0.00645426	0.0061806	0.00656242	0.00540871	0.00340399	0.00787917	0.00424837	0.00733822	0.00831238	0.0049677	0.00825828	0.00387891	0.00270936
	23	0.0398551	0.0584303	0.0351746	0.00939289	0.0776674	0.0143872	0.0287531	0.0244127	0.0106917	0.0180156	0.0145457	0.0113143	0.0276414	0.0232787	0.0139008	0.0183586	0.0191224	0.0163068	0.0156154	0.0165801	0.0136652	0.00860024	0.0199069	0.0107336	0.0185402	0.0210014	0.012551	0.0208647	0.00980015	0.00684526	0.00974254
	22	0.105031	0.0745406	0.0169573	0.114105	0.0236081	0.0822785	0.030938	0.0315665	0.0291906	0.0276142	0.0214796	0.0524756	0.0441933	0.02639	0.0348528	0.0363029	0.0309576	0.029645	0.0314764	0.0259427	0.0163271	0.0377921	0.0203772	0.0351975	0.03987	0.0238274	0.0396105	0.018605	0.0129953	0.0184957	0.0549227
	21	0.0483354	0.0129632	0.0743113	0.0125118	0.0487042	0.0319365	0.014431	0.0310898	0.0161407	0.0147102	0.0359376	0.0302655	0.018073	0.0238687	0.0248618	0.0212012	0.0203022	0.0215565	0.0177667	0.0111815	0.0258817	0.0139552	0.0241048	0.0273048	0.016318	0.027127	0.0127416	0.00889979	0.0126667	0.0376135	0.110985
	20	0.0339821	0.229655	0.0329408	0.104349	0.0764244	0.0602222	0.0574583	0.0694959	0.0347594	0.099496	0.0837924	0.0500365	0.0660823	0.0688318	0.058697	0.0562082	0.0596806	0.0491885	0.0309569	0.0716555	0.038636	0.0667359	0.0755953	0.0451777	0.0751032	0.035276	0.0246397	0.0350686	0.104136	0.307271	0.307271
	19	0.061857	0.01046	0.028228	0.0168241	0.0148073	0.024637	0.0131969	0.0153775	0.0241565	0.0238362	0.0142337	0.0187982	0.0195804	0.0166974	0.0159894	0.0169772	0.0139925	0.0088062	0.0203836	0.0109907	0.0189842	0.0215044	0.0128516	0.0213644	0.0100348	0.00700919	0.00997585	0.0296232	0.0874084	0.0874084	0.0874084
	18	0.00234407	0.00745768	0.00378658	0.00271208	0.00504003	0.00470795	0.00242953	0.0088915	0.00481495	0.00336881	0.00444913	0.00463424	0.0039519	0.00378434	0.00401812	0.00331172	0.00208424	0.00482436	0.00260125	0.00449314	0.00508961	0.00304168	0.00505648	0.00237503	0.00165892	0.00236107	0.00701116	0.0206876	0.0206876	0.0206876	0.0206876
	17	0.025029	0.0149821	0.00914155	0.0138248	0.0144238	0.0129803	0.0210384	0.026542	0.0101914	0.0157701	0.0164262	0.0140076	0.0134137	0.0142424	0.0117385	0.00738764	0.0171001	0.00922021	0.0159261	0.0180403	0.0107814	0.0179229	0.00841837	0.0058801	0.00836888	0.0248513	0.0733281	0.0733281	0.0733281	0.0733281	0.0124608
	16	0.0200373	0.0144136	0.0185697	0.0157664	0.0158475	0.0447923	0.0250264	0.0223873	0.0190116	0.023202	0.0197857	0.0189468	0.0201173	0.0165806	0.010435	0.0241538	0.0130235	0.0224955	0.0254818	0.0152286	0.025316	0.0118909	0.00830561	0.011821	0.0351023	0.103576	0.103576	0.103576	0.103576	0.0176008	0.103576
	15	0.0176773	0.0268494	0.0194203	0.0158851	0.0501481	0.0488614	0.0193573	0.038297	0.0256499	0.0256281	0.0245414	0.0260575	0.0214765	0.0135163	0.031286	0.0168691	0.029138	0.0330061	0.0197253	0.0327913	0.0154021	0.0107581	0.0153115	0.0454674	0.134159	0.134159	0.134159	0.134159	0.022798	0.134159	0.134159
	14	0.0224423	0.0191369	0.0133352	0.0342589	0.0372825	0.0257573	0.0225681	0.0352143	0.0193092	0.0216646	0.023003	0.018959	0.0119319	0.0276185	0.0148917	0.0257224	0.0291371	0.0174131	0.0289474	0.0135966	0.00949701	0.0135167	0.0401376	0.118433	0.118433	0.118433	0.118433	0.0201256	0.118433	0.118433	0.118433
	13	0.0106689	0.00876466	0.0191823	0.0169879	0.0131086	0.0200293	0.013841	0.0176813	0.0108872	0.0135442	0.0111631	0.00702549	0.0162618	0.00876822	0.0151454	0.0171559	0.0102528	0.0170443	0.00800569	0.00559185	0.00795862	0.023633	0.0697334	0.0697334	0.0697334	0.0697334	0.01185	0.0697334	0.0697334	0.0697334	0.0697334
	12	0.0107021	0.0276134	0.0208331	0.0130821	0.0223259	0.0269044	0.0152212	0.021835	0.0149075	0.0143958	0.00906005	0.0209712	0.0113075	0.0195314	0.0221242	0.013222	0.0219802	0.0103241	0.00721123	0.0102634	0.0304771	0.089928	0.089928	0.089928	0.089928	0.0152817	0.089928	0.089928	0.089928	0.089928	0.0152817
	11	0.0228845	0.0203545	0.0108887	0.0151223	0.0203542	0.0200813	0.0127577	0.0202922	0.0107541	0.00792998	0.0183554	0.00989708	0.0170952	0.0193647	0.0115728	0.0192386	0.00903637	0.00631177	0.00898325	0.0266757	0.0787112	0.0787112	0.0787112	0.0787112	0.0133756	0.0787112	0.0787112	0.0787112	0.0787112	0.0133756	0.0787112
	10	0.0253061	0.0159598	0.0188825	0.0206826	0.022791	0.02525	0.0177865	0.0219605	0.00888696	0.0241018	0.0129954	0.022447	0.0254269	0.0151958	0.0252614	0.0118653	0.00828772	0.0117955	0.0350267	0.103352	0.103352	0.103352	0.103352	0.0175629	0.103352	0.103352	0.103352	0.103352	0.0175629	0.103352	0.103352
	9	0.011062	0.0154295	0.0143976	0.0129109	0.0159762	0.0196254	0.0107311	0.0101172	0.0150581	0.00951297	0.0164318	0.0186131	0.0111237	0.018492	0.00868567	0.00606681	0.00863461	0.0256404	0.0756564	0.0756564	0.0756564	0.0756564	0.0128565	0.0756564	0.0756564	0.0756564	0.0756564	0.0128565	0.0756564	0.0756564	0.0756564
	8	0.0143641	0.0158017	0.0120716	0.012156	0.0166785	0.0159037	0.00664032	0.0230251	0.00798293	0.016156	0.0183007	0.010937	0.0181816	0.00853989	0.00596498	0.00848969	0.02521	0.0743866	0.0743866	0.0743866	0.0743866	0.0126407	0.0743866	0.0743866	0.0743866	0.0743866	0.0126407	0.0743866	0.0743866	0.0743866	0.0743866
	7	0.0183167	0.0164966	0.0141518	0.0158011	0.0168287	0.0122534	0.0188168	0.0151988	0.0168809	0.0224043	0.0133894	0.0222585	0.0104548	0.00730252	0.0103933	0.0308629	0.0910665	0.0910665	0.0910665	0.0910665	0.0154751	0.0910665	0.0910665	0.0910665	0.0910665	0.0154751	0.0910665	0.0910665	0.0910665	0.0910665	0.0154751
	6	0.0155476	0.0157242	0.0149567	0.0129631	0.0105423	0.0282318	0.010099	0.0261316	0.0190335	0.0133276	0.0221557	0.0104065	0.00726881	0.0103454	0.0307204	0.090646	0.090646	0.090646	0.090646	0.0154037	0.090646	0.090646	0.090646	0.090646	0.0154037	0.090646	0.090646	0.090646	0.090646	0.0154037	0.090646
	5	0.0131878	0.0147885	0.0109191	0.00722642	0.0216147	0.0134835	0.0154514	0.0262195	0.0100756	0.0196249	0.00921782	0.00643851	0.00916363	0.0272113	0.0802917	0.0802917	0.0802917	0.0802917	0.0136442	0.0802917	0.0802917	0.0802917	0.0802917	0.0136442	0.0802917	0.0802917	0.0802917	0.0802917	0.0136442	0.0802917	0.0802917
	4	0.0274265	0.0238737	0.0134601	0.0327628	0.0228274	0.045618	0.0342822	0.0306915	0.0328073	0.0180548	0.012611	0.0179487	0.0532985	0.157266	0.157266	0.157266	0.157266	0.0267246	0.157266	0.157266	0.157266	0.157266	0.0267246	0.157266	0.157266	0.157266	0.157266	0.0267246	0.157266	0.157266	0.157266
	3	0.0132108	0.00878099	0.0182084	0.0103241	0.0230438	0.0301997	0.0119737	0.0298184	0.00900579	0.00737024	0.0104897	0.0311491	0.0919109	0.0919109	0.0919109	0.0919109	0.0156186	0.0919109	0.0919109	0.0919109	0.0919109	0.0156186	0.0919109	0.0919109	0.0919109	0.0919109	0.0156186	0.0919109	0.0919109	0.0919109	0.0919109
	2	0.00924111	0.0225911	0.0109122	0.0198209	0.0290128	0.02006	0.022124	0.015567	0.00699164	0.0116591	0.0346215	0.102157	0.102157	0.102157	0.102157	0.0173597	0.102157	0.102157	0.102157	0.102157	0.0173597	0.102157	0.102157	0.102157	0.102157	0.0173597	0.102157	0.102157	0.102157	0.102157	0.0173597
	1	0.0265766	0.0151342	0.0234187	0.0278959	0.0215428	0.0414332	0.0129112	0.0135096	0.0123636	0.0430158	0.126926	0.126926	0.126926	0.126926	0.0215688	0.126926	0.126926	0.126926	0.126926	0.0215688	0.126926	0.126926	0.126926	0.126926	0.0215688	0.126926	0.126926	0.126926	0.126926	0.0215688	0.126926
	0	0.0108355	0.0197669	0.0200589	0.012606	0.0270798	0.0147156	0.00681917	0.014539	0.0277609	0.095975	0.095975	0.095975	0.095975	0.0163093	0.095975	0.095975	0.095975	0.095975	0.0163093	0.095975	0.095975	0.095975	0.095975	0.0163093	0.095975	0.095975	0.095975	0.095975	0.0163093	0.095975	0.095975
Rate Upper		Year
		2010	2011	2012	2013	2014	2015	2016	2017	2018	2019	2020	2021	2022	2023	2024	2025	2026	2027	2028	2029	2030	2031	2032	2033	2034	2035	2036	2037	2038	2039	2040
Age	84										55.0561	36.4669	65.6461	63.2893	79.6419	76.8498	49.8751	56.8858	76.6674	62.7613	56.2852	55.1871	43.9893	60.8194	20.7048	54.532	37.8338	41.6043	32.4292	34.5594	30.2969	37.3654
	83										36.4194	71.9937	71.5715	86.0771	86.1327	57.4289	58.574	72.8992	66.8364	57.3948	59.3352	46.3785	68.0342	21.8299	54.9365	39.6744	40.2113	33.0861	35.2759	29.1466	38.6186	51.0996
	82										61.98	56.8756	69.2664	63.7167	51.5723	50.7469	68.586	58.3425	51.1656	49.0646	38.9395	57.3571	18.2972	44.0024	35.1434	33.9265	26.4	31.6475	24.293	31.1362	48.88	17.718
	81										24.0656	30.2441	26.5394	18.9515	21.0884	29.9325	23.375	20.2232	20.0036	17.1482	25.0014	7.44367	21.5411	14.5757	15.5141	12.581	13.5321	11.6229	15.0055	21.6736	8.11677	9.23164
	80										18.0782	17.5108	11.9763	13.4315	16.1674	14.0234	13.2084	13.0195	10.7205	15.997	4.74885	12.2207	9.88679	9.4108	7.80069	8.56841	7.23403	8.61763	12.446	5.08144	6.08941	8.29591
	79										42.9423	31.3611	32.156	41.9547	39.2248	33.7555	31.9362	27.1685	38.8892	12.6522	32.4928	23.7967	24.6997	18.946	21.2617	18.5931	25.0916	32.3168	12.1347	15.7718	20.4507	27.4243
	78										52.4826	54.5975	69.1046	59.7628	54.6496	57.2437	45.5539	65.5298	23.1252	54.2994	43.1933	41.3717	32.7067	35.2295	31.0917	41.7342	61.1408	23.6095	26.8174	35.6844	44.8914	41.2245
	77										37.7437	48.596	41.5431	36.9389	34.9276	30.9692	43.5068	14.3048	36.6048	27.0774	27.4301	21.903	24.2901	21.0522	26.9289	37.9966	15.3487	17.0619	23.9031	29.3502	27.0018	15.758
	76										34.6915	28.7937	25.82	24.4363	21.2082	32.14	9.50794	25.8168	19.4737	19.3398	15.9121	17.0226	15.8077	19.1082	27.3559	10.4252	12.3624	17.4172	20.8518	18.7739	9.93723	7.82905
	75										47.4181	39.5424	42.8522	36.0578	53.9723	16.1241	42.5666	30.1827	34.296	25.9975	29.8525	24.0243	30.5502	41.1704	16.0008	18.3117	27.8075	32.4089	30.0278	15.7681	13.0015	27.4952
	74										28.4514	29.4157	23.3127	37.5538	11.1968	26.8779	20.4838	22.0277	18.9149	19.6553	17.3136	20.4939	32.7703	11.5986	13.6632	19.3301	23.0061	20.9796	11.4565	9.14718	22.8299	18.9558
	73										27.3748	22.6459	34.8095	10.2351	27.2007	21.0592	23.8836	18.2481	20.6147	17.2517	20.8385	29.4977	10.6696	13.9429	18.1258	22.4434	21.5138	10.3792	9.32795	19.9469	18.1499	19.3238
	72										24.4387	33.2516	9.76283	25.7441	20.145	21.6548	16.3841	17.799	14.9472	18.537	27.6079	10.0185	12.8324	16.7069	20.2117	18.8829	10.8049	8.2074	19.8087	15.8937	18.9085	11.6307
	71										36.3804	10.367	26.5752	21.2869	24.0867	20.4558	20.9258	18.5162	23.7984	31.9165	11.8787	15.1161	22.043	26.6842	24.4411	12.4995	10.6427	22.1086	19.7084	21.9276	14.283	21.6117
	70										13.5263	34.7659	27.2365	28.2956	22.9655	24.0566	21.4209	27.4957	39.1205	15.4493	17.2995	26.33	30.9678	28.5628	16.1396	12.071	28.3341	23.6397	28.7413	17.5157	25.494	24.2842
	69										26.7821	22.0851	23.3824	18.3564	21.1681	18.1482	22.4911	32.4428	12.4568	15.278	20.1659	24.1984	23.5524	11.8841	9.82111	24.0269	19.3776	22.1886	13.9659	22.2583	18.4218	17.4977
	68										17.8088	18.3731	14.4844	15.6373	14.7441	18.0086	24.598	9.93874	11.6304	16.5904	19.2994	18.8923	10.1886	8.03763	19.1694	15.6899	18.3762	11.0877	16.7629	14.9734	13.7654	3.84591
	67										23.8689	18.627	21.8778	17.4053	21.7706	33.3092	12.2865	15.7057	22.2335	26.1097	25.0799	12.6423	10.0269	25.7974	21.1142	23.5955	16.0878	23.2791	21.0651	18.2324	5.04386	24.7982
	66										12.2107	14.0724	10.8969	13.8637	21.6547	7.84406	9.6824	14.2437	15.3966	15.2773	8.13383	6.58995	15.3276	13.15	15.3037	9.43805	14.6551	13.4526	11.94	3.27801	15.1364	22.5349
	65										21.1581	18.8856	22.5835	32.1732	12.4805	15.982	21.9617	24.4159	26.1046	12.4641	10.7699	23.7077	21.3532	25.3463	15.3684	21.2036	21.1065	19.4856	5.20322	24.613	37.4361	23.2194
	64										11.696	15.4235	21.4948	7.95373	9.98596	14.0103	16.4379	16.495	8.39559	6.60474	16.721	14.2535	17.6617	10.0905	15.2826	15.0886	12.316	3.69171	17.2296	23.2899	15.281	12.9121
	63										10.6741	15.1019	5.61605	6.97499	9.85795	11.8453	11.3385	5.95437	4.74893	11.2755	11.2276	12.4351	7.6503	10.8778	11.0401	9.43044	2.50119	11.3536	18.6578	10.8679	9.86054	9.71634
	62										25.4877	10.6699	12.2991	18.0386	19.1594	19.3699	10.6165	9.68263	20.2935	18.2395	21.5207	12.9311	20.0137	18.0078	17.2514	4.16903	21.1051	29.0581	18.6166	16.7724	17.0981	10.7327
	61										3.5277	4.2597	6.07828	6.8225	7.47138	3.78037	3.18848	7.28617	6.28889	7.75673	4.70007	6.83494	6.50362	6.17995	1.75702	8.31815	10.709	6.82507	6.06025	6.09812	4.53671	4.49324
	60										8.04336	11.3532	13.3707	12.6308	6.59867	5.72363	13.5078	11.7056	13.4229	8.58536	12.1045	10.4902	9.58093	2.79289	13.9402	20.0081	12.4874	10.6361	11.2262	8.56153	8.88866	5.44448
	59										15.1856	18.2021	17.7008	9.62581	7.28195	18.0706	16.5888	19.1028	11.6387	17.6868	16.4347	15.6633	3.86934	19.503	26.441	19.2251	15.3312	15.9717	11.9458	11.4283	8.68915	11.6965
	58										12.163	11.3194	6.37332	4.62564	12.3039	12.3234	12.1071	7.95203	12.2157	10.759	9.97095	2.862	12.6245	18.2366	12.4559	11.5919	10.8577	7.84745	8.25817	5.66681	8.10947	4.39433
	57										12.0383	6.08779	4.79688	12.2491	10.5897	11.4576	7.52682	11.4758	9.88989	9.81909	2.60573	12.3536	18.1113	12.4501	10.9922	10.5539	7.33019	8.69452	5.94751	7.4968	4.43082	3.46243
	56										7.29232	6.67961	13.7867	11.7878	14.0172	8.94215	13.9966	12.4964	11.5956	3.34589	14.753	22.5428	15.1372	12.929	12.2929	8.83449	10.2992	7.03648	8.8539	5.42302	4.13709	8.78667
	55										8.06975	17.9038	16.3984	19.5828	12.0332	18.0549	16.0745	14.5863	4.2746	21.5018	29.3961	20.2843	17.7139	17.7484	12.1766	13.9801	8.97665	13.1651	6.75888	5.60878	12.5229	8.71179
	54										11.731	9.4393	11.9966	7.48498	10.8219	10.2026	10.1951	2.70501	12.566	18.2088	12.4662	10.8713	10.7838	8.43854	8.49865	5.68647	7.92581	4.64309	3.73281	8.36129	4.83922	6.53736
	53										8.77897	10.544	6.7694	9.58593	8.88938	8.51659	2.4032	11.1593	16.3854	11.3538	9.60466	9.32094	6.6705	7.53981	4.66058	7.06173	4.19518	3.3827	6.89923	4.47991	5.40376	3.13586
	52										15.9181	9.14441	13.6815	13.9789	12.1795	3.4279	15.9095	24.1115	16.9442	13.824	14.6618	11.1011	11.9861	7.76025	10.8298	6.3834	4.82955	11.1185	7.40692	8.52503	4.7976	6.0858
	51										6.01261	8.64768	8.27979	7.68649	2.13029	9.90413	15.6604	9.56089	9.48149	9.0092	6.57043	6.71848	4.71624	7.20938	3.95176	3.09054	6.51651	4.70823	5.54919	3.08846	4.25013	2.71132
	50										4.65672	4.51749	4.41213	1.17263	5.65603	8.59283	5.40825	5.20515	5.28993	3.85268	4.2179	2.96019	4.14581	2.39465	1.78106	3.88454	2.45368	3.20398	1.75569	2.35272	1.66509	0.395733
	49										3.51078	3.21751	0.954447	4.51383	6.88304	4.47676	3.8661	4.14506	3.16865	3.09374	2.19866	3.25155	1.81531	1.45385	3.2033	2.04076	2.50531	1.27999	1.77677	1.2679	0.307317	1.94512
	48										2.51025	0.781862	3.58886	5.39995	3.56141	3.24548	3.17088	2.5291	2.42854	1.77471	2.41079	1.49643	1.09799	2.48224	1.52864	1.9204	1.04054	1.46573	0.959347	0.25511	1.49594	0.263203
	47										0.833835	3.99282	6.4765	4.13095	3.76143	3.71067	2.82536	3.16147	2.02172	2.9536	1.77216	1.288	2.84972	2.11772	2.4577	1.25931	1.89096	1.24086	0.289251	2.03946	0.302477	0.98163
	46										1.89314	3.08863	1.95365	1.82577	1.95113	1.3717	1.44516	1.04199	1.38516	0.839131	0.626331	1.37126	0.909388	1.07961	0.602415	0.890041	0.596625	0.150287	0.888734	0.155954	0.492031	0.288402
	45										4.28493	2.72942	2.50835	2.49552	1.76675	1.90559	1.41814	1.92049	1.21941	0.840459	1.98791	1.33579	1.56405	0.822016	1.18437	0.789485	0.207157	1.25174	0.210081	0.754432	0.405021	0.270597
	44										2.97975	2.66639	2.73928	2.14752	2.14222	1.48325	2.05502	1.25026	0.963854	2.33716	1.50867	1.72486	0.953554	1.302	0.865226	0.226443	1.43495	0.221728	0.780454	0.406703	0.308541	0.388928
	43										1.65423	1.92861	1.3034	1.34166	0.884476	1.30514	0.757157	0.599266	1.3465	0.875907	1.05888	0.587913	0.828066	0.593145	0.130437	0.943054	0.141777	0.480747	0.249719	0.188779	0.259288	0.231477
	42										2.16765	1.76158	1.8706	1.30457	1.80959	1.07462	0.842172	1.9944	1.30217	1.46679	0.894552	1.11991	0.788249	0.201663	1.21727	0.224577	0.651173	0.384157	0.283319	0.375453	0.332002	0.240947
	41										0.951066	1.01779	0.645712	1.01847	0.570856	0.449753	1.06802	0.731675	0.838384	0.475065	0.630556	0.430676	0.115162	0.708447	0.116518	0.418265	0.220261	0.155783	0.224543	0.208751	0.142941	0.3458
	40										0.724435	0.47031	0.738082	0.40251	0.315096	0.767032	0.49536	0.629024	0.333957	0.473887	0.320206	0.0812763	0.559345	0.08294	0.278424	0.151776	0.104707	0.151076	0.144004	0.100893	0.231635	0.22529
	39										0.764342	1.15429	0.693075	0.524575	1.2237	0.799563	0.980948	0.547905	0.737324	0.510094	0.130396	0.852111	0.137039	0.446979	0.257595	0.194367	0.259482	0.218498	0.160557	0.411878	0.357606	0.21343
	38										0.529325	0.321293	0.244624	0.555926	0.379382	0.472742	0.267941	0.332187	0.249176	0.0602058	0.394896	0.0654745	0.205138	0.116342	0.0869572	0.116639	0.117807	0.0829156	0.186975	0.167162	0.0993035	0.131764
	37										0.503696	0.393303	0.842423	0.584318	0.712907	0.375784	0.505566	0.384269	0.0919688	0.61421	0.100065	0.321663	0.183746	0.134058	0.172424	0.161689	0.136518	0.280631	0.250811	0.146519	0.204112	0.225472
	36										0.218839	0.533752	0.35854	0.425658	0.223666	0.32202	0.222181	0.0555275	0.360964	0.0570978	0.202119	0.119114	0.0763451	0.107033	0.0927928	0.0824121	0.183334	0.155572	0.0967843	0.128342	0.145471	0.114407
	35										0.890197	0.576464	0.671641	0.381732	0.547038	0.406684	0.0941214	0.653407	0.100764	0.324835	0.195619	0.134688	0.173703	0.163012	0.129813	0.288455	0.262326	0.15171	0.246244	0.227917	0.193196	0.192474
	34										0.897192	1.01649	0.606131	0.827843	0.59959	0.130219	0.926265	0.151948	0.496406	0.295613	0.194797	0.277421	0.267509	0.196207	0.47665	0.38276	0.24189	0.332244	0.318223	0.287777	0.280064	0.297064
	33										0.155538	0.0889129	0.12686	0.0861908	0.0208555	0.139215	0.0230469	0.0820208	0.0459933	0.0324745	0.0433541	0.0406788	0.0322656	0.070137	0.0648847	0.0369859	0.0558971	0.0532317	0.0440911	0.0446219	0.0482672	0.038793
	32										0.320299	0.434423	0.323293	0.0732196	0.519877	0.0817131	0.259092	0.164279	0.109446	0.161174	0.15532	0.103572	0.251267	0.227563	0.137243	0.195116	0.188435	0.172539	0.167312	0.16664	0.155818	0.085661
	31										0.190299	0.134373	0.0346274	0.23857	0.0345399	0.115165	0.070314	0.0498925	0.0716409	0.0630283	0.0513799	0.125715	0.108741	0.0654957	0.0794614	0.0902047	0.0779732	0.0757843	0.0806634	0.0710778	0.0423053	0.0982164
	30										0.281878	0.0698469	0.46391	0.0785322	0.270056	0.157312	0.105998	0.14891	0.14088	0.108037	0.24542	0.207865	0.128407	0.173605	0.177085	0.154578	0.17133	0.162869	0.133613	0.0891292	0.213327	0.11137
	29										0.0411938	0.266724	0.0443874	0.150228	0.0857811	0.0619217	0.0880674	0.0781459	0.056979	0.14598	0.125759	0.0759631	0.10558	0.112102	0.0852303	0.0934583	0.100555	0.0819276	0.0489202	0.125894	0.0702492	0.137239
	28										0.0391551	0.00615803	0.0207238	0.0119083	0.00888441	0.0124402	0.0106227	0.0085865	0.0204011	0.0181616	0.0104385	0.0135046	0.0143175	0.0122819	0.0131462	0.0125032	0.0107563	0.00717503	0.0175246	0.00921251	0.0179704	0.0186176
	27										0.071043	0.227432	0.13178	0.104081	0.138881	0.133048	0.0969008	0.236999	0.21925	0.127347	0.168104	0.155395	0.146138	0.144164	0.154905	0.127474	0.0816943	0.210335	0.11241	0.199321	0.233164	0.136883
	26										0.218968	0.133868	0.0977098	0.110414	0.113713	0.0843754	0.210691	0.188682	0.121333	0.143639	0.145712	0.132912	0.138204	0.138167	0.126736	0.0740091	0.178351	0.0850927	0.167751	0.200948	0.122061	0.193546
	25										0.0978788	0.0708598	0.0964857	0.0901365	0.0709152	0.167815	0.157681	0.0908684	0.120266	0.122804	0.110191	0.113325	0.111632	0.0883609	0.0604039	0.147083	0.0805561	0.148583	0.159334	0.113983	0.17104	0.0935926
	24										0.0148635	0.0191416	0.0174988	0.0152176	0.0350937	0.0310686	0.0185903	0.0229941	0.0267369	0.021949	0.0249355	0.0230754	0.0205513	0.0129277	0.0277711	0.016493	0.0334371	0.0344394	0.024615	0.0345091	0.0209985	0.013514
	23										0.0502531	0.0459511	0.0382455	0.0843548	0.0797796	0.046681	0.0606199	0.065662	0.0592112	0.0597941	0.0587259	0.0519657	0.0311444	0.0760983	0.0415194	0.0759898	0.084963	0.0567496	0.092781	0.0519185	0.0373088	0.0593531
	22										0.0889117	0.0707193	0.159604	0.146415	0.0841577	0.110129	0.116463	0.10208	0.105452	0.11538	0.0979988	0.0622444	0.142634	0.0859019	0.146949	0.178679	0.115282	0.202567	0.0969255	0.0749113	0.11069	0.489365
	21										0.0449655	0.102274	0.0892436	0.0537925	0.0698105	0.0733185	0.0647662	0.0636155	0.0677479	0.0626924	0.037437	0.0881985	0.050973	0.0866662	0.103404	0.0642006	0.105147	0.056619	0.0424563	0.0731373	0.319188	0.23405
	20										0.273288	0.243353	0.129992	0.192095	0.19049	0.17888	0.1666	0.193042	0.15882	0.1029	0.254023	0.133546	0.240327	0.282155	0.194699	0.340139	0.165359	0.123679	0.196337	0.867666	0.643885	0.643885
	19										0.0626484	0.0410165	0.0475849	0.053672	0.0473341	0.0490355	0.0517849	0.0469522	0.0275917	0.0698016	0.0378828	0.0681669	0.0814345	0.0525948	0.085353	0.0472208	0.0329703	0.0567708	0.254183	0.167847	0.167847	0.167847
	18										0.00916042	0.0115456	0.0120992	0.0110131	0.0107732	0.0115488	0.0102991	0.00633487	0.0154749	0.00861201	0.0164784	0.0191431	0.0127332	0.0214668	0.0106045	0.00752671	0.0119256	0.0586415	0.0419612	0.0419612	0.0419612	0.0419612
	17										0.0415428	0.0427035	0.0381048	0.03814	0.0404606	0.0360764	0.0234208	0.0547589	0.0308461	0.0568284	0.0677912	0.0435227	0.0747873	0.0409717	0.0291637	0.0431605	0.194902	0.14276	0.14276	0.14276	0.14276	0.0566879
	16										0.0558283	0.048856	0.0524776	0.0506768	0.0459485	0.0290466	0.0701028	0.0372529	0.0708757	0.0871373	0.0577652	0.100748	0.0492502	0.0352937	0.0609829	0.289477	0.19316	0.19316	0.19316	0.19316	0.0764665	0.19316
	15										0.0698919	0.0673841	0.0655023	0.0588771	0.038476	0.0903461	0.0487979	0.0934646	0.10631	0.0735666	0.122704	0.0655392	0.0508812	0.077946	0.368383	0.267458	0.267458	0.267458	0.267458	0.105777	0.267458	0.267458
	14										0.0555817	0.0591616	0.0504456	0.0333594	0.0826616	0.0412034	0.0789256	0.0971901	0.0605312	0.10763	0.0557493	0.0421261	0.0668797	0.29032	0.229043	0.229043	0.229043	0.229043	0.0830323	0.229043	0.229043	0.229043
	13										0.0359381	0.0321821	0.0191295	0.045812	0.0257397	0.0464478	0.0558278	0.0369701	0.0603056	0.0316386	0.0232453	0.0367945	0.15405	0.139364	0.139364	0.139364	0.139364	0.043481	0.139364	0.139364	0.139364	0.139364
	12										0.0360952	0.0233697	0.060252	0.0319406	0.0583161	0.0697287	0.0442231	0.0759043	0.0375021	0.0283553	0.0477392	0.219918	0.174052	0.174052	0.174052	0.174052	0.0524704	0.174052	0.174052	0.174052	0.174052	0.0840382
	11										0.0202756	0.0473508	0.0261098	0.0489675	0.0552411	0.0394073	0.0621761	0.032477	0.0258219	0.0424635	0.188361	0.150187	0.150187	0.150187	0.150187	0.0484714	0.150187	0.150187	0.150187	0.150187	0.0915976	0.150187
	10										0.0605871	0.0329252	0.0614355	0.0720978	0.0454961	0.0797783	0.0426685	0.0322464	0.0528372	0.24053	0.197868	0.197868	0.197868	0.197868	0.0766288	0.197868	0.197868	0.197868	0.197868	0.116349	0.197868	0.197868
	9										0.0243105	0.0471144	0.0513413	0.0356153	0.0566119	0.0282934	0.0219412	0.0336948	0.181128	0.143422	0.143422	0.143422	0.143422	0.0450097	0.143422	0.143422	0.143422	0.143422	0.0805748	0.143422	0.143422	0.143422
	8										0.0449276	0.0517447	0.0338658	0.056983	0.029859	0.0226752	0.0384401	0.180273	0.151145	0.151145	0.151145	0.151145	0.0509293	0.151145	0.151145	0.151145	0.151145	0.0773034	0.151145	0.151145	0.151145	0.151145
	7										0.0555161	0.0398831	0.0650437	0.0334437	0.026356	0.0419165	0.173434	0.17789	0.17789	0.17789	0.17789	0.0585227	0.17789	0.17789	0.17789	0.17789	0.0847558	0.17789	0.17789	0.17789	0.17789	0.0512746
	6										0.0371059	0.0644876	0.0313308	0.0260089	0.0403533	0.199421	0.172756	0.172756	0.172756	0.172756	0.0577516	0.172756	0.172756	0.172756	0.172756	0.0835362	0.172756	0.172756	0.172756	0.172756	0.0502116	0.172756
	5										0.055783	0.0296506	0.0234736	0.0370465	0.184228	0.175867	0.175867	0.175867	0.175867	0.0483803	0.175867	0.175867	0.175867	0.175867	0.0759784	0.175867	0.175867	0.175867	0.175867	0.0435004	0.175867	0.175867
	4										0.0546192	0.0421453	0.0692523	0.330237	0.343157	0.342004	0.343157	0.342004	0.0993479	0.342004	0.342399	0.342004	0.342004	0.141008	0.342004	0.342004	0.342004	0.342004	0.086954	0.342004	0.342004	0.342004
	3										0.0251109	0.0409867	0.200044	0.191364	0.19451	0.191364	0.19451	0.0619013	0.19451	0.19235	0.19451	0.19451	0.0867034	0.19451	0.19451	0.19451	0.19451	0.0553396	0.19451	0.19451	0.19451	0.19451
	2										0.0401197	0.213679	0.233987	0.233987	0.233987	0.233987	0.0548074	0.233987	0.233987	0.233987	0.233987	0.0989474	0.233987	0.233987	0.233987	0.233987	0.0578424	0.233987	0.233987	0.233987	0.233987	0.089213
	1										0.258166	0.297669	0.297669	0.297669	0.297669	0.0758223	0.297669	0.297669	0.297669	0.297669	0.112436	0.297669	0.297669	0.297669	0.297669	0.0542802	0.297669	0.297669	0.297669	0.297669	0.0932671	0.297669
	0										0.232624	0.232624	0.232624	0.232624	0.0511856	0.232624	0.232624	0.232624	0.232624	0.0614706	0.232624	0.232624	0.232624	0.232624	0.039663	0.232624	0.232624	0.232624	0.232624	0.0507982	0.232624	0.232624
Rate Lower		Year
		2010	2011	2012	2013	2014	2015	2016	2017	2018	2019	2020	2021	2022	2023	2024	2025	2026	2027	2028	2029	2030	2031	2032	2033	2034	2035	2036	2037	2038	2039	2040
Age	84										3.77972	2.53335	4.00719	3.69297	4.90276	4.84791	2.81665	2.98368	4.27168	3.364	3.03267	2.47388	1.91654	2.60088	0.784475	1.84771	1.60691	1.34773	1.0338	1.27229	0.94421	1.39114
	83										3.242	5.69362	4.88805	5.90566	5.72184	3.79758	3.60651	4.98882	3.94259	3.49003	2.81982	2.53427	3.18907	0.986879	2.25609	1.8684	1.81181	1.52784	1.55087	1.03763	1.50113	1.94867
	82										4.2596	4.26362	5.05573	4.95419	3.23317	3.11986	4.16636	2.55871	2.87279	2.36199	1.79139	2.57834	0.860009	1.75984	1.48865	1.27885	1.06923	1.10977	0.846968	1.23476	1.6238	0.594741
	81										1.97776	2.96735	2.67268	1.75654	1.73902	2.136	1.62797	1.46652	1.39617	0.967291	1.29727	0.41746	1.00385	0.777583	0.673002	0.576733	0.649513	0.451038	0.611827	0.845596	0.272503	0.353154
	80										1.74949	1.67704	1.10411	1.05661	1.38479	1.14012	0.972328	0.824732	0.629382	0.776097	0.284895	0.647808	0.550876	0.450752	0.390356	0.466173	0.301102	0.40779	0.604888	0.179307	0.217838	0.299824
	79										4.33437	3.12296	3.16988	3.70296	3.14494	2.6344	2.10278	1.7494	2.20214	0.697176	1.7484	1.39857	1.18784	0.996606	1.13766	0.884391	1.26633	1.40665	0.509963	0.631621	0.781256	1.03482
	78										4.70517	5.14558	6.45495	4.51792	4.18544	4.09993	3.45171	3.76708	1.24905	2.99659	2.22236	2.13785	1.57199	1.94039	1.36279	2.16105	2.52142	0.924678	1.11049	1.33632	1.60574	1.45088
	77										3.70471	4.64224	3.53859	3.21045	3.00086	2.35375	3.23696	0.929902	2.31347	1.61469	1.65842	1.2704	1.19828	1.14083	1.53647	1.91642	0.672438	0.784696	1.00202	1.22578	1.06824	0.541404
	76										3.21441	2.39671	2.16915	1.71353	1.49098	1.88254	0.589629	1.35514	1.12618	0.97544	0.939218	1.00857	0.662132	0.948795	1.35085	0.464757	0.549062	0.705622	0.852182	0.761477	0.395602	0.269308
	75										4.00308	3.73652	3.33715	2.50808	3.30375	1.0551	2.41426	1.92158	1.77653	1.61975	1.56075	1.21912	1.74533	2.32501	0.765619	0.876058	1.13716	1.32273	1.27683	0.649452	0.498935	1.00326
	74										2.48567	2.43794	1.7635	2.40044	0.792999	1.6808	1.32031	1.1293	1.00019	1.12551	0.878069	1.11251	1.48827	0.48371	0.584678	0.769481	0.866448	0.838097	0.458424	0.328458	0.634554	0.491087
	73										2.6482	1.90457	2.57723	0.875174	2.06799	1.45767	1.32885	1.19056	1.27247	0.851528	1.28024	1.68543	0.522933	0.673961	0.809992	0.979503	0.964437	0.506121	0.391865	0.76116	0.632776	0.794297
	72										2.0183	2.97099	0.85571	2.08265	1.5212	1.37698	1.2455	1.32131	1.00821	1.24357	1.71338	0.608392	0.712713	0.85215	1.06806	1.01794	0.487741	0.364373	0.964193	0.644809	0.812959	0.575506
	71										3.15805	1.04981	2.27375	1.77037	1.53268	1.39505	1.49296	1.15059	1.49904	1.87408	0.708377	0.815456	0.938196	1.11673	1.17738	0.517521	0.442734	0.97409	0.717497	0.905163	0.640564	0.940223
	70										1.25098	2.94652	2.19983	1.98714	1.83271	1.88395	1.46981	1.91751	2.34814	0.740851	0.929488	1.32496	1.52039	1.43605	0.686981	0.516193	1.14502	0.936132	1.27249	0.838296	1.1727	0.908835
	69										2.39348	1.92746	1.6736	1.51559	1.44318	1.16161	1.56983	1.81308	0.657875	0.780014	1.09609	1.26353	1.08773	0.602671	0.404141	0.783767	0.739351	0.916053	0.624455	0.952632	0.673575	0.744039
	68										1.42515	1.43313	1.23399	1.34422	0.790988	1.33435	1.67312	0.606532	0.738246	0.858775	1.09388	0.972923	0.461291	0.347447	0.810266	0.644731	0.79561	0.551946	0.765186	0.645463	0.575759	0.174999
	67										2.19952	1.73238	1.68987	1.49942	1.99549	2.26855	0.857862	0.941043	1.17876	1.42498	1.36846	0.751902	0.520757	1.10409	1.02388	1.08428	0.832644	0.993679	0.873784	0.90997	0.263868	1.05168
	66										1.11573	1.24079	0.922498	1.30947	1.66451	0.624361	0.68885	0.929231	1.07017	0.998323	0.489374	0.384219	0.773321	0.595447	0.844807	0.528243	0.786311	0.549655	0.605754	0.165719	0.799211	1.05253
	65										2.31462	1.61945	2.06347	2.7137	1.0256	1.26963	1.31664	1.8302	1.51737	0.817378	0.574208	1.17539	1.12072	1.22673	0.89782	1.19346	1.07392	0.906787	0.278559	1.18999	1.62481	1.27454
	64										1.0477	1.4689	1.76662	0.728692	0.758496	1.00248	1.14507	1.01374	0.536566	0.36334	0.863533	0.706371	0.9408	0.588963	0.876393	0.672372	0.636156	0.196471	0.875519	1.35316	0.750277	0.675412
	63										1.02284	1.29911	0.491086	0.571074	0.684636	0.805134	0.714937	0.40963	0.290291	0.601094	0.460503	0.585674	0.413562	0.589033	0.4702	0.417207	0.127651	0.564176	0.895026	0.521954	0.442252	0.499283
	62										2.33454	0.923303	1.0822	1.25672	1.54712	1.36619	0.745147	0.550042	1.08373	0.908726	0.973816	0.734907	1.06638	0.924942	0.877545	0.239032	0.978263	1.60531	1.16576	0.90168	0.935109	0.631079
	61										0.345574	0.370757	0.528642	0.558969	0.543353	0.29364	0.204389	0.439017	0.339849	0.429359	0.300422	0.408366	0.350107	0.316957	0.0919004	0.411655	0.615151	0.392274	0.312126	0.33956	0.254437	0.277122
	60										0.741282	0.865996	1.02667	1.00183	0.464178	0.346836	0.727437	0.663355	0.726038	0.51602	0.750513	0.577115	0.566912	0.169073	0.692531	1.12379	0.723281	0.611606	0.56944	0.411407	0.471244	0.255426
	59										1.36338	1.60453	1.38204	0.705999	0.553876	1.01784	0.934054	1.10862	0.739192	1.0165	0.775415	0.714796	0.231543	1.07192	1.57085	0.923203	0.683271	0.791604	0.566003	0.603446	0.363853	0.505813
	58										1.02766	0.967035	0.463728	0.33667	0.744258	0.615591	0.798864	0.483163	0.689455	0.568393	0.550254	0.157785	0.657707	1.07248	0.674787	0.543687	0.639077	0.387013	0.383069	0.268113	0.325903	0.23558
	57										0.939948	0.457653	0.358994	0.830713	0.677816	0.751517	0.567711	0.7147	0.622387	0.534571	0.165718	0.733369	1.06368	0.670832	0.532946	0.596031	0.41525	0.458458	0.296091	0.343496	0.215121	0.144297
	56										0.705298	0.504368	1.13616	0.875725	1.12084	0.738833	1.01841	0.792621	0.829182	0.23733	0.901098	1.38949	0.934652	0.786695	0.975567	0.554959	0.603272	0.38836	0.481221	0.32316	0.211128	0.543956
	55										0.621783	1.30736	1.05364	1.28947	0.88941	1.30995	0.918001	0.987706	0.2592	1.28623	1.81821	1.09522	0.93462	1.07152	0.649665	0.74587	0.397913	0.594745	0.373418	0.241633	0.607278	0.448345
	54										0.857329	0.66712	0.85544	0.558436	0.86681	0.675708	0.69904	0.193442	0.804816	1.18496	0.76554	0.633975	0.714266	0.400824	0.462018	0.307843	0.35227	0.242926	0.152048	0.391219	0.261286	0.305628
	53										0.658196	0.800982	0.508116	0.758763	0.584161	0.584658	0.166092	0.701248	1.06728	0.671577	0.616177	0.654627	0.4071	0.432398	0.287955	0.311409	0.196828	0.125057	0.345368	0.235086	0.225976	0.121698
	52										1.18546	0.79799	1.21721	1.04048	0.987763	0.258084	1.16675	1.65149	1.06586	0.919622	0.926704	0.625633	0.636305	0.419396	0.540069	0.323003	0.197436	0.577707	0.401468	0.406047	0.191775	0.305769
	51										0.518747	0.804871	0.640022	0.610588	0.185553	0.676775	1.10961	0.673963	0.578411	0.640611	0.368534	0.448377	0.266522	0.355824	0.210706	0.150836	0.37469	0.246011	0.285487	0.132892	0.206822	0.143137
	50										0.526853	0.403084	0.399314	0.106191	0.438829	0.613381	0.39072	0.359664	0.377068	0.247534	0.238958	0.172126	0.206286	0.126373	0.0956608	0.228204	0.151655	0.168876	0.0772055	0.127017	0.0843231	0.0183953
	49										0.293965	0.250649	0.078387	0.347748	0.455443	0.265832	0.243955	0.246028	0.165783	0.18306	0.107707	0.142646	0.0844196	0.0616262	0.171078	0.107046	0.105228	0.0544367	0.0877064	0.0560776	0.0129797	0.0972416
	48										0.257901	0.0712662	0.295018	0.426502	0.265787	0.24877	0.244906	0.157854	0.156995	0.100433	0.125742	0.081307	0.0492471	0.137119	0.0956719	0.0883162	0.0482495	0.0787182	0.0510467	0.0129968	0.0830048	0.0105939
	47										0.0864921	0.344645	0.490823	0.289756	0.256522	0.282612	0.163711	0.175689	0.116467	0.141727	0.090775	0.0592502	0.156758	0.101285	0.121755	0.0566371	0.0868696	0.0586976	0.0129478	0.103226	0.0130774	0.0414102
	46										0.158375	0.224854	0.142873	0.127143	0.136666	0.0883682	0.092348	0.0618481	0.0704019	0.0404998	0.02962	0.0782622	0.0534508	0.0553458	0.0244062	0.0410077	0.0289977	0.00622905	0.0459566	0.00670418	0.0197828	0.00918226
	45										0.379941	0.219085	0.193961	0.223128	0.132385	0.144405	0.0797456	0.119238	0.0709336	0.0456415	0.113844	0.0761176	0.0968314	0.0382627	0.0689719	0.0448475	0.00925995	0.0697812	0.0100541	0.0279923	0.015521	0.0112439
	44										0.237838	0.2104	0.214927	0.142817	0.14463	0.0851169	0.110113	0.0734788	0.0457552	0.123269	0.078582	0.0891452	0.0432683	0.0641998	0.0450481	0.00962358	0.0772367	0.00988213	0.028744	0.0156858	0.0121191	0.017055
	43										0.128574	0.128582	0.0883681	0.0959871	0.0680678	0.0788312	0.051264	0.0292688	0.0869892	0.0526328	0.0665085	0.0268389	0.0457075	0.0253067	0.00696328	0.0437383	0.00587292	0.0176771	0.00879915	0.00768857	0.0113408	0.00795835
	42										0.191766	0.141046	0.125241	0.0898294	0.108752	0.0631331	0.0405809	0.106323	0.0738149	0.0845196	0.0359241	0.0594186	0.0415689	0.00856983	0.0728017	0.00821773	0.0292311	0.0129488	0.0108789	0.0145902	0.0103831	0.0083957
	41										0.0782208	0.0879305	0.0492634	0.066442	0.0432006	0.0264008	0.0605414	0.0403417	0.0499862	0.0195236	0.0326197	0.024971	0.00538129	0.038462	0.00482883	0.0154304	0.00735564	0.00517783	0.00865464	0.00620584	0.00537571	0.0137199
	40										0.0601965	0.0380473	0.0466683	0.0324847	0.0218275	0.0496096	0.0313418	0.0390664	0.018146	0.0270534	0.0188823	0.00418884	0.0304188	0.00437586	0.0110319	0.00604112	0.00509281	0.00672073	0.00480502	0.00399786	0.0109842	0.00846008
	39										0.0654592	0.0875166	0.0606214	0.0317788	0.0763837	0.0563171	0.0679483	0.0269638	0.0486925	0.0335109	0.00631291	0.0495353	0.0062938	0.0193917	0.0106699	0.00873079	0.0127243	0.00849413	0.00630344	0.0197403	0.0151252	0.00849916
	38										0.0373007	0.0241181	0.015276	0.0374442	0.0239409	0.0306703	0.0131684	0.0205214	0.0127059	0.00297233	0.0221534	0.00295093	0.00962747	0.0048292	0.00332988	0.00508316	0.00369787	0.0031744	0.00795263	0.00598367	0.00411099	0.00511803
	37										0.0462562	0.0298132	0.0659703	0.0511951	0.051127	0.0237115	0.0362357	0.0236002	0.00612588	0.037177	0.00518259	0.0156744	0.00806068	0.00557138	0.00846215	0.00618442	0.00559862	0.0136986	0.0112651	0.0066017	0.00938781	0.0109001
	36										0.0137135	0.0317216	0.0253302	0.0272047	0.0119368	0.0204157	0.0132308	0.00302225	0.0217334	0.00276881	0.00946511	0.00401873	0.00322771	0.0048257	0.0033807	0.00281178	0.00736929	0.00619657	0.00371822	0.00447847	0.00512877	0.00425365
	35										0.0652711	0.0424829	0.0545447	0.0220346	0.0339059	0.0250755	0.00560499	0.038382	0.00538378	0.0170941	0.00739168	0.00585613	0.00800485	0.00642848	0.0047915	0.0132162	0.0102954	0.00649601	0.00868235	0.00884637	0.00727029	0.00681783
	34										0.069651	0.087372	0.0378932	0.0543867	0.0380689	0.00935591	0.0583093	0.00795196	0.0241156	0.0119373	0.00910939	0.0133248	0.00994379	0.0085915	0.0210152	0.0191405	0.0116666	0.0134957	0.0139221	0.0112455	0.0110281	0.012085
	33										0.0128078	0.00603696	0.00799125	0.00566952	0.00136457	0.00916559	0.00120224	0.00380957	0.0018403	0.00128289	0.00214611	0.00150926	0.00111458	0.00304915	0.00237686	0.00159556	0.00227533	0.00197283	0.00182303	0.00159192	0.00165956	0.00127053
	32										0.0196689	0.0363442	0.0229026	0.00545111	0.0356411	0.00495674	0.0138694	0.00703764	0.00602616	0.00839669	0.00559692	0.00483881	0.0134604	0.0100434	0.00665375	0.0080005	0.00776528	0.0066631	0.00551293	0.00669523	0.00583292	0.00382253
	31										0.0150667	0.00944458	0.00234158	0.0142141	0.0020293	0.00641137	0.00318665	0.00236205	0.00320799	0.00220061	0.00187727	0.00517719	0.00449281	0.00253289	0.00360765	0.00418701	0.00296394	0.00260474	0.00306872	0.00223699	0.00171178	0.00274252
	30										0.0204273	0.00482294	0.0342897	0.00452914	0.0129633	0.0068909	0.00501345	0.00763419	0.00560659	0.00441543	0.0116135	0.00896182	0.00583838	0.00660708	0.00807082	0.00707668	0.00588121	0.00627241	0.00504428	0.0032069	0.00586285	0.00390839
	29										0.00303401	0.0202164	0.00259553	0.00882397	0.00420273	0.00311221	0.00425468	0.00304928	0.00264925	0.00701658	0.00533238	0.00288029	0.00437077	0.0042317	0.0037711	0.00350863	0.00367353	0.00279004	0.00193609	0.00396048	0.00218487	0.00365416
	28										0.00280345	0.00042903	0.000989675	0.000593153	0.000440842	0.000635552	0.000446915	0.000443367	0.00102068	0.000752822	0.000442538	0.000622062	0.000665694	0.000525789	0.000478991	0.000554869	0.000432828	0.000288357	0.000556961	0.000349374	0.000556115	0.000516495
	27										0.00503917	0.014572	0.00769612	0.0051571	0.00775141	0.00649229	0.00477131	0.0113712	0.00946376	0.00595518	0.00801741	0.00778233	0.00689987	0.00592507	0.00752637	0.00538488	0.00350878	0.00694785	0.00421111	0.0068442	0.0068277	0.00367496
	26										0.0136224	0.0069588	0.00501314	0.00689381	0.00464345	0.00428592	0.0121989	0.00868027	0.00545383	0.00732765	0.00619795	0.00586898	0.00552806	0.00575031	0.00428844	0.00325625	0.00644674	0.00336336	0.00589641	0.00578881	0.00313366	0.00432697
	25										0.005986	0.0044648	0.00693257	0.00475742	0.00414654	0.0100163	0.00782526	0.00431827	0.00710386	0.00675476	0.00573456	0.00476065	0.00530713	0.00430108	0.00335446	0.00582832	0.00298475	0.00520187	0.00578568	0.00324573	0.0039967	0.0014281
	24										0.000821155	0.00123782	0.00082354	0.000659832	0.00173307	0.00142834	0.000843513	0.00106261	0.00115244	0.000896367	0.000885762	0.000940528	0.000744213	0.000478854	0.000922199	0.000492528	0.00101729	0.00107099	0.000591636	0.000630229	0.000237733	1.83079e-06
	23										0.00335938	0.00235908	0.00196519	0.00435656	0.00377837	0.00242441	0.00351521	0.00295253	0.00255532	0.00238797	0.0024029	0.00198694	0.00133976	0.00273769	0.00152574	0.00252837	0.00258782	0.00154296	0.00194691	0.000602289	4.20477e-06	2.17527e-06
	22										0.00475366	0.00452465	0.010384	0.00756347	0.00501434	0.00657786	0.00678485	0.00560408	0.00468172	0.00541745	0.00419661	0.00296828	0.00575053	0.00331291	0.00526569	0.0058031	0.00305161	0.00346422	0.00111244	9.43635e-06	3.52731e-06	3.18362e-06
	21										0.00274644	0.00721629	0.00571809	0.00336049	0.00416328	0.00427766	0.00377985	0.00363624	0.00385468	0.00297942	0.00197615	0.00376838	0.00202399	0.00348976	0.00346743	0.0018633	0.00269717	0.000746678	5.25594e-06	2.99905e-06	2.14663e-06	0.0274078
	20										0.0195066	0.017022	0.0107205	0.0147409	0.0130274	0.0112554	0.0110705	0.0111518	0.00916477	0.00617241	0.0119253	0.00574562	0.0114932	0.0102879	0.00601345	0.00768243	0.00204474	1.60522e-05	7.35596e-06	5.55319e-06	0.0739244	0.0739244
	19										0.00502415	0.00304209	0.00406285	0.00388392	0.00331769	0.00305615	0.00304482	0.00264843	0.00152447	0.00335072	0.00170902	0.00327652	0.00313194	0.0017682	0.00216422	0.000537656	4.64189e-06	2.33162e-06	1.68741e-06	0.0209587	0.0209587	0.0209587
	18										0.000840597	0.000948629	0.00102282	0.000848398	0.000719249	0.000765272	0.000650275	0.000373367	0.000802322	0.000475813	0.000765266	0.000676966	0.000447469	0.000482001	0.000173235	9.4533e-07	5.56369e-07	4.19703e-07	0.00558415	0.00558415	0.00558415	0.00558415
	17										0.00373054	0.00390224	0.00294577	0.00288263	0.00306494	0.00224559	0.00162443	0.00313275	0.00183041	0.00322859	0.0028123	0.0015844	0.00208084	0.000605281	3.62309e-06	2.19826e-06	1.56437e-06	0.0214704	0.0214704	0.0214704	0.0214704	2.46715e-06
	16										0.00488782	0.00429279	0.00379172	0.00411159	0.00310354	0.00220682	0.0047108	0.00247971	0.00408609	0.00371932	0.00233554	0.00264498	0.000793734	5.30674e-06	2.67712e-06	2.01779e-06	0.0303061	0.0303061	0.0303061	0.0303061	5.1381e-06	0.0303061
	15										0.00626857	0.00526323	0.00570087	0.00469521	0.002878	0.00563631	0.00320582	0.00563802	0.00528473	0.00289389	0.00361217	0.000898193	6.29756e-06	3.58973e-06	2.85843e-06	0.0392421	0.0392421	0.0392421	0.0392421	5.10783e-06	0.0392421	0.0392421
	14										0.00501588	0.00556068	0.00414269	0.00270095	0.00580408	0.00336848	0.00512878	0.0052952	0.0031407	0.00301234	0.000981552	6.64371e-06	3.23877e-06	2.52193e-06	0.0364653	0.0364653	0.0364653	0.0364653	5.07965e-06	0.0364653	0.0364653	0.0364653
	13										0.00313953	0.00246764	0.00166715	0.00334394	0.00178551	0.00302997	0.00264479	0.00167733	0.00186493	0.000646294	3.32419e-06	2.04084e-06	1.67289e-06	0.0189145	0.0189145	0.0189145	0.0189145	3.16673e-06	0.0189145	0.0189145	0.0189145	0.0189145
	12										0.00351617	0.002103	0.00458837	0.00250411	0.00418881	0.00410255	0.00247758	0.00283538	0.000830397	4.50891e-06	2.80623e-06	2.0768e-06	0.026581	0.026581	0.026581	0.026581	3.42995e-06	0.026581	0.026581	0.026581	0.026581	2.72758e-06
	11										0.00177747	0.00364884	0.00204554	0.00331713	0.0031152	0.00181018	0.00236238	0.000664173	3.04248e-06	2.16019e-06	1.59305e-06	0.0226754	0.0226754	0.0226754	0.0226754	2.18435e-06	0.0226754	0.0226754	0.0226754	0.0226754	2.02043e-06	0.0226754
	10										0.00538334	0.00295748	0.00525938	0.00481766	0.0026702	0.0033898	0.000991527	4.64943e-06	2.94785e-06	2.39751e-06	0.0325869	0.0325869	0.0325869	0.0325869	3.6672e-06	0.0325869	0.0325869	0.0325869	0.0325869	3.52933e-06	0.0325869	0.0325869
	9										0.0021712	0.0032534	0.00348784	0.00199975	0.00241337	0.000633784	3.91308e-06	1.89106e-06	1.65233e-06	0.021948	0.021948	0.021948	0.021948	3.20776e-06	0.021948	0.021948	0.021948	0.021948	2.36197e-06	0.021948	0.021948	0.021948
	8										0.00386188	0.00374016	0.00201835	0.00248848	0.000723163	3.04151e-06	2.3448e-06	1.89257e-06	0.0218211	0.0218211	0.0218211	0.0218211	3.35884e-06	0.0218211	0.0218211	0.0218211	0.0218211	3.08243e-06	0.0218211	0.0218211	0.0218211	0.0218211
	7										0.00444078	0.0026397	0.00339429	0.000945814	3.49013e-06	2.64331e-06	2.42458e-06	0.0273667	0.0273667	0.0273667	0.0273667	3.73478e-06	0.0273667	0.0273667	0.0273667	0.0273667	3.21284e-06	0.0273667	0.0273667	0.0273667	0.0273667	4.39945e-06
	6										0.00243174	0.00296612	0.000978678	3.92087e-06	2.62023e-06	2.26471e-06	0.0255269	0.0255269	0.0255269	0.0255269	3.27042e-06	0.0255269	0.0255269	0.0255269	0.0255269	2.5021e-06	0.0255269	0.0255269	0.0255269	0.0255269	3.16108e-06	0.0255269
	5										0.00252014	0.00079009	2.98553e-06	2.15702e-06	2.03344e-06	0.0201723	0.0201723	0.0201723	0.0201723	3.0181e-06	0.0201723	0.0201723	0.0201723	0.0201723	3.14481e-06	0.0201723	0.0201723	0.0201723	0.0201723	2.43112e-06	0.0201723	0.0201723
	4										0.0018551	6.74049e-06	4.68777e-06	4.33693e-06	0.0413634	0.0413634	0.0413634	0.0413634	5.48605e-06	0.0413634	0.0413634	0.0413634	0.0413634	5.71383e-06	0.0413634	0.0413634	0.0413634	0.0413634	6.92422e-06	0.0413634	0.0413634	0.0413634
	3										3.47663e-06	2.79558e-06	2.30905e-06	0.0244682	0.0244682	0.0244682	0.0244682	3.62452e-06	0.0244682	0.0244682	0.0244682	0.0244682	3.90075e-06	0.0244682	0.0244682	0.0244682	0.0244682	4.08969e-06	0.0244682	0.0244682	0.0244682	0.0244682
	2										2.95704e-06	2.43158e-06	0.0244968	0.0244968	0.0244968	0.0244968	3.60877e-06	0.0244968	0.0244968	0.0244968	0.0244968	3.45611e-06	0.0244968	0.0244968	0.0244968	0.0244968	3.46383e-06	0.0244968	0.0244968	0.0244968	0.0244968	2.77852e-06
	1										3.66639e-06	0.0281161	0.0281161	0.0281161	0.0281161	5.33369e-06	0.0281161	0.0281161	0.0281161	0.0281161	4.67188e-06	0.0281161	0.0281161	0.0281161	0.0281161	5.33369e-06	0.0281161	0.0281161	0.0281161	0.0281161	3.62644e-06	0.0281161
	0										0.0206776	0.0206776	0.0206776	0.0206776	4.11019e-06	0.0206776	0.0206776	0.0206776	0.0206776	4.08714e-06	0.0206776	0.0206776	0.0206776	0.0206776	4.33016e-06	0.0206776	0.0206776	0.0206776	0.0206776	3.87789e-06	0.0206776	0.0206776

## Sheet: Lung
Lung and Bronchus
Rows are ages 84 backwards to 0 by 1 year intervals
Columns are years from 2010 to 2040 in 1 year intervals
Rate of Cancer		Year
		2010	2011	2012	2013	2014	2015	2016	2017	2018	2019	2020	2021	2022	2023	2024	2025	2026	2027	2028	2029	2030	2031	2032	2033	2034	2035	2036	2037	2038	2039	2040
Age	84	28.8418	22.4946	27.5603	28.0273	21.1269	35.4433	20.9384	47.5202	48.0556	16.1059	14.7537	38.4002	30.9085	38.3647	19.9424	15.3131	26.5292	22.645	14.4583	30.4235	20.5649	16.3033	15.9618	11.753	9.04712	6.05332	9.08141	8.73273	8.57406	8.37853	9.59208
	83	19.3303	25.3144	21.8055	20.6017	31.1796	23.3094	36.3176	60.9778	12.5733	13.6868	35.6233	28.6733	35.5904	18.5003	14.2057	24.6108	21.0074	13.4128	28.2234	19.0777	15.1244	14.8075	10.9031	8.39288	5.61557	8.42468	8.10122	7.95403	7.77264	8.89843	10.9752
	82	33.4925	30.837	24.678	46.8123	31.571	62.2478	71.7515	24.5639	16.4507	50.881	40.9543	50.834	26.4241	20.2901	35.1517	30.0051	19.1575	40.3117	27.2488	21.6022	21.1496	15.573	11.9876	8.02075	12.033	11.571	11.3608	11.1017	12.7097	15.6759	8.07973
	81	12.1715	10.4113	16.7285	14.1406	25.152	36.6884	8.62277	9.5879	18.2444	17.4506	21.6604	11.2593	8.64563	14.9782	12.7852	8.16304	17.1768	11.6107	9.20472	9.01186	6.63566	5.10792	3.41765	5.12728	4.93042	4.84084	4.73044	5.4156	6.67951	3.44278	3.39083
	80	7.93498	13.6277	9.75744	21.7532	28.6251	8.51363	6.49896	20.5324	12.0825	17.8217	9.2639	7.11342	12.3237	10.5193	6.71636	14.1327	9.55303	7.57343	7.41475	5.45966	4.20268	2.81196	4.2186	4.05663	3.98293	3.8921	4.45583	5.49574	2.83264	2.7899	5.29317
	79	18.7863	14.3774	27.1499	44.7792	12.0147	11.6062	25.1732	24.5948	22.3188	13.7865	10.5862	18.3401	15.6548	9.99526	21.0322	14.2168	11.2708	11.0346	8.12505	6.25441	4.18475	6.27811	6.03707	5.92738	5.79221	6.63115	8.17875	4.21552	4.15192	7.87728	5.66062
	78	17.3197	34.9586	48.8386	16.4241	14.313	39.2849	26.3502	39.7009	15.0876	13.7671	23.8508	20.3588	12.9986	27.3519	18.4886	14.6573	14.3502	10.5664	8.13372	5.44217	8.16454	7.85107	7.70842	7.53263	8.62366	10.6363	5.48219	5.39947	10.2442	7.3615	5.32958
	77	33.3626	49.819	14.1911	15.5005	38.3805	32.5775	33.6966	21.2615	11.9358	24.5726	20.9749	13.392	28.1797	19.0481	15.1009	14.7845	10.8862	8.37986	5.60686	8.41161	8.08866	7.94169	7.76058	8.88463	10.9581	5.64809	5.56287	10.5542	7.58427	5.49087	4.44835
	76	62.1553	18.9245	17.5087	54.338	41.6083	54.4625	23.5916	21.9889	27.8508	28.2504	18.0372	37.9543	25.6553	20.3389	19.9128	14.6623	11.2866	7.5517	11.3293	10.8944	10.6964	10.4525	11.9664	14.7592	7.60723	7.49245	14.2151	10.215	7.39547	5.99133	4.01523
	75	17.3979	17.2049	45.2274	43.4071	51.2564	28.0968	17.9786	37.8076	23.5939	17.9012	37.6681	25.4619	20.1856	19.7626	14.5517	11.2015	7.49476	11.2439	10.8122	10.6158	10.3737	11.8762	14.6479	7.54988	7.43596	14.108	10.138	7.33972	5.94616	3.98496	4.35127
	74	14.183	39.8513	32.3969	47.9483	23.7111	19.1999	27.7188	28.72	13.4061	33.5221	22.6594	17.9638	17.5874	12.9501	9.96856	6.66984	10.0063	9.62216	9.44732	9.23188	10.569	13.0357	6.71889	6.61751	12.5552	9.02215	6.53186	5.29169	3.54635	3.87234	3.3229
	73	29.636	25.7516	32.2832	20.0095	14.6168	26.7041	18.9951	14.7214	22.6471	18.1914	14.4217	14.1195	10.3966	8.00296	5.35468	8.03328	7.72485	7.5845	7.41153	8.48502	10.4653	5.39406	5.31267	10.0795	7.24316	5.2439	4.24827	2.84708	3.10879	2.66769	4.75318
	72	14.1921	19.017	9.98401	9.14123	15.066	13.5616	7.21555	18.4299	9.10775	8.58025	8.40048	6.18548	4.76139	3.18579	4.77943	4.59593	4.51242	4.40952	5.0482	6.22636	3.20921	3.16079	5.99685	4.30934	3.11988	2.52753	1.69388	1.84959	1.58715	2.82792	0.879314
	71	22.1885	12.4513	9.65641	19.9477	16.1984	10.9064	19.1243	15.6915	9.0947	10.5811	7.79111	5.99735	4.01275	6.02008	5.78894	5.68376	5.55414	6.35861	7.8426	4.04226	3.98127	7.55352	5.42796	3.92974	3.18362	2.13358	2.3297	1.99915	3.562	1.10757	1.24543
	70	27.1047	22.4683	39.3141	40.014	24.3046	53.9316	30.379	29.2339	20.9249	18.3092	14.0939	9.43004	14.1473	13.6041	13.3569	13.0523	14.9428	18.4302	9.49938	9.35606	17.7509	12.7558	9.23496	7.48156	5.01394	5.47484	4.69803	8.37075	2.6028	2.92679	4.07807
	69	18.1997	34.0383	29.3449	22.3405	44.7215	31.8784	21.0601	25.028	13.4731	12.3244	8.24612	12.3711	11.8962	11.68	11.4136	13.0668	16.1164	8.30676	8.18143	15.5223	11.1543	8.07553	6.54227	4.38445	4.78749	4.1082	7.31983	2.27602	2.55934	3.56608	2.41138
	68	19.0509	17.5552	11.3206	28.4036	18.2651	15.2699	12.4582	11.1349	6.26641	4.98241	7.47479	7.18781	7.0572	6.89627	7.89512	9.73771	5.01905	4.94332	9.37877	6.7396	4.87934	3.95292	2.64914	2.89266	2.48223	4.42273	1.3752	1.54638	2.15467	1.45698	0.383444
	67	18.0419	12.4356	26.4287	21.3013	16.0654	16.5866	10.1775	9.50962	4.65177	8.29308	7.97468	7.82978	7.65122	8.75943	10.8037	5.5685	5.48448	10.4055	7.4774	5.41349	4.38566	2.93915	3.20933	2.75396	4.9069	1.52575	1.71567	2.39055	1.61648	0.425421	2.23416
	66	8.90187	20.2215	13.8053	13.0501	12.1548	9.43802	6.05418	4.917	5.39302	6.16265	6.05067	5.91269	6.76908	8.34887	4.30321	4.23828	8.04113	5.77836	4.18342	3.38914	2.27131	2.4801	2.1282	3.79194	1.17906	1.32583	1.84736	1.24918	0.328756	1.72651	2.14576
	65	18.3549	13.394	10.7245	12.5197	8.76995	7.11903	3.96933	7.22835	5.0817	5.92902	5.79381	6.63299	8.18101	4.21669	4.15307	7.87946	5.66218	4.09931	3.321	2.22564	2.43023	2.08541	3.7157	1.15536	1.29917	1.81022	1.22407	0.322146	1.69179	2.10262	1.05112
	64	29.5182	25.2628	24.9806	21.9324	16.0613	11.3325	14.1677	16.5371	11.8705	13.7843	15.7809	19.4639	10.0321	9.88077	18.7464	13.4712	9.75288	7.90115	5.29514	5.78189	4.96151	8.84021	2.74877	3.09093	4.30678	2.91224	0.766434	4.02503	5.00246	2.50077	3.14448
	63	15.0456	15.902	11.826	10.8546	6.90923	10.9308	8.75918	10.4391	7.45788	10.1461	12.514	6.45001	6.35269	12.0527	8.6611	6.27047	5.07993	3.40443	3.71738	3.18993	5.68368	1.76728	1.98727	2.76898	1.87238	0.492767	2.58784	3.21625	1.60783	2.0217	4.88675
	62	8.28647	6.58688	5.12103	4.08559	5.83105	5.91299	4.83791	5.73853	4.80306	7.03969	3.62843	3.57368	6.78021	4.87226	3.52742	2.85769	1.91515	2.09119	1.79448	3.19733	0.994176	1.11793	1.55768	1.0533	0.277204	1.45577	1.80929	0.90448	1.1373	2.74902	0.845178
	61	3.5492	2.94939	1.99311	3.56538	3.26163	3.37703	2.74998	3.82153	3.44594	2.11062	2.07877	3.94398	2.83414	2.05187	1.66229	1.11402	1.21643	1.04383	1.85985	0.578302	0.650287	0.906085	0.612693	0.161247	0.846809	1.05244	0.526127	0.661553	1.59907	0.491631	0.789392
	60	6.3183	4.56378	6.91513	7.92889	7.40596	7.63178	7.28089	10.9004	4.10754	4.80747	9.12103	6.55438	4.74524	3.84429	2.57634	2.81316	2.41401	4.30118	1.33741	1.50389	2.09546	1.41694	0.372907	1.95837	2.43393	1.21675	1.52994	3.6981	1.13697	1.82559	0.588616
	59	5.48854	8.88909	8.63319	10.107	9.39585	11.3434	11.6589	7.29428	5.25233	11.8418	8.50952	6.16073	4.99102	3.34485	3.65232	3.1341	5.58421	1.73635	1.95249	2.72052	1.83961	0.484143	2.54254	3.15997	1.5797	1.98631	4.80122	1.47612	2.37015	0.764197	1.08815
	58	3.9494	4.09987	4.06558	4.73717	5.15936	6.71053	2.88228	3.44584	4.77963	4.0815	2.95493	2.39389	1.60432	1.7518	1.50324	2.67841	0.832823	0.936491	1.30487	0.88235	0.232214	1.21951	1.51564	0.757684	0.952715	2.30286	0.708007	1.13682	0.366539	0.52192	0.335628
	57	5.94342	6.29961	6.21744	8.48734	9.95868	5.41289	4.44264	10.2313	5.37515	4.62439	3.74638	2.51072	2.74152	2.35253	4.19164	1.30335	1.46559	2.04209	1.38086	0.36341	1.9085	2.37195	1.18576	1.49098	3.60392	1.10801	1.77909	0.573625	0.816792	0.525249	1.46781
	56	5.0614	5.33941	6.17383	9.07961	4.45209	4.62407	7.31082	6.37699	3.37532	3.24945	2.17769	2.37788	2.04049	3.63565	1.13047	1.27119	1.77122	1.1977	0.315206	1.65535	2.05733	1.02848	1.29321	3.12588	0.961044	1.54311	0.497538	0.708451	0.455579	1.27312	0.621207
	55	5.37786	6.64654	8.27961	5.0885	4.76781	9.53915	5.71231	5.01996	2.97324	2.36785	2.58552	2.21866	3.95312	1.22918	1.38219	1.92589	1.30228	0.34273	1.79989	2.23697	1.11828	1.40613	3.39884	1.04496	1.67785	0.540983	0.770313	0.49536	1.38429	0.675451	1.22264
	54	5.78268	7.69959	4.0082	4.70718	8.49612	6.43831	3.8843	3.81972	1.87151	2.42841	2.08385	3.71291	1.15449	1.2982	1.80886	1.22315	0.321904	1.69052	2.10104	1.05033	1.32069	3.19231	0.981466	1.5759	0.50811	0.723505	0.465259	1.30017	0.634407	1.14834	0.612104
	53	6.44685	3.58718	3.56835	8.07252	5.5186	4.21327	2.8444	2.31387	1.84716	1.88359	3.3561	1.04354	1.17344	1.63503	1.1056	0.290969	1.52807	1.89913	0.949394	1.19377	2.88553	0.887148	1.42446	0.459281	0.653977	0.420548	1.17522	0.573441	1.03799	0.553281	1.0439
	52	4.34778	4.62281	8.8583	7.59019	5.22772	4.46614	2.49421	3.30589	2.07398	4.39128	1.36542	1.53539	2.13935	1.44662	0.380718	1.99939	2.48492	1.24223	1.56199	3.77556	1.16079	1.86382	0.600945	0.855693	0.550265	1.53772	0.750317	1.35815	0.723938	1.36589	1.00834
	51	2.5189	5.15917	3.74442	3.23241	2.49124	1.76062	1.60204	1.6687	2.1737	0.803181	0.903159	1.25843	0.850945	0.223949	1.1761	1.4617	0.730717	0.918805	2.22089	0.682808	1.09636	0.353493	0.503343	0.323682	0.90453	0.441358	0.798903	0.425841	0.803454	0.593134	0.473977
	50	5.92211	4.59415	3.3593	3.24505	2.0689	2.3823	1.70355	3.68438	0.837555	1.11918	1.55943	1.05448	0.277515	1.45741	1.81132	0.905496	1.13857	2.75211	0.846128	1.35859	0.438045	0.623738	0.401103	1.12088	0.546926	0.989992	0.527698	0.995632	0.735006	0.587347	1.19919
	49	1.07075	0.836864	0.684745	0.54718	0.568401	0.514354	0.763704	0.288246	0.236966	0.392363	0.265315	0.0698247	0.366694	0.455741	0.227829	0.286473	0.692448	0.212891	0.341831	0.110215	0.156937	0.10092	0.282022	0.13761	0.249089	0.132772	0.250508	0.184932	0.147781	0.301724	0.0832538
	48	1.00113	0.875567	0.592642	0.771613	0.629907	1.18355	0.306675	0.418592	0.42641	0.34264	0.090175	0.473567	0.588565	0.294229	0.369965	0.894261	0.274938	0.441457	0.142337	0.202676	0.130333	0.364217	0.177717	0.321685	0.171469	0.323518	0.238831	0.190851	0.389661	0.107518	0.23969
	47	1.01166	0.731919	0.807183	0.825906	1.39995	0.459041	0.430146	0.727514	0.359656	0.112479	0.590701	0.734145	0.367006	0.461474	1.11545	0.342943	0.550649	0.177543	0.252806	0.162571	0.454304	0.221674	0.401253	0.213881	0.403539	0.297904	0.238057	0.486043	0.134112	0.298976	0.0797367
	46	0.580376	0.684137	0.59293	1.2597	0.372628	0.441865	0.513059	0.421117	0.0810258	0.505657	0.628448	0.314167	0.395035	0.954859	0.293569	0.471371	0.151982	0.216409	0.139165	0.388897	0.189759	0.343483	0.183088	0.34544	0.255014	0.203784	0.416066	0.114804	0.255932	0.0682568	0.120113
	45	1.30586	1.20971	2.17695	0.807121	0.863419	1.26867	0.714885	0.228374	0.876826	1.29499	0.647375	0.814011	1.96759	0.60493	0.971311	0.313176	0.445935	0.286764	0.801364	0.391019	0.707785	0.377272	0.711817	0.525485	0.419918	0.857349	0.236565	0.527375	0.14065	0.247507	0.266974
	44	0.541026	1.04066	0.326814	0.438194	0.580847	0.414189	0.0908366	0.579052	0.526143	0.312559	0.393013	0.949972	0.292067	0.468959	0.151204	0.215302	0.138453	0.386907	0.188788	0.341726	0.182151	0.343673	0.253709	0.202741	0.413937	0.114216	0.254622	0.0679075	0.119499	0.128898	0.568803
	43	1.84634	0.619767	0.703875	1.16943	0.752281	0.208781	0.913692	1.3784	0.503778	0.752751	1.81951	0.559405	0.898212	0.289607	0.412375	0.265183	0.741055	0.361592	0.654519	0.34888	0.658247	0.485938	0.388316	0.792827	0.218762	0.487686	0.130065	0.22888	0.246882	1.08945	0.668216
	42	0.792151	0.961611	1.35326	1.09111	0.27318	1.51289	1.56687	0.950796	0.874046	2.51059	0.771875	1.23937	0.399604	0.569001	0.365904	1.02252	0.49893	0.903114	0.481389	0.908259	0.670504	0.535804	1.09395	0.301851	0.672916	0.179466	0.315812	0.340652	1.50323	0.922014	0.462654
	41	0.510233	0.767491	0.52416	0.164485	0.821776	1.07704	0.448679	0.684812	1.21018	0.442137	0.709921	0.228897	0.325929	0.209593	0.585708	0.285792	0.517312	0.275744	0.520259	0.384071	0.306913	0.626627	0.172903	0.385453	0.1028	0.1809	0.195128	0.861066	0.528138	0.265013	0.250879
	40	0.328127	0.239528	0.063668	0.398686	0.471386	0.248503	0.260387	0.763986	0.171723	0.327657	0.105645	0.150429	0.0967356	0.270328	0.131904	0.23876	0.127267	0.240121	0.177264	0.141653	0.289214	0.0798017	0.177902	0.0474463	0.0834926	0.0900597	0.397417	0.243757	0.122314	0.115791	0.130272
	39	0.274657	0.0780333	0.413896	0.613367	0.291705	0.386795	0.779111	0.290758	0.341317	0.130775	0.186212	0.119746	0.334631	0.163281	0.295555	0.15754	0.297238	0.21943	0.175348	0.358009	0.0987842	0.22022	0.0587324	0.103353	0.111482	0.491951	0.30174	0.151409	0.143334	0.16126	0.181903
	38	0.0236358	0.134001	0.168204	0.100263	0.119936	0.305715	0.0783252	0.152657	0.0359848	0.0608891	0.0391556	0.10942	0.0533908	0.0966428	0.0515138	0.0971934	0.0717511	0.0573367	0.117065	0.0323012	0.0720092	0.0192048	0.0337952	0.0364534	0.160862	0.0986652	0.0495089	0.0468685	0.0527299	0.0594801	0.0570021
	37	0.161907	0.217231	0.10968	0.164444	0.378141	0.122599	0.164042	0.0642017	0.0668348	0.0510733	0.142725	0.0696413	0.126058	0.067193	0.126776	0.0935899	0.0747882	0.152696	0.0421327	0.0939266	0.0250501	0.0440814	0.0475486	0.209823	0.128696	0.0645779	0.0611338	0.0687793	0.077584	0.0743518	0.09246
	36	0.141844	0.0765499	0.0972155	0.280191	0.0819516	0.138763	0.0372835	0.064441	0.0302962	0.100608	0.0490907	0.0888592	0.0473649	0.0893654	0.0659723	0.0527188	0.107636	0.0296997	0.0662096	0.017658	0.0310734	0.0335174	0.147906	0.0907188	0.0455215	0.0430937	0.0484831	0.0546896	0.0524112	0.0651758	0.0637556
	35	0.205709	0.279234	0.681693	0.249905	0.381733	0.129794	0.154011	0.120217	0.245608	0.142413	0.257782	0.137406	0.25925	0.191386	0.152938	0.312254	0.0861592	0.192075	0.0512262	0.0901442	0.0972345	0.429078	0.263176	0.132058	0.125015	0.14065	0.158655	0.152046	0.189076	0.184956	0.224996
	34	0.14685	0.383195	0.118989	0.227811	0.0698774	0.104926	0.0562278	0.190729	0.0680391	0.146352	0.0780105	0.147186	0.108657	0.0868286	0.177278	0.0489158	0.109048	0.029083	0.0511782	0.0552036	0.243603	0.149415	0.0749745	0.0709759	0.0798522	0.0900744	0.0863218	0.107345	0.105006	0.127738	0.090249
	33	0.170724	0.0566639	0.0918917	0.0353281	0.047856	0.0324529	0.0755739	0.0447613	0.0592349	0.0375206	0.0707917	0.0522606	0.0417618	0.0852652	0.0235269	0.0524486	0.013988	0.0246151	0.0265512	0.117165	0.0718638	0.0360603	0.0341371	0.0384064	0.0433229	0.041518	0.0516297	0.0505047	0.061438	0.0434069	0.038265
	32	0.0587356	0.101811	0.0331544	0.0562911	0.0344371	0.101483	0.0412645	0.0906653	0.0353319	0.079217	0.0584804	0.046732	0.095413	0.026327	0.0586908	0.0156528	0.0275446	0.0297111	0.13111	0.0804167	0.040352	0.0381999	0.0429773	0.048479	0.0464593	0.0577743	0.0565155	0.06875	0.0485729	0.0428191	0.0322248
	31	0.100182	0.0348706	0.0501486	0.0384528	0.102227	0.0526013	0.0793438	0.0513368	0.0708133	0.0621218	0.0496419	0.101354	0.0279663	0.0623453	0.0166274	0.0292598	0.0315612	0.139274	0.085424	0.0428647	0.0405786	0.0456534	0.0514976	0.0493522	0.0613718	0.0600345	0.073031	0.0515975	0.0454854	0.0342314	0.0730728
	30	0.042425	0.0652148	0.0423561	0.141135	0.0655143	0.125055	0.0555482	0.127217	0.068661	0.0652006	0.13312	0.0367315	0.0818855	0.0218388	0.0384303	0.0414531	0.182925	0.112198	0.0562992	0.0532967	0.059962	0.067638	0.0648201	0.0806069	0.0788505	0.0959202	0.0677691	0.0597413	0.0449601	0.0959752	0.0486677
	29	0.0939548	0.0652249	0.184092	0.107107	0.184439	0.103674	0.163004	0.146067	0.0853352	0.207042	0.0571284	0.127356	0.0339659	0.0597707	0.0644719	0.284503	0.174501	0.0875622	0.0828922	0.0932589	0.105197	0.100815	0.125368	0.122636	0.149185	0.105401	0.0929156	0.0699265	0.14927	0.0756928	0.12385
	28	0.0332071	0.100179	0.0493698	0.106556	0.0540337	0.107508	0.0661374	0.0641525	0.0957589	0.0313986	0.0699969	0.0186681	0.0328508	0.0354347	0.156367	0.0959081	0.0481254	0.0455588	0.0512564	0.0578179	0.0554092	0.068904	0.0674026	0.081994	0.05793	0.0510678	0.0384326	0.082041	0.0416019	0.0680696	0.0438495
	27	0.0849628	0.0447546	0.0818196	0.0520028	0.0933409	0.0726653	0.0483888	0.119922	0.0241917	0.0640874	0.017092	0.0300774	0.0324431	0.143165	0.087811	0.0440624	0.0417124	0.0469291	0.0529366	0.0507312	0.0630867	0.061712	0.0750716	0.0530392	0.0467563	0.0351879	0.0751147	0.0380896	0.0623227	0.0401475	0.0647505
	26	0.014868	0.0290535	0.0156411	0.0351881	0.0247127	0.0208251	0.0354319	0.0118673	0.0193416	0.00612986	0.0107869	0.0116353	0.0513446	0.0314924	0.0158025	0.0149597	0.0168306	0.0189851	0.0181942	0.0226253	0.0221323	0.0269236	0.0190219	0.0167686	0.0126197	0.026939	0.0136604	0.0223513	0.0143984	0.023222	0.0158305
	25	0.0740206	0.0425939	0.0811666	0.071447	0.0543151	0.116944	0.0268896	0.0727637	0.0141876	0.0296683	0.0320018	0.141218	0.0866166	0.0434631	0.0411451	0.0462908	0.0522166	0.0500412	0.0622286	0.0608727	0.0740505	0.0523178	0.0461204	0.0347093	0.074093	0.0375715	0.0614751	0.0396014	0.0638698	0.0435402	0.0385432
	24	0.0453891	0.0924499	0.068931	0.0656801	0.127573	0.0371207	0.0689602	0.0223245	0.028721	0.0368146	0.162456	0.099643	0.0499996	0.0473329	0.0532525	0.0600695	0.057567	0.0715873	0.0700274	0.0851871	0.0601859	0.0530565	0.0399292	0.0852359	0.0432219	0.0707204	0.0455571	0.0734753	0.0500883	0.0443398	0.028791
	23	0.130974	0.10438	0.0842439	0.205091	0.0538359	0.126562	0.028128	0.0600823	0.0473807	0.248459	0.152393	0.076469	0.0723907	0.081444	0.0918699	0.0880426	0.109485	0.107099	0.130285	0.092048	0.0811442	0.0610675	0.130359	0.0661034	0.108159	0.0696747	0.112373	0.0766047	0.067813	0.0440328	0.0684049
	22	0.0766586	0.0661312	0.136369	0.0448667	0.0951535	0.0267615	0.0392436	0.0513823	0.165768	0.120823	0.0606275	0.0573941	0.0645719	0.072838	0.0698035	0.086804	0.0849125	0.103295	0.0729791	0.0643342	0.0484167	0.103354	0.0524092	0.0857528	0.0552408	0.0890933	0.0607351	0.0537647	0.0349109	0.054234	0.111606
	21	0.017178	0.0378624	0.0105516	0.028048	0.00711631	0.0132058	0.0118703	0.0635825	0.0285116	0.0170011	0.0160944	0.0181072	0.0204252	0.0195743	0.0243415	0.0238111	0.0289658	0.0204648	0.0180406	0.013577	0.0289824	0.0146966	0.0240468	0.0154906	0.0249835	0.0170313	0.0150767	0.0097897	0.0152083	0.0312965	0.0706722
	20	0.0650984	0.0193912	0.0436607	0.0138844	0.0232437	0.0264393	0.0972254	0.0723857	0.0265549	0.0298731	0.033609	0.0379114	0.036332	0.0451806	0.0441961	0.0537638	0.0379849	0.0334853	0.0252004	0.0537946	0.0272785	0.0446335	0.0287523	0.0463721	0.031612	0.027984	0.0181708	0.0282283	0.0580898	0.131176	0.131176
	19	0.00866425	0.0208517	0.00561667	0.0117853	0.0120936	0.0562773	0.0287646	0.0175202	0.0121258	0.0162115	0.0182868	0.0175249	0.0217931	0.0213182	0.0259332	0.0183222	0.0161518	0.0121555	0.0259481	0.0131579	0.0215292	0.0138688	0.0223678	0.0152482	0.0134982	0.00876476	0.0136161	0.0280199	0.0632732	0.0632732	0.0632732
	18	0.00920131	0.00264919	0.00470841	0.0060558	0.0254226	0.0164435	0.00687586	0.00790108	0.00649883	0.00871139	0.00834846	0.0103817	0.0101555	0.012354	0.00872827	0.00769434	0.00579061	0.0123611	0.00626812	0.010256	0.00660677	0.0106555	0.00726389	0.00643024	0.00417532	0.00648636	0.013348	0.0301418	0.0301418	0.0301418	0.0301418
	17	0.011807	0.0224298	0.0244356	0.128574	0.0750235	0.039699	0.0313178	0.042769	0.0352709	0.0401673	0.04995	0.0488616	0.0594393	0.0419947	0.0370201	0.0278606	0.0594734	0.0301581	0.0493451	0.0317875	0.0512673	0.0349491	0.0309381	0.0200889	0.0312081	0.064222	0.145023	0.145023	0.145023	0.145023	0.032367
	16	0.0102393	0.0119232	0.0531406	0.0388644	0.0185526	0.018521	0.0173642	0.0237756	0.016658	0.0246163	0.0240799	0.0292928	0.0206958	0.0182442	0.0137302	0.0293096	0.0148625	0.0243182	0.0156655	0.0252655	0.0172236	0.0152469	0.0099002	0.01538	0.0316498	0.07147	0.07147	0.07147	0.07147	0.0159511	0.07147
	15	0.00945074	0.0450218	0.0278901	0.0166872	0.0150284	0.0178301	0.0167603	0.0194968	0.0177255	0.0206048	0.0250653	0.017709	0.0156113	0.0117487	0.0250797	0.0127176	0.0208087	0.0134047	0.0216193	0.0147379	0.0130465	0.00847143	0.0131604	0.0270822	0.0611556	0.0611556	0.0611556	0.0611556	0.013649	0.0611556	0.0611556
	14	0.0533096	0.0352986	0.0178893	0.0201932	0.0216129	0.0257094	0.0205317	0.030992	0.0221643	0.0320403	0.022637	0.0199555	0.0150181	0.0320587	0.0162565	0.0265991	0.0171348	0.0276353	0.0188391	0.016677	0.0108288	0.0168225	0.0346184	0.0781736	0.0781736	0.0781736	0.0781736	0.0174472	0.0781736	0.0781736	0.0781736
	13	0.0240949	0.0130523	0.0124796	0.0167414	0.0179654	0.018156	0.0188146	0.0223404	0.0198686	0.0166812	0.0147052	0.0110668	0.0236241	0.0119794	0.0196009	0.0126267	0.0203645	0.0138825	0.0122893	0.00797975	0.0123965	0.0255103	0.0576062	0.0576062	0.0576062	0.0576062	0.0128569	0.0576062	0.0576062	0.0576062	0.0576062
	12	0.0119388	0.0122011	0.0138641	0.0186475	0.0170009	0.0222945	0.0181737	0.0268356	0.0138613	0.0145207	0.010928	0.0233276	0.0118291	0.019355	0.0124682	0.0201089	0.0137083	0.0121351	0.00787962	0.012241	0.0251902	0.0568833	0.0568833	0.0568833	0.0568833	0.0126955	0.0568833	0.0568833	0.0568833	0.0568833	0.0122045
	11	0.00805276	0.00978053	0.0111428	0.0127329	0.0150634	0.0155388	0.015752	0.0135089	0.00870635	0.00778622	0.016621	0.00842829	0.0137905	0.00888365	0.0143277	0.00976723	0.00864628	0.00561426	0.00872174	0.0179481	0.0405296	0.0405296	0.0405296	0.0405296	0.00904561	0.0405296	0.0405296	0.0405296	0.0405296	0.00869578	0.0405296
	10	0.0136959	0.0166781	0.0161429	0.0239364	0.0222753	0.0285754	0.0168239	0.0180025	0.00990509	0.0251262	0.0127412	0.0208473	0.0134295	0.0216594	0.0147653	0.0130707	0.00848715	0.0131848	0.0271324	0.0612691	0.0612691	0.0612691	0.0612691	0.0136744	0.0612691	0.0612691	0.0612691	0.0612691	0.0131455	0.0612691	0.0612691
	9	0.0116065	0.0120078	0.0150814	0.0175909	0.0203576	0.0151674	0.0111421	0.0101785	0.015885	0.00957207	0.015662	0.0100892	0.0162721	0.0110927	0.00981963	0.00637615	0.00990534	0.0203838	0.0460297	0.0460297	0.0460297	0.0460297	0.0102732	0.0460297	0.0460297	0.0460297	0.0460297	0.00987585	0.0460297	0.0460297	0.0460297
	8	0.0135451	0.0181839	0.0179653	0.0260589	0.017515	0.0162823	0.0102113	0.0264591	0.00980911	0.0190725	0.0122862	0.0198155	0.0135083	0.011958	0.00776462	0.0120623	0.0248226	0.0560531	0.0560531	0.0560531	0.0560531	0.0125102	0.0560531	0.0560531	0.0560531	0.0560531	0.0120264	0.0560531	0.0560531	0.0560531	0.0560531
	7	0.0166953	0.0176306	0.0216616	0.0182485	0.0153039	0.0121456	0.0216055	0.0132986	0.0159081	0.0121778	0.0196406	0.013389	0.0118524	0.00769609	0.0119559	0.0246035	0.0555584	0.0555584	0.0555584	0.0555584	0.0123998	0.0555584	0.0555584	0.0555584	0.0555584	0.0119203	0.0555584	0.0555584	0.0555584	0.0555584	0.0114593
	6	0.0178378	0.0234255	0.0167158	0.0175705	0.0125797	0.0283181	0.0119663	0.0237663	0.011193	0.021452	0.0146239	0.0129456	0.00840591	0.0130586	0.0268727	0.0606826	0.0606826	0.0606826	0.0606826	0.0135435	0.0606826	0.0606826	0.0606826	0.0606826	0.0130197	0.0606826	0.0606826	0.0606826	0.0606826	0.0125162	0.0606826
	5	0.0198523	0.0151417	0.0134814	0.0120977	0.0245678	0.0131374	0.0179128	0.0140068	0.0165156	0.0133791	0.0118437	0.0076904	0.011947	0.0245853	0.0555174	0.0555174	0.0555174	0.0555174	0.0123907	0.0555174	0.0555174	0.0555174	0.0555174	0.0119115	0.0555174	0.0555174	0.0555174	0.0555174	0.0114508	0.0555174	0.0555174
	4	0.0182783	0.0173948	0.0132217	0.0336539	0.0162349	0.0280125	0.0150376	0.0294391	0.0146721	0.0154343	0.0100219	0.0155691	0.0320389	0.0723487	0.0723487	0.0723487	0.0723487	0.0161472	0.0723487	0.0723487	0.0723487	0.0723487	0.0155227	0.0723487	0.0723487	0.0723487	0.0723487	0.0149224	0.0723487	0.0723487	0.0723487
	3	0.0134613	0.0109366	0.0235792	0.0142569	0.0221921	0.0150756	0.0202615	0.016766	0.0108507	0.0083726	0.0130068	0.0267662	0.0604422	0.0604422	0.0604422	0.0604422	0.0134898	0.0604422	0.0604422	0.0604422	0.0604422	0.0129681	0.0604422	0.0604422	0.0604422	0.0604422	0.0124666	0.0604422	0.0604422	0.0604422	0.0604422
	2	0.0108118	0.0249155	0.0127605	0.0248956	0.0152569	0.0259487	0.0147409	0.0158396	0.00751934	0.0138812	0.0285657	0.0645055	0.0645055	0.0645055	0.0645055	0.0143967	0.0645055	0.0645055	0.0645055	0.0645055	0.0138399	0.0645055	0.0645055	0.0645055	0.0645055	0.0133047	0.0645055	0.0645055	0.0645055	0.0645055	0.0127901
	1	0.0242974	0.0133009	0.0219805	0.0168836	0.0259049	0.0186226	0.0137376	0.0108277	0.0122976	0.0300728	0.0679089	0.0679089	0.0679089	0.0679089	0.0151563	0.0679089	0.0679089	0.0679089	0.0679089	0.0145701	0.0679089	0.0679089	0.0679089	0.0679089	0.0140066	0.0679089	0.0679089	0.0679089	0.0679089	0.0134649	0.0679089
	0	0.0120693	0.0213188	0.0138704	0.0266741	0.0172989	0.0161487	0.00873806	0.0164774	0.02479	0.0665223	0.0665223	0.0665223	0.0665223	0.0148468	0.0665223	0.0665223	0.0665223	0.0665223	0.0142726	0.0665223	0.0665223	0.0665223	0.0665223	0.0137206	0.0665223	0.0665223	0.0665223	0.0665223	0.01319	0.0665223	0.0665223
Rate Upper		Year
		2010	2011	2012	2013	2014	2015	2016	2017	2018	2019	2020	2021	2022	2023	2024	2025	2026	2027	2028	2029	2030	2031	2032	2033	2034	2035	2036	2037	2038	2039	2040
Age	84										42.9119	40.432	106.153	92.8381	111.636	62.0238	53.2093	91.9432	75.7995	50.2566	105.799	71.1659	57.3542	54.1277	44.2567	35.344	24.9266	34.2542	37.9058	35.9987	36.1662	37.8982
	83										36.1397	98.1794	87.1243	103.952	53.6458	43.3863	79.8779	70.086	44.1084	102.508	62.962	54.6893	52.1786	42.6626	35.0452	23.1257	32.9382	34.0772	34.9469	32.0293	37.5716	49.4007
	82										134.094	111.108	138.749	72.6454	60.1642	103.301	96.3926	59.1442	133.071	86.4861	70.8295	75.4791	60.0154	46.361	29.5199	42.5547	48.6989	49.3799	44.5642	46.7814	64.0794	33.3621
	81										48.1102	58.9699	29.7536	24.8628	45.7734	37.5231	23.5253	52.7199	36.5479	29.8299	29.2407	24.5605	20.2312	12.3102	17.295	19.9143	18.98	17.6174	20.207	25.9224	13.6376	13.8982
	80										42.6863	24.094	18.7693	34.5489	29.6599	20.717	43.2714	29.0715	23.681	23.0762	18.6786	15.5596	10.1999	14.4661	15.6561	14.335	14.9167	17.9665	21.0699	11.8918	12.2471	21.0775
	79										34.3981	28.7633	49.5214	43.9671	29.515	62.1981	40.7864	35.2951	33.5545	26.2829	21.4496	13.5649	19.3953	21.1506	22.1446	21.8518	25.6813	31.8447	16.716	17.4843	31.1243	23.3732
	78										33.8828	61.0108	55.3467	35.5882	75.9687	55.4457	46.5083	46.6445	34.5875	27.6012	18.3078	27.1904	30.4716	30.3882	31.0797	34.2205	44.6996	23.5092	24.4418	41.6118	32.2536	23.7343
	77										66.2882	57.0165	36.7404	77.8607	54.7532	42.8657	44.3646	33.5957	26.6329	18.15	26.9925	30.9425	28.9157	27.6772	30.8081	40.4136	20.9405	21.7855	40.1748	28.1959	21.6676	16.8956
	76										65.6666	48.0717	99.6826	70.325	57.4003	55.0797	43.9872	36.6981	24.2171	34.4467	38.0724	37.2007	35.8884	39.2651	53.647	29.1772	28.636	53.1139	35.4988	27.91	21.358	15.6014
	75										43.4904	96.5271	60.6488	52.5859	52.5416	38.478	34.6141	23.492	34.713	33.4118	33.2148	35.9533	38.7361	45.3142	26.5987	25.5042	47.4666	36.0814	28.6621	20.0568	15.5059	17.0405
	74										86.1598	62.2557	50.1519	48.5797	36.2159	30.6534	21.0488	30.1722	32.0826	33.3663	31.5567	35.361	47.5481	24.4466	23.9613	50.5467	34.6076	25.9137	20.3609	14.0444	15.8374	14.1655
	73										43.5208	34.2737	34.9122	27.1538	22.8836	14.5341	21.4803	23.0242	21.6346	22.9056	24.9862	32.0461	17.4635	17.33	33.408	22.6428	19.6179	14.0935	9.95257	11.7924	10.2022	17.1351
	72										20.7748	21.739	15.4442	13.1918	9.2498	13.8303	13.8968	13.7238	13.687	15.4615	18.4719	10.4501	10.607	19.5189	14.7656	11.9056	8.80716	6.04324	6.68976	6.54017	10.4017	3.06182
	71										26.307	19.5612	16.1705	11.1882	15.7546	17.7599	16.7603	17.5318	18.9027	25.4185	12.5535	13.0977	27.3716	17.3016	14.7368	11.169	7.98209	8.3141	8.01889	12.6589	3.95939	4.80459
	70										44.3834	37.4	25.5299	37.1226	39.3421	41.2132	42.6166	42.8889	55.4455	30.1926	33.616	58.2778	41.6894	31.3277	25.2718	17.1561	19.2086	17.2096	29.8681	9.13126	10.036	14.861
	69										29.9994	20.8197	31.3818	32.8982	31.3726	35.0883	34.4137	43.0841	25.065	24.899	47.3222	34.2829	28.9818	22.3099	14.505	15.3071	13.9887	24.684	7.98321	8.89011	13.2366	8.20491
	68										12.1343	17.3984	19.6082	19.5971	19.4748	20.3318	25.9604	14.3475	15.0097	26.9867	18.8831	15.5182	11.7835	8.36268	10.2668	8.24335	13.898	4.52035	4.91866	6.80948	5.36771	1.4113
	67										20.2463	21.202	21.2285	21.6534	23.8717	29.8727	16.2663	16.223	32.1158	23.6793	17.4751	13.516	8.87182	9.86676	9.50504	16.739	5.17453	5.90265	7.7669	5.54225	1.61179	8.27706
	66										16.0731	15.8342	15.6404	18.1764	21.4017	12.854	12.548	25.0823	17.3855	14.0044	10.3186	6.87534	8.62289	7.32958	13.3561	3.99084	4.82493	6.36668	4.71799	1.20673	6.44415	7.97114
	65										15.0794	14.9231	15.5949	20.8188	11.5594	11.0809	22.4563	15.6375	13.0106	9.82754	6.75382	7.23996	7.2162	11.7867	4.08038	4.09577	5.94877	3.92492	1.14724	6.08053	7.41971	3.39487
	64										34.1608	39.438	47.2068	26.727	26.5856	55.2302	37.2135	29.5866	21.98	15.4839	17.4711	15.7695	27.2456	8.57754	10.4338	13.9916	9.99338	2.62818	13.7945	17.3938	7.9884	10.7941
	63										24.8879	30.3655	16.9905	15.6865	33.4538	22.8201	18.6166	14.2126	10.3266	11.4505	10.507	18.0953	5.33265	6.61128	8.83298	6.44089	1.81437	8.85905	11.8701	5.55057	7.37495	15.2487
	62										16.3064	9.0361	8.94119	16.9721	12.476	10.0361	7.41827	5.29569	5.92875	5.60726	9.59024	3.08121	3.34662	4.49678	3.59811	0.909181	4.86116	6.02871	2.80673	3.64161	8.83223	2.74949
	61										5.25645	5.13285	10.5815	7.57879	5.76449	4.28985	3.24816	3.63019	3.1442	5.83442	1.78791	2.0002	2.82168	2.0969	0.547181	2.86241	3.44259	1.73554	2.3804	5.35361	1.66429	2.62016
	60										12.0575	23.0245	16.9309	13.6349	10.0822	7.69466	8.99663	7.37962	13.9235	4.08371	4.64833	7.3666	4.84177	1.26293	7.31413	8.77902	4.04696	5.06651	12.276	3.79247	6.2491	2.01814
	59										29.6146	21.4781	16.1303	12.1403	8.96233	10.2992	8.25275	15.5781	4.83676	5.27996	7.98577	5.79615	1.57156	8.03033	10.3041	5.46282	6.76159	17.1133	4.95458	7.68865	2.52797	3.34357
	58										9.26144	8.22822	6.17547	4.10692	4.74859	4.49122	7.886	2.30609	2.73072	4.17723	2.67621	0.833442	4.02154	4.66684	2.61585	3.18107	7.69461	2.24746	3.8017	1.30454	1.65019	1.14003
	57										11.8615	9.09872	6.4397	6.89066	6.25021	11.8922	3.554	4.03852	5.84718	4.12605	1.14071	5.9888	7.34048	3.70748	4.8714	11.3908	3.45665	5.44236	2.00124	2.7529	1.83866	4.81201
	56										7.99491	5.22961	6.13146	5.25842	10.1974	3.31026	3.66853	5.31158	3.98274	0.999318	5.59204	6.44222	3.4516	4.6004	10.5397	3.19923	5.28937	1.79941	2.3154	1.72064	4.50384	2.03413
	55										6.23352	6.70888	6.01362	11.5399	3.31117	3.94338	5.80734	3.87202	1.17892	6.11942	7.68217	3.71402	4.64575	10.4917	3.73734	5.95581	1.87088	2.54991	1.74394	4.82927	2.34598	3.75244
	54										6.11495	5.58671	10.6006	2.94327	3.56746	5.41729	3.80541	1.0004	5.64533	6.85885	3.47607	4.59654	10.5093	3.20309	5.32781	1.77706	2.49939	1.66679	4.71057	2.24752	3.69629	2.21694
	53										5.02043	9.48632	2.83522	3.47806	4.85769	3.42617	0.921644	4.70068	6.00232	3.36186	3.90247	9.34182	2.91891	5.2831	1.70044	2.20154	1.3865	4.17292	1.99111	3.61157	1.72656	3.52452
	52										11.0115	3.5183	3.98545	6.06994	4.2513	1.13863	5.95312	7.50475	3.53126	5.11078	11.6865	3.7842	5.97883	2.08113	2.78192	1.95761	4.75538	2.6542	4.40039	2.35468	4.76711	3.28999
	51										1.97702	2.27292	3.22789	2.24841	0.683307	3.26181	4.27761	2.35583	2.83498	7.00304	2.29228	3.45325	1.09906	1.62635	1.09825	2.88735	1.46744	2.4773	1.40409	2.67192	1.99557	1.52874
	50										2.60985	3.75862	2.8259	0.753493	4.13234	5.25338	2.69656	3.50089	7.8416	2.7834	4.47618	1.36024	1.87981	1.28973	4.00361	1.83269	3.29525	1.69325	3.39749	2.57279	2.00165	3.92891
	49										1.00765	0.694588	0.195911	1.02626	1.22429	0.625629	0.853477	2.02572	0.658624	1.09002	0.334704	0.474361	0.347129	0.970264	0.439993	0.870368	0.462149	0.833579	0.632409	0.49211	1.04234	0.280546
	48										0.83419	0.250263	1.23366	1.61459	0.839414	1.0267	2.62823	0.813227	1.33658	0.406766	0.593302	0.44452	1.10092	0.619072	1.01597	0.585222	0.971207	0.804879	0.59125	1.23771	0.384016	0.831055
	47										0.287976	1.56774	1.92582	1.06466	1.34801	3.13296	1.01417	1.55986	0.535611	0.759482	0.528405	1.3816	0.7328	1.24644	0.662314	1.19774	0.938216	0.806188	1.51165	0.474291	0.982296	0.259956
	46										1.3113	1.80836	0.86014	1.15264	2.91791	0.904571	1.46355	0.475617	0.721638	0.459299	1.20025	0.608516	1.12957	0.569853	1.15003	0.86505	0.699445	1.44256	0.41564	0.895575	0.229511	0.429073
	45										3.39572	1.77861	2.20401	5.79876	1.63817	2.85234	0.951417	1.32278	0.963768	2.75151	1.24635	2.32226	1.28909	2.44308	1.70044	1.34933	2.6903	0.801187	1.7709	0.457211	0.832811	0.907507
	44										0.836038	1.10673	2.48811	0.912177	1.43667	0.453083	0.648434	0.46127	1.24864	0.626734	1.09086	0.624283	1.15202	0.76795	0.644486	1.33598	0.394028	0.91195	0.218928	0.408672	0.440301	2.01779
	43										2.00196	4.93789	1.49552	2.54449	0.821756	1.17017	0.859971	2.37105	1.16306	1.95519	1.13096	1.99053	1.50871	1.17879	2.48148	0.726262	1.60978	0.432573	0.814475	0.879394	3.74898	2.3386
	42										6.39332	1.90873	3.39548	1.12539	1.63304	1.16005	2.9824	1.62869	2.71772	1.55716	2.79073	2.17949	1.78753	3.56752	1.04088	2.35849	0.534683	1.11268	1.26457	5.73218	3.28642	1.66706
	41										1.13819	1.8959	0.618688	0.874352	0.62307	1.78639	0.857826	1.57318	0.839257	1.58363	1.1937	0.877569	1.75609	0.555768	1.19644	0.284361	0.592247	0.64726	2.90851	1.76331	0.888185	0.86775
	40										0.875417	0.28718	0.40023	0.307446	0.799602	0.390801	0.667527	0.380602	0.738227	0.572637	0.421621	0.887284	0.266839	0.585793	0.145109	0.301064	0.308626	1.46181	0.819297	0.435342	0.427432	0.498132
	39										0.354527	0.476111	0.35175	0.914281	0.504366	0.859781	0.444168	0.942503	0.658463	0.533811	1.06302	0.341017	0.727622	0.178473	0.369557	0.402808	1.77055	1.02362	0.537012	0.540845	0.607081	0.676381
	38										0.164132	0.112559	0.306985	0.147141	0.286008	0.140783	0.293254	0.229231	0.15994	0.338773	0.100812	0.211593	0.0585671	0.109704	0.122048	0.530465	0.351524	0.183521	0.178544	0.190066	0.258532	0.210868
	37										0.14	0.388109	0.192513	0.347631	0.190384	0.379782	0.278162	0.207834	0.451154	0.140844	0.299034	0.0692446	0.166529	0.161421	0.68706	0.433784	0.213301	0.213518	0.253973	0.2858	0.265746	0.347394
	36										0.283683	0.13848	0.257731	0.136805	0.259005	0.180557	0.151588	0.327523	0.104081	0.212192	0.0562178	0.100375	0.104426	0.489398	0.317866	0.168297	0.142652	0.168097	0.19649	0.194024	0.249238	0.238561
	35										0.344184	0.596397	0.351585	0.691926	0.518182	0.418327	0.856433	0.245208	0.546986	0.150191	0.290817	0.335087	1.41187	0.867088	0.447418	0.452721	0.519799	0.590195	0.534943	0.755249	0.665007	0.791566
	34										0.379476	0.204804	0.39583	0.280611	0.231666	0.460973	0.148184	0.325738	0.0865382	0.161827	0.178153	0.739857	0.498625	0.250847	0.254725	0.279536	0.327003	0.293651	0.421532	0.376812	0.4874	0.360125
	33										0.0904608	0.177715	0.142208	0.108297	0.226788	0.069382	0.150392	0.0427092	0.0799042	0.0828125	0.36265	0.240304	0.123339	0.122475	0.148524	0.154951	0.156894	0.189391	0.191751	0.228229	0.181304	0.16111
	32										0.200074	0.148288	0.11694	0.244332	0.0738694	0.168024	0.0427346	0.0856121	0.091487	0.427377	0.239852	0.134159	0.132621	0.156636	0.167418	0.161919	0.224486	0.209474	0.25974	0.190524	0.177922	0.128119
	31										0.15648	0.129786	0.256867	0.0794195	0.17857	0.0465863	0.0918215	0.0964309	0.461528	0.291844	0.14529	0.136442	0.161698	0.18174	0.160297	0.229276	0.228075	0.26353	0.19149	0.188867	0.136042	0.279168
	30										0.155232	0.337979	0.0918233	0.228353	0.0524317	0.107124	0.12259	0.571293	0.356208	0.179617	0.17849	0.215658	0.223226	0.207241	0.289525	0.269456	0.361098	0.249848	0.223955	0.184928	0.346806	0.19864
	29										0.48963	0.143587	0.330641	0.086953	0.169625	0.17797	0.839053	0.562282	0.277033	0.260972	0.311542	0.348612	0.320575	0.456133	0.407311	0.518337	0.410685	0.37162	0.272842	0.628254	0.306231	0.520825
	28										0.0826662	0.182388	0.0508297	0.0900782	0.102693	0.45272	0.299402	0.153449	0.147116	0.178097	0.197272	0.178453	0.246128	0.242747	0.282366	0.220751	0.210962	0.155986	0.315692	0.160946	0.25957	0.192157
	27										0.165287	0.0427287	0.0847673	0.0916119	0.387226	0.262461	0.140901	0.134434	0.169694	0.170707	0.174352	0.221882	0.220388	0.255294	0.200391	0.182042	0.134874	0.286839	0.147807	0.265574	0.164743	0.266818
	26										0.015092	0.0298341	0.0290491	0.13349	0.0918054	0.0471477	0.0454543	0.0591073	0.0579025	0.0554052	0.0723995	0.0683475	0.0874016	0.0637343	0.0597676	0.0476112	0.0967407	0.055097	0.0893024	0.055103	0.100649	0.067102
	25										0.0817935	0.0898065	0.409948	0.263466	0.131673	0.136858	0.152131	0.167523	0.160435	0.203859	0.21941	0.247833	0.197041	0.183148	0.138127	0.294228	0.155407	0.246123	0.15826	0.282865	0.196851	0.186963
	24										0.100432	0.475186	0.29361	0.15421	0.158093	0.188666	0.192722	0.198125	0.261387	0.227204	0.29729	0.222646	0.21114	0.142554	0.31833	0.172941	0.264999	0.174977	0.2841	0.205478	0.204093	0.129736
	23										0.701174	0.452367	0.225398	0.235927	0.281415	0.301808	0.277293	0.397537	0.337044	0.480734	0.334443	0.309102	0.244946	0.481144	0.257207	0.429565	0.288623	0.47889	0.332538	0.314288	0.20196	0.444861
	22										0.332902	0.16401	0.169149	0.218798	0.20804	0.205805	0.305772	0.269695	0.340377	0.251681	0.249469	0.184431	0.344743	0.188537	0.334572	0.218529	0.339414	0.262393	0.271635	0.163434	0.325118	0.846645
	21										0.0445477	0.0423743	0.0541645	0.0555139	0.0537127	0.0701734	0.0681706	0.0904776	0.0665253	0.056933	0.0444054	0.0947903	0.0540105	0.09247	0.0556835	0.0968742	0.0667669	0.0674093	0.0430946	0.0907758	0.210584	0.141263
	20										0.0770482	0.090258	0.10291	0.0945864	0.126916	0.128281	0.159274	0.119431	0.107997	0.0839936	0.172254	0.0918542	0.154944	0.102739	0.174702	0.122728	0.12309	0.0790321	0.168356	0.415233	0.247719	0.247719
	19										0.0447732	0.0463779	0.0471773	0.0682155	0.0559394	0.0807717	0.0559815	0.0553594	0.0399738	0.0868314	0.0432956	0.0711463	0.0472524	0.0860427	0.0580127	0.06181	0.0385212	0.0734378	0.204388	0.132788	0.132788	0.132788
	18										0.0209422	0.0209112	0.0288894	0.0260871	0.0346524	0.0248578	0.0223246	0.0184185	0.0355764	0.0192749	0.0334683	0.02158	0.0402374	0.0242878	0.0266032	0.016621	0.034749	0.0848139	0.0602986	0.0602986	0.0602986	0.0602986
	17										0.102087	0.140869	0.13385	0.171163	0.129113	0.114435	0.082736	0.17885	0.0980343	0.158486	0.116653	0.19441	0.131377	0.134972	0.0936956	0.175611	0.512832	0.30314	0.30314	0.30314	0.30314	0.117532
	16										0.0623912	0.0619623	0.0742198	0.058192	0.0534346	0.0394126	0.0813843	0.048265	0.074814	0.0512569	0.0894271	0.0598426	0.0616386	0.0397545	0.0800908	0.231925	0.141945	0.141945	0.141945	0.141945	0.0547704	0.141945
	15										0.0518017	0.0595178	0.0470703	0.0450201	0.0320791	0.0699598	0.0373988	0.0614524	0.0404199	0.0701026	0.0524009	0.0501736	0.0334962	0.0709847	0.185318	0.118089	0.118089	0.118089	0.118089	0.0506703	0.118089	0.118089
	14										0.0755942	0.0595326	0.0504694	0.0408887	0.0877274	0.0489235	0.0773159	0.0515946	0.092099	0.0597852	0.0627845	0.041736	0.0957194	0.229702	0.160224	0.160224	0.160224	0.160224	0.059485	0.160224	0.160224	0.160224
	13										0.0388065	0.0360321	0.0277494	0.0574884	0.0331972	0.0538266	0.0369559	0.0638807	0.0441719	0.0427418	0.0294427	0.0575112	0.160751	0.106073	0.106073	0.106073	0.106073	0.0467067	0.106073	0.106073	0.106073	0.106073
	12										0.0364196	0.028219	0.057776	0.0320996	0.0540084	0.032346	0.0596825	0.0431322	0.0455949	0.0260358	0.0607254	0.175696	0.105173	0.105173	0.105173	0.105173	0.0460866	0.105173	0.105173	0.105173	0.105173	0.0504644
	11										0.0186546	0.0374973	0.0209169	0.0361265	0.0248607	0.0444288	0.0290152	0.0286445	0.0201821	0.0400532	0.115127	0.0770584	0.0770584	0.0770584	0.0770584	0.0300341	0.0770584	0.0770584	0.0770584	0.0770584	0.0347358	0.0770584
	10										0.0593783	0.0325192	0.0549702	0.036948	0.0681728	0.0412973	0.0432525	0.0290651	0.0595846	0.157481	0.118062	0.118062	0.118062	0.118062	0.0455805	0.118062	0.118062	0.118062	0.118062	0.0488707	0.118062	0.118062
	9										0.0239955	0.0378511	0.0293038	0.0429349	0.030822	0.0326444	0.0220005	0.0448303	0.120482	0.0891644	0.0891644	0.0891644	0.0891644	0.0316831	0.0891644	0.0891644	0.0891644	0.0891644	0.0396239	0.0891644	0.0891644	0.0891644
	8										0.0485416	0.0314993	0.0557703	0.037406	0.0414004	0.0264782	0.0535418	0.149775	0.107535	0.107535	0.107535	0.107535	0.0417599	0.107535	0.107535	0.107535	0.107535	0.047231	0.107535	0.107535	0.107535	0.107535
	7										0.0298147	0.0488992	0.0347439	0.0379455	0.0244679	0.0483398	0.133019	0.106913	0.106913	0.106913	0.106913	0.0373451	0.106913	0.106913	0.106913	0.106913	0.0440436	0.106913	0.106913	0.106913	0.106913	0.04078
	6										0.0565833	0.0380291	0.0399945	0.0273821	0.0533259	0.156631	0.135178	0.135178	0.135178	0.135178	0.0437322	0.135178	0.135178	0.135178	0.135178	0.0482354	0.135178	0.135178	0.135178	0.135178	0.0438739	0.135178
	5										0.0335927	0.0358015	0.0237913	0.0445473	0.125714	0.110372	0.110372	0.110372	0.110372	0.0342634	0.110372	0.110372	0.110372	0.110372	0.0383379	0.110372	0.110372	0.110372	0.110372	0.0347859	0.110372	0.110372
	4										0.046205	0.0282545	0.062574	0.172909	0.144141	0.144141	0.144141	0.144141	0.0475533	0.144141	0.144141	0.144141	0.144141	0.0507597	0.144141	0.144141	0.144141	0.144141	0.0496325	0.144141	0.144141	0.144141
	3										0.0249061	0.0518734	0.134152	0.123693	0.123849	0.123693	0.123849	0.0342941	0.123849	0.123849	0.123849	0.123849	0.0395012	0.123849	0.123849	0.123849	0.123849	0.0361168	0.123849	0.123849	0.123849	0.123849
	2										0.0512193	0.150793	0.13319	0.13319	0.13319	0.13319	0.0342088	0.13319	0.13319	0.13319	0.13319	0.0417003	0.13319	0.13319	0.13319	0.13319	0.0364582	0.13319	0.13319	0.13319	0.13319	0.0398263
	1										0.14741	0.149525	0.149525	0.149525	0.149525	0.0368842	0.149525	0.149525	0.149525	0.149525	0.0448749	0.149525	0.149525	0.149525	0.149525	0.0418796	0.149525	0.149525	0.149525	0.149525	0.0408979	0.149525
	0										0.159	0.159	0.159	0.159	0.0313591	0.159	0.159	0.159	0.159	0.0368861	0.159	0.159	0.159	0.159	0.0325731	0.159	0.159	0.159	0.159	0.0346776	0.159	0.159
Rate Lower		Year
		2010	2011	2012	2013	2014	2015	2016	2017	2018	2019	2020	2021	2022	2023	2024	2025	2026	2027	2028	2029	2030	2031	2032	2033	2034	2035	2036	2037	2038	2039	2040
Age	84										3.18175	2.8537	7.20506	6.08934	6.80673	3.56938	2.63132	4.55965	3.47625	2.54205	4.43305	2.83283	2.36257	2.1897	1.70352	1.27011	0.755647	1.19093	1.12342	1.10144	1.01292	1.15079
	83										3.0207	6.24888	6.10071	6.72632	3.91944	2.64566	4.25059	3.78307	2.51342	4.47854	3.07954	2.37839	2.33511	1.7781	1.23347	0.736105	1.19827	1.15303	1.12398	1.0943	1.02149	1.48942
	82										10.8192	8.91619	9.25508	6.06147	4.50138	6.76461	5.90853	3.94188	7.42426	5.04792	3.64266	3.60621	2.58798	1.68501	1.31203	1.95633	1.86177	1.89789	1.70351	1.70282	2.26363	1.09835
	81										3.9884	4.27041	2.71868	1.8457	2.87178	2.72727	1.49472	3.18489	2.08727	1.62883	1.56604	1.22483	0.828965	0.564364	0.802457	0.808232	0.837064	0.789828	0.64252	1.0038	0.513657	0.515815
	80										3.616	2.00816	1.70643	2.45676	2.16565	1.28427	2.37212	1.81425	1.25464	1.2139	0.984447	0.645402	0.380941	0.670193	0.685008	0.676945	0.642044	0.584271	0.82538	0.452234	0.39613	0.725032
	79										3.10814	2.43088	3.97296	3.24788	2.03701	3.64228	3.08805	2.16838	2.13934	1.50177	1.03736	0.740005	1.0005	1.038	1.01554	0.966367	1.11115	1.2655	0.686383	0.632612	1.13298	0.713031
	78										3.42811	5.29986	4.38875	2.95639	5.32792	4.04756	3.13724	2.71021	1.84293	1.32926	0.938144	1.36708	1.2994	1.33432	1.2943	1.41685	1.55463	0.847597	0.842175	1.57634	1.02611	0.643777
	77										5.7247	4.2386	3.11675	5.76031	3.84568	3.38694	3.11835	2.00981	1.41099	1.02037	1.4912	1.48691	1.32344	1.33408	1.43588	1.72634	0.916371	0.781901	1.53306	1.13185	0.710867	0.62047
	76										6.3731	3.76594	6.86893	5.16115	3.81199	3.46674	2.94165	1.84016	1.29485	1.80157	1.85522	1.74125	1.70027	1.68924	2.15305	1.0812	1.14888	2.18834	1.5114	0.749903	0.802717	0.513093
	75										4.57466	8.05652	5.55912	4.35275	3.96345	3.3756	1.98221	1.18766	2.02663	2.07119	1.95673	1.90844	1.77221	2.73655	1.15062	1.35467	2.32049	1.46431	1.03035	0.814949	0.515976	0.673842
	74										6.87338	4.70088	3.54361	3.81467	2.62409	1.77863	1.07718	1.88016	1.77061	1.85047	1.5969	1.67335	1.9473	1.0161	1.01386	1.83537	1.43986	0.686153	0.773233	0.449869	0.514212	0.444637
	73										4.29683	3.30579	3.436	2.40502	1.5021	1.09377	1.57254	1.55796	1.61145	1.46689	1.56442	2.09243	0.966178	0.918344	1.82156	1.16754	0.807931	0.652797	0.464397	0.52853	0.401013	0.69032
	72										2.18634	2.07015	1.53694	1.05787	0.654146	0.981718	0.98092	0.944718	0.923712	0.886889	1.09476	0.579622	0.597016	1.01675	0.75568	0.457007	0.426865	0.266525	0.281833	0.240097	0.385384	0.13159
	71										2.61884	1.87204	1.21735	0.83806	1.20752	1.27553	1.22279	1.06259	1.07288	1.52925	0.716119	0.693113	1.28617	0.930653	0.597001	0.514218	0.299762	0.344991	0.308285	0.540665	0.158019	0.20226
	70										3.73363	2.88322	1.75247	2.82241	2.80589	2.4309	2.4823	2.57278	3.57593	1.68251	1.54426	2.71393	1.9014	1.20974	1.26264	0.660647	0.829835	0.630484	1.33109	0.393652	0.452965	0.630378
	69										2.30451	1.61526	2.57739	2.61225	2.49728	2.14075	2.49002	3.25632	1.48547	1.48549	2.93024	1.67278	1.16777	0.88257	0.627714	0.760583	0.725672	1.06064	0.3555	0.471155	0.518545	0.38643
	68										1.12069	1.76336	1.59927	1.5478	1.68959	1.71679	2.16998	1.08647	1.10535	1.99867	1.21432	0.92457	0.717916	0.459182	0.541642	0.435062	0.82723	0.23529	0.281345	0.398977	0.245321	0.0587626
	67										1.90966	1.99603	1.75232	1.61435	1.82247	2.34281	1.09716	1.02859	2.06024	1.46354	0.81192	0.756672	0.436384	0.522054	0.425602	0.73341	0.26934	0.266703	0.35478	0.300115	0.0611008	0.285669
	66										1.3722	1.51072	1.23559	1.36505	1.64859	0.89155	0.839312	1.47002	1.06372	0.67281	0.600408	0.366437	0.422436	0.346922	0.605188	0.193731	0.20373	0.278711	0.200311	0.0474227	0.228279	0.290175
	65										1.27663	1.24731	1.50091	1.756	0.847527	0.902787	1.55847	1.01874	0.673992	0.591006	0.345265	0.428524	0.38932	0.560197	0.200801	0.220958	0.306994	0.198693	0.0556001	0.239842	0.279027	0.154942
	64										3.01947	3.15485	4.33555	2.12978	1.96149	3.80796	2.63654	1.82605	1.40601	0.884396	1.08709	0.892945	1.62311	0.460545	0.535658	0.723389	0.520338	0.111203	0.56623	0.685536	0.365811	0.396274
	63										2.63083	3.3683	1.61039	1.59303	2.78165	1.72309	1.36803	1.04218	0.607979	0.760946	0.624536	1.1283	0.325568	0.380207	0.49525	0.334135	0.0816345	0.416817	0.47092	0.252315	0.307386	0.925911
	62										1.73814	0.769018	0.722454	1.52562	0.902081	0.654272	0.500058	0.334678	0.357471	0.318699	0.455655	0.173858	0.183404	0.292448	0.172539	0.0415474	0.216786	0.26213	0.123586	0.161692	0.462841	0.127077
	61										0.517769	0.492928	0.888222	0.592551	0.38928	0.356578	0.20959	0.22732	0.181311	0.318992	0.0943005	0.121266	0.167091	0.0959881	0.0274721	0.127415	0.141266	0.0799589	0.0912078	0.265547	0.0862466	0.127539
	60										1.02413	2.06414	1.31407	0.821793	0.747888	0.450995	0.581001	0.430579	0.822921	0.294547	0.279082	0.41874	0.255402	0.0617905	0.26751	0.317364	0.182942	0.207436	0.714922	0.171471	0.318727	0.110913
	59										2.79938	1.90963	1.27584	1.10726	0.61977	0.70229	0.606089	1.07567	0.355699	0.389804	0.531664	0.353053	0.0943435	0.398235	0.43657	0.264334	0.261464	0.849364	0.278297	0.412607	0.14871	0.206156
	58										0.963824	0.633228	0.538946	0.331659	0.362462	0.295024	0.506846	0.176134	0.188681	0.259187	0.166021	0.0409492	0.188754	0.23265	0.12187	0.139341	0.409133	0.120783	0.195112	0.0725333	0.0888291	0.0613329
	57										0.993581	0.854195	0.561408	0.545039	0.484825	0.834023	0.246139	0.320169	0.412833	0.290599	0.0670596	0.311015	0.328312	0.179992	0.197564	0.663115	0.197353	0.296335	0.107315	0.139982	0.0992866	0.259585
	56										0.696814	0.42984	0.46561	0.42514	0.74321	0.220862	0.268795	0.32487	0.213094	0.0531387	0.230177	0.290455	0.156178	0.193499	0.621076	0.154301	0.276364	0.0930434	0.126162	0.082781	0.238048	0.110649
	55										0.503949	0.550704	0.465822	0.767913	0.253344	0.271473	0.36249	0.281613	0.0621217	0.257758	0.301519	0.186464	0.197857	0.59506	0.191409	0.267807	0.0993483	0.136672	0.0812223	0.259588	0.105393	0.194649
	54										0.473307	0.445763	0.661291	0.20847	0.235822	0.308781	0.20744	0.0550257	0.230608	0.275209	0.170833	0.176185	0.536247	0.151287	0.229203	0.0821754	0.126359	0.0693071	0.236688	0.0934656	0.167822	0.10994
	53										0.44707	0.69354	0.214662	0.232731	0.294781	0.206512	0.0508844	0.258083	0.26476	0.165845	0.167317	0.508823	0.150462	0.240459	0.0838864	0.119525	0.0750678	0.198396	0.0897231	0.17448	0.105625	0.163062
	52										0.897856	0.276326	0.318771	0.459271	0.26926	0.0664371	0.306566	0.360914	0.191719	0.244012	0.785314	0.184784	0.309993	0.111251	0.145594	0.0921891	0.254826	0.110456	0.198511	0.116927	0.196491	0.161518
	51										0.164897	0.173061	0.286903	0.167119	0.0416759	0.198975	0.213339	0.123151	0.141285	0.409925	0.110197	0.193984	0.066918	0.0890097	0.0607581	0.165452	0.0735853	0.138145	0.0798049	0.129335	0.096834	0.0887736
	50										0.226022	0.304214	0.195205	0.0488617	0.229154	0.266651	0.178619	0.149997	0.429677	0.135251	0.22108	0.0766267	0.0965668	0.0651103	0.195861	0.0791651	0.162439	0.0889344	0.153919	0.133426	0.0970752	0.183226
	49										0.085436	0.0585428	0.0136652	0.0598357	0.0748503	0.0398123	0.0451438	0.131775	0.0365218	0.0631604	0.0214641	0.0289484	0.018317	0.0501767	0.0227073	0.0443118	0.024511	0.0459092	0.0344118	0.0272345	0.0530708	0.0129539
	48										0.0747689	0.0186864	0.0878578	0.0855049	0.0474194	0.0524888	0.158813	0.0482322	0.0811911	0.0241756	0.0358355	0.0227407	0.0665302	0.0273247	0.0552052	0.0325872	0.0500111	0.0401786	0.0319866	0.0638342	0.0153644	0.0359493
	47										0.0236636	0.115451	0.127184	0.0624433	0.0815432	0.209667	0.0730446	0.11089	0.0387641	0.0483432	0.03068	0.0863457	0.0384999	0.0699123	0.0388396	0.0686063	0.0490794	0.0399857	0.0869615	0.0204302	0.04438	0.0128729
	46										0.0870929	0.105562	0.0594109	0.0665581	0.189323	0.0571113	0.0921413	0.0316623	0.03924	0.0241892	0.0674597	0.0313355	0.0546954	0.0346632	0.05597	0.0416355	0.0388571	0.0638354	0.0185118	0.0372588	0.0104382	0.014435
	45										0.20702	0.108208	0.147842	0.389597	0.105926	0.178696	0.0606391	0.0779087	0.0500987	0.145176	0.0634213	0.111773	0.0696439	0.114585	0.0877828	0.0711851	0.140566	0.0350889	0.0718676	0.0212701	0.0348692	0.0356485
	44										0.0596732	0.0754798	0.197312	0.061653	0.0940392	0.0306463	0.0394383	0.0239708	0.0735617	0.0290074	0.0574019	0.0315693	0.0548459	0.0410263	0.0355834	0.0584233	0.0160407	0.0328953	0.0098719	0.0166226	0.0174501	0.0794848
	43										0.141826	0.388986	0.113792	0.191095	0.0631432	0.0802581	0.0529831	0.148631	0.0638909	0.111622	0.0705822	0.113656	0.0855129	0.0643772	0.132472	0.0367771	0.0769307	0.0227667	0.0328223	0.0371458	0.157499	0.104951
	42										0.545985	0.175178	0.289237	0.0861498	0.117269	0.0740427	0.210787	0.0999033	0.163925	0.105128	0.17127	0.129557	0.0811321	0.20091	0.0527535	0.100325	0.0311389	0.0431769	0.052109	0.211978	0.137296	0.065027
	41										0.10372	0.15748	0.0550004	0.0712343	0.0441747	0.127903	0.0586461	0.109067	0.0579335	0.105145	0.0732671	0.0617724	0.116816	0.0295621	0.059343	0.0193162	0.0266794	0.0292605	0.123671	0.0952151	0.0405825	0.0433474
	40										0.0574892	0.0210521	0.0302655	0.0167636	0.0547231	0.0225439	0.0427823	0.0254973	0.0406418	0.0308084	0.025416	0.0470659	0.0118926	0.0256513	0.00785774	0.012792	0.0133903	0.059527	0.0382527	0.0173931	0.020009	0.0159917
	39										0.0308884	0.0400499	0.0234328	0.0667705	0.0269137	0.05355	0.0335387	0.0560097	0.0415499	0.0296932	0.0650633	0.0165758	0.0302062	0.00927268	0.014841	0.0157792	0.0729337	0.0443162	0.0216205	0.0226188	0.0201382	0.0225234
	38										0.0143077	0.00775125	0.0232061	0.00981757	0.017383	0.0113514	0.0170072	0.0126844	0.0106334	0.0199976	0.00515976	0.0102765	0.00330935	0.00463936	0.00517003	0.0196104	0.0139711	0.00756803	0.00707381	0.00530111	0.00809342	0.00793214
	37										0.0103873	0.0290072	0.0152217	0.0277578	0.0150547	0.0230767	0.0189295	0.0143333	0.0289366	0.0079144	0.0143178	0.00446308	0.0060165	0.0073667	0.0303872	0.0204568	0.0104194	0.0107028	0.00803173	0.0105472	0.0100975	0.01464
	36										0.0220684	0.00952745	0.0180507	0.0105775	0.015511	0.0127864	0.00950224	0.0172878	0.0050236	0.00938504	0.00306366	0.00398945	0.00447106	0.0211547	0.0158084	0.00673877	0.00732716	0.00526325	0.00833607	0.00770515	0.010117	0.00927707
	35										0.0302032	0.053256	0.0280405	0.0512481	0.0395153	0.0339197	0.0621724	0.0156112	0.0325046	0.00903248	0.0133397	0.0149565	0.0605296	0.0390526	0.0161202	0.0207465	0.0163228	0.0235439	0.0232329	0.0270184	0.0266074	0.0343224
	34										0.0306006	0.0166452	0.0301606	0.0216115	0.0178975	0.0322667	0.00857844	0.0178891	0.00537594	0.00852551	0.00862366	0.0336642	0.0249274	0.0100852	0.0108022	0.0097468	0.011886	0.0135708	0.0160648	0.0147962	0.0189044	0.0135711
	33										0.00994998	0.0131951	0.0109463	0.00828901	0.0159618	0.00422067	0.00821016	0.00260162	0.00403477	0.00450464	0.0190936	0.0118479	0.00558834	0.00567495	0.00537237	0.00626227	0.00713635	0.00827133	0.00803671	0.00979259	0.00703325	0.0051696
	32										0.0169528	0.0124114	0.0101503	0.0187166	0.00554752	0.00897537	0.00293665	0.00448831	0.00488408	0.0185897	0.0131357	0.00640643	0.00637817	0.00561767	0.00678008	0.00699158	0.00852201	0.00794407	0.0102761	0.00805831	0.00585061	0.00441503
	31										0.0153936	0.0109299	0.0208656	0.00568078	0.0108511	0.00299693	0.00457027	0.00530724	0.0196689	0.0139949	0.00715445	0.00572916	0.0063607	0.00728987	0.00746068	0.00906364	0.00983101	0.0113649	0.00848956	0.00699268	0.00505693	0.0104466
	30										0.0141958	0.0254227	0.00721299	0.016526	0.00434263	0.00576297	0.0071723	0.0286577	0.0192009	0.00882122	0.00807131	0.0084884	0.0100413	0.0106753	0.0118299	0.0108293	0.0150068	0.010097	0.00828256	0.00657822	0.0141036	0.00656782
	29										0.0403999	0.0118632	0.0239172	0.00722915	0.0104313	0.0113365	0.0436392	0.032822	0.0155016	0.0147806	0.0136032	0.0157424	0.0179563	0.0219254	0.0201669	0.0264437	0.018091	0.0139139	0.0115592	0.0233977	0.0107001	0.019268
	28										0.00693553	0.0131633	0.00377047	0.00586372	0.00637953	0.025449	0.0178262	0.00891336	0.00757554	0.00769529	0.0102162	0.00981871	0.013694	0.0109255	0.0143904	0.0113906	0.00856333	0.00654402	0.0120518	0.00593495	0.00930996	0.00599693
	27										0.012414	0.0034809	0.00484814	0.00599112	0.0258149	0.0164305	0.00728496	0.00661547	0.0072404	0.00746932	0.00886518	0.0101722	0.00929449	0.0123459	0.00935945	0.00657257	0.00505629	0.0111415	0.00514851	0.00819279	0.00536936	0.00701482
	26										0.00141503	0.0020491	0.0023181	0.00795008	0.00548302	0.00310142	0.00266643	0.00249862	0.00323172	0.00286848	0.00377306	0.00361728	0.00437071	0.0034563	0.00260135	0.00200596	0.00389048	0.00203907	0.00312263	0.00192841	0.00235226	0.00159721
	25										0.00442993	0.00537883	0.0209155	0.0157875	0.00731434	0.00747028	0.00622999	0.00811137	0.00844776	0.0115157	0.00980533	0.0121498	0.00943652	0.00725476	0.00494826	0.0116479	0.00554686	0.00839145	0.00516143	0.00662418	0.00537129	0.00211647
	24										0.00712624	0.0330979	0.0182062	0.00904738	0.00893167	0.00869747	0.00894654	0.0106063	0.011928	0.0111651	0.0133967	0.0104028	0.0086803	0.00628519	0.0131508	0.00562863	0.0102747	0.00615423	0.00821076	0.00548481	0.00192679	2.25993e-05
	23										0.0443995	0.031815	0.0133204	0.0128243	0.0119574	0.014873	0.0169156	0.0200908	0.0188367	0.0235562	0.0167873	0.0132903	0.0101763	0.0194169	0.00902383	0.013812	0.00962331	0.0134658	0.00843727	0.002791	3.17809e-05	2.29869e-05
	22										0.0256615	0.0123422	0.0110405	0.011575	0.013479	0.0144456	0.0184706	0.0158452	0.0190464	0.01413	0.0110777	0.00853724	0.0196036	0.0085256	0.0130947	0.00820992	0.0116665	0.0074573	0.00293419	2.50868e-05	1.79706e-05	1.2447e-05
	21										0.00352092	0.00310471	0.00269598	0.00361516	0.00375014	0.00413757	0.00391428	0.00460996	0.00393529	0.00248011	0.00209234	0.00459828	0.00217694	0.00312611	0.00202498	0.00257054	0.00191267	0.000549585	7.72921e-06	4.16891e-06	3.52077e-06	0.0180096
	20										0.00682059	0.00584777	0.00760959	0.00752678	0.0097559	0.00868479	0.0104272	0.00755012	0.00602275	0.0050738	0.00991874	0.00429407	0.00785395	0.00476521	0.00486287	0.00361922	0.00147448	1.36271e-05	1.02065e-05	6.68142e-06	0.0363696	0.0363696
	19										0.00272837	0.00294538	0.0035725	0.00448567	0.00403166	0.00508815	0.00361624	0.00315086	0.00226925	0.00470425	0.00243416	0.00402111	0.00214797	0.0024904	0.00165765	0.00101757	5.38979e-06	4.46038e-06	3.4591e-06	0.0139415	0.0139415	0.0139415
	18										0.00168043	0.00166703	0.00220291	0.00205783	0.00267072	0.00163904	0.00136988	0.00105371	0.0023149	0.00102781	0.00169251	0.00106914	0.00142238	0.000899546	0.00035171	3.23679e-06	1.87009e-06	1.56774e-06	0.00793789	0.00793789	0.00793789	0.00793789
	17										0.00865655	0.0116756	0.0110795	0.0125887	0.00890395	0.00720216	0.00537777	0.0117504	0.00578448	0.00884075	0.00489015	0.00678448	0.0046813	0.00147168	1.51758e-05	1.21393e-05	8.30199e-06	0.0364085	0.0364085	0.0364085	0.0364085	1.61811e-05
	16										0.00564864	0.00557671	0.00605774	0.00496173	0.00317916	0.00264267	0.00561525	0.00296299	0.00427063	0.0028754	0.00298506	0.00210427	0.000792857	6.90461e-06	5.72022e-06	3.82765e-06	0.0182754	0.0182754	0.0182754	0.0182754	7.88107e-06	0.0182754
	15										0.00507245	0.00595849	0.00423642	0.00298221	0.00242195	0.00533552	0.00249671	0.00369763	0.00250128	0.0029548	0.00188609	0.000652302	5.98407e-06	4.29563e-06	3.30802e-06	0.0157172	0.0157172	0.0157172	0.0157172	6.90682e-06	0.0157172	0.0157172
	14										0.00754893	0.00600055	0.00508471	0.00349952	0.00686863	0.0034507	0.00522085	0.00346045	0.0035086	0.00279559	0.00109374	8.29931e-06	5.92532e-06	5.15938e-06	0.0235405	0.0235405	0.0235405	0.0235405	9.89895e-06	0.0235405	0.0235405	0.0235405
	13										0.00368803	0.00358466	0.00253453	0.00557237	0.00276815	0.00437093	0.00251239	0.00325666	0.00191379	0.0009665	5.99507e-06	4.5219e-06	3.7113e-06	0.0171195	0.0171195	0.0171195	0.0171195	7.45036e-06	0.0171195	0.0171195	0.0171195	0.0171195
	12										0.00325093	0.0025661	0.00584141	0.00257634	0.00433539	0.00253857	0.00302842	0.00222695	0.00080912	5.26897e-06	4.096e-06	3.74102e-06	0.0167067	0.0167067	0.0167067	0.0167067	6.88952e-06	0.0167067	0.0167067	0.0167067	0.0167067	6.02423e-06
	11										0.00198397	0.0042504	0.0020605	0.00300586	0.00185622	0.00229389	0.00163196	0.000600223	4.62405e-06	3.4298e-06	2.29155e-06	0.0129746	0.0129746	0.0129746	0.0129746	5.7569e-06	0.0129746	0.0129746	0.0129746	0.0129746	4.68589e-06	0.0129746
	10										0.00588364	0.00286238	0.00476655	0.00287301	0.0032668	0.00196331	0.00101057	6.23691e-06	4.74529e-06	3.81092e-06	0.0173553	0.0173553	0.0173553	0.0173553	7.48475e-06	0.0173553	0.0173553	0.0173553	0.0173553	6.52116e-06	0.0173553	0.0173553
	9										0.00228698	0.00369332	0.00198961	0.00253974	0.00169289	0.000673031	5.65216e-06	4.13999e-06	3.05768e-06	0.0130922	0.0130922	0.0130922	0.0130922	7.12952e-06	0.0130922	0.0130922	0.0130922	0.0130922	5.7751e-06	0.0130922	0.0130922	0.0130922
	8										0.00431024	0.00227366	0.00315177	0.00193282	0.000868672	7.04102e-06	4.38562e-06	3.13231e-06	0.0167439	0.0167439	0.0167439	0.0167439	7.19615e-06	0.0167439	0.0167439	0.0167439	0.0167439	5.48794e-06	0.0167439	0.0167439	0.0167439	0.0167439
	7										0.00302693	0.00317678	0.00232484	0.00122765	6.32541e-06	3.69483e-06	3.80403e-06	0.0152239	0.0152239	0.0152239	0.0152239	6.65642e-06	0.0152239	0.0152239	0.0152239	0.0152239	6.25691e-06	0.0152239	0.0152239	0.0152239	0.0152239	5.43989e-06
	6										0.00345656	0.002445	0.000896077	6.11818e-06	5.27804e-06	4.34295e-06	0.015295	0.0152132	0.0152132	0.0152132	8.61219e-06	0.0152132	0.0152132	0.0152132	0.0152132	7.59988e-06	0.0152132	0.0152132	0.0152132	0.0152132	7.49598e-06	0.0152132
	5										0.002497	0.00112054	6.26754e-06	4.33821e-06	4.03085e-06	0.0152711	0.0152711	0.0152711	0.0152711	7.39938e-06	0.0152711	0.0152711	0.0152711	0.0152711	6.01749e-06	0.0152711	0.0152711	0.0152711	0.0152711	5.97119e-06	0.0152711	0.0152711
	4										0.00151462	6.93828e-06	7.21207e-06	5.40538e-06	0.0204735	0.0204735	0.0204735	0.0204735	1.00348e-05	0.0204735	0.0204735	0.0204735	0.0204735	9.0635e-06	0.0204735	0.0204735	0.0204735	0.0204735	8.42459e-06	0.0204735	0.0204735	0.0204735
	3										7.06526e-06	5.55781e-06	4.76257e-06	0.0179151	0.0179151	0.017858	0.017858	8.28223e-06	0.017858	0.017858	0.017858	0.017858	7.81328e-06	0.017858	0.017858	0.017858	0.017858	7.07122e-06	0.017858	0.017858	0.017858	0.017858
	2										5.88112e-06	5.43445e-06	0.016493	0.016493	0.016493	0.016493	9.50519e-06	0.0162328	0.0162328	0.0162328	0.0162328	8.818e-06	0.0162328	0.0162328	0.0162328	0.0162328	8.90748e-06	0.0162328	0.0162328	0.0162328	0.0162328	7.49277e-06
	1										5.3071e-06	0.0174904	0.0174904	0.0174904	0.0174904	9.99532e-06	0.0174904	0.017451	0.017451	0.017451	8.3859e-06	0.017451	0.017451	0.017451	0.017451	8.67602e-06	0.017451	0.017451	0.017451	0.017451	7.67587e-06	0.017451
	0										0.0144126	0.0144126	0.0144126	0.0144126	9.89255e-06	0.0144126	0.0144126	0.0143257	0.0143257	9.73402e-06	0.0143257	0.0143257	0.0143257	0.0143257	9.81315e-06	0.0143257	0.0143257	0.0143257	0.0143257	9.2236e-06	0.0143257	0.0143257

## Sheet: Melanoma
Melanoma of the Skin
Rows are ages 84 backwards to 0 by 1 year intervals
Columns are years from 2010 to 2040 in 1 year intervals
Rate of Cancer		Year
		2010	2011	2012	2013	2014	2015	2016	2017	2018	2019	2020	2021	2022	2023	2024	2025	2026	2027	2028	2029	2030	2031	2032	2033	2034	2035	2036	2037	2038	2039	2040
Age	84	0.0717248	0.375196	9.54957e-08	0.12242	0.512526	0.513915	0.42322	0.250705	1.30237	0.327305	0.293929	0.813107	1.77396	0.728437	1.68216	0.298095	0.293559	0.600372	0.670293	0.355457	0.458379	0.349307	0.474662	0.167565	0.0929283	0.0820098	0.235107	0.233006	0.151977	0.348849	0.229433
	83	1.42032	2.94543e-07	0.389113	1.5149	1.98627	1.45611	0.897712	6.76325	1.00554	1.06118	2.93557	6.40453	2.62989	6.0731	1.07622	1.05984	2.16753	2.41997	1.28331	1.65489	1.26111	1.71368	0.604961	0.3355	0.296081	0.84881	0.841223	0.548685	1.25945	0.828326	1.84433
	82	3.27526e-07	0.352543	1.41442	1.72455	1.65315	0.907269	7.11378	1.53388	0.957648	3.11321	6.79209	2.78903	6.4406	1.14134	1.12397	2.29869	2.5664	1.36097	1.75503	1.33742	1.81738	0.641569	0.355802	0.313997	0.900173	0.892127	0.581888	1.33567	0.878449	1.95594	0.454165
	81	0.225607	0.737491	0.926643	0.826025	0.592783	4.13753	0.928495	0.840698	1.61685	4.14535	1.7022	3.93083	0.696584	0.685984	1.40294	1.56633	0.830626	1.07113	0.816254	1.10918	0.391563	0.217153	0.191639	0.549394	0.544483	0.355138	0.815184	0.536136	1.19375	0.277186	1.02036
	80	0.104098	0.106571	0.0978985	0.0653317	0.596277	0.119115	0.112247	0.313076	0.474864	0.229148	0.529163	0.0937731	0.0923462	0.188861	0.210857	0.111818	0.144194	0.109883	0.149316	0.0527116	0.0292329	0.0257982	0.0739586	0.0732975	0.0478081	0.109739	0.0721738	0.160701	0.0373144	0.137359	0.147386
	79	0.360535	0.269851	0.18558	1.57507	0.411432	0.345132	1.00186	2.20381	0.629139	1.70733	0.302557	0.297953	0.609357	0.680324	0.360777	0.465239	0.354534	0.481766	0.170073	0.0943191	0.0832371	0.238626	0.236493	0.154252	0.35407	0.232867	0.518497	0.120394	0.443185	0.475536	0.569932
	78	0.390213	0.218648	1.91237	0.464532	0.509544	1.3167	3.01437	1.24801	2.00362	0.417255	0.410905	0.840362	0.938232	0.497546	0.64161	0.488937	0.664401	0.234546	0.130075	0.114792	0.329088	0.326146	0.212728	0.488296	0.321146	0.715057	0.166035	0.611195	0.655809	0.785991	0.186344
	77	0.103558	0.737986	0.184735	0.188435	0.636711	1.29758	0.559116	1.30181	0.160383	0.185608	0.379596	0.423805	0.224744	0.289819	0.220855	0.300114	0.105946	0.0587556	0.0518522	0.148651	0.147322	0.0960904	0.220566	0.145063	0.322995	0.0749989	0.27608	0.296233	0.355036	0.0841726	0.176237
	76	1.2553	0.256028	0.269126	0.845635	2.25349	0.864375	2.09456	0.374243	0.256223	0.615799	0.687516	0.364591	0.470158	0.358282	0.486859	0.171871	0.0953162	0.0841171	0.241148	0.238993	0.155882	0.357813	0.235329	0.523978	0.121667	0.44787	0.480563	0.575957	0.136549	0.285901	0.152164
	75	0.102708	0.0879655	0.284837	0.705853	0.35403	0.763681	0.14201	0.141003	0.200483	0.263038	0.13949	0.179879	0.137076	0.186268	0.0657563	0.0364672	0.0321825	0.0922614	0.0914367	0.0596394	0.136896	0.0900349	0.20047	0.0465487	0.171352	0.18386	0.220357	0.0522425	0.109383	0.0582169	0.00971689
	74	0.117006	0.308697	0.788328	0.367687	1.03712	0.171679	0.177408	0.365821	0.283947	0.176952	0.228189	0.173891	0.236295	0.0834166	0.0462612	0.0408258	0.11704	0.115994	0.0756568	0.173663	0.114216	0.25431	0.0590504	0.217372	0.233239	0.279538	0.0662733	0.138761	0.0738522	0.0123266	0.0149654
	73	0.316344	0.658222	0.316374	0.829845	0.179623	0.165235	0.354603	0.39917	0.147165	0.223018	0.16995	0.23094	0.0815262	0.0452129	0.0399006	0.114388	0.113365	0.0739423	0.169727	0.111627	0.248547	0.0577122	0.212446	0.227953	0.273203	0.0647714	0.135616	0.0721786	0.0120472	0.0146262	0.0118084
	72	1.29346	0.506546	1.36922	0.275603	0.331513	0.63332	0.741967	0.396715	0.355664	0.318507	0.432809	0.15279	0.0847344	0.0747786	0.214377	0.21246	0.138577	0.318089	0.209203	0.465807	0.10816	0.398149	0.427212	0.512016	0.121389	0.254161	0.135271	0.022578	0.0274113	0.0221303	0.0291893
	71	0.989487	2.17923	0.452034	0.505631	1.26309	1.31728	0.733021	0.95307	0.504929	0.806316	0.284645	0.157859	0.139311	0.39938	0.39581	0.258166	0.592595	0.389742	0.867791	0.2015	0.741745	0.795889	0.953877	0.226147	0.473497	0.252008	0.0420624	0.0510669	0.0412285	0.0543793	0.0590277
	70	0.95824	0.16195	0.186682	0.433659	0.591383	0.292948	0.39641	0.304577	0.287739	0.11937	0.0662002	0.058422	0.167485	0.165988	0.108265	0.248513	0.163443	0.36392	0.0845015	0.311061	0.333767	0.400021	0.0948376	0.198567	0.105683	0.0176394	0.0214156	0.0172897	0.0228047	0.0247541	4.21093e-08
	69	0.274506	0.257816	0.617183	0.782673	0.506967	0.610682	0.488331	0.669056	0.164204	0.107016	0.0944418	0.270747	0.268327	0.175016	0.401732	0.264214	0.588292	0.1366	0.502843	0.539548	0.646652	0.153309	0.320993	0.170841	0.0285149	0.0346192	0.0279496	0.0368648	0.040016	6.80716e-08	0.0940134
	68	0.245495	0.478835	0.625762	0.376925	0.593702	0.422619	0.602619	0.214493	0.0826992	0.0857661	0.245876	0.243678	0.158938	0.364828	0.239942	0.53425	0.124052	0.456651	0.489984	0.587248	0.139226	0.291506	0.155147	0.0258954	0.031439	0.025382	0.0334783	0.0363401	6.18184e-08	0.0853771	0.0301552
	67	0.563139	0.599622	0.372203	0.54518	0.507456	0.644131	0.23861	0.133421	0.081859	0.275781	0.273315	0.178269	0.4092	0.269125	0.599229	0.13914	0.512191	0.549579	0.658673	0.156159	0.32696	0.174017	0.029045	0.0352628	0.0284691	0.0375501	0.0407599	6.93371e-08	0.0957611	0.0338228	0.166379
	66	0.490475	0.248061	0.374434	0.3241	0.537939	0.17739	0.103231	0.0918545	0.183073	0.213217	0.13907	0.319222	0.209948	0.467466	0.108545	0.399567	0.428733	0.513839	0.121822	0.255066	0.135753	0.0226583	0.027509	0.0222091	0.0292933	0.0317973	5.40907e-08	0.0747045	0.0263856	0.129795	0.0184321
	65	0.178784	0.219879	0.196131	0.302723	0.130533	0.0676214	0.0626208	0.181004	0.124714	0.0955923	0.219423	0.144311	0.321321	0.0746101	0.274649	0.294697	0.353196	0.0837363	0.175324	0.0933123	0.0155746	0.0189088	0.0152658	0.0201353	0.0218565	3.71802e-08	0.0513494	0.0181366	0.0892165	0.0126696	0.0302266
	64	0.448065	0.325642	0.517962	0.207692	0.140689	0.115978	0.348893	0.34863	0.158089	0.426438	0.280463	0.624473	0.145001	0.533768	0.572731	0.686421	0.162738	0.340734	0.181348	0.0302686	0.0367483	0.0296685	0.039132	0.0424771	7.22581e-08	0.0997953	0.0352477	0.173388	0.0246229	0.0587441	0.220038
	63	0.387205	0.501808	0.207355	0.130618	0.140798	0.377046	0.392114	0.257867	0.411508	0.318049	0.708161	0.164434	0.605301	0.649485	0.778411	0.184547	0.386397	0.205651	0.034325	0.0416731	0.0336445	0.0443762	0.0481696	8.19417e-08	0.113169	0.0399714	0.196625	0.0279227	0.0666166	0.249527	0.278041
	62	0.50145	0.168828	0.109595	0.109857	0.384685	0.356126	0.243744	0.564109	0.257932	0.674902	0.156711	0.576873	0.618982	0.741853	0.17588	0.36825	0.195993	0.0327129	0.0397159	0.0320644	0.0422921	0.0459073	7.80933e-08	0.107854	0.0380941	0.18739	0.0266113	0.063488	0.237808	0.264983	0.11209
	61	0.0468312	0.0247696	0.0255868	0.0833178	0.100859	0.0614505	0.148013	0.0981502	0.151933	0.0414581	0.152612	0.163752	0.196258	0.0465291	0.0974209	0.0518501	0.00865423	0.0105069	0.00848266	0.0111884	0.0121448	2.06596e-08	0.0285329	0.0100778	0.0495743	0.00704004	0.0167958	0.0629122	0.0701015	0.0296536	0.0114454
	60	0.0227539	0.019151	0.0642645	0.0723426	0.0576346	0.123578	0.0852856	0.191463	0.0309077	0.133704	0.143464	0.171942	0.0407643	0.0853508	0.0454261	0.007582	0.00920512	0.00743168	0.0098022	0.0106401	1.81e-08	0.0249978	0.00882923	0.0434322	0.00616781	0.0147149	0.0551176	0.0614162	0.0259796	0.0100273	0.00853139
	59	0.0472736	0.129252	0.14994	0.111084	0.311449	0.191339	0.447052	0.104662	0.26785	0.337744	0.404788	0.0959676	0.200933	0.106942	0.0178496	0.0216708	0.0174957	0.0230764	0.025049	4.26111e-08	0.05885	0.0207858	0.102248	0.0145203	0.0346418	0.129758	0.144586	0.0611614	0.0236064	0.0200847	0.0419824
	58	0.0976893	0.0923348	0.0704949	0.183797	0.14765	0.307093	0.0748248	0.277714	0.207166	0.29178	0.0691757	0.144837	0.0770865	0.0128664	0.0156208	0.0126113	0.016634	0.0180559	3.07151e-08	0.0424204	0.0149829	0.073703	0.0104666	0.0249706	0.0935327	0.104221	0.0440866	0.017016	0.0144775	0.0302619	0.0259831
	57	0.0802438	0.0499162	0.134116	0.100189	0.272481	0.0591007	0.228292	0.246978	0.205789	0.0573347	0.120045	0.0638914	0.010664	0.0129469	0.0104526	0.0137867	0.0149652	2.54575e-08	0.0351592	0.0124182	0.061087	0.00867496	0.0206963	0.0775224	0.0863813	0.0365401	0.0141033	0.0119993	0.0250819	0.0215355	0.0349504
	56	0.0756329	0.165572	0.127464	0.322364	0.0914286	0.314384	0.353977	0.427746	0.070503	0.173473	0.0923271	0.0154102	0.0187091	0.0151047	0.0199227	0.0216257	3.67877e-08	0.0508073	0.0179451	0.0882747	0.0125359	0.0299075	0.112025	0.124827	0.0528028	0.0203802	0.0173398	0.0362449	0.0311201	0.0505056	0.0254746
	55	0.123931	0.077735	0.202598	0.0534337	0.240255	0.240807	0.302848	0.0723925	0.105377	0.0659082	0.0110006	0.0133556	0.0107825	0.0142219	0.0154376	2.62611e-08	0.036269	0.0128102	0.0630153	0.0089488	0.0213496	0.0799695	0.0891081	0.0376936	0.0145485	0.0123781	0.0258736	0.0222153	0.0360536	0.0181852	0.0157224
	54	0.12252	0.260173	0.0707133	0.295667	0.387506	0.433827	0.107927	0.227839	0.0843044	0.0165358	0.0200757	0.016208	0.0213779	0.0232054	3.94748e-08	0.0545185	0.0192559	0.0947226	0.0134516	0.0320921	0.120208	0.133945	0.0566598	0.0218689	0.0186064	0.0388924	0.0333933	0.0541947	0.0273354	0.0236334	0.0259525
	53	0.0897301	0.0198708	0.08562	0.104351	0.152761	0.0338304	0.0743279	0.039886	0.00462831	0.00660336	0.00533117	0.00703168	0.00763277	1.29842e-08	0.0179324	0.00633371	0.0311564	0.00442452	0.0105558	0.039539	0.0440574	0.0186367	0.00719317	0.00612006	0.0127926	0.0109838	0.0178259	0.00899124	0.00777356	0.00853637	0.0104225
	52	0.170515	0.598632	0.75186	1.02353	0.296397	0.579694	0.323753	0.0544832	0.0459867	0.0436302	0.0575471	0.0624663	1.06262e-07	0.146758	0.0518349	0.254983	0.0362102	0.0863885	0.323586	0.360564	0.152522	0.0588687	0.0500864	0.104694	0.0898912	0.145886	0.0735841	0.0636186	0.0698615	0.0852972	0.0339662
	51	0.318336	0.325763	0.457005	0.123067	0.314735	0.156473	0.0274054	0.0335469	0.0188293	0.0291855	0.0316803	5.38917e-08	0.0744296	0.0262885	0.129317	0.0183643	0.0438127	0.16411	0.182863	0.0773529	0.0298558	0.0254017	0.0530966	0.0455891	0.0739876	0.0373188	0.0322647	0.0354308	0.0432592	0.0172263	0.0344496
	50	0.165692	0.189391	0.0525577	0.124993	0.0812568	0.0126688	0.0161398	0.0131379	0.0120472	0.0153676	2.6142e-08	0.0361046	0.0127522	0.0627296	0.00890824	0.0212528	0.079607	0.0887041	0.0375227	0.0144826	0.012322	0.0257563	0.0221146	0.0358902	0.0181028	0.0156511	0.017187	0.0209844	0.00835619	0.0167109	0.0306239
	49	2.93576e-07	6.638e-08	1.62684e-07	9.83475e-08	2.00502e-08	2.27385e-08	1.92636e-08	2.56179e-08	1.93326e-08	3.86473e-14	5.33757e-08	1.88523e-08	9.2737e-08	1.31696e-08	3.14194e-08	1.17688e-07	1.31137e-07	5.54721e-08	2.14105e-08	1.82163e-08	3.80771e-08	3.26933e-08	5.30587e-08	2.67624e-08	2.3138e-08	2.54085e-08	3.10225e-08	1.23535e-08	2.47048e-08	4.52732e-08	1.33642e-08
	48	1.29517e-07	2.58626e-07	1.6112e-07	3.05457e-08	4.52973e-08	3.41608e-08	4.72804e-08	5.17458e-08	6.11971e-14	9.93234e-08	3.5081e-08	1.72568e-07	2.45064e-08	5.84663e-08	2.18998e-07	2.44024e-07	1.03224e-07	3.98414e-08	3.38976e-08	7.08553e-08	6.08369e-08	9.87335e-08	4.98005e-08	4.3056e-08	4.72811e-08	5.77277e-08	2.29878e-08	4.59716e-08	8.42461e-08	2.48685e-08	4.1046e-08
	47	0.278451	0.14134	0.0276135	0.0380794	0.0375512	0.0462656	0.0526985	9.03859e-08	0.0867857	0.0360218	0.177196	0.0251637	0.0600343	0.224871	0.250568	0.105993	0.0409099	0.0348067	0.0727555	0.0624685	0.101381	0.0511361	0.0442107	0.0485491	0.0592759	0.0236043	0.0472045	0.0865054	0.0255355	0.0421468	0.0190653
	46	0.152471	0.0242708	0.0344912	0.0316292	0.0509567	0.0516681	9.22298e-08	0.12843	0.0315363	0.182304	0.025889	0.0617647	0.231353	0.257791	0.109048	0.0420891	0.03581	0.0748527	0.0642691	0.104304	0.05261	0.0454851	0.0499485	0.0609845	0.0242846	0.0485651	0.0889989	0.0262715	0.0433617	0.0196149	0.0264448
	45	0.0290518	0.0336386	0.0317888	0.0476248	0.063144	1.00337e-07	0.145413	0.0517838	0.177095	0.0295545	0.0705096	0.264109	0.29429	0.124487	0.0480482	0.0408801	0.0854506	0.0733685	0.119071	0.0600588	0.0519251	0.0570204	0.0696189	0.027723	0.0554412	0.1016	0.0299911	0.049501	0.022392	0.0301889	0.0309468
	44	0.021698	0.0167069	0.0257935	0.0318021	6.60791e-08	0.0852483	0.0315954	0.156705	0.0154713	0.0433759	0.162474	0.18104	0.0765818	0.0295582	0.0251485	0.0525672	0.0451346	0.07325	0.0369468	0.0319431	0.0350776	0.0428279	0.0170545	0.0341061	0.0625018	0.0184499	0.0304519	0.0137751	0.0185715	0.0190378	0.0193842
	43	0.00993114	0.0124926	0.0158729	3.06697e-08	0.0517381	0.0170698	0.088112	0.0126161	0.0209254	0.0921096	0.102636	0.0434158	0.0167571	0.0142572	0.0298015	0.0255878	0.0415269	0.0209459	0.0181092	0.0198862	0.02428	0.00966856	0.0193355	0.0354336	0.0104596	0.0172638	0.00780937	0.0105286	0.0107929	0.0109893	0.0364941
	42	0.0400307	0.0414414	8.25174e-08	0.129447	0.0558456	0.256611	0.0382395	0.0919831	0.239533	0.313657	0.13268	0.0512103	0.0435705	0.0910742	0.078197	0.126908	0.0640113	0.0553423	0.060773	0.0742006	0.0295474	0.0590898	0.108286	0.0319649	0.0527587	0.0238657	0.0321757	0.0329835	0.0335836	0.111527	0.131922
	41	0.0370792	6.01562e-08	0.0972486	0.0390145	0.234419	0.0310963	0.0778486	0.294006	0.227757	0.113219	0.043699	0.0371798	0.0777158	0.0667274	0.108293	0.0546224	0.0472249	0.051859	0.0633172	0.0252135	0.0504228	0.0924032	0.0272764	0.0450203	0.0203652	0.0274563	0.0281456	0.0286577	0.0951687	0.112572	0.0708021
	40	5.9219e-08	0.0780015	0.032248	0.180183	0.0312543	0.0696519	0.273769	0.307573	0.0904527	0.041027	0.0349064	0.0729639	0.0626474	0.101672	0.0512825	0.0443374	0.0486881	0.0594456	0.0236719	0.0473397	0.0867532	0.0256086	0.0422675	0.0191199	0.0257775	0.0264246	0.0269054	0.0893496	0.105689	0.0664729	0.0861624
	39	0.142164	0.0478882	0.275738	0.0444773	0.12961	0.453495	0.530251	0.226153	0.0606846	0.0606751	0.126827	0.108895	0.176728	0.0891404	0.0770682	0.0846308	0.10333	0.0411469	0.0822868	0.150796	0.0445134	0.0734703	0.0332347	0.044807	0.0459319	0.0467676	0.155309	0.183711	0.115545	0.149769	0.252522
	38	0.0195129	0.0915439	0.015217	0.0412359	0.188663	0.196371	0.0871653	0.0339208	0.0200644	0.0492862	0.0423175	0.0686779	0.0346407	0.0299493	0.0328882	0.0401548	0.01599	0.0319773	0.0586006	0.0172983	0.0285511	0.0129153	0.0174124	0.0178495	0.0181743	0.0603545	0.0713915	0.0449016	0.0582016	0.098132	0.116823
	37	0.0196238	0.00265778	0.00742205	0.0315777	0.0429783	0.0169824	0.00687807	0.00590028	0.0085743	0.00865149	0.0140407	0.00708202	0.00612291	0.00672374	0.00820933	0.00326904	0.00653752	0.0119805	0.0035365	0.00583707	0.00264043	0.00355983	0.00364919	0.00371559	0.012339	0.0145955	0.00917978	0.0118989	0.0200624	0.0238837	0.018906
	36	0.00248603	0.00565654	0.0248007	0.0313891	0.0162183	0.00584731	0.00522045	0.0110022	0.00656749	0.0125255	0.00631776	0.00546215	0.00599815	0.00732342	0.00291626	0.00583202	0.0106876	0.00315486	0.00520716	0.00235548	0.00317567	0.00325539	0.00331462	0.0110074	0.0130204	0.00818914	0.0106148	0.0178973	0.0213062	0.0168658	0.0279483
	35	0.0615826	0.219994	0.286934	0.137865	0.0649954	0.0516554	0.113301	0.0980847	0.110668	0.0655977	0.0567138	0.0622791	0.0760395	0.0302797	0.0605542	0.11097	0.0327571	0.0540662	0.0244571	0.0329731	0.0338009	0.0344159	0.114291	0.135191	0.0850283	0.110214	0.185829	0.221224	0.175118	0.290189	0.12747
	34	0.189963	0.201873	0.0999559	0.043821	0.0455401	0.0889191	0.0801136	0.131092	0.0459693	0.0467052	0.0512883	0.0626203	0.0249361	0.0498678	0.0913862	0.0269762	0.0445248	0.020141	0.0271541	0.0278358	0.0283423	0.0941213	0.111333	0.0700228	0.0907639	0.153034	0.182183	0.144214	0.238977	0.104975	0.104543
	33	0.020209	0.00815291	0.00368336	0.0035596	0.00908825	0.00728909	0.0124133	0.00631288	0.00379447	0.00489668	0.00597859	0.00238074	0.00476106	0.00872498	0.00257552	0.00425094	0.00192294	0.0025925	0.00265759	0.00270595	0.0089861	0.0106294	0.00668534	0.00866556	0.0146108	0.0173937	0.0137686	0.022816	0.0100223	0.00998113	0.0094076
	32	0.00137863	0.000507479	0.000505397	0.00119993	0.00125843	0.00190776	0.00100974	0.0008802	0.000671983	0.000964167	0.000383941	0.000767817	0.00140708	0.000415354	0.00068555	0.000310112	0.000418093	0.000428589	0.000436388	0.00144919	0.0017142	0.00107814	0.00139749	0.00235628	0.00280508	0.00222047	0.00367954	0.0016163	0.00160966	0.00151716	0.00300074
	31	0.0114807	0.00931584	0.0227932	0.0222291	0.0440652	0.0207617	0.0188356	0.0208547	0.0177021	0.00828389	0.0165664	0.030359	0.00896164	0.0147914	0.00669095	0.00902074	0.00924721	0.00941546	0.0312676	0.0369855	0.0232619	0.0301522	0.0508388	0.0605222	0.0479086	0.0793894	0.0348731	0.0347298	0.0327342	0.0647438	0.0584059
	30	0.0235223	0.0468922	0.0471276	0.086875	0.053523	0.0432254	0.0498091	0.0613164	0.0169751	0.0398936	0.0731077	0.0215806	0.0356192	0.0161125	0.0217229	0.0222683	0.0226735	0.0752957	0.089065	0.0560173	0.0726098	0.122425	0.145744	0.115369	0.191178	0.0839783	0.0836331	0.0788274	0.15591	0.140648	0.0766762
	29	0.00781241	0.00639731	0.0121528	0.00696251	0.00735263	0.00754213	0.00966291	0.00387964	0.00539396	0.0116162	0.00342898	0.00565961	0.00256015	0.0034516	0.00353825	0.00360263	0.0119639	0.0141517	0.0089007	0.0115371	0.0194524	0.0231575	0.0183312	0.0303767	0.0133435	0.0132886	0.0125251	0.0247729	0.0223478	0.0121832	0.0119074
	28	0.0403605	0.0624701	0.0368825	0.0362196	0.0485817	0.0554074	0.0231525	0.0466832	0.0594764	0.020632	0.0340536	0.0154043	0.0207681	0.0212895	0.0216769	0.0719862	0.0851503	0.0535551	0.0694183	0.117044	0.139338	0.110298	0.182775	0.0802871	0.0799572	0.0753627	0.149057	0.134466	0.073306	0.0716466	0.0213402
	27	0.10084	0.0485088	0.0490908	0.0612316	0.0913164	0.0339672	0.0712802	0.131704	0.0270286	0.0524254	0.0237149	0.0319725	0.0327751	0.0333715	0.110823	0.131089	0.082448	0.106869	0.180189	0.21451	0.169804	0.281382	0.123602	0.123094	0.116021	0.229473	0.20701	0.112854	0.1103	0.0328532	0.0613747
	26	0.022132	0.018249	0.0234569	0.0325305	0.0158227	0.0295577	0.0568391	0.0169168	0.0194117	0.010319	0.0139121	0.0142614	0.0145209	0.0482221	0.0570405	0.0358755	0.0465019	0.0784056	0.0933397	0.0738865	0.122438	0.0537827	0.0535617	0.050484	0.0998504	0.090076	0.0491062	0.0479946	0.0142954	0.0267059	0.0367433
	25	0.00945897	0.00990639	0.0141577	0.00640363	0.0156421	0.0267765	0.00829413	0.0138027	0.00434076	0.00687729	0.00704995	0.00717822	0.023838	0.0281972	0.0177346	0.0229876	0.0387588	0.0461413	0.0365249	0.0605254	0.0265868	0.0264776	0.0249561	0.0493598	0.0445279	0.024275	0.0237255	0.00706673	0.0132017	0.0181636	0.0171883
	24	0.0217669	0.0253461	0.0118142	0.026836	0.0600695	0.0165635	0.0286874	0.013084	0.0122636	0.0147735	0.0150424	0.0499538	0.0590888	0.0371638	0.0481718	0.0812212	0.0966915	0.0765398	0.126834	0.0557141	0.0554851	0.0522969	0.103436	0.0933106	0.0508696	0.0497181	0.0148087	0.0276649	0.0380627	0.0360191	0.0360804
	23	0.0178467	0.00677781	0.0158658	0.0330251	0.0119075	0.0183586	0.00871437	0.0118457	0.00844216	0.0101014	0.0335455	0.03968	0.0249566	0.0323489	0.0545425	0.0649313	0.0513989	0.0851731	0.0374137	0.03726	0.0351189	0.0694605	0.062661	0.0341605	0.0333872	0.00994451	0.0185778	0.0255603	0.0241879	0.0242291	0.0141156
	22	0.00688428	0.0131301	0.028165	0.00944347	0.0190383	0.00804464	0.0113809	0.011763	0.00832668	0.0324954	0.0384378	0.0241754	0.0313362	0.0528351	0.0628987	0.0497899	0.0825068	0.0362425	0.0360936	0.0340196	0.0672861	0.0606994	0.0330911	0.0323421	0.0096332	0.0179963	0.0247601	0.0234307	0.0234706	0.0136737	0.0728643
	21	0.0501729	0.0876895	0.0302989	0.0568029	0.0313853	0.0395257	0.0425171	0.0436482	0.100773	0.14008	0.0881031	0.1142	0.192549	0.229224	0.181451	0.300682	0.13208	0.131537	0.123979	0.245213	0.221209	0.120595	0.117865	0.0351066	0.0655844	0.0902342	0.0853893	0.0855347	0.0498314	0.265542	0.138182
	20	0.0239182	0.00673359	0.0130091	0.00668419	0.0110073	0.0105401	0.0112614	0.0377066	0.0310083	0.0229187	0.0297073	0.0500886	0.0596291	0.0472017	0.078218	0.0343586	0.0342174	0.0322512	0.0637884	0.0575441	0.031371	0.0306609	0.00913245	0.0170608	0.0234731	0.0222127	0.0222506	0.0129629	0.0690767	0.0359459	0.0359459
	19	0.0022311	0.00351203	0.00185959	0.0028477	0.00356565	0.00339131	0.0118178	0.0140944	0.00616288	0.00938759	0.0158282	0.018843	0.0149159	0.0247171	0.0108574	0.0108128	0.0101915	0.0201573	0.0181841	0.00991332	0.00968892	0.00288588	0.00539126	0.00741755	0.00701929	0.00703124	0.00409631	0.0218284	0.011359	0.011359	0.011359
	18	0.00409744	0.00176771	0.00278961	0.00324814	0.00403964	0.0125312	0.0155542	0.00986353	0.00888852	0.0176118	0.0209663	0.0165967	0.0275023	0.0120809	0.0120312	0.0113399	0.0224288	0.0202332	0.0110304	0.0107807	0.00321108	0.00599877	0.0082534	0.00781026	0.00782356	0.0045579	0.0242882	0.012639	0.012639	0.012639	0.012639
	17	0.00134238	0.00172603	0.00207108	0.00239525	0.00971581	0.0107353	0.0070851	0.00925955	0.010854	0.0151847	0.01202	0.0199184	0.00874949	0.00871353	0.00821283	0.0162439	0.0146537	0.0079887	0.00780786	0.0023256	0.00434457	0.00597747	0.00565653	0.00566616	0.00330103	0.0175905	0.00915372	0.00915372	0.00915372	0.00915372	0.00687857
[truncated: 191 more rows]

## Sheet: Overy
Ovary
Rows are ages 84 backwards to 0 by 1 year intervals
Columns are years from 2010 to 2040 in 1 year intervals
Rate of Cancer		Year
[truncated: 260 more rows]

## Sheet: Breast
Breast
[truncated: 263 more rows]

## Sheet: Uteri
Corpus Uteri
[truncated: 263 more rows]

[truncated: 4 more sheets: Prostate, Urine, Kidney, All]
