# Supplementary material for: Future trends in incidence and long-term survival of metastatic cancer in the United States
Source: Commun Med (Lond). 2023 May 27;3:76. doi: 10.1038/s43856-023-00304-x (PMC10224927; doi:10.1038/s43856-023-00304-x)
Supplement: Supplementary file 9 — Supplementary Data 8 [file 43856_2023_304_MOESM9_ESM.xlsx]

## Sheet: Esophagus
Esophagus
Rows are ages 84 backwards to 0 by 1 year intervals
Columns are years from 2010 to 2040 in 1 year intervals
Rate of Cancer		Year
		2010	2011	2012	2013	2014	2015	2016	2017	2018	2019	2020	2021	2022	2023	2024	2025	2026	2027	2028	2029	2030	2031	2032	2033	2034	2035	2036	2037	2038	2039	2040
Age	84	0.373119	4.30952e-07	2.99628e-07	0.257843	0.576911	0.938824	0.559004	1.08435	0.261565	0.29039	0.267262	0.56859	0.608407	0.375	0.181179	0.148475	0.318118	0.512035	0.106976	0.217448	0.397815	0.314844	0.502702	1.10121e-07	0.310685	0.242929	0.446775	0.907575	0.501691	1.05055	0.620545
	83	1.03665e-06	1.00098e-06	0.866879	1.58418	1.75717	2.53467	1.99765	1.58948	0.590925	0.781415	1.66243	1.77885	1.09642	0.529728	0.434107	0.930106	1.49708	0.312774	0.635769	1.16312	0.920533	1.46979	3.2197e-07	0.908374	0.710269	1.30627	2.65355	1.46683	3.07158	1.81433	3.87064
	82	9.11363e-07	1.09613	2.01589	1.8263	1.79561	3.42836	1.10833	1.35916	0.601857	1.83971	1.96854	1.21334	0.586217	0.480399	1.02929	1.65672	0.346128	0.703565	1.28715	1.0187	1.62652	3.56304e-07	1.00524	0.786011	1.44557	2.93652	1.62325	3.39912	2.00781	4.2834	1.35039
	81	0.322105	0.8227	0.750074	0.602336	0.783877	0.613909	0.30588	0.446787	0.45733	0.703103	0.433367	0.209379	0.171584	0.367631	0.591731	0.123626	0.251292	0.459732	0.363848	0.580945	1.27261e-07	0.359042	0.280739	0.516313	1.04883	0.579777	1.21406	0.717129	1.5299	0.48232	0.614
	80	0.355225	0.449785	0.363495	0.386368	0.206249	0.248952	0.147744	0.498843	0.256819	0.227435	0.109884	0.090049	0.192936	0.310546	0.0648803	0.131881	0.241272	0.190951	0.304886	6.67879e-08	0.188429	0.147335	0.270966	0.550439	0.304273	0.637152	0.376356	0.802907	0.253126	0.322233	0.93666
	79	0.895613	1.0052	1.07526	0.468812	0.385706	0.554531	0.760721	1.29186	0.383106	0.265944	0.217939	0.466949	0.751591	0.157025	0.31918	0.583932	0.462143	0.737891	1.61642e-07	0.456039	0.356583	0.655798	1.33218	0.736407	1.54205	0.910866	1.94321	0.612622	0.779875	2.26692	1.60317
	78	0.604733	0.898387	0.394192	0.264885	0.259575	0.862656	0.595212	0.582241	0.135347	0.159362	0.341444	0.549581	0.11482	0.233392	0.426985	0.33793	0.539563	1.18196e-07	0.333467	0.260742	0.479535	0.974125	0.538479	1.12758	0.666047	1.42092	0.447964	0.570264	1.65763	1.17228	0.255857
	77	2.5784	1.5712	1.06253	0.850432	1.92642	3.22002	1.27978	0.981308	0.386916	1.19109	1.91716	0.400539	0.814165	1.48949	1.17884	1.88221	4.12315e-07	1.16326	0.909571	1.67281	3.39813	1.87843	3.93346	2.32344	4.95675	1.56268	1.98931	5.78247	4.08937	0.892531	3.11277
	76	0.244081	0.229235	0.184645	0.341619	0.389212	0.374746	0.116749	0.151841	0.156528	0.361992	0.0756284	0.153728	0.281241	0.222584	0.355393	7.7852e-08	0.219644	0.171742	0.315855	0.641625	0.354679	0.742703	0.438704	0.935917	0.295059	0.375614	1.09183	0.772142	0.168525	0.587744	0.616776
	75	1.0245	1.14607	2.13389	1.98568	1.30315	0.983527	0.519719	1.76725	1.3686	0.410825	0.835075	1.52775	1.20911	1.93055	4.22904e-07	1.19314	0.93293	1.71577	3.48541	1.92667	4.03448	2.38311	5.08405	1.60281	2.0404	5.93097	4.19439	0.915453	3.19271	3.35042	5.8295
	74	0.319456	0.826061	0.773586	0.414656	0.213311	0.273068	0.377264	0.963719	0.0968734	0.282922	0.517598	0.409644	0.654067	1.43279e-07	0.404233	0.316075	0.5813	1.18085	0.652752	1.36687	0.807393	1.72247	0.543029	0.691282	2.0094	1.42105	0.310154	1.08169	1.13512	1.97503	0.525092
	73	1.20959	1.57316	0.848618	0.356559	0.311117	1.04129	1.08075	0.358347	0.350461	0.92121	0.729077	1.1641	2.55006e-07	0.719447	0.562544	1.03459	2.10165	1.16176	2.43274	1.43698	3.06561	0.966472	1.23033	3.5763	2.52916	0.552006	1.92516	2.02026	3.51511	0.934548	0.480231
	72	1.5189	1.13791	0.481155	0.342903	0.782268	1.96689	0.264976	0.854806	0.752421	0.855597	1.36611	2.99258e-07	0.844295	0.660165	1.21412	2.46636	1.36336	2.8549	1.68635	3.5976	1.13419	1.44384	4.19691	2.96806	0.647798	2.25925	2.37084	4.12511	1.09672	0.563567	0.31119
	71	0.889445	0.52232	0.374611	0.698004	1.19624	0.390409	0.511712	1.48575	0.565753	1.29789	2.84313e-07	0.802133	0.627198	1.15349	2.3432	1.29528	2.71233	1.60213	3.41794	1.07755	1.37173	3.98732	2.81984	0.615448	2.14642	2.25245	3.9191	1.04196	0.535423	0.29565	0.331771
	70	0.813114	0.809907	1.5187	2.12581	0.472891	1.50156	1.77136	2.22492	1.70922	5.37963e-07	1.51775	1.18675	2.18258	4.43367	2.45085	5.13213	3.03148	6.46726	2.03888	2.59552	7.5446	5.33556	1.16452	4.06135	4.26196	7.41553	1.97154	1.0131	0.559413	0.62776	3.16726
	69	0.347304	0.904451	1.27408	0.231487	0.501007	1.4318	0.730695	1.85159	1.95152e-07	0.791072	0.618549	1.13759	2.31088	1.27741	2.67493	1.58004	3.37081	1.06269	1.35282	3.93234	2.78096	0.606961	2.11683	2.22139	3.86506	1.02759	0.52804	0.291573	0.327196	1.65081	5.48249
	68	1.11744	2.18613	0.399727	0.7066	1.37641	1.70167	1.75198	6.09094e-07	0.826801	0.928866	1.7083	3.47022	1.91827	4.0169	2.37272	5.0619	1.59583	2.03151	5.90513	4.17612	0.911464	3.1788	3.33582	5.80411	1.54311	0.79295	0.437851	0.491346	2.479	8.23298	3.0697
	67	1.34231	0.340863	0.606386	0.964754	0.812981	2.02773	2.86423e-07	1.28248	0.482477	1.27491	2.58985	1.43162	2.99784	1.77078	3.77773	1.19098	1.51613	4.40704	3.11667	0.680232	2.37236	2.48955	4.33165	1.15164	0.591784	0.326771	0.366695	1.8501	6.14433	2.29094	2.00386
	66	0.262872	0.64946	1.03987	0.715708	1.21675	4.16365e-07	0.757464	0.939969	0.831746	2.42761	1.34194	2.81004	1.65985	3.54108	1.11637	1.42115	4.13097	2.92143	0.63762	2.22375	2.33359	4.06029	1.07949	0.554712	0.306301	0.343723	1.7342	5.75942	2.14742	1.87833	1.88082
	65	0.157639	0.350535	0.242799	0.337135	7.86346e-08	0.346558	0.174732	0.510007	0.498468	0.3959	0.829021	0.48969	1.04469	0.329351	0.419269	1.21872	0.861881	0.188111	0.656052	0.688458	1.19787	0.318473	0.163652	0.090365	0.101405	0.511624	1.69915	0.633534	0.554145	0.554882	3.87271
	64	0.926779	0.891519	1.2458	2.37328e-07	0.712931	0.870802	1.03268	3.32932	0.885475	2.6641	1.57365	3.35717	1.05839	1.34734	3.91642	2.7697	0.604504	2.10826	2.21239	3.84942	1.02343	0.525903	0.290393	0.325872	1.64413	5.4603	2.03589	1.78077	1.78314	12.4451	2.35695
	63	0.337408	0.654803	1.25537e-07	0.308009	0.256431	0.736706	0.964998	0.846591	0.852946	0.723888	1.54432	0.486866	0.619787	1.80158	1.27408	0.278076	0.969813	1.01772	1.77076	0.470784	0.241919	0.133583	0.149903	0.756312	2.51178	0.936526	0.819169	0.820258	5.72486	1.08421	2.98936
	62	0.186486	4.96532e-08	0.122602	0.0833676	0.163251	0.518041	0.184653	0.613663	0.174403	0.534581	0.168533	0.214545	0.623634	0.441035	0.0962586	0.33571	0.352292	0.612965	0.162966	0.0837425	0.0462409	0.0518904	0.261804	0.869474	0.324187	0.283563	0.28394	1.98171	0.375311	1.0348	0.482833
	61	4.26235e-08	0.146163	0.100022	0.159974	0.346013	0.298786	0.40344	0.378206	0.388205	0.175844	0.223852	0.650687	0.460167	0.100434	0.350272	0.367574	0.639555	0.170036	0.0873752	0.0482468	0.0541414	0.273161	0.907191	0.33825	0.295863	0.296257	2.06768	0.391591	1.07968	0.503778	0.103143
	60	0.272118	0.258616	0.416261	0.735363	0.432817	1.41579	0.539253	1.8258	0.276944	0.506546	1.47241	1.04129	0.227269	0.792618	0.83177	1.44722	0.384767	0.197718	0.109176	0.122514	0.618126	2.05285	0.765413	0.669498	0.670388	4.67887	0.886117	2.44318	1.13998	0.233399	0.0461245
	59	0.163181	0.364771	0.648509	0.311754	0.69509	0.641373	0.882297	0.441449	0.270384	1.12924	0.7986	0.174299	0.607883	0.63791	1.10992	0.29509	0.151636	0.0837302	0.0939601	0.47406	1.57439	0.587019	0.513459	0.514141	3.58837	0.67959	1.87375	0.874285	0.179001	0.0353743	0.194868
	58	0.225619	0.55707	0.269504	0.49078	0.308668	1.02866	0.209113	0.422482	0.590864	0.600377	0.131036	0.456999	0.479573	0.834424	0.221845	0.113998	0.0629473	0.070638	0.356392	1.18361	0.441313	0.386012	0.386525	2.69769	0.510907	1.40866	0.657277	0.134571	0.0265939	0.146499	0.030444
	57	0.516651	0.347129	0.636168	0.326791	0.742309	0.36557	0.300083	1.38435	0.47104	0.147713	0.51516	0.540607	0.940619	0.250078	0.128506	0.0709585	0.0796279	0.401749	1.33424	0.497478	0.435138	0.435717	3.04102	0.575929	1.58794	0.740926	0.151697	0.0299785	0.165144	0.0343185	0.0541135
	56	0.158994	0.404669	0.209198	0.388119	0.130282	0.259079	0.485604	0.545028	0.0572339	0.286795	0.300961	0.523652	0.139221	0.0715407	0.0395033	0.0443296	0.223658	0.742786	0.276951	0.242246	0.242568	1.69296	0.320625	0.884019	0.412481	0.0844512	0.0166893	0.0919372	0.0191055	0.0301255	0.0370388
	55	0.454665	0.326428	0.609472	0.167097	0.22649	1.02843	0.468982	0.162449	0.272589	0.411	0.715111	0.190124	0.0976977	0.0539466	0.0605376	0.305432	1.01437	0.378211	0.330817	0.331256	2.31195	0.437854	1.20724	0.563294	0.115329	0.0227913	0.125552	0.0260909	0.0411401	0.050581	0.0211668
	54	0.377167	0.978001	0.269844	0.298736	0.924587	1.02142	0.143751	0.795659	0.40173	1.00429	0.267007	0.137205	0.0757619	0.0850182	0.428945	1.42456	0.531153	0.464594	0.465212	3.24687	0.614916	1.69543	0.791082	0.161966	0.0320078	0.176323	0.0366416	0.0577766	0.0710353	0.0297264	0.038277
	53	0.150879	0.057815	0.0644131	0.162828	0.122608	0.0418023	0.0940076	0.156565	0.131068	0.050067	0.0257276	0.0142063	0.0159419	0.0804323	0.267123	0.0995977	0.087117	0.0872328	0.608827	0.115304	0.317913	0.148337	0.0303705	0.00600184	0.0330627	0.00687075	0.0108338	0.01332	0.00557405	0.00717739	0.00673593
	52	0.123176	0.19059	0.484856	0.298193	0.0692969	0.37753	0.255464	0.705432	0.0902371	0.0666234	0.0367881	0.0412827	0.208285	0.691732	0.257915	0.225595	0.225895	1.5766	0.298588	0.823257	0.384129	0.0786465	0.0155422	0.085618	0.0177923	0.0280549	0.0344929	0.0144344	0.0185863	0.0174431	0.00743545
	51	0.155965	0.551035	0.341054	0.0647339	0.240384	0.394056	0.442108	0.186545	0.0461211	0.0365909	0.0410615	0.207169	0.688025	0.256533	0.224386	0.224685	1.56815	0.296988	0.818846	0.382071	0.0782252	0.0154589	0.0851593	0.0176969	0.0279045	0.0343081	0.014357	0.0184868	0.0173497	0.00739561	0.00574184
	50	0.387396	0.332996	0.0636072	0.192918	0.215556	0.585877	0.10044	0.0819123	0.0217619	0.0350874	0.177028	0.587924	0.21921	0.19174	0.191995	1.34	0.253779	0.699711	0.326483	0.0668441	0.0132098	0.0727694	0.0151222	0.0238447	0.0293166	0.0122682	0.0157971	0.0148255	0.00631962	0.00490646	0.0107562
	49	0.0570139	0.0151247	0.0461649	0.0421302	0.0780503	0.0324153	0.0107408	0.00941262	0.00508205	0.0368402	0.12235	0.0456185	0.039902	0.0399551	0.27886	0.0528125	0.145613	0.0679427	0.0139106	0.00274901	0.0151436	0.003147	0.00496219	0.00610092	0.00255307	0.00328745	0.00308525	0.00131514	0.00102106	0.00223841	0.00171894
	48	0.0263214	0.111577	0.102474	0.155056	0.0438934	0.0352339	0.0125452	0.0223426	0.0542363	0.2588	0.0964946	0.0844027	0.084515	0.589859	0.111712	0.308008	0.143716	0.0294243	0.00581485	0.0320326	0.00665668	0.0104963	0.012905	0.00540039	0.00695377	0.00652606	0.00278185	0.00215979	0.00473481	0.00363599	0.00147694
	47	0.139599	0.178058	0.271141	0.0626901	0.0343001	0.0295862	0.0214086	0.171424	0.273917	0.146741	0.128353	0.128524	0.89701	0.169882	0.468394	0.218551	0.0447461	0.00884276	0.0487126	0.0101229	0.0159619	0.0196248	0.00821248	0.0105747	0.00992432	0.00423042	0.00328443	0.00720031	0.00552932	0.00224601	0.00497688
	46	0.0345195	0.0730024	0.0169864	0.00759085	0.00446292	0.00782337	0.025452	0.134152	0.0240659	0.0302447	0.0302849	0.211369	0.0400305	0.110371	0.0514988	0.0105438	0.00208368	0.0114785	0.00238534	0.00376121	0.00462434	0.00193516	0.0024918	0.00233854	0.000996842	0.000773934	0.00169666	0.00130291	0.000529243	0.00117274	0.00143538
	45	0.107229	0.0346509	0.0155835	0.00748318	0.00894121	0.0704692	0.15091	0.0892997	0.0375812	0.0540682	0.37736	0.0714672	0.197047	0.0919417	0.0188241	0.00372003	0.0204927	0.00425859	0.00671495	0.00825591	0.00345488	0.00444865	0.00417503	0.00177968	0.00138172	0.00302908	0.00232611	0.000944868	0.00209371	0.00256261	0.00271309
	44	0.0409396	0.0255701	0.012357	0.0120591	0.064782	0.336084	0.0808025	0.112169	0.0540401	0.541907	0.10263	0.282969	0.132033	0.0270323	0.00534214	0.0294285	0.00611554	0.00964299	0.0118559	0.00496137	0.00638848	0.00599554	0.0025557	0.00198421	0.0043499	0.0033404	0.00135687	0.00300666	0.00368003	0.00389613	0.0040096
	43	0.0308864	0.0207295	0.0203587	0.0893267	0.315872	0.183977	0.103766	0.164902	0.553741	0.150678	0.415446	0.193846	0.039688	0.00784317	0.0432061	0.00897864	0.0141575	0.0174064	0.00728413	0.00937936	0.00880246	0.00375221	0.00291316	0.00638638	0.00490428	0.00199212	0.00441429	0.00540291	0.00572018	0.00588678	0.00281114
	42	0.000824413	0.00112446	0.00496519	0.0143403	0.00569306	0.00777881	0.0050226	0.0556335	0.00506937	0.0200822	0.00937031	0.00191847	0.00037913	0.00208853	0.000434018	0.00068436	0.000841408	0.000352107	0.000453388	0.000425501	0.000181378	0.000140819	0.000308711	0.000237068	9.62969e-05	0.000213382	0.000261171	0.000276507	0.00028456	0.000135887	0.000126396
	41	0.00386035	0.0236731	0.0688077	0.0223109	0.0207788	0.032502	0.146273	0.043965	0.0583228	0.0390998	0.00800528	0.00158201	0.00871489	0.00181104	0.00285565	0.00351097	0.00146925	0.00189187	0.0017755	0.00075684	0.0005876	0.00128817	0.000989219	0.000401821	0.000890385	0.0010898	0.00115379	0.00118739	0.000567021	0.000527417	0.000609322
	40	0.00602903	0.024337	0.00794158	0.00604091	0.00644063	0.0702193	0.00857522	0.0375234	0.00842388	0.00247804	0.000489711	0.0026977	0.000560608	0.000883968	0.00108682	0.000454807	0.000585629	0.000549608	0.00023428	0.000181892	0.000398753	0.000306213	0.000124384	0.000275619	0.000337347	0.000357156	0.000367558	0.000175522	0.000163262	0.000188616	0.000202542
	39	0.122317	0.0554324	0.0424344	0.0369519	0.2746	0.081239	0.144433	0.106955	0.0105359	0.00299156	0.0164798	0.00342466	0.00540001	0.00663921	0.00277833	0.0035775	0.00335746	0.00143118	0.00111114	0.00243591	0.0018706	0.00075984	0.00168371	0.00206079	0.00218181	0.00224535	0.00107223	0.00099734	0.00115222	0.00123729	0.0015187
	38	0.0598028	0.0635792	0.0557177	0.338181	0.0681944	0.293715	0.0883704	0.0287146	0.00273025	0.0216097	0.00449071	0.00708096	0.00870591	0.00364319	0.00469113	0.00440259	0.00187668	0.00145703	0.00319418	0.0024529	0.000996369	0.00220783	0.00270229	0.00286097	0.0029443	0.001406	0.0013078	0.00151089	0.00162244	0.00199145	0.00277033
	37	0.00915779	0.0111457	0.0680805	0.0112128	0.0329176	0.023993	0.00316755	0.000993459	0.00263312	0.000786195	0.00123967	0.00152416	0.000637819	0.000821283	0.000770768	0.000328554	0.000255084	0.00055921	0.000429433	0.000174436	0.000386527	0.000473094	0.000500875	0.000515463	0.000246151	0.000228958	0.000264514	0.000284044	0.000348647	0.000485005	0.00047981
	36	0.00443854	0.0376525	0.00624088	0.0149641	0.00743434	0.00237771	0.00030299	0.00264896	0.000264855	0.000600039	0.000737737	0.000308724	0.000397526	0.000373075	0.00015903	0.000123468	0.000270674	0.000207858	8.44321e-05	0.000187091	0.000228992	0.000242438	0.000249499	0.000119144	0.000110823	0.000128033	0.000137486	0.000168755	0.000234757	0.000232242	0.000222593
	35	0.331712	0.0763575	0.184254	0.0747654	0.0162987	0.0050315	0.0178727	0.00589452	0.00447191	0.00789967	0.0033058	0.0042567	0.00399488	0.00170289	0.0013221	0.00289837	0.00222574	0.000904097	0.00200336	0.00245204	0.00259602	0.00267163	0.0012758	0.00118669	0.00137097	0.00147219	0.00180703	0.00251377	0.00248685	0.00238352	0.00369871
	34	0.0206288	0.0691318	0.0282307	0.00502649	0.00105766	0.0091015	0.0012196	0.00305202	0.00180542	0.00108552	0.00139777	0.00131179	0.000559175	0.000434136	0.000951735	0.000730864	0.000296877	0.000657842	0.000805173	0.000852454	0.000877281	0.000418932	0.000389671	0.000450185	0.000483422	0.000593372	0.000825445	0.000816603	0.000782675	0.00121454	0.00124932
	33	0.365779	0.207444	0.037171	0.00638819	0.0374697	0.0121635	0.0123673	0.0241319	0.00485877	0.00898909	0.00843619	0.00359608	0.00279194	0.00612064	0.00470021	0.00190923	0.00423061	0.00517809	0.00548216	0.00564182	0.00269416	0.00250599	0.00289515	0.00310891	0.003816	0.00530846	0.0052516	0.00503341	0.00781076	0.00803444	0.00710508
	32	0.0175393	0.0043647	0.000754897	0.00361645	0.000800198	0.00197101	0.0015626	0.00103779	0.000642944	0.000866958	0.000369556	0.000286918	0.000628997	0.000483024	0.000196205	0.000434765	0.000532135	0.000563382	0.000579791	0.00027687	0.000257532	0.000297525	0.000319491	0.000392157	0.000545532	0.000539689	0.000517266	0.000802685	0.000825672	0.000730164	0.000404721
	31	0.023862	0.00573163	0.0276333	0.00499391	0.00838429	0.0161028	0.00434519	0.00887968	0.00400955	0.00245568	0.00190656	0.00417965	0.00320967	0.00130377	0.00288899	0.00353601	0.00374365	0.00385268	0.00183979	0.00171128	0.00197704	0.002123	0.00260586	0.00362503	0.00358621	0.00343721	0.0053338	0.00548655	0.00485191	0.00268935	0.00380822
	30	0.0130641	0.0874729	0.0159089	0.0218152	0.0285582	0.0186686	0.0155005	0.0230872	0.004735	0.00528192	0.0115793	0.00889207	0.00361196	0.00800365	0.00979615	0.0103714	0.0106735	0.00509694	0.00474094	0.00547718	0.00588157	0.00721927	0.0100428	0.00993522	0.00952243	0.0147767	0.0151999	0.0134417	0.00745057	0.0105503	0.00568358
	29	0.0543201	0.0137204	0.0189341	0.0202445	0.00902039	0.018144	0.01098	0.00742813	0.00277475	0.00873995	0.00671165	0.00272627	0.00604108	0.00739404	0.00782823	0.00805622	0.00384712	0.00357841	0.00413412	0.00443935	0.00544904	0.0075802	0.00749901	0.00718744	0.0111533	0.0114728	0.0101457	0.00562362	0.00796325	0.00428991	0.0107147
	28	0.0150342	0.0288136	0.0310042	0.0112832	0.0154695	0.0226788	0.00623363	0.00768089	0.00810158	0.0089389	0.00363099	0.0080458	0.00984774	0.010426	0.0107297	0.00512378	0.00476591	0.00550602	0.00591254	0.00725729	0.0100957	0.00998754	0.00957258	0.0148546	0.01528	0.0135125	0.00748981	0.0106058	0.00571351	0.0142704	0.00309805
	27	0.0363643	0.0543422	0.0199024	0.0222866	0.0222701	0.0148293	0.00742395	0.0258297	0.00954349	0.00556982	0.012342	0.0151061	0.0159932	0.016459	0.00785973	0.00731076	0.00844608	0.00906966	0.0111325	0.0154865	0.0153206	0.0146841	0.0227865	0.023439	0.0207278	0.0114891	0.016269	0.00876436	0.0218903	0.00475231	0.0072982
	26	0.0491201	0.0249843	0.0281555	0.0229793	0.0104296	0.0126491	0.0178809	0.0217922	0.00425902	0.0135597	0.0165965	0.017571	0.0180828	0.00863515	0.00803202	0.00927935	0.00996446	0.0122308	0.0170143	0.0168321	0.0161328	0.0250345	0.0257515	0.0227727	0.0126226	0.0178741	0.00962903	0.0240499	0.00522117	0.00801822	0.0128308
	25	0.0337389	0.0528039	0.0433709	0.0160776	0.0132907	0.0455149	0.0225378	0.0145293	0.0154902	0.0272408	0.0288404	0.0296803	0.0141734	0.0131834	0.0152307	0.0163552	0.0200751	0.0279266	0.0276275	0.0264796	0.0410906	0.0422674	0.0373782	0.0207183	0.0293378	0.0158047	0.0394746	0.00856981	0.0131608	0.02106	0.011758
	24	0.0264503	0.0301718	0.011256	0.00759983	0.0177396	0.0212803	0.00557386	0.0196017	0.0115433	0.0175592	0.0180706	0.00862934	0.00802661	0.0092731	0.00995774	0.0122225	0.0170029	0.0168207	0.0161219	0.0250177	0.0257341	0.0227574	0.0126141	0.0178621	0.00962254	0.0240337	0.00521765	0.00801282	0.0128222	0.00715876	0.00585369
	23	0.0184534	0.00956089	0.00649645	0.0123854	0.0101269	0.00642588	0.00918154	0.0178351	0.00908501	0.0134334	0.00641493	0.00596687	0.00689349	0.00740245	0.00908606	0.0126397	0.0125043	0.0119848	0.0185978	0.0191304	0.0169175	0.00937717	0.0132784	0.00715327	0.0178664	0.00387873	0.00595662	0.00953184	0.00532173	0.00435155	0.00945902
	22	0.0110015	0.0103817	0.0199186	0.0133021	0.00575322	0.0199145	0.0157172	0.0264089	0.0130763	0.0089719	0.00834524	0.00964121	0.010353	0.0127077	0.0176778	0.0174885	0.0167619	0.0260108	0.0267557	0.0236608	0.0131149	0.0185711	0.0100045	0.0249878	0.00542478	0.00833091	0.0133312	0.00744295	0.00608607	0.0132293	0.0307946
	21	0.011228	0.029918	0.0201073	0.0071029	0.0167583	0.0320413	0.0218741	0.0357266	0.00820851	0.0109702	0.0126738	0.0136095	0.0167048	0.0232382	0.0229893	0.0220341	0.0341922	0.0351714	0.031103	0.01724	0.0244125	0.0131513	0.0328475	0.00713108	0.0109513	0.0175244	0.00978405	0.00800038	0.0173905	0.0404808	0.0683916
	20	0.00430979	0.00402269	0.00143007	0.00275578	0.00359138	0.00593959	0.00394151	0.00298717	0.00133685	0.00221906	0.0023829	0.00292486	0.0040688	0.00402522	0.00385798	0.00598675	0.0061582	0.00544586	0.00301857	0.00427441	0.00230268	0.0057513	0.00124859	0.00191748	0.00306836	0.0017131	0.00140079	0.00304492	0.00708782	0.0119748	0.0119748
	19	0.00861572	0.00425375	0.00824931	0.00878065	0.00989823	0.0159125	0.00489984	0.00723319	0.00402059	0.00620326	0.00761413	0.0105921	0.0104786	0.0100433	0.015585	0.0160313	0.0141769	0.00785809	0.0111273	0.00599445	0.014972	0.00325038	0.00499166	0.00798769	0.00445961	0.00364661	0.00792667	0.0184513	0.0311732	0.0311732	0.0311732
	18	0.00310835	0.00837173	0.00896775	0.00825671	0.00904741	0.00674904	0.00404795	0.00742201	0.00383464	0.00676269	0.00940763	0.00930686	0.00892018	0.0138422	0.0142386	0.0125916	0.00697936	0.00988302	0.00532412	0.0132978	0.00288691	0.00443347	0.00709447	0.00396092	0.00323883	0.00704027	0.016388	0.0276873	0.0276873	0.0276873	0.0276873
	17	0.011798	0.0175516	0.016263	0.0145549	0.00740053	0.010753	0.00801055	0.0136519	0.00806232	0.0161144	0.0159418	0.0152795	0.0237104	0.0243894	0.0215682	0.011955	0.0169287	0.00911973	0.0227779	0.00494501	0.00759413	0.0121522	0.0067847	0.00554782	0.0120593	0.0280712	0.0474258	0.0474258	0.0474258	0.0474258	0.0386269
	16	0.025669	0.0330316	0.0297508	0.0123551	0.0122363	0.0220828	0.0152908	0.0297868	0.0199366	0.028338	0.0271606	0.0421473	0.0433543	0.0383394	0.0212511	0.0300923	0.0162111	0.0404897	0.00879019	0.0134992	0.0216016	0.0120604	0.00986173	0.0214365	0.049899	0.0843035	0.0843035	0.0843035	0.0843035	0.0686627	0.0843035
	15	0.0119727	0.0149762	0.00625903	0.00506295	0.00622795	0.0104471	0.00826863	0.0182552	0.00868917	0.0119658	0.0185684	0.0191001	0.0168908	0.00936234	0.0132574	0.00714195	0.0178381	0.00387259	0.0059472	0.00951676	0.00531331	0.00434467	0.00944405	0.0219834	0.0371406	0.0371406	0.0371406	0.0371406	0.0302499	0.0371406	0.0371406
	14	0.0182597	0.0105983	0.00862766	0.00866817	0.00991088	0.0190032	0.0170461	0.0267635	0.0123418	0.0275172	0.0283053	0.0250311	0.0138744	0.0196467	0.010584	0.026435	0.00573896	0.0088134	0.0141033	0.00787402	0.00643855	0.0139955	0.0325782	0.0550403	0.0550403	0.0550403	0.0550403	0.0448287	0.0550403	0.0550403	0.0550403
	13	0.00986065	0.0111481	0.0112718	0.0105262	0.0137569	0.0298948	0.0190703	0.0290082	0.0216581	0.0320093	0.0283067	0.01569	0.0222177	0.011969	0.0298943	0.00648995	0.00996671	0.0159488	0.0089044	0.00728109	0.015827	0.0368413	0.0622428	0.0622428	0.0622428	0.0622428	0.0506949	0.0622428	0.0622428	0.0622428	0.0622428
	12	0.00817571	0.0114804	0.0107893	0.0115169	0.0170587	0.0263623	0.0162927	0.0401252	0.0198585	0.0252321	0.0139859	0.0198045	0.0106689	0.0266473	0.00578504	0.00888417	0.0142165	0.00793724	0.00649025	0.0141079	0.0328398	0.0554822	0.0554822	0.0554822	0.0554822	0.0451886	0.0554822	0.0554822	0.0554822	0.0554822	0.0512009
	11	0.00407455	0.00531809	0.00571291	0.0069113	0.00728001	0.0108997	0.0109065	0.017805	0.00757568	0.00603324	0.00854329	0.00460239	0.0114952	0.00249556	0.00383247	0.00613275	0.00342398	0.00279978	0.0060859	0.0141665	0.023934	0.023934	0.023934	0.023934	0.0194936	0.023934	0.023934	0.023934	0.023934	0.0220871	0.023934
	10	0.00863439	0.0128817	0.0156832	0.0134927	0.0137695	0.0333782	0.0221393	0.0310721	0.00828653	0.0168593	0.00908236	0.0226846	0.00492475	0.00756301	0.0121024	0.00675689	0.00552508	0.0120099	0.0279561	0.0472315	0.0472315	0.0472315	0.0472315	0.0384686	0.0472315	0.0472315	0.0472315	0.0472315	0.0435868	0.0472315	0.0472315
	9	0.00458185	0.00774714	0.00670758	0.00559085	0.00923757	0.0148434	0.00846419	0.00744585	0.00507289	0.00392652	0.00980707	0.00212908	0.00326967	0.00523215	0.00292116	0.00238862	0.00519218	0.0120861	0.0204193	0.0204193	0.0204193	0.0204193	0.0166309	0.0204193	0.0204193	0.0204193	0.0204193	0.0188436	0.0204193	0.0204193	0.0204193
	8	0.00865076	0.010402	0.00872546	0.011775	0.0128965	0.0178156	0.00636756	0.01431	0.00370908	0.0133104	0.00288965	0.00443768	0.00710121	0.00396468	0.00324191	0.00704696	0.0164036	0.0277136	0.0277136	0.0277136	0.0277136	0.0225719	0.0277136	0.0277136	0.0277136	0.0277136	0.0255751	0.0277136	0.0277136	0.0277136	0.0277136
	7	0.0103504	0.0120578	0.0163757	0.0146489	0.0137933	0.0119431	0.0109051	0.00932353	0.0112042	0.00349484	0.00536707	0.00858843	0.00479501	0.00392086	0.00852282	0.019839	0.0335177	0.0335177	0.0335177	0.0335177	0.0272992	0.0335177	0.0335177	0.0335177	0.0335177	0.0309313	0.0335177	0.0335177	0.0335177	0.0335177	0.0324808
	6	0.0130259	0.0245685	0.0221178	0.0170097	0.0100388	0.0222059	0.00771375	0.0305767	0.00319383	0.00704719	0.011277	0.00629606	0.00514826	0.0111908	0.0260495	0.0440102	0.0440102	0.0440102	0.0440102	0.035845	0.0440102	0.0440102	0.0440102	0.0440102	0.0406141	0.0440102	0.0440102	0.0440102	0.0440102	0.0426486	0.0440102
	5	0.0176065	0.0220127	0.0170368	0.00821231	0.0123819	0.0104198	0.0167815	0.00578199	0.00427224	0.00982259	0.00548405	0.00448429	0.00974754	0.0226899	0.0383342	0.0383342	0.0383342	0.0383342	0.031222	0.0383342	0.0383342	0.0383342	0.0383342	0.0353761	0.0383342	0.0383342	0.0383342	0.0383342	0.0371482	0.0383342	0.0383342
	4	0.0112967	0.0121424	0.00589034	0.00725365	0.00416067	0.0162334	0.00227248	0.00553866	0.00426431	0.00342073	0.00279712	0.00608012	0.014153	0.0239113	0.0239113	0.0239113	0.0239113	0.019475	0.0239113	0.0239113	0.0239113	0.0239113	0.0220661	0.0239113	0.0239113	0.0239113	0.0239113	0.0231715	0.0239113	0.0239113	0.0239113
	3	0.0145335	0.0097914	0.0121344	0.00568486	0.0151182	0.00512705	0.00507711	0.012894	0.00346362	0.00406926	0.00884539	0.0205899	0.0347863	0.0347863	0.0347863	0.0347863	0.0283324	0.0347863	0.0347863	0.0347863	0.0347863	0.032102	0.0347863	0.0347863	0.0347863	0.0347863	0.0337101	0.0347863	0.0347863	0.0347863	0.0347863
	2	0.0191712	0.0329961	0.0155569	0.0337906	0.00781085	0.018738	0.0193347	0.0171319	0.0067401	0.0210505	0.0490003	0.0827851	0.0827851	0.0827851	0.0827851	0.067426	0.0827851	0.0827851	0.0827851	0.0827851	0.076397	0.0827851	0.0827851	0.0827851	0.0827851	0.0802241	0.0827851	0.0827851	0.0827851	0.0827851	0.0817733
	1	0.00820406	0.00537189	0.0117425	0.00221695	0.00362506	0.0090616	0.00326226	0.00423355	0.00442765	0.0148083	0.0250183	0.0250183	0.0250183	0.0250183	0.0203767	0.0250183	0.0250183	0.0250183	0.0250183	0.0230878	0.0250183	0.0250183	0.0250183	0.0250183	0.0242443	0.0250183	0.0250183	0.0250183	0.0250183	0.0247126	0.0250183
	0	0.0094569	0.0287091	0.00545475	0.00728496	0.0124123	0.0108254	0.00570785	0.019691	0.0220532	0.0535328	0.0535328	0.0535328	0.0535328	0.0436009	0.0535328	0.0535328	0.0535328	0.0535328	0.0494019	0.0535328	0.0535328	0.0535328	0.0535328	0.0518767	0.0535328	0.0535328	0.0535328	0.0535328	0.0528785	0.0535328	0.0535328
Rate Upper		Year
		2010	2011	2012	2013	2014	2015	2016	2017	2018	2019	2020	2021	2022	2023	2024	2025	2026	2027	2028	2029	2030	2031	2032	2033	2034	2035	2036	2037	2038	2039	2040
Age	84										1.75281	1.72267	4.1411	4.88545	2.89141	1.64947	1.22183	3.07908	4.77502	1.70093	2.62222	4.86532	3.35316	7.19713	2.69494e-06	4.50755	3.38089	7.50987	13.0595	7.70929	18.1687	10.2218
	83										4.10182	9.92356	12.8082	7.76575	3.86684	3.59508	8.56894	11.5355	2.97513	6.95708	13.3833	9.64909	21.6178	6.31894e-06	11.2203	10.4652	20.8815	38.1979	20.6664	51.2038	31.093	65.7123
	82										9.23862	11.7424	7.06486	3.94552	4.06295	8.38468	12.8104	3.2268	6.50991	10.9186	12.3134	21.2353	7.02011e-06	13.6363	10.3279	15.777	39.937	21.3725	65.8628	33.588	64.9942	27.4089
	81										4.67872	2.45577	1.46295	1.19279	2.93164	4.12042	1.22898	2.6443	4.05786	4.11418	7.46965	2.47096e-06	4.90584	3.75332	6.50418	13.8025	8.65023	20.5265	10.1101	20.8653	8.19846	10.2818
	80										1.26466	0.735116	0.538844	1.53383	2.0809	0.641298	1.13776	2.20856	1.92152	2.58735	1.20345e-06	2.56786	1.91137	3.34846	6.45698	4.46498	8.78455	5.30864	10.935	4.48934	4.89682	14.0775
	79										1.67249	1.42233	2.98202	4.94922	1.35756	2.91514	5.08517	4.12552	7.28208	2.72112e-06	4.52578	4.17567	8.23085	15.5352	9.14103	25.7006	12.4776	25.8137	9.38076	10.6873	33.0558	33.5297
	78										0.945515	2.2943	3.36255	0.798364	1.78731	3.24988	2.77861	4.76408	1.98983e-06	3.16445	2.59201	5.30551	12.6627	6.62142	16.4178	9.90909	19.4989	7.05584	8.35648	25.2743	20.1449	3.94327
	77										6.39781	10.3053	2.54687	6.25407	10.3524	9.79177	16.0934	6.56212e-06	10.8545	8.80716	15.9528	43.2544	23.208	49.1804	32.0569	60.1844	22.8273	26.9427	78.0496	65.7846	12.6635	48.3509
	76										1.62101	0.428549	1.16293	1.7332	1.53244	2.65341	9.79235e-07	1.73922	1.45409	2.90104	6.9637	4.32457	10.2553	5.03418	11.1643	4.01161	4.52753	13.6695	10.7831	2.24414	10.252	9.49618
	75										2.04808	4.48702	9.18567	7.70022	13.0672	4.60099e-06	9.77253	7.09254	15.5954	30.7001	17.0283	45.9045	27.5147	60.2091	20.5202	26.8209	67.4815	52.595	11.4334	41.9281	47.7704	80.463
	74										1.71386	3.40723	2.65392	4.02076	1.56941e-06	3.24951	2.5339	4.48122	11.2973	6.00725	15.4475	8.84955	18.3879	7.26105	7.10024	22.097	19.6297	3.95135	13.7461	14.8227	26.0441	7.78956
	73										4.6088	4.04935	7.00776	2.40588e-06	4.84422	4.27614	8.17472	17.9781	9.85443	23.9761	14.5929	24.1355	9.4557	12.6655	42.6782	30.8326	6.3281	23.9242	26.416	43.2159	12.0605	6.80459
	72										4.47832	7.10088	2.59855e-06	5.39605	3.95289	7.98594	22.3825	9.99497	25.064	14.7821	32.4432	11.3104	13.5691	45.0682	32.4012	6.7781	24.2801	27.2875	43.2802	12.3666	6.09	3.59419
	71										7.10336	2.25004e-06	5.00067	3.67834	7.29694	17.9858	9.99303	21.655	13.7974	35.2637	11.7567	12.4232	40.7747	33.4723	6.99297	27.7056	30.4969	42.6237	10.7881	6.88345	3.38161	4.96718
	70										3.76283e-06	8.72939	6.70398	12.599	29.3185	18.1142	41.9228	21.7657	48.3387	19.0209	19.7712	58.5902	50.7575	10.0574	44.6253	54.1777	80.0133	22.3685	11.9953	6.01433	7.74234	34.6832
	69										4.91865	3.40634	7.51396	17.7012	10.0681	20.2335	12.9864	31.5555	10.8826	11.4443	38.9308	34.0931	6.21831	25.4727	32.4315	44.4293	13.1195	6.46459	3.58729	4.27433	19.8506	77.0068
	68										4.79257	9.05048	25.4657	12.7239	30.6469	17.0775	37.5029	12.7696	18.3232	51.9544	39.8754	9.44464	33.6741	38.4923	53.9732	15.8399	8.03822	4.88547	7.05907	28.0078	110.08	39.7137
	67										7.68359	17.2628	9.75039	23.5301	14.3909	37.1159	10.8763	12.741	39.4748	35.8603	7.73025	24.728	30.239	42.9057	12.1236	7.48455	3.30323	5.04831	22.0988	71.3259	34.7719	33.992
	66										12.7112	8.38194	16.4451	10.3879	26.0888	7.90275	10.0441	30.4582	26.9423	5.11196	21.3254	25.6904	42.2671	11.5643	5.90993	2.86685	3.74571	18.3466	59.7648	30.385	29.4479	24.9128
	65										2.02306	4.84886	2.67361	6.40146	2.20917	2.95492	8.59184	7.77971	1.70757	6.69241	7.17413	11.1846	3.63121	1.68396	0.910288	1.44961	5.75852	23.4052	8.1213	8.01139	8.15428	55.8807
	64										15.8531	8.17751	18.9321	7.10419	9.48426	28.4739	24.5513	5.16867	18.019	19.513	30.7857	9.29219	5.22087	2.57083	3.94312	17.8411	77.1421	25.3958	29.6975	27.8249	201.786	30.4385
	63										3.82971	7.69431	2.58831	3.74167	11.6065	8.91772	1.87695	7.43177	7.78558	13.4514	4.14959	2.0706	1.01766	1.21931	7.46794	27.6145	10.7333	12.8105	9.89902	71.7617	11.3983	38.0075
	62										3.01838	1.0361	1.54389	4.79495	3.38349	0.80107	2.98873	3.03122	4.92368	1.53019	0.807341	0.427962	0.481865	2.8818	10.7045	4.11161	4.19436	3.6152	25.1787	4.79017	13.3099	5.55832
	61										1.08568	1.30037	4.10887	3.40917	0.799326	2.72849	2.78044	4.63963	1.38955	0.818874	0.477492	0.581253	3.02789	10.1847	4.21344	4.41281	4.28237	27.9677	4.79581	13.1991	6.87279	1.30342
	60										2.92004	8.34679	6.88535	1.32396	5.30328	5.3999	11.5673	3.35816	1.70093	0.923578	1.0647	5.29627	22.5593	8.90889	9.25772	8.62416	64.5477	10.4126	32.1814	15.8944	3.40831	0.650841
	59										5.86504	4.54846	1.16133	3.79428	4.75947	7.96448	2.35314	1.32142	0.725764	0.826625	4.73224	16.7722	6.9195	8.41799	6.69951	55.3483	8.17493	27.2187	13.2344	2.44687	0.557628	2.76661
	58										3.47594	0.756421	2.72684	3.07322	5.39745	1.52508	0.82065	0.467855	0.517199	2.92755	11.1234	3.89971	4.61382	4.64112	29.7115	5.80993	16.3674	7.69794	1.66721	0.353148	2.10494	0.391616
	57										0.826794	2.66865	2.9803	5.39292	1.76864	0.824067	0.457918	0.59658	3.15472	10.5882	4.93457	4.18573	4.40151	34.6312	6.68008	18.0538	7.7213	1.73471	0.421972	2.22944	0.421206	0.646564
	56										1.54723	1.66393	2.9039	0.780403	0.47508	0.302449	0.342141	1.68466	6.42738	2.5184	2.88731	2.71825	19.1667	3.80777	8.87568	4.62675	1.04712	0.220257	1.46945	0.29414	0.408117	0.460346
	55										2.3266	4.15439	1.0933	0.624812	0.360769	0.503238	2.76547	8.40896	3.59932	3.82805	3.79021	24.6994	4.74685	13.9015	6.97337	1.51929	0.283058	1.87897	0.353649	0.536814	0.627761	0.272944
	54										5.49708	1.49582	0.824639	0.477506	0.587633	3.42706	11.7315	4.43274	5.0214	4.84412	35.5866	5.35167	17.7153	8.82529	1.8307	0.372839	2.45796	0.597231	0.787671	0.830547	0.416251	0.44591
	53										0.257351	0.153965	0.0851799	0.112464	0.583039	2.0334	0.83859	0.763642	1.01911	6.14338	1.18231	3.54846	1.51707	0.365564	0.0787319	0.408212	0.094869	0.138572	0.184797	0.0903142	0.104154	0.0829501
	52										0.342191	0.207689	0.272484	1.54492	4.72345	2.42578	2.10098	2.31018	16.8944	2.99872	8.66687	3.90473	1.09192	0.207875	1.18409	0.296573	0.378435	0.412859	0.202003	0.216736	0.189001	0.0989986
	51										0.21463	0.234287	1.16858	4.75348	2.17444	2.23652	2.65702	18.0126	4.04739	10.8522	5.04739	0.973297	0.207109	1.2917	0.260987	0.42211	0.517205	0.243868	0.243742	0.253908	0.112607	0.075698
	50										0.214913	1.1719	4.61168	1.70691	1.52415	1.57408	14.5843	2.24158	7.66757	2.98496	0.765714	0.15034	0.943243	0.201263	0.346076	0.361006	0.1786	0.16042	0.18356	0.0847914	0.0719401	0.15051
	49										0.233807	0.772279	0.332327	0.284548	0.336515	2.34783	0.488912	1.37122	0.655021	0.14073	0.0333701	0.187204	0.0457141	0.0687005	0.0798573	0.0405561	0.0435246	0.0399614	0.0189198	0.014808	0.0274225	0.0211055
	48										1.61974	0.720823	0.772613	0.728894	4.94641	1.05564	3.31209	1.32785	0.376271	0.069656	0.438252	0.116235	0.141151	0.182709	0.0820594	0.100928	0.0791669	0.03964	0.0283178	0.0571715	0.0452894	0.0186019
	47										0.997556	0.943547	0.934054	8.35919	1.71987	4.21456	1.96842	0.526263	0.101682	0.630907	0.161951	0.266628	0.290756	0.128751	0.136173	0.135221	0.0574464	0.0471817	0.0909961	0.0692688	0.0256859	0.0559039
	46										0.195728	0.213136	1.75893	0.37274	0.933528	0.463738	0.107321	0.0235382	0.162182	0.0339117	0.0541705	0.0609928	0.0279822	0.0284731	0.0273337	0.0138755	0.0102071	0.0229167	0.0154215	0.00682046	0.0146691	0.0192212
	45										0.351424	2.98436	0.680273	1.70101	0.881447	0.194958	0.0431039	0.275266	0.0604639	0.0955602	0.111556	0.0561254	0.065635	0.0625264	0.0269992	0.0198191	0.0472404	0.030756	0.0116794	0.028263	0.031877	0.0375524
	44										4.87969	0.821145	3.03592	1.09737	0.266517	0.0515936	0.314916	0.0888879	0.122345	0.148626	0.072811	0.0830988	0.087202	0.0362415	0.0307153	0.0620613	0.0413453	0.0162446	0.0449072	0.0549495	0.0475262	0.063314
	43										1.13839	3.61447	1.69877	0.371899	0.0796258	0.499521	0.115066	0.190077	0.25176	0.0986511	0.138714	0.127078	0.05219	0.0468402	0.077644	0.0644622	0.024332	0.0703025	0.0719125	0.0863466	0.0959524	0.0418163
	42										0.135774	0.0783171	0.0169619	0.00357868	0.0236125	0.00559561	0.00851315	0.0105978	0.00374078	0.00570809	0.00543145	0.00203081	0.00195918	0.00394808	0.00267605	0.00123743	0.0026683	0.00319658	0.00321257	0.00438658	0.0017709	0.00147762
	41										0.258143	0.0579855	0.0130478	0.101206	0.0209467	0.0287689	0.0470655	0.0158987	0.0191648	0.0196288	0.00927568	0.00817072	0.0161346	0.0111215	0.00497436	0.0124184	0.0117472	0.0130619	0.0144823	0.00753926	0.00636883	0.00724682
	40										0.0149681	0.00396592	0.0262141	0.00564113	0.00848639	0.00896134	0.00432078	0.00643663	0.00625962	0.00295352	0.00200515	0.00509868	0.00356492	0.00121341	0.00342939	0.00381307	0.004468	0.00521465	0.00235396	0.00202787	0.00242114	0.00236481
	39										0.0220429	0.127891	0.0312149	0.0456036	0.0691516	0.0247741	0.0354068	0.03312	0.0143355	0.0124335	0.0276602	0.0206042	0.00962107	0.0214484	0.0228146	0.0277214	0.0296681	0.0131151	0.0125766	0.0154857	0.0161124	0.0180431
	38										0.196199	0.033436	0.061931	0.0878679	0.0327129	0.0444355	0.0452401	0.0157283	0.0155185	0.0327756	0.0264005	0.0110217	0.0261874	0.0348695	0.0338048	0.0424159	0.019723	0.0162161	0.019501	0.0180405	0.0214153	0.0303068
	37										0.00807841	0.0117243	0.0152328	0.00655163	0.00778921	0.00752287	0.0034806	0.00285123	0.00560812	0.00510009	0.00161171	0.00403602	0.00586557	0.00606976	0.00773271	0.00371609	0.0026868	0.00310868	0.00376734	0.00363904	0.00646501	0.00566441
	36										0.00657241	0.00697879	0.0035616	0.00502654	0.00484676	0.00192871	0.00177407	0.00328724	0.00283582	0.00100391	0.00273867	0.00294991	0.00395166	0.00365332	0.00149109	0.00149973	0.00169454	0.00202386	0.00206051	0.00325018	0.00311942	0.00299747
	35										0.0593187	0.0253442	0.0306519	0.0322481	0.0149666	0.0126858	0.0279306	0.0192073	0.00920593	0.021777	0.0248764	0.0259235	0.0348603	0.0152424	0.0141184	0.0147807	0.0209636	0.0217484	0.0301928	0.034322	0.035124	0.0439637
	34										0.00880889	0.0115726	0.0130421	0.00566314	0.00435294	0.010805	0.00774521	0.0033504	0.0074144	0.0105885	0.0118501	0.0114115	0.00585964	0.00516425	0.00556802	0.00606223	0.00762652	0.0123908	0.0113019	0.0112131	0.0178979	0.0169616
	33										0.0491324	0.0441999	0.0210987	0.0184089	0.042767	0.0319513	0.0129277	0.0319629	0.0508759	0.0470965	0.0531154	0.0232288	0.0291451	0.0274168	0.0330146	0.035268	0.0627409	0.0686983	0.0675281	0.0979677	0.101384	0.114023
	32										0.00586966	0.00291184	0.00226939	0.00533234	0.00399963	0.00164984	0.00372965	0.00530405	0.0050116	0.00622521	0.00315866	0.00336101	0.00319722	0.00373535	0.00428741	0.00600949	0.00613846	0.0054592	0.0098872	0.0101753	0.0101797	0.00539489
	31										0.0137391	0.00976011	0.0272598	0.0175663	0.00862781	0.0194242	0.027395	0.028253	0.0337044	0.013317	0.0139083	0.015273	0.0208637	0.0245129	0.0327906	0.033509	0.0365161	0.0531633	0.0646351	0.0660625	0.0302791	0.0434219
	30										0.0297299	0.0672868	0.0530868	0.0198415	0.0540643	0.0691302	0.0737949	0.0926574	0.0426857	0.0489647	0.0481123	0.0600659	0.0757978	0.0900282	0.113718	0.106634	0.178988	0.161206	0.18752	0.0915171	0.135402	0.0766073
	29										0.054799	0.0365176	0.0146584	0.0375715	0.0583414	0.0553028	0.0684915	0.0311264	0.0320931	0.0346403	0.0438206	0.05068	0.0684322	0.0704086	0.0768305	0.109788	0.117703	0.130182	0.0529246	0.0973579	0.0607576	0.193111
	28										0.0456734	0.0166492	0.0450659	0.0660489	0.0717874	0.0767266	0.0336512	0.0334001	0.0420722	0.0488208	0.0593958	0.0823179	0.0818762	0.092172	0.139455	0.160546	0.14567	0.0804859	0.115316	0.083908	0.177387	0.0356596
	27										0.0279636	0.0648476	0.0891351	0.0932812	0.106157	0.061023	0.0517751	0.055603	0.0801629	0.0976203	0.133366	0.140204	0.153632	0.222345	0.241447	0.226703	0.121931	0.17745	0.101082	0.303544	0.0531935	0.104207
	26										0.072392	0.099074	0.10101	0.114483	0.0518538	0.0575187	0.0600336	0.0745192	0.102039	0.136886	0.1581	0.159758	0.24389	0.249961	0.292692	0.128775	0.227178	0.150557	0.39529	0.0767754	0.159308	0.233271
	25										0.164907	0.160308	0.209992	0.0867971	0.0931441	0.0969238	0.121948	0.144847	0.214556	0.270862	0.247317	0.367929	0.39546	0.389112	0.263914	0.345349	0.184245	0.61187	0.0985692	0.26865	0.351584	0.242832
	24										0.111847	0.10431	0.0535295	0.050716	0.0598197	0.0703839	0.0838626	0.1082	0.143159	0.126571	0.199277	0.20695	0.203058	0.105324	0.173416	0.103057	0.292685	0.0508756	0.124339	0.168017	0.113086	0.0987211
	23										0.0772102	0.0284744	0.0358036	0.0334131	0.0416609	0.0537181	0.0732233	0.0890215	0.0858529	0.13152	0.130299	0.134891	0.0768441	0.114365	0.069346	0.189658	0.0373268	0.0728384	0.102982	0.0760185	0.0613184	0.194741
	22										0.0427005	0.0454644	0.0507239	0.0566761	0.0982146	0.0930874	0.117114	0.122909	0.201791	0.202074	0.224404	0.121734	0.171134	0.110893	0.318119	0.0634695	0.118873	0.16603	0.133297	0.114965	0.325027	1.51252
	21										0.0663542	0.0644397	0.0797818	0.106064	0.14159	0.167062	0.166891	0.307052	0.325601	0.275254	0.161712	0.225848	0.135082	0.36719	0.0766258	0.152458	0.227139	0.17363	0.150074	0.505699	1.91858	0.195488
	20										0.0119553	0.0133333	0.0194928	0.0226265	0.0261656	0.0268711	0.0439748	0.0526923	0.053056	0.0262217	0.0442585	0.0227388	0.0664635	0.0127316	0.0242798	0.0380786	0.0284961	0.0261008	0.0659216	0.26754	0.0358969	0.0358969
	19										0.0300761	0.0391726	0.0539271	0.0595093	0.0642324	0.107427	0.110502	0.112648	0.0572933	0.107281	0.0543588	0.183562	0.029838	0.0618998	0.0949029	0.0586588	0.0543838	0.18181	0.641208	0.0922763	0.0922763	0.0922763
	18										0.0390587	0.048101	0.0604623	0.0646942	0.0931102	0.106985	0.105168	0.0568884	0.0874776	0.0500904	0.130333	0.0273679	0.0493878	0.0767818	0.0662541	0.0580417	0.14039	0.594535	0.0821115	0.0821115	0.0821115	0.0821115
	17										0.0804378	0.0887459	0.0867668	0.168517	0.147997	0.163914	0.0799022	0.134983	0.0719585	0.236054	0.0503473	0.081583	0.14253	0.104625	0.0769991	0.231943	1.05262	0.135213	0.135213	0.135213	0.135213	0.194004
	16										0.131492	0.137567	0.235723	0.257554	0.228694	0.127177	0.237184	0.127031	0.337541	0.0719932	0.141311	0.2116	0.157811	0.139945	0.461223	1.59898	0.209805	0.209805	0.209805	0.209805	0.282787	0.209805
	15										0.0632918	0.100786	0.112283	0.110982	0.0595765	0.103385	0.063143	0.165514	0.0344258	0.0657827	0.102461	0.0721347	0.0668501	0.167092	0.787657	0.105962	0.105962	0.105962	0.105962	0.140224	0.105962	0.105962
	14										0.156208	0.157876	0.138345	0.0835999	0.139292	0.0689564	0.247385	0.0461986	0.0880723	0.12924	0.10258	0.0913483	0.231917	1.19917	0.145756	0.145756	0.145756	0.145756	0.194167	0.145756	0.145756	0.145756
	13										0.179307	0.159246	0.0916216	0.145341	0.0715934	0.254823	0.0486447	0.0885188	0.153342	0.0906935	0.0866801	0.297384	1.05867	0.155527	0.155527	0.155527	0.155527	0.226894	0.155527	0.155527	0.155527	0.155527
	12										0.143232	0.0723779	0.129071	0.0628304	0.187859	0.0412508	0.0786445	0.122514	0.0790732	0.0758433	0.224289	1.15171	0.134235	0.134235	0.134235	0.134235	0.204389	0.134235	0.134235	0.134235	0.134235	0.162735
	11										0.0265378	0.0522581	0.027263	0.0748706	0.0162134	0.0264743	0.0535319	0.0361928	0.0275016	0.0855691	0.338341	0.0654665	0.0654665	0.0654665	0.0654665	0.0723523	0.0654665	0.0654665	0.0654665	0.0654665	0.0645691	0.0654665
	10										0.0871997	0.0519362	0.167034	0.0321013	0.0568758	0.0927259	0.0625135	0.05637	0.206111	0.657639	0.127576	0.127576	0.127576	0.127576	0.143065	0.127576	0.127576	0.127576	0.127576	0.133457	0.127576	0.127576
	9										0.022941	0.0561191	0.0134105	0.0259481	0.0445598	0.0292664	0.021463	0.0656846	0.304668	0.0523387	0.0529116	0.0523387	0.0529116	0.0545963	0.0529116	0.0529116	0.0529116	0.0529116	0.045499	0.0529116	0.0529116	0.0529116
	8										0.0770069	0.0164986	0.035031	0.0515226	0.0337294	0.0274888	0.0973831	0.451994	0.0744214	0.0744214	0.0744214	0.0744214	0.0785705	0.0744214	0.0744214	0.0744214	0.0744214	0.0713884	0.0744214	0.0744214	0.0744214	0.0744214
	7										0.0186839	0.0329013	0.0568039	0.0376113	0.0295901	0.104943	0.605387	0.0952476	0.0952476	0.0952476	0.0952476	0.0999842	0.0952476	0.0952476	0.0952476	0.0952476	0.0809241	0.0952476	0.0952476	0.0952476	0.0952476	0.0707132
	6										0.0418444	0.0697304	0.0527701	0.0436436	0.145376	0.628467	0.141209	0.141209	0.141209	0.141209	0.130961	0.141209	0.141209	0.141209	0.141209	0.115713	0.141209	0.141209	0.141209	0.141209	0.0909646	0.141209
	5										0.0593958	0.0361301	0.0327241	0.112733	0.439834	0.123444	0.123444	0.123444	0.123444	0.0914198	0.123444	0.123444	0.123444	0.123444	0.0837022	0.123444	0.123444	0.123444	0.123444	0.0695402	0.123444	0.123444
	4										0.0254019	0.018578	0.0729724	0.288706	0.0735791	0.0735791	0.0735791	0.0735791	0.0551339	0.0735791	0.0735791	0.0735791	0.0735791	0.050219	0.0735791	0.0735791	0.0735791	0.0735791	0.0424309	0.0735791	0.0735791	0.0735791
	3										0.0251374	0.101197	0.358264	0.125437	0.125437	0.125437	0.125437	0.0895392	0.125437	0.125437	0.125437	0.125437	0.0908123	0.125437	0.125437	0.125437	0.125437	0.0743629	0.125437	0.125437	0.125437	0.125437
	2										0.235504	0.966428	0.284803	0.284803	0.284803	0.284803	0.246356	0.284803	0.284803	0.284803	0.284803	0.213418	0.284803	0.284803	0.284803	0.284803	0.185501	0.284803	0.284803	0.284803	0.284803	0.184969
	1										0.254879	0.111406	0.115034	0.111406	0.113726	0.0729786	0.111406	0.111406	0.111406	0.111406	0.0755375	0.111406	0.111406	0.111406	0.111406	0.0639242	0.111406	0.111406	0.111406	0.111406	0.0619625	0.111406
	0										0.252578	0.232684	0.245882	0.232684	0.0832842	0.235998	0.242502	0.242502	0.242502	0.0881083	0.242502	0.242502	0.242502	0.242502	0.085365	0.242502	0.242502	0.242502	0.242502	0.0846732	0.242502	0.242502
Rate Lower		Year
		2010	2011	2012	2013	2014	2015	2016	2017	2018	2019	2020	2021	2022	2023	2024	2025	2026	2027	2028	2029	2030	2031	2032	2033	2034	2035	2036	2037	2038	2039	2040
Age	84										2.92583e-07	4.32393e-07	1.33913e-06	1.06571e-06	1.01704e-06	5.2562e-07	4.52867e-07	9.64491e-07	1.18592e-06	3.85587e-07	9.51991e-07	9.61301e-07	9.94924e-07	4.3042e-06	1.14546e-12	6.98566e-07	5.5876e-07	9.87563e-07	2.67232e-06	1.67108e-06	2.62761e-06	2.94134e-06
	83										1.1662e-06	0.0109971	7.40586e-06	2.0861e-06	2.69888e-06	0.00204928	0.00850721	0.00728129	0.000101398	0.00361385	3.28132e-06	0.00431757	0.0101297	5.33782e-09	2.91647e-06	0.00179276	3.26852e-06	0.00942754	0.00317737	0.00763296	0.00565616	0.00918064
	82										0.0658794	0.0613352	0.0368	0.0136308	0.0131167	0.0212287	0.057818	0.00611453	0.0149596	0.0248073	0.0199894	0.0315058	1.73717e-08	0.0171779	0.0102522	0.0125023	0.0403289	0.0216607	0.0740217	0.0329865	0.0495903	0.022299
	81										0.0204425	0.0167302	0.00551804	0.00475276	0.0121229	0.022603	0.00347441	0.00628325	0.012701	0.0099849	0.015486	9.87966e-09	0.00580316	0.005543	0.00712704	0.0196	0.013816	0.0254624	0.01545	0.0247206	0.01036	0.0120878
	80										0.0101762	0.00395187	0.00335817	0.00611183	0.0129676	0.00164159	0.00528647	0.00693303	0.00666661	0.00954926	5.00495e-09	0.00446735	0.00359868	0.00398329	0.0139351	0.00791354	0.0170847	0.00829418	0.0162167	0.00657856	0.00680312	0.0188648
	79										0.00998601	0.00639426	0.0167466	0.0318386	0.00418612	0.0102329	0.0185951	0.0148052	0.0222646	1.21188e-08	0.0121461	0.00733584	0.0118766	0.0259666	0.0191045	0.0387222	0.0241147	0.0362317	0.0134129	0.017412	0.0390665	0.0291536
	78										0.00700857	0.0106664	0.0254573	0.00360383	0.0100385	0.013476	0.0127656	0.0145248	9.87484e-09	0.00767854	0.00577224	0.00617514	0.0186881	0.0110608	0.026112	0.0183023	0.0208475	0.00663546	0.0108102	0.0382734	0.0203651	0.00336521
	77										0.0431973	0.0681833	0.0140624	0.0334604	0.0520701	0.035834	0.0600493	3.75982e-08	0.0316806	0.0183121	0.0252401	0.0810855	0.0657193	0.116205	0.0670688	0.0893395	0.0321636	0.0463329	0.111932	0.0829924	0.0120916	0.042205
	76										0.0216159	0.00392552	0.00727041	0.0152214	0.00921495	0.0118869	9.43024e-09	0.00675084	0.00448808	0.00987235	0.0164964	0.0110484	0.0215917	0.0139009	0.0211473	0.0100636	0.0122306	0.030676	0.0196839	0.0035514	0.0103594	0.0139559
	75										0.0177191	0.0418366	0.0952887	0.0474005	0.0845924	6.12271e-08	0.041605	0.027977	0.0372832	0.105241	0.0750521	0.146257	0.0871084	0.122948	0.0524029	0.0589267	0.142924	0.0872626	0.0183962	0.0566537	0.0676571	0.119146
	74										0.0170683	0.0263652	0.0149147	0.0275078	2.0919e-08	0.0138949	0.00952703	0.0133505	0.0342623	0.0279788	0.0598892	0.0355931	0.0416828	0.0158516	0.0218277	0.0489449	0.0355809	0.00617989	0.0182775	0.0245039	0.0415899	0.0087045
	73										0.0450886	0.0293484	0.0531945	3.59838e-08	0.027338	0.0164823	0.0276084	0.0761335	0.0443123	0.109821	0.0470169	0.0837614	0.031729	0.0383013	0.112189	0.0633292	0.0112349	0.0278624	0.0282355	0.0726549	0.0201268	0.0108126
	72										0.0280052	0.0428313	4.02311e-08	0.0253355	0.0161873	0.0201412	0.0630777	0.0346459	0.073471	0.0460607	0.0793739	0.0208595	0.0276406	0.0680954	0.0471011	0.00782929	0.0314127	0.0222493	0.0529196	0.0137765	0.00742925	0.00438488
	71										0.0652658	5.06754e-08	0.0285616	0.0198258	0.0295658	0.0674847	0.0366761	0.102206	0.054918	0.0979844	0.0339023	0.042554	0.116738	0.0527583	0.0110562	0.0415236	0.0490989	0.0767005	0.0201537	0.0100084	0.00570701	0.00698297
	70										1.0336e-07	0.0712653	0.0505703	0.0747862	0.169048	0.118137	0.249111	0.126493	0.255468	0.0745768	0.101195	0.190581	0.16479	0.0298602	0.100127	0.103008	0.19154	0.0488569	0.0213384	0.0125135	0.0139089	0.0648859
	69										0.0148294	0.015502	0.0187912	0.0628741	0.0310246	0.0650928	0.0226252	0.0381147	0.0103008	0.0216714	0.0561973	0.0369097	0.00630193	0.0220789	0.0252763	0.0517039	0.0126257	0.00626469	0.00354138	0.00324066	0.0178374	0.0361642
	68										0.0143674	0.0352384	0.0719697	0.0635103	0.125825	0.0690284	0.103778	0.0400166	0.0527624	0.129356	0.079968	0.0140344	0.04932	0.0396973	0.095717	0.0185157	0.0153648	0.00611018	0.00807478	0.0276663	0.0931514	0.0185037
	67										0.0462332	0.0893132	0.0530977	0.10943	0.0682965	0.0820113	0.0354354	0.0375356	0.0990347	0.0700416	0.0142201	0.0514811	0.0399039	0.0871571	0.0234275	0.0112644	0.00594396	0.00580928	0.0264684	0.0572344	0.024532	0.015246
	66										0.0957315	0.0526344	0.0985367	0.0691736	0.107573	0.0306634	0.0279534	0.111906	0.0524886	0.0100606	0.040343	0.0266328	0.0847422	0.0157087	0.0132888	0.00489434	0.00544213	0.0297558	0.054957	0.0279486	0.0180762	0.0162008
	65										0.0169227	0.0360686	0.0200619	0.0405684	0.0110851	0.01647	0.0402057	0.0211634	0.00382872	0.017011	0.0163907	0.023864	0.00599436	0.0038222	0.00161641	0.00188136	0.00854137	0.0235708	0.00809636	0.00698887	0.00429035	0.0527346
	64										0.0867025	0.0635627	0.0824279	0.0245091	0.0363491	0.066813	0.03338	0.00819501	0.0416439	0.0204802	0.0422874	0.0150474	0.0112347	0.00436514	0.0046703	0.0235486	0.0304214	0.0110506	0.00561956	0.00674584	0.12114	0.0184581
	63										0.0348218	0.0389711	0.0153623	0.0233664	0.0416867	0.0247534	0.00585838	0.0194843	0.0222145	0.0413983	0.00977979	0.00689182	0.00197844	0.00331056	0.0120968	0.0330233	0.0115008	0.00643018	0.003379	0.0790398	0.00841998	0.0415457
	62										0.0186094	0.00757825	0.00824601	0.016178	0.0161325	0.00280606	0.00820649	0.00733589	0.016697	0.00338511	0.00280104	0.000967987	0.000858024	0.0046982	0.0131665	0.00500275	0.00541697	0.00302272	0.0319329	0.00514941	0.0225346	0.00491617
	61										0.00761811	0.0101883	0.0279804	0.0176205	0.00384806	0.0101557	0.00894202	0.0160539	0.00559683	0.0032561	0.00107992	0.00113769	0.00568908	0.0164663	0.00479065	0.00461684	0.00326033	0.0339598	0.00554959	0.0261296	0.00597983	0.00217162
	60										0.0236727	0.0592946	0.033694	0.00673534	0.0219254	0.0212708	0.0558158	0.0136866	0.00710161	0.00282893	0.00304664	0.0127356	0.0385808	0.0106118	0.00952601	0.00909735	0.0702786	0.014043	0.0520915	0.0156341	0.00494344	0.000596501
	59										0.0460655	0.0205939	0.00605026	0.0163397	0.0151844	0.0289864	0.00894358	0.00458055	0.00208069	0.00222062	0.0131622	0.0373429	0.0103697	0.00684735	0.00568859	0.0579347	0.0117122	0.03247	0.0084973	0.00242286	0.000359615	0.00252987
	58										0.0227904	0.00490596	0.0166332	0.0148207	0.0301383	0.00701241	0.00551352	0.00205744	0.00197126	0.00844819	0.0262638	0.00773692	0.00591366	0.00626832	0.041414	0.00865883	0.0350715	0.0105764	0.00298874	0.000246832	0.00252174	0.000377507
	57										0.00591232	0.0226429	0.0219013	0.0362276	0.0102988	0.00661102	0.00231397	0.00232316	0.0128132	0.0392825	0.0118211	0.00812589	0.00598534	0.0625413	0.00936459	0.0287329	0.0139303	0.00315952	0.000386646	0.00238788	0.000458557	0.000880554
	56										0.00765265	0.00893401	0.0176925	0.00390888	0.0030795	0.0010854	0.00117285	0.0049485	0.0146902	0.00476855	0.00332456	0.00196695	0.0262864	0.00643965	0.0157383	0.00305881	0.0012581	0.000110057	0.00113735	0.000238264	0.000469431	0.000296054
	55										0.0143752	0.026811	0.00439239	0.0044398	0.00146428	0.00176302	0.00819896	0.0199665	0.00455117	0.00463181	0.00447551	0.0336385	0.00683724	0.0179453	0.00543426	0.00201124	0.000218898	0.00156316	0.000278441	0.000805473	0.00057491	0.000322121
	54										0.0482061	0.00990408	0.00691788	0.00247749	0.00286429	0.0132463	0.0421098	0.0104982	0.0101101	0.00795785	0.087523	0.0117632	0.0499266	0.0102361	0.00341415	0.000332773	0.00292429	0.000578007	0.00126918	0.00109522	0.000619637	0.0011667
	53										0.00174865	0.00100672	0.000345639	0.00043789	0.00191153	0.00436076	0.00182409	0.00137199	0.00080501	0.00898767	0.00147414	0.00586674	0.00237232	0.000542893	4.76758e-05	0.000381521	5.85544e-05	0.000170196	0.000145697	6.51589e-05	0.000169797	0.000116218
	52										0.00279159	0.000951678	0.00112136	0.00490895	0.0198545	0.00443147	0.00407443	0.00338166	0.0281761	0.00475022	0.0179723	0.00402804	0.00149472	0.000183927	0.00105187	0.000208632	0.000529516	0.000372966	0.000213121	0.000406833	0.000377443	0.000155898
	51										0.0014879	0.00114441	0.00502338	0.0208682	0.00453707	0.00334781	0.00324309	0.0324321	0.00591636	0.0132857	0.00358879	0.00130121	0.000122787	0.000994396	0.000215053	0.000386059	0.000310039	0.000191225	0.000462405	0.000258574	0.000117107	0.000115187
	50										0.001256	0.00359645	0.0135138	0.00349145	0.00299535	0.00199205	0.0207857	0.0039053	0.0100583	0.00347314	0.00104728	0.000152071	0.000785269	0.000164257	0.000373184	0.000300748	0.000146319	0.000286143	0.000247067	9.22637e-05	8.40318e-05	0.000190467
	49										0.000711596	0.00176233	0.00069514	0.000402497	0.000576606	0.00482685	0.000760504	0.00212452	0.000428473	0.000231106	1.70406e-05	0.000172289	2.665e-05	6.49139e-05	5.4694e-05	1.85418e-05	6.04236e-05	4.9184e-05	1.62353e-05	1.29829e-05	3.36646e-05	2.13451e-05
	48										0.00550179	0.00139562	0.00127603	0.00106912	0.00758555	0.0015929	0.00470835	0.00102483	0.000550113	4.13034e-05	0.000425452	6.13737e-05	0.000165968	0.000120959	4.7196e-05	0.00013473	0.000127395	4.65116e-05	4.66664e-05	8.9879e-05	7.01422e-05	2.79646e-05
	47										0.00179205	0.00104541	0.00150049	0.0155942	0.00267005	0.00696232	0.00136186	0.0006869	9.38629e-05	0.000635662	6.98619e-05	0.000220163	0.000190363	8.96301e-05	0.00019829	0.000165635	6.05665e-05	6.66778e-05	0.000111156	9.23854e-05	3.85796e-05	9.19346e-05
	46										0.000268206	0.000364736	0.0036448	0.000591645	0.00164911	0.000571349	0.000178417	1.86728e-05	0.000138983	2.56805e-05	5.18954e-05	4.28496e-05	1.56094e-05	3.90895e-05	3.81517e-05	2.02749e-05	1.25486e-05	2.25636e-05	2.16971e-05	7.34373e-06	1.38126e-05	2.38103e-05
	45										0.000746503	0.00741642	0.000976083	0.00392012	0.0015609	0.000309213	3.83012e-05	0.000332079	4.78361e-05	0.00010329	7.51548e-05	3.75903e-05	0.000102877	5.63889e-05	3.52548e-05	3.04815e-05	4.62621e-05	3.54915e-05	1.48752e-05	3.8064e-05	3.45584e-05	4.01313e-05
	44										0.00842439	0.000751738	0.0039914	0.000640925	0.000358632	3.09063e-05	0.000259952	5.39799e-05	8.27534e-05	7.97743e-05	4.58322e-05	7.63905e-05	7.2569e-05	2.44596e-05	2.78529e-05	3.75131e-05	2.44595e-05	1.45215e-05	2.93966e-05	3.79517e-05	2.13345e-05	3.7562e-05
	43										0.00250631	0.0112501	0.00207524	0.000809495	8.15113e-05	0.000556607	0.000129821	0.000193291	0.000134584	7.90815e-05	0.000146286	0.000114418	6.55021e-05	5.73857e-05	9.38121e-05	8.19708e-05	3.39561e-05	7.54953e-05	9.62938e-05	7.72618e-05	9.04963e-05	4.50278e-05
	42										0.00031629	0.000109395	2.95564e-05	3.19981e-06	2.40395e-05	3.79518e-06	7.72007e-06	7.18035e-06	3.61102e-06	5.6324e-06	5.28706e-06	2.00249e-06	2.00867e-06	2.90782e-06	2.13403e-06	1.09387e-06	2.70765e-06	3.51511e-06	2.72391e-06	3.27973e-06	1.50061e-06	1.29268e-06
	41										0.000625584	0.000149658	2.53498e-05	0.000128157	2.76788e-05	4.17732e-05	3.68471e-05	2.72835e-05	3.75589e-05	2.86566e-05	1.62551e-05	1.38503e-05	1.87244e-05	1.96276e-05	8.55956e-06	1.79099e-05	1.99266e-05	1.56433e-05	1.97317e-05	8.06368e-06	9.98002e-06	9.05828e-06
	40										3.21902e-05	3.88982e-06	3.06251e-05	4.66281e-06	1.13282e-05	6.8573e-06	3.96492e-06	9.70823e-06	7.51201e-06	4.35862e-06	3.21892e-06	5.99805e-06	5.4602e-06	1.9965e-06	4.50573e-06	4.13573e-06	4.20399e-06	5.99648e-06	2.89887e-06	2.63112e-06	2.74804e-06	2.91573e-06
	39										3.53637e-05	0.00028456	4.36524e-05	0.00012446	9.57101e-05	4.16062e-05	7.35195e-05	5.56071e-05	3.1185e-05	2.04838e-05	4.56065e-05	2.51084e-05	1.18675e-05	3.30554e-05	4.56827e-05	2.3479e-05	4.2786e-05	1.6184e-05	1.59091e-05	1.65235e-05	1.72264e-05	2.11961e-05
	38										0.000359222	4.76486e-05	9.50629e-05	6.23015e-05	3.78938e-05	6.58629e-05	5.86814e-05	2.60783e-05	2.96342e-05	4.2707e-05	3.28231e-05	1.21744e-05	3.43605e-05	3.22156e-05	4.02245e-05	3.68489e-05	1.85425e-05	1.63038e-05	1.81559e-05	1.62686e-05	1.76277e-05	2.5781e-05
	37										8.85683e-06	1.9173e-05	1.32561e-05	7.53405e-06	1.65029e-05	1.26439e-05	4.70908e-06	4.09428e-06	7.39604e-06	5.50045e-06	2.08482e-06	8.11501e-06	7.33675e-06	5.72568e-06	8.89127e-06	4.29093e-06	2.97278e-06	3.39028e-06	3.66292e-06	4.37709e-06	6.46663e-06	6.10155e-06
	36										6.047e-06	4.17723e-06	3.10499e-06	4.61639e-06	3.56163e-06	1.62996e-06	1.46444e-06	2.77715e-06	1.53023e-06	7.66093e-07	1.64502e-06	1.55572e-06	1.72561e-06	2.37543e-06	7.88344e-07	1.00236e-06	1.01355e-06	1.28702e-06	1.1039e-06	1.69198e-06	1.58782e-06	1.65378e-06
	35										3.83354e-05	2.95778e-05	4.95131e-05	2.86847e-05	1.86302e-05	1.78397e-05	2.52251e-05	2.53206e-05	8.03642e-06	2.26034e-05	2.83507e-05	1.71915e-05	2.43661e-05	1.08798e-05	7.79536e-06	9.36255e-06	1.07593e-05	1.2909e-05	1.47663e-05	1.51205e-05	1.50466e-05	2.10443e-05
	34										1.08201e-05	1.7018e-05	1.58643e-05	5.92912e-06	6.99737e-06	1.00662e-05	8.20947e-06	2.89567e-06	7.23352e-06	8.60979e-06	6.9923e-06	1.06678e-05	4.11497e-06	3.43336e-06	4.28921e-06	3.71264e-06	3.60909e-06	6.83114e-06	6.23302e-06	5.53528e-06	8.6687e-06	1.17698e-05
	33										0.000178929	0.000154661	7.45207e-05	6.58174e-05	0.000131592	7.68341e-05	2.42077e-05	6.62263e-05	0.000111315	8.31117e-05	0.000105045	3.41091e-05	3.71459e-05	3.50576e-05	4.90414e-05	4.99983e-05	4.93987e-05	4.22432e-05	5.31218e-05	8.37866e-05	0.000135391	8.20406e-05
	32										2.49988e-05	9.5113e-06	6.58907e-06	1.49245e-05	8.48034e-06	3.60854e-06	9.29394e-06	9.88745e-06	1.07971e-05	1.26307e-05	7.0928e-06	4.77515e-06	5.83704e-06	5.51694e-06	6.11382e-06	8.08759e-06	7.94348e-06	7.61218e-06	1.08684e-05	1.50582e-05	1.01593e-05	5.05766e-06
	31										9.01811e-05	8.93273e-05	0.000154401	0.000104987	5.03528e-05	0.000108813	0.000114392	9.8022e-05	0.000157526	5.86537e-05	5.2392e-05	4.7327e-05	4.50119e-05	5.42245e-05	0.000109372	8.33453e-05	7.73052e-05	0.00012209	0.000138171	9.84489e-05	4.45848e-05	5.41824e-05
	30										0.000207507	0.00045918	0.000304766	0.000133192	0.000319374	0.000306121	0.000279563	0.000355365	0.00010894	0.000134854	0.00011869	0.000128535	0.000156042	0.000152856	0.000189291	0.000163252	0.000250507	0.000350243	0.000240535	0.000118008	0.000181988	6.95653e-05
	29										0.000253615	0.000205471	0.00010016	0.000173101	0.000165482	0.000204039	0.000253749	9.22743e-05	7.13408e-05	0.000104175	8.32742e-05	0.000116747	8.88015e-05	0.00011324	9.88434e-05	0.000153353	0.000247266	0.000149389	5.99988e-05	0.000132223	4.63727e-05	0.000139751
	28										0.000238454	0.000120571	0.000255632	0.000270549	0.000273571	0.000302625	0.000101421	8.98192e-05	9.26787e-05	0.000124284	0.000119097	0.000118582	0.000119578	0.000122377	0.000150701	0.000279403	0.000180838	9.50198e-05	0.000112015	5.22519e-05	0.000197802	5.0249e-06
	27										0.000236969	0.000444152	0.000557013	0.000337214	0.000687825	0.000235413	0.00022606	0.00023054	0.00026986	0.000271765	0.000339323	0.000341388	0.000277625	0.000426733	0.000494637	0.000299106	0.000191262	0.000255236	0.00012535	0.000306308	2.43084e-05	1.04371e-07
	26										0.000437843	0.000503424	0.000603665	0.000765797	0.000338443	0.000217548	0.000219326	0.000308646	0.000333719	0.000357656	0.000309671	0.000257614	0.000393452	0.000506287	0.000412971	0.000164656	0.000306533	0.000110523	0.000330843	2.77635e-05	1.70827e-07	9.57675e-08
	25										0.00125142	0.000965367	0.00136875	0.00056185	0.000596598	0.000599238	0.000533735	0.00057453	0.000884984	0.000693899	0.000765167	0.00119957	0.00143566	0.000868682	0.00042498	0.000804564	0.000270708	0.000756443	7.47596e-05	2.15272e-07	1.86389e-07	6.63555e-08
	24										0.00074226	0.000845641	0.000351094	0.000336898	0.000304599	0.00033903	0.000404246	0.000458982	0.000401905	0.000392762	0.000474362	0.000816541	0.000645532	0.000236911	0.000372506	0.000127771	0.000577607	5.02419e-05	2.13158e-07	1.73755e-07	3.3243e-08	2.79766e-08
	23										0.000948869	0.000348627	0.000304093	0.000307215	0.000364166	0.000391	0.000487249	0.000370522	0.000271185	0.000467087	0.000726489	0.00054718	0.000180775	0.000322857	0.000130858	0.00031505	3.69816e-05	1.11436e-07	9.22636e-08	2.10536e-08	2.18157e-08	7.42767e-09
	22										0.000462509	0.000484025	0.000387161	0.000471806	0.000590305	0.000634681	0.000705341	0.000447616	0.000751035	0.000840907	0.000745181	0.000258404	0.000415418	0.000158421	0.000533703	5.21902e-05	2.90914e-07	1.72158e-07	3.75303e-08	3.08222e-08	1.19841e-08	6.76164e-09
	21										0.000563783	0.00055318	0.000603712	0.000701396	0.000917625	0.000760365	0.000706675	0.000974946	0.00105148	0.000986436	0.000371247	0.000650642	0.000254299	0.000729491	7.39083e-05	2.16437e-07	1.64889e-07	4.50441e-08	4.75039e-08	1.96327e-08	1.11259e-08	0.00399586
	20										9.88961e-05	8.224e-05	0.000134416	0.000126639	0.000135135	8.03007e-05	0.000139877	0.000228946	0.000148295	6.75322e-05	0.000128045	4.42551e-05	0.000115842	1.05647e-05	5.4184e-08	2.89851e-08	7.87483e-09	5.93811e-09	2.72135e-09	1.55703e-09	0.00069214	0.00069214
	19										0.000265148	0.000342278	0.000389029	0.000424326	0.00035628	0.000516835	0.000558016	0.000512658	0.000203265	0.000303986	0.000146948	0.000379258	4.61182e-05	8.10792e-08	7.35502e-08	1.76656e-08	1.71622e-08	9.18056e-09	4.78889e-09	0.00200944	0.00200944	0.00200944
	18										0.000354511	0.00041147	0.000431359	0.000361353	0.000539066	0.000703961	0.00051766	0.000221509	0.00032628	0.000153996	0.000328512	3.75982e-05	1.19209e-07	6.98182e-08	1.75324e-08	1.32589e-08	9.2569e-09	5.89207e-09	0.00238452	0.00238452	0.00238452	0.00238452
	17										0.0006532	0.000813838	0.000587123	0.000878753	0.00109496	0.000866303	0.000384342	0.000564387	0.000268828	0.000471896	6.98978e-05	1.5761e-07	1.05998e-07	3.49415e-08	2.11493e-08	1.80472e-08	1.06099e-08	0.0030165	0.0030165	0.0030165	0.0030165	2.737e-07
	16										0.00112225	0.000924154	0.0016406	0.00200753	0.00185728	0.000649928	0.00122391	0.000434518	0.00119492	0.000131597	3.7085e-07	2.31696e-07	7.01976e-08	4.77724e-08	2.71008e-08	1.27197e-08	0.0059631	0.00567209	0.0059631	0.00570274	4.41016e-07	0.00572906
	15										0.000636556	0.000727946	0.000968371	0.000893167	0.000312336	0.000465705	0.000225539	0.000535526	8.32372e-05	1.47838e-07	1.34826e-07	3.01563e-08	2.40858e-08	1.54895e-08	8.16871e-09	0.00257409	0.00257409	0.00257409	0.00257409	3.0833e-07	0.00257409	0.00257409
	14										0.000818924	0.00126619	0.000989493	0.000456674	0.000654598	0.00029982	0.000764201	8.81099e-05	2.33761e-07	1.70224e-07	3.87021e-08	2.78128e-08	1.55733e-08	9.98458e-09	0.00306932	0.00306932	0.00306932	0.00306932	4.30195e-07	0.00306932	0.00306932	0.00306932
	13										0.0019161	0.0015849	0.000628057	0.000779653	0.000384839	0.00100998	0.000137635	2.81823e-07	2.62395e-07	5.71853e-08	2.66162e-08	2.59876e-08	1.59282e-08	0.00459335	0.00459335	0.00459335	0.00459335	4.89417e-07	0.00459335	0.00459335	0.00459335	0.00459335
	12										0.0014861	0.000400043	0.000794194	0.000459564	0.000843754	6.06258e-05	1.8993e-07	1.54409e-07	5.59458e-08	3.06992e-08	1.98723e-08	1.08489e-08	0.0036012	0.0036012	0.0036012	0.0036012	3.75405e-07	0.0036012	0.0036012	0.0036012	0.0036012	3.78037e-07
	11										0.000168655	0.000281125	0.000148186	0.000382149	3.83899e-05	8.12291e-08	4.81366e-08	2.01381e-08	9.35704e-09	8.47608e-09	5.61118e-09	0.00155731	0.00155731	0.00154735	0.00155731	1.3601e-07	0.00154735	0.00154735	0.00154735	0.00154735	1.1966e-07	0.00154735
	10										0.000785255	0.000449322	0.00129185	0.000103479	1.71563e-07	1.37641e-07	4.42678e-08	2.18838e-08	2.30058e-08	1.36884e-08	0.00388096	0.00388096	0.00388096	0.00388096	4.16646e-07	0.00388096	0.00388096	0.00388096	0.00388096	3.30958e-07	0.00388096	0.00388096
	9										0.000162952	0.00041639	2.71989e-05	6.77591e-08	4.11421e-08	2.31878e-08	1.0442e-08	9.88327e-09	5.91492e-09	0.0011651	0.0011651	0.0011651	0.0011651	1.37695e-07	0.0011651	0.0011651	0.0011651	0.0011651	1.57426e-07	0.0011651	0.0011651	0.0011651
	8										0.000631272	5.54964e-05	1.11626e-07	5.33993e-08	2.24704e-08	1.36743e-08	1.17796e-08	8.10415e-09	0.00168831	0.00168831	0.00168831	0.00168831	1.85148e-07	0.00168831	0.00168831	0.00168831	0.00168831	2.09175e-07	0.00168831	0.00167148	0.00168831	0.0016596
	7										5.60604e-05	1.16462e-07	8.02679e-08	2.67671e-08	1.54037e-08	1.49026e-08	8.42256e-09	0.00181917	0.00181917	0.00181917	0.00181917	2.33062e-07	0.00181917	0.00181917	0.00181917	0.00181917	2.45175e-07	0.00181744	0.00181744	0.00181744	0.00181744	1.97608e-07
	6										1.31348e-07	1.08051e-07	3.95493e-08	1.98004e-08	2.39852e-08	1.06022e-08	0.00236728	0.00222848	0.00236728	0.00222848	3.04468e-07	0.00222848	0.00222848	0.00222848	0.00222848	3.04468e-07	0.00222848	0.00222848	0.00222848	0.00222848	3.24004e-07	0.00222848
	5										9.29578e-08	3.75177e-08	2.23009e-08	1.82235e-08	1.20198e-08	0.0020548	0.0020548	0.0020548	0.0020548	2.90595e-07	0.0020548	0.00201443	0.00201443	0.00201443	2.6781e-07	0.00201443	0.00201443	0.00201443	0.00201443	3.29846e-07	0.00201443	0.00201443
	4										2.62849e-08	1.39132e-08	1.29427e-08	9.35183e-09	0.00160644	0.00160644	0.00160644	0.00160644	2.66961e-07	0.00160644	0.00160644	0.00160644	0.00160644	2.45206e-07	0.00160644	0.00160644	0.00160644	0.00160644	2.74498e-07	0.00160644	0.00160644	0.00160644
	3										2.44094e-08	1.6976e-08	1.06331e-08	0.00223227	0.00223227	0.00223227	0.00223227	3.02778e-07	0.00223227	0.00223227	0.00223227	0.00223227	3.02778e-07	0.00223227	0.00223227	0.00223227	0.00223227	3.02778e-07	0.00223227	0.00223227	0.00223227	0.0021509
	2										4.7864e-08	2.62252e-08	0.00503412	0.00495885	0.00503412	0.00495885	8.04512e-07	0.00495885	0.00495885	0.00495885	0.00495885	6.80744e-07	0.00495885	0.00495885	0.00495885	0.00495885	8.15808e-07	0.00495885	0.00495885	0.00495885	0.00495885	8.88e-07
	1										9.03291e-09	0.00128972	0.00129503	0.00129503	0.00129503	2.5492e-07	0.00129503	0.00129503	0.00129503	0.00129503	1.56143e-07	0.00129503	0.00129503	0.00129503	0.00129503	1.9155e-07	0.00129503	0.00129503	0.00129503	0.00129503	2.08965e-07	0.00128972
	0										0.00269803	0.00254721	0.00269803	0.00269378	7.21898e-07	0.00269378	0.00269803	0.00269378	0.00269803	6.74843e-07	0.00269803	0.00269378	0.00269803	0.00269378	6.55001e-07	0.00269378	0.00269378	0.00269378	0.00269378	6.50808e-07	0.00269378	0.00269378

## Sheet: Stomach
Stomach
Rows are ages 84 backwards to 0 by 1 year intervals
Columns are years from 2010 to 2040 in 1 year intervals
Rate of Cancer		Year
		2010	2011	2012	2013	2014	2015	2016	2017	2018	2019	2020	2021	2022	2023	2024	2025	2026	2027	2028	2029	2030	2031	2032	2033	2034	2035	2036	2037	2038	2039	2040
Age	84	5.64426	8.21555e-07	6.26275e-07	0.888044	1.37485	2.13029	0.914362	1.57865	0.543714	0.380863	0.390765	0.543192	0.891937	0.614525	0.504653	0.225331	0.42345	0.355758	0.285891	0.471819	0.171961	0.0934667	0.207038	1.3368e-07	0.450661	0.259575	0.210817	0.312054	0.290463	0.332129	0.630173
	83	5.23071e-07	4.95987e-07	0.511555	0.782726	2.23071	0.710315	0.713102	0.903795	0.179603	0.283921	0.394671	0.648062	0.4465	0.36667	0.163721	0.30767	0.258486	0.207722	0.342813	0.124943	0.0679109	0.150429	9.71289e-08	0.327441	0.188602	0.153175	0.226731	0.211044	0.241318	0.45787	0.300206
	82	9.12511e-07	1.17069	1.3029	3.66981	2.14931	1.60077	1.17972	0.862696	0.38689	0.828633	1.36064	0.937451	0.769843	0.343741	0.645968	0.542704	0.436124	0.719754	0.262325	0.142582	0.315834	2.03927e-07	0.687479	0.395979	0.321599	0.476034	0.443098	0.506659	0.961322	0.630299	0.555906
	81	0.284428	0.393753	0.806692	0.46694	0.639645	0.349718	0.148706	0.24541	0.149112	0.377252	0.259918	0.213447	0.0953057	0.179102	0.150471	0.12092	0.199559	0.0727323	0.0395325	0.0875684	5.6541e-08	0.190611	0.109789	0.0891668	0.131986	0.122854	0.140477	0.266537	0.174757	0.154131	0.107494
	80	0.63116	1.60844	0.677193	0.916826	0.921965	0.29084	0.279094	0.624029	0.447888	0.475457	0.39045	0.174339	0.327623	0.275249	0.221194	0.365046	0.133046	0.0723151	0.160185	1.03428e-07	0.348676	0.200833	0.163109	0.241436	0.224731	0.256968	0.487564	0.319675	0.281945	0.196634	0.377477
	79	2.60077	1.36204	1.34128	1.33304	0.773448	0.550625	0.715884	1.89078	0.569417	0.720478	0.321699	0.604547	0.507904	0.408158	0.673601	0.245504	0.13344	0.295582	1.90851e-07	0.643395	0.370588	0.300977	0.445509	0.414685	0.47417	0.899679	0.589882	0.520259	0.36284	0.696539	0.648629
	78	1.71918	2.10586	1.52233	0.872959	1.14305	1.10251	1.69322	1.87645	0.673555	0.463381	0.870801	0.731595	0.587919	0.970268	0.353628	0.192209	0.425762	2.74905e-07	0.926759	0.533802	0.433534	0.641721	0.597321	0.683004	1.29592	0.849677	0.749392	0.522642	1.00331	0.934299	0.605546
	77	1.71284	1.5402	0.642413	0.831352	1.47485	1.68038	1.08284	1.43032	0.279155	0.808283	0.679072	0.54571	0.900609	0.32824	0.17841	0.395195	2.55169e-07	0.860224	0.495478	0.402409	0.595649	0.554437	0.633969	1.20288	0.788676	0.695591	0.485119	0.931278	0.867222	0.562071	0.351881
	76	0.587692	0.304909	0.287008	0.503216	1.05454	0.504134	0.387212	0.278096	0.228433	0.295698	0.237626	0.392165	0.14293	0.0776874	0.172085	1.11112e-07	0.374579	0.215753	0.175227	0.259372	0.241426	0.276058	0.523786	0.343424	0.302891	0.211242	0.405519	0.377627	0.244751	0.153225	0.420764
	75	0.982985	1.15094	1.4678	3.03999	2.67303	1.52312	0.636082	1.9227	0.706068	0.874238	1.44279	0.525847	0.285816	0.63311	4.08786e-07	1.3781	0.793766	0.644667	0.954242	0.888219	1.01563	1.92703	1.26347	1.11435	0.777171	1.49193	1.38931	0.900449	0.563721	1.54801	0.391929
	74	0.549261	0.871314	1.3126	1.14068	1.19548	0.370382	0.650998	0.879729	0.309014	0.78576	0.286382	0.155658	0.344798	2.22629e-07	0.750525	0.432293	0.351092	0.51969	0.483733	0.553123	1.04948	0.688101	0.606886	0.423255	0.812518	0.75663	0.490394	0.307008	0.843063	0.213448	0.34278
	73	1.23715	2.31827	1.46537	1.51783	0.864926	1.12781	0.886215	1.14552	0.826343	0.464037	0.25222	0.558692	3.60735e-07	1.21611	0.700464	0.56889	0.842077	0.783814	0.89625	1.70052	1.11496	0.983365	0.685819	1.31656	1.226	0.794607	0.497459	1.36605	0.34586	0.555422	0.37109
	72	0.982028	0.772125	0.581726	0.32762	0.785739	0.458045	0.344274	0.913895	0.145591	0.121927	0.270079	1.74384e-07	0.587884	0.338614	0.275009	0.407071	0.378906	0.433259	0.822056	0.538987	0.475372	0.331534	0.636443	0.592666	0.384124	0.240478	0.660368	0.167193	0.268498	0.17939	0.178502
	71	0.448779	0.420576	0.172286	0.408371	0.437858	0.244151	0.376862	0.22093	0.0524885	0.179141	1.15667e-07	0.389937	0.224599	0.182411	0.270006	0.251325	0.287376	0.545261	0.357505	0.315309	0.219903	0.422146	0.393109	0.254785	0.159507	0.438016	0.110898	0.178092	0.118987	0.118399	0.107709
	70	1.17236	0.597377	1.02993	1.09139	1.11932	1.28176	0.43693	0.381994	0.369856	3.67948e-07	1.24042	0.714468	0.580264	0.858913	0.799485	0.914169	1.73452	1.13725	1.00303	0.699531	1.34288	1.25051	0.810494	0.507405	1.39336	0.352775	0.566527	0.378509	0.376636	0.342632	0.142826
	69	0.532556	1.1421	0.880306	0.892285	1.87934	0.475268	0.24161	0.860845	2.42954e-07	1.26196	0.726873	0.590339	0.873825	0.813366	0.93004	1.76464	1.157	1.02044	0.711676	1.3662	1.27223	0.824565	0.516214	1.41756	0.3589	0.576362	0.385081	0.383175	0.348581	0.145305	0.0602638
	68	1.03282	0.990229	0.730061	1.5197	0.70687	0.26659	0.552315	5.73615e-07	0.845255	0.750132	0.609229	0.901786	0.839393	0.959801	1.8211	1.19402	1.05309	0.734449	1.40991	1.31294	0.850951	0.532732	1.46292	0.370384	0.594806	0.397403	0.395436	0.359735	0.149955	0.0621922	0.0988261
	67	0.586111	0.537508	0.813835	0.374124	0.259519	0.398878	2.40883e-07	1.30619	0.328854	0.411513	0.609125	0.56698	0.648312	1.23009	0.806519	0.711328	0.496095	0.952347	0.886842	0.574788	0.359842	0.988149	0.250182	0.40177	0.268432	0.267103	0.242988	0.101289	0.0420086	0.0667536	0.0956104
	66	0.404387	0.761605	0.254661	0.174587	0.493552	2.2112e-07	0.697205	0.645939	0.229307	0.522971	0.486787	0.556615	1.05611	0.692445	0.610718	0.425927	0.817647	0.761407	0.49349	0.308946	0.848385	0.214796	0.344944	0.230465	0.229324	0.20862	0.0869631	0.0360669	0.0573119	0.0820873	0.175728
	65	0.743351	0.309177	0.154174	0.430753	3.54953e-07	0.830297	0.447297	0.584327	0.378061	0.542202	0.619979	1.17633	0.771272	0.680241	0.474414	0.910727	0.848085	0.549668	0.344116	0.944964	0.239248	0.384212	0.2567	0.25543	0.232369	0.0968628	0.0401727	0.0638363	0.091432	0.195732	0.0413332
	64	0.210852	0.130787	0.265787	2.16458e-07	0.931289	0.372199	0.282728	0.673145	0.273876	0.48251	0.915502	0.600256	0.52941	0.369221	0.70879	0.660037	0.427789	0.267815	0.735436	0.186199	0.29902	0.199782	0.198793	0.180845	0.0753853	0.0312652	0.0496817	0.0711586	0.152332	0.0321683	0.108606
	63	0.13804	0.348945	2.06705e-07	0.878938	0.646097	0.364098	0.504071	0.754693	0.377198	1.10271	0.722998	0.637665	0.44472	0.853725	0.795003	0.515264	0.322578	0.885819	0.224273	0.360164	0.240634	0.239443	0.217825	0.0908002	0.0376583	0.0598407	0.0857093	0.183481	0.0387461	0.130814	0.0373276
	62	0.0553303	4.07698e-08	0.126095	0.0916086	0.0949523	0.097523	0.084902	0.156153	0.129505	0.130828	0.115387	0.0804733	0.154484	0.143858	0.0932384	0.0583713	0.160291	0.0405829	0.0651726	0.0435433	0.0433278	0.039416	0.0164305	0.00681437	0.0108283	0.0155093	0.0332015	0.00701121	0.0236712	0.00675452	0.0222678
	61	6.59014e-08	0.253534	0.133976	0.137244	0.259265	0.167449	0.179081	0.546537	0.156632	0.212849	0.148445	0.284969	0.265368	0.171993	0.107675	0.295682	0.0748614	0.120221	0.0803223	0.0799248	0.0727089	0.0303087	0.0125702	0.0199745	0.0286093	0.0612452	0.0129333	0.0436652	0.0124598	0.0410764	0.0302526
	60	0.329079	0.216308	0.161173	0.300912	0.35746	0.28361	0.503296	0.530785	0.204624	0.219882	0.422104	0.393071	0.25476	0.159491	0.437972	0.110887	0.178075	0.118976	0.118387	0.107698	0.044894	0.0186193	0.0295869	0.0423769	0.0907181	0.0191571	0.0646781	0.0184557	0.0608435	0.044811	0.00882365
	59	0.201278	0.186551	0.253337	0.297429	0.434036	0.571423	0.350416	0.497115	0.151543	0.448232	0.417401	0.27053	0.169363	0.465082	0.117751	0.189097	0.12634	0.125715	0.114365	0.0476729	0.0197718	0.0314182	0.045	0.0963335	0.0203429	0.0686816	0.0195981	0.0646097	0.0475848	0.00936983	0.0344336
	58	0.0612108	0.103397	0.0882975	0.127347	0.308367	0.140289	0.115725	0.12982	0.108932	0.156294	0.101299	0.0634173	0.174148	0.0440912	0.0708066	0.0473075	0.0470734	0.0428234	0.0178509	0.00740346	0.0117644	0.0168501	0.0360716	0.00761731	0.0257175	0.00733843	0.0241928	0.0178179	0.00350849	0.0128935	0.00638829
	57	0.139921	0.148629	0.155918	0.373141	0.312232	0.191078	0.124639	0.38486	0.156652	0.156435	0.0979354	0.268937	0.0680899	0.109347	0.0730569	0.0726954	0.0661322	0.0275671	0.0114332	0.0181678	0.0260215	0.0557054	0.0117634	0.0397156	0.0113327	0.0373609	0.0275162	0.00541816	0.0199114	0.00986543	0.00647249
	56	0.12939	0.168839	0.293903	0.243056	0.273582	0.132392	0.237706	0.356049	0.100868	0.097296	0.267181	0.0676455	0.108633	0.07258	0.0722208	0.0657005	0.0273872	0.0113585	0.0180492	0.0258517	0.0553418	0.0116866	0.0394563	0.0112588	0.037117	0.0273366	0.00538279	0.0197815	0.00980103	0.00643024	0.016459
	55	0.146641	0.317517	0.190995	0.212471	0.189113	0.251901	0.219397	0.228723	0.0625889	0.264816	0.0670468	0.107671	0.0719377	0.0715816	0.065119	0.0271448	0.011258	0.0178894	0.0256229	0.054852	0.0115832	0.0391071	0.0111591	0.0367885	0.0270946	0.00533515	0.0196064	0.00971429	0.00637333	0.0163134	0.0131665
	54	0.476277	0.356365	0.288355	0.253657	0.621446	0.401544	0.243413	0.245112	0.294211	0.11477	0.184311	0.123142	0.122533	0.11147	0.0464663	0.0192713	0.030623	0.043861	0.0938952	0.019828	0.0669432	0.0191021	0.0629743	0.0463804	0.00913267	0.0335621	0.0166288	0.0109098	0.0279251	0.0225383	0.005774
	53	0.11435	0.115093	0.0736414	0.17831	0.211911	0.0953002	0.0558017	0.246477	0.0272767	0.0674919	0.0450928	0.0448696	0.0408187	0.0170152	0.00705687	0.0112137	0.0160612	0.034383	0.00726071	0.0245136	0.00699489	0.0230602	0.0169838	0.00334424	0.0122899	0.00608922	0.003995	0.0102257	0.00825317	0.00211435	0.00651341
	52	0.199651	0.1589	0.279854	0.328705	0.271891	0.118107	0.303345	0.123534	0.0867148	0.089266	0.0888243	0.0808049	0.0336835	0.0139698	0.0221987	0.0317949	0.0680647	0.0143734	0.0485272	0.0138471	0.0456502	0.0336212	0.00662028	0.0243292	0.0120543	0.00790854	0.0202429	0.016338	0.00418558	0.012894	0.00690187
	51	0.170836	0.374256	0.31974	0.261386	0.20884	0.397925	0.0942289	0.243402	0.0710825	0.10898	0.0991406	0.0413267	0.0171398	0.0272358	0.0390096	0.0835095	0.0176349	0.0595387	0.0169892	0.0560088	0.0412503	0.00812251	0.0298498	0.0147895	0.00970309	0.0248363	0.0200453	0.00513534	0.0158198	0.008468	0.00565332
	50	0.0537366	0.0571057	0.0339561	0.0268131	0.0939687	0.016508	0.0247951	0.0266465	0.0115896	0.0162447	0.00677159	0.00280844	0.00446273	0.00639192	0.0136835	0.00288956	0.00975572	0.00278377	0.00917733	0.00675907	0.00133092	0.00489104	0.00242334	0.0015899	0.00406956	0.00328453	0.000841452	0.00259216	0.00138752	0.000926325	0.00599789
	49	2.8179e-07	2.08422e-07	1.19709e-07	4.1463e-07	1.33974e-07	1.49287e-07	9.32881e-08	1.4931e-07	5.93716e-08	3.81324e-08	1.5815e-08	2.51307e-08	3.59945e-08	7.70548e-08	1.62718e-08	5.49368e-08	1.56761e-08	5.16797e-08	3.80619e-08	7.4947e-09	2.75426e-08	1.36464e-08	8.95311e-09	2.29167e-08	1.8496e-08	4.73842e-09	1.45971e-08	7.81348e-09	5.21636e-09	3.37755e-08	1.29603e-08
	48	0.182327	0.130261	0.328172	0.104799	0.214787	0.0995729	0.0926693	0.1356	0.0247071	0.0157882	0.0250882	0.0359335	0.0769244	0.0162443	0.0548438	0.0156495	0.0515923	0.0379975	0.00748202	0.027496	0.0136233	0.00893796	0.0228779	0.0184647	0.0047304	0.0145723	0.00780026	0.00520753	0.0337184	0.0129384	0.101883
	47	0.0627562	0.196665	0.0456811	0.09253	0.0788978	0.0544739	0.0463494	0.0310771	0.00563376	0.0137934	0.0197561	0.0422928	0.00893105	0.0301529	0.00860407	0.0283653	0.0208909	0.00411359	0.0151172	0.00749006	0.00491406	0.0125782	0.0101518	0.00260076	0.00801183	0.00428856	0.00286308	0.0185383	0.00711347	0.0560147	0.0213481
	46	0.259771	0.0750554	0.110581	0.0931883	0.11834	0.0746995	0.0291237	0.0194284	0.0134945	0.02978	0.0637513	0.0134625	0.045452	0.0129696	0.0427572	0.0314906	0.00620074	0.0227874	0.0112904	0.00740736	0.0189601	0.0153027	0.00392033	0.0120769	0.00646449	0.00431576	0.0279442	0.0107227	0.0844354	0.0321796	0.042835
	45	0.141207	0.258783	0.158624	0.199085	0.231138	0.0668541	0.0259329	0.0662835	0.0414972	0.136874	0.0289039	0.0975852	0.0278457	0.0917996	0.0676101	0.013313	0.0489245	0.0242404	0.0159036	0.0407073	0.0328548	0.00841694	0.025929	0.0138792	0.00926591	0.0599961	0.0230216	0.181283	0.0690896	0.0919666	0.040222
	44	0.558706	0.425989	0.388885	0.446222	0.237387	0.0683138	0.10153	0.233907	0.218872	0.0712136	0.240431	0.0686064	0.226176	0.166578	0.0328006	0.12054	0.0597236	0.0391833	0.100295	0.0809477	0.0207377	0.063884	0.0341957	0.0228294	0.147819	0.0567208	0.446645	0.170223	0.226588	0.0990993	0.339818
	43	0.25489	0.289438	0.241568	0.127011	0.0672269	0.0741237	0.0992973	0.341916	0.0315601	0.164174	0.0468465	0.15444	0.113745	0.0223972	0.0823086	0.0407811	0.0267555	0.0684843	0.0552735	0.0141603	0.0436219	0.0233499	0.0155886	0.100935	0.0387306	0.304983	0.116234	0.154721	0.067668	0.232038	0.230715
	42	0.466422	0.484221	0.185183	0.096872	0.196454	0.195241	0.390916	0.132781	0.195951	0.0861508	0.284015	0.209176	0.0411885	0.151366	0.0749964	0.0492034	0.125943	0.101648	0.0260408	0.0802208	0.0429404	0.0286675	0.18562	0.0712257	0.560863	0.213754	0.284532	0.124441	0.426717	0.424286	0.234704
	41	0.171902	0.0817744	0.0311149	0.0623633	0.113995	0.169328	0.0334437	0.181618	0.0226525	0.115063	0.0847436	0.0166867	0.0613227	0.0303833	0.0199338	0.0510232	0.0411807	0.0105499	0.0324998	0.0173965	0.011614	0.0752001	0.0288557	0.227223	0.086598	0.115272	0.050415	0.172876	0.171891	0.0950858	0.0784373
	40	0.0999468	0.0473044	0.0689628	0.124586	0.340377	0.0498741	0.15749	0.0722842	0.104162	0.1182	0.0232745	0.0855326	0.0423784	0.0278035	0.0711668	0.0574386	0.014715	0.0453306	0.0242645	0.0161992	0.104889	0.0402477	0.316929	0.120786	0.160781	0.0703185	0.241126	0.239752	0.132625	0.109404	0.0729189
	39	0.0577841	0.104786	0.137693	0.371791	0.100199	0.234729	0.0626457	0.332194	0.106941	0.0324449	0.119233	0.0590759	0.0387584	0.0992071	0.0800699	0.0205128	0.0631912	0.0338249	0.0225818	0.146216	0.0561056	0.441801	0.168377	0.22413	0.0980245	0.336132	0.334217	0.18488	0.15251	0.10165	0.136275
	38	0.0159964	0.0261464	0.0513516	0.0136777	0.0589343	0.0116686	0.0359793	0.0426227	0.00366849	0.0207719	0.0102917	0.00675218	0.0172831	0.0139491	0.00357358	0.0110087	0.0058927	0.00393403	0.0254726	0.00977429	0.0769671	0.0293334	0.0390463	0.0170771	0.0585583	0.0582246	0.0322084	0.0265691	0.0177086	0.0237408	0.0351762
	37	0.0377721	0.0922771	0.0178775	0.0761305	0.0277242	0.0634192	0.0436858	0.0138364	0.0222257	0.016967	0.0111317	0.028493	0.0229967	0.00589143	0.018149	0.00971476	0.00648567	0.0419942	0.016114	0.126889	0.0483592	0.064372	0.0281534	0.0965397	0.0959895	0.0530991	0.043802	0.0291945	0.0391392	0.0579918	0.0659668
	36	0.106988	0.0257828	0.079861	0.028743	0.120932	0.0618004	0.0113816	0.0672779	0.0145703	0.0147286	0.0376998	0.0304274	0.00779508	0.0240133	0.0128538	0.00858134	0.0555635	0.0213207	0.167889	0.0639851	0.085172	0.0372504	0.127734	0.127006	0.0702566	0.0579554	0.0386279	0.0517859	0.0767303	0.0872822	0.04654
	35	0.0631967	0.24349	0.0637429	0.265056	0.249136	0.034039	0.116998	0.0932414	0.0267391	0.105454	0.0851114	0.0218044	0.06717	0.0359546	0.0240037	0.155422	0.0596383	0.469619	0.178979	0.238243	0.104197	0.357296	0.35526	0.196521	0.162113	0.10805	0.144855	0.21463	0.244145	0.130181	0.218285
	34	0.128657	0.0418953	0.126714	0.117712	0.0295808	0.0754291	0.0349544	0.0368871	0.04127	0.0513214	0.0131478	0.0405029	0.0216803	0.014474	0.093718	0.0359613	0.283176	0.107923	0.143658	0.0628295	0.215446	0.214219	0.118501	0.0977524	0.0651531	0.0873464	0.12942	0.147217	0.0784981	0.131624	0.0716249
	33	0.0062865	0.023651	0.0159808	0.00396904	0.018615	0.00639963	0.00392699	0.0161679	0.00570379	0.00225142	0.00693567	0.00371251	0.00247851	0.0160482	0.00615798	0.0484907	0.0184806	0.0245999	0.0107589	0.0368928	0.0366826	0.0202919	0.016739	0.0111567	0.0149571	0.0221617	0.0252093	0.0134419	0.0225391	0.012265	0.0155298
	32	0.0143824	0.0120882	0.00218374	0.0101222	0.00640053	0.00291373	0.00697552	0.00905566	0.00101405	0.00481313	0.00257637	0.00172001	0.0111369	0.00427344	0.033651	0.0128249	0.0170715	0.00746631	0.0256024	0.0254565	0.0140819	0.0116163	0.00774242	0.0103798	0.0153795	0.0174945	0.00932828	0.0156414	0.0085115	0.0107772	0.0137736
	31	0.0652203	0.0146556	0.049412	0.0308795	0.0258554	0.0459206	0.0346644	0.0142842	0.0192341	0.0158631	0.0105904	0.0685718	0.0263123	0.207195	0.0789651	0.105112	0.0459713	0.157638	0.15674	0.0867047	0.0715237	0.0476714	0.0639099	0.0946941	0.107716	0.0574357	0.0963069	0.0524067	0.0663571	0.0848062	0.149044
	30	0.0460993	0.193332	0.0878809	0.0727233	0.237562	0.13304	0.0318777	0.157956	0.0369572	0.0380154	0.246147	0.094451	0.74375	0.283454	0.377312	0.165019	0.565862	0.562637	0.311237	0.256743	0.171122	0.229412	0.339915	0.38666	0.206172	0.345705	0.18812	0.238197	0.304422	0.535012	0.356721
	29	0.172323	0.097435	0.0586472	0.189343	0.19503	0.0346685	0.0998888	0.086003	0.0250969	0.250375	0.0960737	0.756527	0.288324	0.383795	0.167854	0.575583	0.572303	0.316584	0.261154	0.174062	0.233353	0.345755	0.393303	0.209714	0.351644	0.191352	0.242289	0.309652	0.544204	0.36285	0.43664
	28	0.0450655	0.033741	0.0792342	0.0806608	0.0263721	0.0563709	0.0282218	0.0303057	0.0857714	0.0507098	0.399312	0.152184	0.202575	0.0885973	0.303806	0.302074	0.1671	0.137843	0.0918737	0.123169	0.182497	0.207594	0.110692	0.185606	0.101	0.127885	0.163441	0.287243	0.19152	0.230468	0.217385
	27	0.0385201	0.112518	0.0833157	0.0269219	0.105844	0.0393118	0.0245468	0.255651	0.0428788	0.520236	0.19827	0.263921	0.115427	0.395807	0.393552	0.217703	0.179586	0.119696	0.160468	0.237763	0.27046	0.144213	0.241813	0.131586	0.166613	0.212936	0.374229	0.249518	0.300261	0.283215	0.0585612
	26	0.0684501	0.0630462	0.0148181	0.0575768	0.0393327	0.0182203	0.110342	0.0681035	0.234408	0.137647	0.183225	0.0801342	0.274785	0.273219	0.151138	0.124676	0.0830977	0.111404	0.165065	0.187764	0.100118	0.167876	0.091352	0.115669	0.147829	0.259805	0.173226	0.208453	0.196619	0.0406555	0.38089
	25	0.0333277	0.0097436	0.0275377	0.0185922	0.015841	0.0711696	0.0255421	0.323515	0.0538932	0.110532	0.0483417	0.165767	0.164822	0.0911756	0.0752117	0.0501295	0.0672053	0.0995769	0.113271	0.0603973	0.101273	0.055109	0.0697788	0.0891792	0.15673	0.1045	0.125752	0.118613	0.0245259	0.229776	0.0641746
	24	0.00216202	0.00760064	0.00373256	0.00314307	0.0259726	0.00691522	0.0509303	0.0312212	0.0181656	0.0122411	0.0419756	0.0417364	0.0230875	0.0190452	0.0126938	0.0170178	0.0252149	0.0286825	0.0152939	0.0256444	0.0139547	0.0176694	0.022582	0.0396872	0.0264616	0.0318429	0.0300352	0.00621045	0.058184	0.0162503	0.0259785
	23	0.0071865	0.00438991	0.00268878	0.0219591	0.0107536	0.058756	0.0209439	0.0448429	0.00857256	0.0452921	0.045034	0.0249117	0.02055	0.0136968	0.0183624	0.0272072	0.0309487	0.0165022	0.0276706	0.0150573	0.0190655	0.0243662	0.0428229	0.0285523	0.0343588	0.0324083	0.00670115	0.0627812	0.0175343	0.0280311	0.0276553
	22	0.00578514	0.00440753	0.0261823	0.012672	0.127348	0.0336764	0.0419269	0.0294947	0.0442082	0.0677263	0.0374645	0.0309049	0.0205985	0.027615	0.0409167	0.0465435	0.0248176	0.0416136	0.0226446	0.0286725	0.0366442	0.0644011	0.0429396	0.051672	0.0487386	0.0100778	0.0944161	0.0263697	0.0421557	0.0415906	0.0824975
	21	0.000707172	0.00522539	0.00183954	0.0182706	0.0088866	0.00820789	0.00335749	0.0185186	0.00804839	0.00685976	0.00565869	0.00377158	0.00505631	0.00749184	0.00852212	0.0045441	0.00761945	0.00414622	0.00524993	0.00670955	0.0117918	0.00786225	0.00946114	0.00892403	0.00184525	0.0172876	0.00482829	0.00771871	0.00761524	0.0151053	0.00910862
	20	0.00658026	0.00288147	0.0208167	0.0100067	0.0169995	0.00515879	0.0165452	0.0264611	0.00639815	0.00813202	0.00542009	0.00726635	0.0107664	0.012247	0.00653027	0.0109498	0.00595848	0.0075446	0.0096422	0.0169459	0.0112987	0.0135965	0.0128246	0.00265178	0.0248438	0.00693867	0.0110925	0.0109438	0.0217076	0.0130899	0.0130899
	19	0.00357996	0.0321704	0.0112484	0.0188857	0.0105413	0.0250811	0.0233246	0.0207536	0.00748315	0.00768473	0.0103024	0.0152649	0.0173641	0.00925877	0.0155249	0.00844808	0.0106969	0.013671	0.0240263	0.0160196	0.0192774	0.018183	0.00375976	0.0352241	0.00983782	0.0157272	0.0155163	0.0307776	0.0185591	0.0185591	0.0185591
	18	0.0141522	0.00615515	0.00751681	0.00414659	0.0181465	0.0125196	0.00647741	0.00859461	0.0025039	0.00517207	0.00766336	0.00871722	0.00464813	0.00779388	0.00424114	0.00537012	0.00686316	0.0120618	0.00804224	0.00967774	0.00912834	0.00188749	0.0176834	0.00493883	0.00789542	0.00778958	0.0154511	0.00931715	0.00931715	0.00931715	0.00931715
	17	0.00606318	0.00921037	0.00369563	0.0159841	0.020283	0.00778526	0.00600661	0.00643954	0.00377353	0.0086147	0.00979939	0.00522516	0.00876143	0.00476764	0.00603677	0.00771516	0.0135592	0.00904062	0.0108791	0.0102615	0.00212181	0.0198786	0.00555194	0.00887557	0.00875659	0.0173692	0.0104738	0.0104738	0.0104738	0.0104738	0.0123428
	16	0.0414369	0.0206814	0.0650628	0.0815971	0.0576055	0.0329723	0.0205545	0.0443235	0.028706	0.0503116	0.0268268	0.0449826	0.0244778	0.0309937	0.0396109	0.0696149	0.046416	0.0558553	0.0526844	0.0108937	0.10206	0.0285046	0.0455686	0.0449577	0.0891764	0.0537741	0.0537741	0.0537741	0.0537741	0.0633701	0.0537741
	15	0.00272803	0.0106754	0.00973818	0.00679461	0.00715316	0.00330814	0.00414805	0.0098859	0.00491539	0.00403827	0.00677129	0.00368468	0.00466553	0.00596268	0.0104792	0.00698706	0.00840797	0.00793065	0.00163984	0.0153632	0.00429083	0.0068595	0.00676755	0.0134238	0.00809469	0.00809469	0.00809469	0.00809469	0.00953919	0.00809469	0.00809469
	14	0.0385121	0.0436992	0.0221776	0.0230752	0.0196281	0.0182586	0.025303	0.0462965	0.0107903	0.0278769	0.0151696	0.0192077	0.0245479	0.0431422	0.0287652	0.034615	0.0326499	0.00675111	0.0632493	0.017665	0.0282401	0.0278615	0.055265	0.0333253	0.0333253	0.0333253	0.0333253	0.0392721	0.0333253	0.0333253	0.0333253
	13	0.0123437	0.00779232	0.00589727	0.00495773	0.00848242	0.00872073	0.00927814	0.00795754	0.00583227	0.00488994	0.00619162	0.00791306	0.013907	0.00927252	0.0111582	0.0105248	0.00217623	0.0203885	0.00569436	0.00910324	0.00898121	0.0178148	0.0107425	0.0107425	0.0107425	0.0107425	0.0126595	0.0107425	0.0107425	0.0107425	0.0107425
	12	0.0124158	0.011688	0.007147	0.0120853	0.0228528	0.0180375	0.00899552	0.0242616	0.00577074	0.0112582	0.0143883	0.025287	0.0168602	0.0202889	0.0191371	0.00395704	0.0370724	0.010354	0.0165524	0.0163305	0.0323926	0.019533	0.019533	0.019533	0.019533	0.0230186	0.019533	0.019533	0.019533	0.019533	0.019533
	11	0.0138735	0.0105524	0.0129789	0.024256	0.0352131	0.0130281	0.0204318	0.0178836	0.00989778	0.0194901	0.0342534	0.0228385	0.0274831	0.0259229	0.00536014	0.0502176	0.0140254	0.0224216	0.022121	0.0438784	0.0264591	0.0264591	0.0264591	0.0264591	0.0311807	0.0264591	0.0264591	0.0264591	0.0264591	0.0264591	0.0264591
	10	0.0101482	0.0155259	0.0211052	0.0302812	0.0206063	0.0239747	0.012202	0.0248514	0.0138827	0.0375923	0.0250648	0.030162	0.0284498	0.00588263	0.0551127	0.0153926	0.0246072	0.0242773	0.0481556	0.0290382	0.0290382	0.0290382	0.0290382	0.0342201	0.0290382	0.0290382	0.0290382	0.0290382	0.0290382	0.0290382	0.0290382
	9	0.00902057	0.0152527	0.0159178	0.0107055	0.0229092	0.00865002	0.0102439	0.0210584	0.0161769	0.0166188	0.0199984	0.0188631	0.00390037	0.0365415	0.0102058	0.0163154	0.0160966	0.0319287	0.0192533	0.0192533	0.0192533	0.0192533	0.022689	0.0192533	0.0192533	0.0192533	0.0192533	0.0192533	0.0192533	0.0192533	0.0192533
	8	0.00667431	0.00866411	0.0042384	0.00896398	0.00622525	0.00546935	0.00653771	0.0184812	0.00538616	0.00998649	0.00941956	0.00194771	0.0182475	0.00509639	0.00814731	0.00803809	0.0159441	0.0096144	0.0096144	0.0096144	0.0096144	0.0113301	0.0096144	0.0096144	0.0096144	0.0096144	0.0096144	0.0096144	0.0096144	0.0096144	0.0096144
	7	0.0208375	0.0126796	0.0195055	0.0133879	0.0216341	0.0191848	0.0315351	0.0338203	0.0177892	0.025853	0.0053457	0.0500824	0.0139876	0.0223612	0.0220615	0.0437603	0.0263878	0.0263878	0.0263878	0.0263878	0.0310967	0.0263878	0.0263878	0.0263878	0.0263878	0.0263878	0.0263878	0.0263878	0.0263878	0.0263878	0.0263878
	6	0.00949953	0.0181776	0.00907491	0.0144933	0.0236393	0.028827	0.0179769	0.034796	0.014346	0.00457046	0.0428194	0.0119591	0.0191184	0.0188621	0.0374141	0.022561	0.022561	0.022561	0.022561	0.026587	0.022561	0.022561	0.022561	0.022561	0.022561	0.022561	0.022561	0.022561	0.022561	0.022561	0.022561
	5	0.00687269	0.0042679	0.00495784	0.00799202	0.0179255	0.00829306	0.00933385	0.0141611	0.00127989	0.0184752	0.00515999	0.00824898	0.00813839	0.016143	0.00973437	0.00973437	0.00973437	0.00973437	0.0114715	0.00973437	0.00973437	0.00973437	0.00973437	0.00973437	0.00973437	0.00973437	0.00973437	0.00973437	0.00973437	0.00973437	0.00973437
	4	0.0109752	0.0158589	0.0185948	0.0412195	0.0350747	0.0292866	0.0258367	0.00859305	0.0351893	0.0151428	0.0242079	0.0238834	0.0473743	0.0285671	0.0285671	0.0285671	0.0285671	0.0336649	0.0285671	0.0285671	0.0285671	0.0285671	0.0285671	0.0285671	0.0285671	0.0285671	0.0285671	0.0285671	0.0285671	0.0285671	0.0285671
	3	0.00669054	0.00975799	0.0157335	0.0132317	0.0203207	0.0132995	0.00257203	0.0387592	0.00473169	0.0116548	0.0114986	0.0228081	0.0137535	0.0137535	0.0137535	0.0137535	0.0162078	0.0137535	0.0137535	0.0137535	0.0137535	0.0137535	0.0137535	0.0137535	0.0137535	0.0137535	0.0137535	0.0137535	0.0137535	0.0137535	0.0137535
	2	0.00779497	0.0156337	0.0095632	0.0145152	0.017473	0.00250691	0.0219669	0.00986838	0.00689573	0.0104823	0.0207923	0.0125379	0.0125379	0.0125379	0.0125379	0.0147753	0.0125379	0.0125379	0.0125379	0.0125379	0.0125379	0.0125379	0.0125379	0.0125379	0.0125379	0.0125379	0.0125379	0.0125379	0.0125379	0.0125379	0.0125379
	1	0.0122619	0.00932997	0.0103004	0.0122545	0.00323382	0.021022	0.00549139	0.0141205	0.00608938	0.0186104	0.0112222	0.0112222	0.0112222	0.0112222	0.0132248	0.0112222	0.0112222	0.0112222	0.0112222	0.0112222	0.0112222	0.0112222	0.0112222	0.0112222	0.0112222	0.0112222	0.0112222	0.0112222	0.0112222	0.0112222	0.0112222
	0	0.0128236	0.0176103	0.0152392	0.00397446	0.047521	0.00920921	0.0137697	0.0218514	0.0189456	0.0176023	0.0176023	0.0176023	0.0176023	0.0207434	0.0176023	0.0176023	0.0176023	0.0176023	0.0176023	0.0176023	0.0176023	0.0176023	0.0176023	0.0176023	0.0176023	0.0176023	0.0176023	0.0176023	0.0176023	0.0176023	0.0176023
Rate Upper		Year
		2010	2011	2012	2013	2014	2015	2016	2017	2018	2019	2020	2021	2022	2023	2024	2025	2026	2027	2028	2029	2030	2031	2032	2033	2034	2035	2036	2037	2038	2039	2040
Age	84										2.03792	2.44635	3.62023	5.63574	4.07453	3.64732	1.78179	3.83986	3.1342	2.7609	4.45398	1.78167	1.06612	2.10992	2.05003e-06	6.08313	3.2371	2.28784	3.4589	4.04676	4.65154	9.17331
	83										1.49213	2.09807	3.73704	2.70439	2.31597	1.12455	2.21629	2.09758	1.58021	3.08925	1.23225	0.609119	1.3015	1.40985e-06	3.59959	1.79932	1.76654	2.35828	2.26796	2.88399	6.32092	3.75491
	82										4.79639	7.26661	5.66432	4.96851	2.47613	4.75386	4.19179	3.04896	5.88513	2.55769	1.24796	2.85696	2.3421e-06	6.01663	3.84676	3.25955	5.31785	4.51168	6.03915	10.622	8.02968	7.23022
	81										1.72115	1.26643	1.34259	0.590883	1.04223	1.00636	0.95994	1.68827	0.649391	0.377648	0.781214	7.1749e-07	1.66223	0.863929	0.888261	1.45734	1.14535	1.47599	3.54355	2.18468	1.99344	1.36277
	80										1.94222	1.90049	0.922726	1.98215	1.76177	1.43459	2.43985	0.859148	0.481513	1.24747	1.0622e-06	2.71032	1.65499	1.33401	2.54268	2.33729	2.83698	5.9365	3.58721	3.74379	2.31762	4.88361
	79										3.43964	1.74016	3.30688	3.66092	2.61722	4.69388	1.72521	0.952069	2.32766	2.0473e-06	4.53892	2.9312	2.48399	3.94398	3.67831	4.94992	8.99679	6.29483	5.65519	4.0294	7.63502	8.73062
	78										2.45463	4.97502	4.33581	3.7859	6.41367	2.57308	1.30677	3.14923	2.99643e-06	8.11306	4.95851	3.48663	5.87674	5.70871	6.35279	14.8822	9.57807	7.88463	6.64309	11.0762	11.3383	7.12046
	77										4.17096	3.41006	2.99215	5.13944	1.87374	1.22192	2.31241	2.30451e-06	6.02936	4.16099	3.129	5.6627	5.33824	6.27039	11.906	9.17859	7.48987	5.70264	11.1516	9.24221	7.16675	3.96704
	76										1.31188	1.03821	1.83117	0.789415	0.413257	0.915105	9.47259e-07	2.33796	1.43799	1.27493	2.24782	2.0651	2.01183	4.96407	3.04454	2.92184	2.00108	4.25331	3.97567	2.82814	1.54954	4.49917
	75										4.3989	7.09705	3.11448	1.54916	3.57074	3.40629e-06	10.0108	6.82373	4.66965	9.50433	7.59622	8.80486	17.9639	12.983	10.5343	7.76374	14.6841	17.4611	10.1885	6.66335	18.7399	5.54265
	74										4.12074	1.61124	0.813463	1.67703	1.61603e-06	4.14265	2.86095	2.47594	4.07187	3.74194	4.44469	8.48527	5.75768	5.10692	4.1102	7.63272	8.17052	5.51165	3.16967	11.9008	2.91048	4.45163
	73										2.28968	1.23782	2.56679	2.63134e-06	7.29467	4.78027	4.26291	6.70696	6.28124	6.69127	17.0411	9.43939	9.50663	6.53287	10.8051	14.2887	8.99844	4.55394	15.7956	4.30103	6.61743	4.99843
	72										0.563579	1.29092	1.18871e-06	3.16726	1.9818	1.46594	2.71926	3.11331	3.31823	7.80015	4.45034	4.81676	3.26745	6.10168	6.11728	4.30644	2.18853	6.81205	2.25907	3.177	2.19639	2.12797
	71										0.812709	7.54885e-07	1.87212	1.20978	1.00018	1.80585	1.68184	2.05152	4.01635	2.83259	2.70355	1.93288	3.91453	4.22741	2.41283	1.42527	4.5779	1.24677	1.76603	1.38035	1.41381	1.06043
	70										2.38164e-06	6.72836	4.40799	3.19257	5.62928	5.09691	6.2102	12.5271	7.93081	8.09102	5.33968	10.1206	12.9616	7.04138	4.66131	12.3982	4.18343	5.43043	4.3189	4.48928	3.57072	1.65322
	69										5.94429	4.08289	3.31183	5.2246	5.36837	5.82616	11.754	8.64663	7.73164	5.78647	10.8992	11.4298	8.23064	4.45298	13.3379	4.04438	5.56259	4.13283	4.66968	4.56953	1.7759	0.631508
	68										4.01962	2.9842	5.82583	4.53514	5.44968	12.0135	8.46603	7.23903	5.95285	11.2378	11.9402	8.65111	4.69972	12.5544	4.41731	6.07873	4.37825	4.1215	3.3005	1.6997	0.596569	0.852458
	67										1.93521	3.52343	3.56849	3.73176	7.69299	5.24843	4.93059	3.84117	6.73901	7.97081	4.99536	2.57001	9.04321	2.76318	3.8469	3.07207	3.67076	2.74177	1.17612	0.403902	0.741202	1.02076
	66										2.68344	2.30895	2.54164	6.94164	4.23405	4.41055	2.75025	6.63456	5.6597	3.8645	2.67809	7.23714	2.36231	3.70431	2.29709	2.43471	1.97785	1.09572	0.415126	0.614206	0.768206	1.7299
	65										2.55961	2.82677	6.39605	4.5338	4.20058	3.19771	6.35737	6.42449	4.40022	2.29528	7.29645	2.5519	3.68125	2.47311	2.66679	2.25512	0.905186	0.387573	0.633183	0.829112	1.80797	0.426822
	64										2.1796	4.62995	3.35996	3.0755	1.92649	4.33268	4.95723	3.00538	1.96777	6.12422	1.68285	2.48167	1.75126	1.83606	1.40167	0.602585	0.298843	0.421974	0.575606	1.32254	0.276131	0.889356
	63										5.20172	3.75839	3.17795	2.25727	5.34179	5.40731	3.48225	2.24107	6.07478	2.08833	3.26982	2.14094	2.12516	2.13059	0.734661	0.363442	0.589503	0.743769	1.564	0.385569	1.22087	0.311419
	62										0.640181	0.556447	0.445907	0.994743	0.859581	0.587502	0.370703	1.2434	0.346125	0.526736	0.41312	0.387707	0.354268	0.143655	0.0653166	0.0938695	0.127493	0.303399	0.067883	0.227181	0.0614073	0.208637
	61										1.00686	0.778738	1.59117	1.79256	0.96115	0.685441	2.00597	0.588109	0.871952	0.684344	0.610369	0.575314	0.241594	0.113669	0.194813	0.233451	0.518708	0.125168	0.383518	0.108155	0.346354	0.329624
	60										0.934834	2.35364	2.21801	1.36032	1.11534	3.40929	1.00786	1.46292	1.03657	0.939522	0.979401	0.394872	0.18812	0.292383	0.353397	0.890432	0.177897	0.545453	0.201988	0.612429	0.531165	0.0800294
	59										2.32592	2.34822	1.51264	0.993191	3.10817	0.883397	1.54232	1.00566	1.04636	0.89616	0.410401	0.182281	0.28081	0.349867	0.842314	0.192927	0.627448	0.180505	0.605439	0.413415	0.0912672	0.2802
	58										0.825801	0.531739	0.324246	1.06376	0.277983	0.489556	0.299244	0.350738	0.309513	0.142553	0.0643952	0.1083	0.13834	0.288971	0.0662909	0.233313	0.0672069	0.227889	0.177606	0.036615	0.105203	0.0646019
	57										0.747878	0.514738	1.60361	0.424126	0.698871	0.555218	0.514133	0.436252	0.202497	0.107064	0.140192	0.212979	0.504834	0.101722	0.330658	0.0902583	0.350785	0.256586	0.0553963	0.158355	0.0921433	0.0707368
	56										0.518848	1.38916	0.436765	0.760083	0.518594	0.533079	0.457671	0.196128	0.095031	0.159841	0.251502	0.429361	0.0974695	0.317785	0.102476	0.312231	0.275657	0.0592524	0.168195	0.103247	0.0519666	0.165155
	55										1.31044	0.383091	0.571006	0.417633	0.430295	0.427169	0.184098	0.0899527	0.149893	0.197399	0.449143	0.107588	0.332105	0.0930183	0.296401	0.25486	0.0593029	0.150713	0.0853835	0.0608753	0.165406	0.132559
	54										0.599836	0.954047	0.668691	0.805507	0.740331	0.288439	0.134173	0.224356	0.320498	0.632825	0.151649	0.495795	0.142855	0.486891	0.421955	0.0799436	0.261028	0.153732	0.0912806	0.242993	0.196215	0.0464757
	53										0.386774	0.229595	0.301224	0.239127	0.11886	0.0479078	0.0827667	0.105885	0.280119	0.0525012	0.180116	0.0486948	0.180457	0.142163	0.0315248	0.0995122	0.0563548	0.035228	0.0832454	0.0686821	0.0188829	0.0580458
	52										0.4471	0.478973	0.41359	0.202004	0.0934009	0.150895	0.196759	0.454253	0.113189	0.363102	0.0990612	0.310195	0.274366	0.0542591	0.194419	0.116062	0.0754048	0.172692	0.155435	0.0373697	0.134889	0.0585158
	51										0.569411	0.496155	0.224768	0.101418	0.170686	0.233508	0.50645	0.122409	0.368006	0.13038	0.389727	0.341077	0.0755928	0.205415	0.127647	0.0829115	0.197666	0.166564	0.0461436	0.141442	0.0734555	0.0596524
	50										0.0847988	0.0395819	0.0162594	0.0265342	0.0385929	0.0767038	0.0181661	0.0629296	0.0186235	0.0638532	0.0518773	0.0121311	0.031995	0.0205649	0.0130405	0.0337523	0.0277497	0.00772469	0.0244313	0.0124049	0.00981088	0.0553399
	49										2.56495e-07	1.06481e-07	1.86763e-07	2.54331e-07	5.45247e-07	1.42046e-07	4.15647e-07	1.35293e-07	5.23064e-07	3.63135e-07	8.5705e-08	2.34631e-07	1.4485e-07	1.08237e-07	3.23639e-07	2.17922e-07	5.16299e-08	1.843e-07	9.72759e-08	7.28972e-08	3.94489e-07	1.56982e-07
	48										0.0972869	0.150876	0.217507	0.482939	0.112863	0.39914	0.106431	0.381893	0.297143	0.0726156	0.195896	0.115776	0.0854936	0.22648	0.164167	0.040369	0.143157	0.0711296	0.0513609	0.297218	0.125531	1.01721
	47										0.0751429	0.0998965	0.259017	0.0498206	0.175337	0.0518048	0.183155	0.140524	0.0300021	0.0849249	0.0602288	0.0349139	0.106997	0.0736988	0.0213988	0.0641556	0.0395659	0.0264764	0.159331	0.0555962	0.415102	0.223724
	46										0.151869	0.37718	0.0743352	0.240977	0.0812865	0.285757	0.257494	0.0520231	0.139785	0.093995	0.0656132	0.176943	0.142807	0.0343185	0.0948528	0.0613105	0.0423316	0.242732	0.0951837	0.827001	0.330581	0.463346
	45										0.723208	0.160772	0.584491	0.162546	0.522193	0.466142	0.107933	0.317158	0.213618	0.12003	0.338215	0.272777	0.0772849	0.255444	0.125576	0.104073	0.527814	0.191256	1.64865	0.72783	0.921571	0.417492
	44										0.341802	1.23788	0.328299	1.14538	0.940614	0.220501	0.710059	0.397365	0.296328	0.782399	0.544998	0.161757	0.601433	0.295015	0.210851	1.2405	0.502527	4.1415	1.74524	2.06841	0.915678	3.61906
	43										0.943151	0.227603	0.859121	0.758226	0.148659	0.48794	0.29914	0.212104	0.577959	0.470439	0.122351	0.431078	0.194176	0.143954	0.859857	0.336411	2.72404	1.12628	1.54666	0.630113	2.41234	2.46184
	42										0.40724	1.36078	1.25458	0.26108	0.755773	0.524394	0.361273	0.981102	0.722195	0.217047	0.683323	0.343174	0.301412	1.58755	0.574582	5.64476	2.31333	3.19523	1.60882	5.0253	5.65161	2.44487
	41										0.545206	0.467834	0.101793	0.328508	0.215104	0.125649	0.381055	0.309156	0.0852429	0.326224	0.146764	0.0992264	0.630571	0.278239	2.12717	0.81914	1.3161	0.548914	2.25653	1.96834	0.994256	0.969097
	40										0.624931	0.147345	0.443621	0.254254	0.178557	0.429992	0.422019	0.112306	0.363018	0.185499	0.13434	0.803278	0.324531	3.08792	1.32454	1.7254	0.979	3.58341	3.00378	1.74609	1.56389	1.01255
	39										0.176278	0.615738	0.37068	0.257616	0.592921	0.607924	0.155017	0.535852	0.249991	0.179148	1.157	0.513139	3.77811	1.43114	2.4521	1.03252	3.82639	4.21852	1.91853	1.93284	1.22764	1.76324
	38										0.107786	0.0566807	0.0421465	0.108284	0.0961546	0.0247529	0.0770156	0.0442039	0.0277547	0.205465	0.0802107	0.637501	0.284834	0.434799	0.220947	0.76645	0.652592	0.366621	0.336702	0.241746	0.358656	0.478743
	37										0.094809	0.0626192	0.165171	0.16399	0.0448002	0.141625	0.0790985	0.0530219	0.30814	0.144542	1.17295	0.559331	0.767467	0.312936	1.202	1.2273	0.668934	0.679992	0.404787	0.530267	0.765681	1.12483
	36										0.101167	0.228176	0.189876	0.0514799	0.16004	0.0845784	0.0605536	0.410021	0.162974	1.34513	0.543413	0.821749	0.413237	1.35098	1.49932	0.88314	0.76646	0.522339	0.560007	0.873237	1.29129	0.685583
	35										0.577002	0.516187	0.136885	0.472145	0.24429	0.162557	1.11064	0.424687	3.61183	1.62754	2.3434	1.0593	4.33131	3.67147	2.49693	2.32407	1.43012	1.96564	2.63968	3.64111	2.03037	3.56666
	34										0.236897	0.0735561	0.233486	0.112136	0.0865503	0.541324	0.276614	1.99966	0.828878	1.28632	0.664196	2.31865	2.26751	1.20268	1.27171	0.939034	1.15862	1.6733	1.89989	1.11102	1.78814	1.01203
	33										0.0136467	0.0399655	0.0203856	0.0129455	0.1136	0.0532894	0.411479	0.156185	0.241157	0.12583	0.447412	0.390806	0.241902	0.200921	0.137943	0.193362	0.252956	0.352614	0.190223	0.340141	0.17496	0.257833
	32										0.0285313	0.0119663	0.00930694	0.0818378	0.0288	0.267927	0.120723	0.169518	0.0802827	0.281523	0.281024	0.135535	0.136229	0.0980361	0.119205	0.225011	0.253625	0.134297	0.215936	0.110662	0.183489	0.209234
	31										0.0789047	0.0545497	0.36504	0.168691	1.41583	0.624856	1.00452	0.511345	1.72476	1.58042	0.965606	0.995806	0.581628	0.739113	1.06311	1.45931	0.7577	1.25908	0.639262	0.810934	1.29268	2.39223
	30										0.209041	1.34047	0.563617	4.61084	1.86828	2.82307	1.50253	6.01448	5.4273	2.94861	2.78056	2.26763	2.95126	3.90685	5.70916	2.51603	5.03337	3.0115	3.67986	4.62347	7.78553	5.18075
	29										1.44117	0.570445	5.01109	1.8838	3.1693	1.52105	5.60984	5.24915	3.30863	2.8706	2.04932	2.52934	3.69015	4.47197	2.57294	4.29008	2.50606	3.17042	4.17803	9.21562	5.08421	6.8014
	28										0.275054	2.26255	1.00768	1.52476	0.749328	2.4823	2.36658	1.52915	1.40802	0.888167	1.14132	1.82346	2.38078	1.06288	2.12218	1.16164	1.54817	2.17188	3.91872	2.5472	2.63228	3.37548
	27										3.70001	1.56618	2.23519	1.11845	3.58679	3.83119	2.11948	2.2234	1.54853	1.88355	3.34559	3.67173	2.04626	3.46993	1.92022	2.49562	3.75598	6.05271	4.0993	4.98866	5.31458	1.21789
	26										0.896566	1.29716	0.643529	2.16933	2.12537	1.11262	1.18331	0.816468	1.18119	1.25963	2.09218	0.984925	2.15438	1.04301	1.30887	2.00859	3.19027	2.08389	2.63196	2.38786	0.764175	5.35317
	25										0.677737	0.404758	1.28217	1.15615	0.843185	0.781478	0.477081	0.673152	0.943723	1.39566	0.668437	1.28859	0.765083	0.870391	1.11353	2.11013	1.2911	1.66952	2.01288	0.478763	3.9288	1.33097
	24										0.0912764	0.244885	0.274247	0.153778	0.143154	0.0944348	0.126846	0.210148	0.280028	0.134477	0.239354	0.113482	0.189651	0.244191	0.419557	0.279582	0.311727	0.365769	0.0985607	0.698386	0.275244	0.456931
	23										0.263411	0.280063	0.166397	0.152419	0.0964686	0.137486	0.235851	0.284877	0.123203	0.298884	0.139671	0.222512	0.280541	0.435909	0.329621	0.38654	0.381257	0.106423	0.862814	0.285591	0.622362	1.04975
	22										0.363359	0.279102	0.1876	0.148814	0.215791	0.362323	0.377541	0.209886	0.392126	0.217937	0.297713	0.422468	0.710228	0.461128	0.576104	0.763368	0.153696	1.43181	0.510757	0.798436	1.29947	4.98884
	21										0.0375869	0.0339429	0.0297794	0.0433896	0.0546982	0.0762864	0.0340319	0.0791694	0.0413982	0.0448728	0.0773784	0.130936	0.0929083	0.106339	0.113148	0.0268266	0.25412	0.0835853	0.133117	0.284525	0.783629	0.031462
	20										0.0488732	0.0339734	0.046809	0.0746191	0.0943064	0.0447764	0.111122	0.052375	0.061286	0.0946313	0.187444	0.131188	0.13736	0.140056	0.0362616	0.353757	0.109007	0.196119	0.402207	1.11269	0.0482103	0.0482103
	19										0.0481568	0.0595882	0.0909719	0.112425	0.0610639	0.118955	0.0689971	0.0855985	0.117388	0.247554	0.151874	0.153305	0.206213	0.0464994	0.386568	0.154321	0.252386	0.494283	1.2522	0.0578499	0.0578499	0.0578499
	18										0.0331177	0.0458868	0.0614283	0.0325434	0.0622982	0.0348294	0.0551175	0.0649126	0.100129	0.0921317	0.0877252	0.0919245	0.025804	0.250775	0.0835435	0.136512	0.223161	0.744598	0.030872	0.030872	0.030872	0.030872
	17										0.050787	0.058747	0.0323742	0.0702162	0.0347142	0.0576861	0.0672584	0.140943	0.0955219	0.0988725	0.112746	0.0285926	0.253349	0.0993667	0.157278	0.284755	0.776175	0.0312971	0.0312971	0.0312971	0.0312971	0.0938135
	16										0.281017	0.130527	0.274816	0.138684	0.214445	0.265864	0.492371	0.317112	0.400113	0.478922	0.113556	1.00101	0.345603	0.66774	1.17994	3.22359	0.130422	0.130422	0.130422	0.130422	0.392568	0.130422
	15										0.0193604	0.0389231	0.020486	0.0260063	0.0400229	0.0703103	0.0490837	0.0569332	0.0637334	0.0161659	0.145044	0.047586	0.0899728	0.17915	0.471742	0.0231562	0.0231562	0.0231562	0.0231562	0.0642041	0.0231562	0.0231562
	14										0.162302	0.079399	0.109294	0.167025	0.274383	0.20241	0.201331	0.248297	0.069049	0.556328	0.192723	0.352284	0.746476	1.98338	0.0824513	0.0824513	0.0824513	0.0824513	0.22551	0.0824513	0.0824513	0.0824513
	13										0.0230605	0.028738	0.0395994	0.0845917	0.0502975	0.063026	0.0761777	0.0168691	0.149394	0.0533061	0.087453	0.195881	0.581764	0.0256938	0.0256938	0.0256938	0.0256938	0.059828	0.0256938	0.0256938	0.0256938	0.0256938
	12										0.0578191	0.0726471	0.127558	0.0938081	0.11204	0.113578	0.0297885	0.259073	0.0951692	0.190854	0.317117	0.808075	0.0493547	0.0493547	0.0493547	0.0493547	0.109003	0.0493547	0.0493547	0.0493547	0.0493547	0.0913733
	11										0.0987515	0.177894	0.114818	0.133317	0.16155	0.0387371	0.316985	0.104413	0.214939	0.371093	1.12313	0.0745772	0.0745772	0.0745772	0.0745772	0.159359	0.0745772	0.0745772	0.0745772	0.0745772	0.135536	0.0745772
	10										0.166674	0.1185	0.148068	0.158181	0.0423064	0.367469	0.128372	0.239509	0.409736	1.23774	0.0695137	0.0695137	0.0695137	0.0695137	0.137197	0.0695137	0.0695137	0.0695137	0.0695137	0.113437	0.0695137	0.0695137
	9										0.0804543	0.0959543	0.0990609	0.0232449	0.249976	0.0711799	0.159127	0.252486	0.836891	0.0487863	0.0487863	0.0487863	0.0487863	0.111945	0.0487863	0.0487863	0.0487863	0.0487863	0.0861723	0.0487863	0.0487863	0.0487863
	8										0.0528279	0.049615	0.0128484	0.115437	0.037957	0.0657703	0.106677	0.30998	0.0249474	0.0249474	0.0249474	0.0249474	0.0499634	0.0249474	0.0249474	0.0249474	0.0249474	0.0402446	0.0249474	0.0249474	0.0249474	0.0249474
	7										0.129455	0.0344353	0.315341	0.116468	0.186939	0.311793	1.11462	0.0730781	0.0730781	0.0730781	0.0730781	0.149414	0.0730781	0.0730781	0.0730781	0.0730781	0.118304	0.0730781	0.0730781	0.0730781	0.0730781	0.0802336
	6										0.0250503	0.24887	0.0778065	0.158833	0.265269	0.764729	0.0602105	0.0602105	0.0602105	0.0602105	0.125471	0.0602105	0.0602105	0.0602105	0.0602105	0.0941898	0.0602105	0.0602105	0.0602105	0.0602105	0.0620045	0.0602105
	5										0.0996834	0.0335572	0.0700029	0.0996642	0.337869	0.0336806	0.0336806	0.0336806	0.0336806	0.0534772	0.0336806	0.0336806	0.0336806	0.0336806	0.04433	0.0336806	0.0336806	0.0336806	0.0336806	0.0279902	0.0336806	0.0336806
	4										0.0886994	0.15626	0.266374	0.918202	0.103869	0.103869	0.103869	0.103869	0.141646	0.103869	0.103869	0.103869	0.103869	0.134189	0.103869	0.103869	0.103869	0.103869	0.0929782	0.103869	0.103869	0.103869
	3										0.0799029	0.150286	0.475088	0.0475234	0.0475234	0.0475234	0.0475234	0.0779561	0.0475234	0.0475234	0.0475234	0.0475234	0.0731449	0.0475234	0.0475234	0.0475234	0.0475234	0.0488511	0.0475234	0.0475234	0.0475234	0.0475234
	2										0.111463	0.446008	0.0373826	0.0373826	0.0373826	0.0373826	0.0592281	0.0373826	0.0373826	0.0373826	0.0373826	0.0513929	0.0373826	0.0373826	0.0373826	0.0373826	0.0373826	0.0373826	0.0373826	0.0373826	0.0373826	0.0350063
	1										0.304423	0.0385706	0.0385706	0.0385706	0.0385706	0.0564021	0.0385706	0.0385706	0.0385706	0.0385706	0.0464044	0.0385706	0.0385706	0.0385706	0.0385706	0.0373987	0.0385706	0.0385706	0.0385706	0.0385706	0.0358472	0.0385706
	0										0.0709121	0.0709121	0.0709121	0.0709121	0.0579899	0.0709121	0.0709121	0.0709121	0.0709121	0.066839	0.0709121	0.0709121	0.0709121	0.0709121	0.0468196	0.0709121	0.0709121	0.0709121	0.0709121	0.0481202	0.0709121	0.0709121
Rate Lower		Year
		2010	2011	2012	2013	2014	2015	2016	2017	2018	2019	2020	2021	2022	2023	2024	2025	2026	2027	2028	2029	2030	2031	2032	2033	2034	2035	2036	2037	2038	2039	2040
Age	84										0.00563732	0.00245714	0.00680666	0.00724854	0.0108304	0.00949998	0.00399652	0.00490951	0.00230003	0.00338913	0.00421074	0.00170632	0.000413745	0.00044717	2.20496e-09	0.00257229	0.00143511	0.00106493	0.00102148	0.0022102	0.00157404	0.00215883
	83										0.00626232	0.0115373	0.0151514	0.00919646	0.0104631	0.00362803	0.00683681	0.00302518	0.00307745	0.00663329	0.00187627	0.000606966	0.00154571	2.49729e-09	0.00330569	0.00216546	0.00173309	0.00227221	0.00335293	0.0014776	0.00292493	0.00242263
	82										0.0358621	0.0447216	0.0414578	0.0216725	0.0140488	0.0161009	0.0113945	0.00916868	0.0213534	0.00634632	0.00321154	0.00539231	9.06353e-09	0.0102117	0.00579462	0.00605353	0.00632602	0.0075984	0.00689899	0.0117639	0.00866875	0.00867835
	81										0.0220616	0.0152774	0.0116898	0.00522888	0.00762833	0.00575391	0.00380898	0.00790321	0.00216812	0.000978388	0.00195725	3.95154e-09	0.00391706	0.00224764	0.00189243	0.0028244	0.00317979	0.00302898	0.00493662	0.00426654	0.00335701	0.00244522
	80										0.0281616	0.0193832	0.008351	0.0131256	0.00943355	0.0057092	0.0144072	0.00384434	0.00209723	0.0044589	7.48518e-09	0.00946775	0.00550865	0.00368453	0.00475391	0.00537438	0.00517977	0.00956891	0.00545466	0.0059405	0.00404167	0.00768203
	79										0.0540524	0.0237737	0.0345991	0.0189133	0.0192994	0.0316121	0.0092494	0.00444077	0.0110413	1.55531e-08	0.0184595	0.0146086	0.00780704	0.0126815	0.0148614	0.0106435	0.0220696	0.0199147	0.0123857	0.0114172	0.0199073	0.0166686
	78										0.0335451	0.0515893	0.0265553	0.0230076	0.053852	0.0175457	0.00660285	0.014423	2.62725e-08	0.0291413	0.0156266	0.0102551	0.0202551	0.0188798	0.0173097	0.0250764	0.0245284	0.0201039	0.0171168	0.0235024	0.0198163	0.00876234
	77										0.0396224	0.0266255	0.0258434	0.0457488	0.0134689	0.00459426	0.0125536	2.02526e-08	0.0267044	0.0123324	0.012921	0.0164677	0.0182315	0.0158395	0.0295494	0.021515	0.0177535	0.0156398	0.0230053	0.0172177	0.00753926	0.0073292
	76										0.0133627	0.0158561	0.0232384	0.00660779	0.00320214	0.00577291	1.19933e-08	0.0141193	0.00623474	0.00547735	0.00872137	0.00699291	0.00699683	0.0127565	0.0104149	0.0093703	0.00686798	0.00953416	0.00887755	0.00439811	0.00325028	0.0112682
	75										0.0499666	0.102104	0.0289302	0.0141847	0.0299091	4.91392e-08	0.0570909	0.0340217	0.0243527	0.0334597	0.0329273	0.0274882	0.0618781	0.0347966	0.0363773	0.0249917	0.0368737	0.038208	0.0202596	0.0140978	0.0430539	0.0113697
	74										0.0495115	0.0170182	0.00932863	0.0158918	2.8223e-08	0.0280289	0.0174767	0.0145882	0.0195041	0.0196296	0.0216175	0.0423922	0.0217578	0.0231345	0.0133013	0.0296366	0.0250039	0.0103377	0.00800561	0.0253352	0.00553683	0.00726248
	73										0.036942	0.0156333	0.0332203	5.31234e-08	0.0593631	0.0372244	0.0308377	0.0355579	0.0365719	0.0333044	0.0795693	0.0537962	0.0413445	0.0299565	0.0543933	0.0454332	0.0200518	0.0148866	0.0448258	0.0102063	0.0145205	0.0100157
	72										0.00631215	0.00996543	2.05884e-08	0.0183379	0.0129894	0.0102056	0.015184	0.0149156	0.0167907	0.0334518	0.0150584	0.0182715	0.0122383	0.0245488	0.0132966	0.00878995	0.00605219	0.0205647	0.00412898	0.00555609	0.00282416	0.00333073
	71										0.0112128	1.35193e-08	0.0166491	0.00838464	0.00717768	0.0107857	0.0117296	0.0138912	0.0185487	0.0149116	0.0140148	0.008909	0.0144803	0.0104053	0.00628752	0.00483999	0.0144351	0.00338047	0.00388676	0.00296745	0.0021698	0.00294683
	70										6.6393e-08	0.0916757	0.043337	0.043766	0.0480155	0.0455766	0.0501853	0.103981	0.0500365	0.0531581	0.0336415	0.0575157	0.0464269	0.0217464	0.0170261	0.0765415	0.0165513	0.0146745	0.0115078	0.00976367	0.0104229	0.0039668
	69										0.0450254	0.0319539	0.0228429	0.0272911	0.0343428	0.0372687	0.0578528	0.0353622	0.0362761	0.0219735	0.0392747	0.0300876	0.0137395	0.0137898	0.0407776	0.00779996	0.0110086	0.00751031	0.00631569	0.0072953	0.00239803	0.00139667
	68										0.03787	0.0328117	0.0374911	0.0461791	0.034383	0.0850799	0.051822	0.0355846	0.0249727	0.0472555	0.0346443	0.0207673	0.015548	0.0440988	0.00882423	0.0125186	0.00838562	0.00750318	0.00793329	0.0023051	0.00154177	0.00245913
	67										0.020822	0.022903	0.028603	0.0312544	0.0547541	0.0426048	0.0362709	0.0217636	0.032911	0.0259229	0.0137399	0.0100039	0.0350445	0.00627628	0.010161	0.00779556	0.00613657	0.00686768	0.00268225	0.00106091	0.00157778	0.00275238
	66										0.0256843	0.0227115	0.0263696	0.0479853	0.0290788	0.0293363	0.016406	0.029208	0.0234668	0.0122585	0.00794807	0.0228271	0.00568831	0.00906865	0.00635597	0.0047949	0.00509557	0.00163726	0.000781172	0.00134517	0.00160701	0.00566952
	65										0.0225356	0.0226907	0.0395327	0.0271673	0.0254477	0.0187741	0.0311107	0.0214285	0.0100068	0.00999596	0.0239704	0.00690401	0.00853165	0.00510321	0.00333108	0.00376252	0.00114865	0.000643818	0.00145522	0.00167135	0.00435252	0.000781048
	64										0.0224995	0.033959	0.0261438	0.0277719	0.0174694	0.0257694	0.0207388	0.012091	0.0077845	0.0269521	0.00625572	0.00762562	0.0047113	0.00449644	0.0048961	0.00180379	0.000726586	0.00100085	0.00188403	0.0052849	0.000765563	0.00261076
	63										0.0398416	0.0331401	0.0341196	0.0182193	0.0316413	0.0218439	0.00809711	0.00686278	0.0274351	0.00488538	0.0068233	0.00393826	0.003643	0.00344065	0.00154477	0.000589379	0.00135575	0.00194942	0.00454636	0.000698429	0.0030455	0.000761235
	62										0.0117053	0.00813929	0.00582916	0.00741237	0.0064147	0.00397317	0.0025298	0.00822277	0.00159564	0.0023732	0.0018784	0.00121741	0.0014241	0.000449805	0.000231621	0.000453454	0.000543071	0.00153817	0.000210976	0.00073162	0.000319281	0.000644587
	61										0.0163128	0.00881109	0.0153285	0.0136204	0.00607262	0.00422749	0.0130411	0.00303579	0.00331297	0.00264532	0.00162569	0.00183229	0.000723348	0.000328943	0.000541108	0.000754149	0.00188441	0.000332414	0.00122314	0.000417767	0.00104615	0.000566084
	60										0.0166865	0.0281545	0.0223961	0.0110596	0.00812273	0.021346	0.0045696	0.00767685	0.00438558	0.00433938	0.00421461	0.00143655	0.00067663	0.00116307	0.00171294	0.00444291	0.000731599	0.0021643	0.000749467	0.00160912	0.00111006	0.000403305
	59										0.024893	0.0237617	0.0103424	0.00708853	0.0187987	0.00458489	0.006611	0.00492557	0.00344319	0.00428615	0.00153575	0.00054374	0.00120772	0.00145808	0.00363527	0.000631585	0.00166166	0.000809944	0.0017	0.000971874	0.000313737	0.00079258
	58										0.0107492	0.00403159	0.00276074	0.00888204	0.00200658	0.00214262	0.00177753	0.00130986	0.00134104	0.000501128	0.000240873	0.000400773	0.000622406	0.00153451	0.000228506	0.00079697	0.000265524	0.00081063	0.000435714	0.000134755	0.000361216	0.000210593
	57										0.00596595	0.00396882	0.0145708	0.00291767	0.00361743	0.00304972	0.00224487	0.00174119	0.000935857	0.000396554	0.000641248	0.00079216	0.0019462	0.000328534	0.000988235	0.000489725	0.000937983	0.000615844	0.000218036	0.000661317	0.000263413	0.000163835
	56										0.00454576	0.0149156	0.00284239	0.00412768	0.00246732	0.00177347	0.00213609	0.000890752	0.000424308	0.000743431	0.00089616	0.00232995	0.00034718	0.00103115	0.000520604	0.000965443	0.00056846	0.000224675	0.000598713	0.000288542	0.000144331	0.000581805
	55										0.0178063	0.00283877	0.0042877	0.00284373	0.00240947	0.00251806	0.00114704	0.000444087	0.000849491	0.00113839	0.00270117	0.000442203	0.001664	0.000577724	0.00112473	0.000763638	0.000206862	0.000814323	0.000255633	0.000197156	0.000466983	0.000346359
	54										0.00652341	0.00708708	0.00517723	0.00474066	0.00428528	0.0017355	0.000828957	0.00114679	0.00147483	0.00504196	0.000833064	0.00200622	0.000722364	0.00176092	0.00116975	0.000356101	0.00111846	0.000522468	0.000231658	0.00088105	0.000504809	0.00015976
	53										0.00257785	0.00147128	0.00117768	0.00139104	0.000626568	0.000222805	0.000369404	0.000597345	0.00128593	0.000201366	0.000925636	0.000306033	0.000725257	0.000371184	0.000122993	0.000328735	0.000144492	9.28075e-05	0.00028942	0.000182955	4.93062e-05	0.000131336
	52										0.0038868	0.00222387	0.00267526	0.00113631	0.000578005	0.000747314	0.000960021	0.00277675	0.000485226	0.00156832	0.000469356	0.00103599	0.000759514	0.000274085	0.000683112	0.000325872	0.000210605	0.000428294	0.00039417	0.000113114	0.000240339	0.000160627
	51										0.00382638	0.0027335	0.00158985	0.000683084	0.00109419	0.00148083	0.00350291	0.000680521	0.00252357	0.000790872	0.00183057	0.00111962	0.00029502	0.000999614	0.000448035	0.000190549	0.000694227	0.00045826	0.000159475	0.000384844	0.00025263	0.000129776
	50										0.000493245	0.000218472	8.83713e-05	0.000145547	0.000249335	0.000595739	9.78022e-05	0.000343199	9.72653e-05	0.000226427	0.000131959	4.47557e-05	0.000108195	6.57653e-05	2.89876e-05	6.3137e-05	5.44807e-05	2.0124e-05	5.41961e-05	3.11468e-05	1.64499e-05	8.55624e-05
	49										3.52657e-09	1.67837e-09	2.97666e-09	3.20193e-09	7.58754e-09	1.32445e-09	4.55713e-09	1.51894e-09	3.45486e-09	1.8083e-09	6.09716e-10	1.90672e-09	9.6558e-10	4.33495e-10	1.10624e-09	7.18775e-10	2.85233e-10	7.53553e-10	3.64459e-10	2.76289e-10	1.05504e-09	5.52362e-10
	48										0.000593664	0.00116883	0.0017687	0.00378737	0.000669585	0.00218727	0.000766677	0.00140441	0.000906176	0.000297009	0.000851233	0.000471821	0.000203476	0.00058476	0.000430739	0.000121877	0.000367597	0.00019968	0.000112316	0.000510656	0.000280334	0.00154124
	47										0.000547845	0.000652584	0.00142191	0.000256262	0.000745951	0.000282397	0.000662018	0.0003332	0.000111212	0.000366212	0.000172432	0.000117694	0.000285683	0.000154141	5.39804e-05	0.000126982	8.63499e-05	4.98947e-05	0.000188396	0.000127967	0.000893224	0.000268954
	46										0.00110614	0.00258111	0.000643053	0.00132873	0.000482348	0.0011302	0.000874979	0.000203326	0.000659962	0.000287625	0.000151138	0.00046756	0.000285637	9.16618e-05	0.000259798	0.000134559	6.8985e-05	0.000366622	0.000184865	0.00177404	0.000570823	0.00094199
	45										0.00539169	0.00109957	0.00316926	0.00102618	0.00295547	0.0018834	0.000472048	0.00134312	0.00054621	0.000293591	0.000998461	0.000453148	0.000174133	0.000505869	0.000265281	0.000130955	0.00067539	0.000321	0.0030905	0.00143854	0.00183268	0.000637062
	44										0.00301841	0.0103818	0.0036308	0.00620193	0.00381268	0.00121941	0.00386575	0.00176529	0.00104422	0.00207159	0.00145428	0.00040554	0.00141416	0.000812992	0.000430063	0.00237435	0.00117539	0.00818096	0.00308625	0.00396739	0.00148052	0.00965364
	43										0.00632551	0.00216382	0.00582321	0.00325113	0.000848096	0.00215888	0.0015811	0.00080606	0.00236102	0.00109646	0.000364858	0.00109191	0.000455384	0.000395112	0.00153729	0.000727494	0.00721484	0.00336892	0.00472631	0.00142609	0.00669533	0.00628209
	42										0.00530467	0.0103215	0.00691396	0.0017377	0.00558925	0.00322866	0.00144927	0.00396388	0.00278846	0.00063558	0.00236313	0.000986258	0.000660471	0.00328219	0.00160024	0.0100355	0.00536989	0.00732037	0.00211742	0.0138797	0.0106071	0.0054701
	41										0.00389265	0.00245402	0.000676308	0.00237133	0.00123908	0.000653916	0.00186736	0.0008948	0.000288893	0.000835771	0.000415898	0.000279655	0.00139052	0.000592999	0.00459761	0.00235739	0.0025981	0.0010687	0.00397799	0.0035741	0.00223027	0.00227758
	40										0.00479644	0.00116943	0.00381238	0.00180461	0.000926365	0.00209096	0.00127029	0.000458404	0.00144534	0.000771901	0.0003979	0.0017462	0.000918464	0.00710989	0.00421533	0.0038526	0.00144269	0.00600607	0.00771958	0.00374247	0.00320215	0.00203795
	39										0.00156718	0.00442802	0.00261175	0.00117968	0.00346623	0.00217788	0.000774595	0.00209705	0.00112135	0.000757828	0.00292075	0.00134014	0.0109263	0.00584184	0.00575488	0.00224643	0.0129134	0.0082366	0.00464892	0.0051435	0.0031224	0.0034258
	38										0.000731082	0.000483188	0.000208081	0.000614405	0.000444857	0.000127575	0.000339916	0.000172563	8.3925e-05	0.000432711	0.000217022	0.00167705	0.000756274	0.000922404	0.000436132	0.00213938	0.00177457	0.00074881	0.000760455	0.000476125	0.000663393	0.000965389
	37										0.000737127	0.000345315	0.00113883	0.000666634	0.000177332	0.000497138	0.00032874	0.000182695	0.0005737	0.000446991	0.00303166	0.00144474	0.00189754	0.000611977	0.00356539	0.00281943	0.00132608	0.00134398	0.000723431	0.0011468	0.0021076	0.00204107
	36										0.00058224	0.00130953	0.000886842	0.000250131	0.000850655	0.000345602	0.000184736	0.00113005	0.000493744	0.00307291	0.00175583	0.00187803	0.0010713	0.00350032	0.00379802	0.00182455	0.0017277	0.000953765	0.00154836	0.0018325	0.0027163	0.00129216
	35										0.00373054	0.00185002	0.00074748	0.00216455	0.00093821	0.000488701	0.0028039	0.00139984	0.00985222	0.00578307	0.0057177	0.00212397	0.00830393	0.00844747	0.00459449	0.00412359	0.00208471	0.0035768	0.00617046	0.00669954	0.00263637	0.0055822
	34										0.00105678	0.000448056	0.00137874	0.000732568	0.000312299	0.00154111	0.000629532	0.00638876	0.00366067	0.00375247	0.00131199	0.00595223	0.005326	0.00243275	0.00249439	0.00125233	0.00192539	0.00307456	0.0035682	0.00187907	0.00322336	0.00156231
	33										6.42304e-05	0.000206705	0.000141638	7.09035e-05	0.000384168	0.000139427	0.0011422	0.000527584	0.000504199	0.000188987	0.000924638	0.000838432	0.000495162	0.000396356	0.000232959	0.000395891	0.000535774	0.000697292	0.000386448	0.000571935	0.00032078	0.000324015
	32										0.000155942	7.56908e-05	4.72876e-05	0.000234047	0.000116507	0.000853221	0.000386804	0.000389796	0.000151589	0.000522372	0.000689183	0.000328428	0.000333279	0.000180736	0.000272153	0.000429121	0.000459166	0.000246044	0.000379838	0.000240046	0.000188207	0.000312578
	31										0.000656251	0.000393887	0.00125364	0.000643976	0.00624007	0.00353046	0.00429661	0.00133658	0.00594613	0.00538685	0.00270465	0.00288805	0.00147996	0.00221772	0.00326077	0.00392011	0.00205435	0.00306596	0.00139479	0.00168522	0.00257493	0.00457115
	30										0.00103131	0.00417452	0.00285965	0.0198857	0.00969753	0.0100661	0.00464403	0.0155518	0.0116956	0.00878726	0.00612615	0.00531721	0.0055178	0.00883491	0.0119262	0.00557533	0.0100582	0.00564876	0.00505124	0.00783631	0.0124863	0.00725045
	29										0.00590195	0.00298038	0.0201824	0.00924498	0.0091396	0.003868	0.0177895	0.0150361	0.00804709	0.0089424	0.00441768	0.00652375	0.0110286	0.0124693	0.0056217	0.00923402	0.00494678	0.00491357	0.00879236	0.0115823	0.00723112	0.00685703
	28										0.00149995	0.012742	0.0058199	0.0056683	0.00275088	0.0117302	0.0105977	0.00637874	0.00536804	0.00319036	0.00420666	0.00535892	0.00812723	0.00361404	0.0054097	0.00377247	0.00376842	0.00563838	0.00896542	0.0060267	0.00485367	0.00469296
	27										0.0138218	0.00885651	0.00614558	0.00381874	0.0147927	0.0165977	0.00742962	0.00676307	0.00511199	0.00487811	0.0110837	0.00925747	0.00519184	0.00608343	0.00486206	0.00436127	0.00705336	0.00965798	0.00649646	0.00561108	0.00542975	0.00047268
	26										0.00427357	0.00424394	0.00215042	0.00854221	0.00866102	0.00482694	0.00344251	0.00291354	0.00240497	0.00484374	0.00567889	0.00282686	0.00545083	0.00270385	0.00254159	0.00431304	0.00706937	0.00389899	0.00284607	0.00324529	0.0003241	9.12117e-07
	25										0.00374727	0.00153015	0.00587537	0.00490366	0.00283864	0.00290535	0.00178851	0.00196993	0.00296707	0.0042238	0.0017983	0.00282818	0.00117984	0.00155905	0.00222844	0.00383217	0.0022234	0.00279194	0.00195012	0.000206195	7.45267e-07	3.80267e-07
	24										0.000419954	0.0015107	0.00112618	0.000697424	0.0005746	0.000389267	0.000616764	0.000634274	0.000781291	0.000375291	0.000622377	0.000357804	0.000300812	0.000543385	0.000910007	0.000446867	0.000555423	0.000429196	4.61001e-05	1.50467e-07	1.46314e-07	4.37853e-08
	23										0.00118805	0.00110766	0.000761235	0.000675722	0.00040752	0.000368242	0.000807515	0.000646461	0.00044665	0.000696139	0.000337889	0.00034566	0.000583263	0.000937445	0.000653014	0.000597365	0.000590064	6.08286e-05	2.29701e-07	1.19282e-07	4.89463e-08	2.43052e-08
	22										0.00189013	0.000940918	0.00104043	0.000507614	0.000669745	0.00120277	0.00113638	0.000695202	0.000927132	0.000576264	0.000501592	0.00094262	0.00151579	0.000875727	0.000803917	0.000871777	4.64626e-05	2.31322e-07	1.66325e-07	8.42192e-08	3.77866e-08	1.79656e-08
	21										0.000305786	0.000250311	0.000161603	0.000211685	0.000302155	0.000275407	0.000197139	0.00027724	0.00013819	0.000191823	0.000204089	0.000373264	0.000191669	0.000196817	0.000199055	1.01996e-05	6.52957e-08	3.98672e-08	1.57859e-08	9.83345e-09	4.3547e-09	0.00056126
	20										0.000425645	0.000318897	0.000317101	0.000557727	0.00058794	0.000301919	0.000376399	0.000259312	0.000243916	0.000369125	0.000544287	0.000295979	0.000337733	0.000255672	2.32817e-05	9.20404e-08	6.48318e-08	2.58758e-08	1.64719e-08	6.6755e-09	0.00109555	0.00109555
	19										0.00044285	0.000534504	0.000710229	0.000619171	0.000472856	0.000573343	0.000368074	0.000315591	0.000599922	0.000655061	0.000429024	0.000473237	0.000414552	2.85222e-05	8.35796e-08	7.67653e-08	3.60005e-08	1.67882e-08	1.00592e-08	0.00121853	0.00124405	0.00122333
	18										0.000345291	0.000387298	0.000420935	0.000242732	0.000376477	0.00021597	0.00023956	0.000328298	0.000549625	0.000326151	0.000313906	0.000298614	3.03565e-05	6.27661e-08	4.14986e-08	1.50715e-08	1.04057e-08	4.84586e-09	0.00073978	0.00073978	0.00073978	0.00073978
	17										0.000501336	0.000497881	0.000287624	0.000415605	0.000309415	0.000299728	0.00038088	0.000575614	0.000352323	0.000389112	0.00032241	2.94669e-05	5.75415e-08	4.4798e-08	2.04348e-08	1.16632e-08	6.31767e-09	0.000949179	0.000949179	0.000949179	0.000949179	1.43631e-06
	16										0.00302813	0.00191163	0.00232553	0.00153061	0.00147378	0.00211467	0.00352029	0.00180496	0.00204946	0.00173968	0.000110168	2.20421e-07	2.21372e-07	1.11446e-07	6.08217e-08	3.14297e-08	0.00474658	0.00474658	0.00474658	0.00474658	9.49924e-06	0.00474658
	15										0.00022708	0.000297529	0.000195122	0.000232343	0.000302624	0.000546129	0.000276034	0.000262949	0.00028899	2.12478e-05	3.49816e-08	2.99428e-08	1.84761e-08	9.21906e-09	5.0807e-09	0.000584992	0.000584992	0.000584992	0.000584992	8.2114e-07	0.000584992	0.000584992
	14										0.00175558	0.000838212	0.000850683	0.00111752	0.0022161	0.0010387	0.00144465	0.00127873	9.95873e-05	1.38381e-07	1.38291e-07	4.88428e-08	3.91546e-08	2.3854e-08	0.00246783	0.00246783	0.00246783	0.00246783	4.45311e-06	0.00246783	0.00246783	0.00246783
	13										0.000289202	0.000352697	0.000455804	0.000859195	0.000450646	0.000501651	0.000393347	3.14854e-05	4.91109e-08	4.29359e-08	2.03455e-08	1.2165e-08	5.71995e-09	0.000891205	0.000891205	0.000891205	0.000891205	1.19582e-06	0.000891205	0.000891205	0.000891205	0.000891205
	12										0.000615394	0.000880402	0.00138468	0.000760275	0.000695864	0.000817129	4.00873e-05	1.05737e-07	7.1499e-08	4.33126e-08	2.92141e-08	1.12277e-08	0.00171188	0.00171188	0.00171188	0.00171188	2.05825e-06	0.00171188	0.00171188	0.00171188	0.00171188	7.34797e-06
	11										0.00143128	0.00196599	0.00130082	0.00118399	0.00110214	9.20425e-05	7.75598e-08	1.18021e-07	5.22028e-08	3.67619e-08	1.99997e-08	0.00160848	0.00160848	0.00160848	0.00160848	2.94164e-06	0.00160848	0.00160848	0.00160848	0.00160848	9.62699e-06	0.00160848
	10										0.00217712	0.00128773	0.00134853	0.00111475	0.000136141	1.20599e-07	1.00131e-07	6.98706e-08	4.02182e-08	2.45018e-08	0.00237172	0.00237172	0.00237172	0.00237172	3.81984e-06	0.00237172	0.00237172	0.00237172	0.00237172	1.07063e-05	0.00237172	0.00237172
	9										0.00121097	0.00116048	0.0010667	7.12898e-05	1.08386e-07	7.74945e-08	3.86668e-08	2.39271e-08	1.72017e-08	0.00164697	0.00164697	0.00164697	0.00164697	2.93431e-06	0.00164697	0.00164697	0.00164697	0.00164697	7.25904e-06	0.00164697	0.00164697	0.00164697
	8										0.000396247	0.000459433	3.18957e-05	4.84805e-08	4.1349e-08	2.30104e-08	1.52087e-08	7.82108e-09	0.000810187	0.000810187	0.000810187	0.000810187	1.23155e-06	0.000810187	0.000810187	0.000810187	0.000810187	4.41488e-06	0.000810187	0.000810187	0.000810187	0.000810187
	7										0.00136923	0.000104264	9.69669e-08	1.03205e-07	6.6022e-08	3.39606e-08	2.19262e-08	0.00203258	0.00203258	0.00203258	0.00203258	3.38483e-06	0.00203258	0.00203258	0.00203258	0.00203258	1.22584e-05	0.00203258	0.00203258	0.00203258	0.00203258	4.46056e-05
	6										0.000101246	9.9867e-08	9.71495e-08	6.76571e-08	3.58578e-08	2.62979e-08	0.00162206	0.0015754	0.00162206	0.0015754	3.75336e-06	0.0015754	0.00162206	0.0015754	0.00161226	1.25254e-05	0.00159419	0.0015754	0.00158244	0.0015754	4.32003e-05	0.0015754
	5										4.54234e-08	3.31795e-08	2.85663e-08	1.68329e-08	1.08858e-08	0.000586904	0.000586904	0.000586904	0.000586904	9.19315e-07	0.000586904	0.000586904	0.000586904	0.000586904	2.66525e-06	0.000586904	0.000586904	0.000586904	0.000586904	1.11922e-05	0.000586904	0.000586904
	4										1.13946e-07	6.73546e-08	4.9139e-08	3.39599e-08	0.00240764	0.00240764	0.00240764	0.00240764	4.79677e-06	0.00240764	0.00240764	0.00240764	0.00240764	1.70562e-05	0.00240764	0.00240764	0.00240764	0.00240764	5.41546e-05	0.00240764	0.00240764	0.00240764
	3										3.54526e-08	1.89631e-08	1.33144e-08	0.000688531	0.000692605	0.000688531	0.000692605	2.59758e-06	0.000688531	0.000688531	0.000688531	0.000688531	5.77045e-06	0.000688531	0.000688531	0.000688531	0.000688531	2.19007e-05	0.000688531	0.000688531	0.000688531	0.000688531
	2										1.6547e-08	1.49059e-08	0.000838871	0.000838871	0.000838871	0.000838871	2.38545e-06	0.000838871	0.000838871	0.000838871	0.000838871	9.00658e-06	0.000838871	0.000838871	0.000838871	0.000838871	2.95497e-05	0.000838871	0.000838871	0.000838871	0.000838871	6.93185e-05
	1										1.29189e-08	0.000586067	0.000586067	0.000586067	0.000586067	1.64093e-06	0.000586067	0.000586067	0.000586067	0.000586067	4.99735e-06	0.000586067	0.000586067	0.000586067	0.000586067	1.72624e-05	0.000586067	0.000586067	0.000586067	0.000586067	5.83491e-05	0.000586067
	0										0.000651012	0.000651012	0.000651012	0.000651012	3.12489e-06	0.000651012	0.000651012	0.000651012	0.000651012	7.63951e-06	0.000651012	0.000651012	0.000651012	0.000651012	3.28347e-05	0.000651012	0.000651012	0.000651012	0.000651012	9.56516e-05	0.000651012	0.000651012

## Sheet: Colon
Colon and Rectum
Rows are ages 84 backwards to 0 by 1 year intervals
Columns are years from 2010 to 2040 in 1 year intervals
Rate of Cancer		Year
		2010	2011	2012	2013	2014	2015	2016	2017	2018	2019	2020	2021	2022	2023	2024	2025	2026	2027	2028	2029	2030	2031	2032	2033	2034	2035	2036	2037	2038	2039	2040
Age	84	11.9418	3.38066	1.95965e-05	11.9052	8.11508	15.0534	3.93854	18.645	5.78865	9.84488	5.22722	7.54078	6.86182	4.30209	4.79315	3.50076	4.29505	6.47875	2.70151	4.03326	2.98414	3.56957	2.78741	1.39447	2.20554	1.69667	1.36428	0.966392	1.69599	1.07689	1.04134
	83	2.16796	1.33327e-05	6.95411	6.85529	11.0247	4.28535	8.65891	7.41993	6.86181	4.07687	5.88128	5.35174	3.35533	3.73832	2.73035	3.34984	5.05297	2.10699	3.14566	2.32742	2.78401	2.17398	1.08759	1.72017	1.32328	1.06404	0.753718	1.32275	0.839901	0.812173	0.955191
	82	7.18491e-06	3.97587	3.36497	7.82625	2.63739	7.91711	2.8957	7.39118	2.38785	3.8546	3.50754	2.19909	2.4501	1.78948	2.19549	3.31173	1.38093	2.06167	1.52539	1.82465	1.42483	0.71281	1.1274	0.867283	0.697376	0.493988	0.866933	0.550473	0.5323	0.626034	0.334721
	81	3.79906	3.41125	6.81162	3.31971	8.63962	4.69459	5.11456	4.56061	4.00314	4.07616	2.55559	2.8473	2.07957	2.55141	3.8486	1.60479	2.39589	1.77268	2.12045	1.65582	0.828367	1.31017	1.00788	0.81043	0.574071	1.00748	0.639712	0.618593	0.727523	0.388984	0.52638
	80	4.27942	9.06587	3.79336	14.2774	6.72595	10.8863	4.14329	10.0379	5.55777	3.89913	4.34419	3.17286	3.89275	5.87191	2.44847	3.65548	2.70463	3.23522	2.52632	1.26386	1.99896	1.53775	1.23649	0.875874	1.53713	0.976024	0.943802	1.11	0.593482	0.803112	1.04814
	79	4.62562	2.05339	6.63531	4.5206	6.34344	3.58679	3.70899	5.66804	2.16225	2.69572	1.96886	2.41558	3.64372	1.51936	2.26835	1.67831	2.00756	1.56767	0.784267	1.24042	0.954225	0.767286	0.543509	0.953841	0.605656	0.585661	0.688792	0.368275	0.498358	0.650403	0.384929
	78	3.01962	10.3521	6.0552	12.2882	6.02379	9.25413	6.0362	6.35562	4.30856	3.52128	4.32022	6.51672	2.71734	4.05689	3.00163	3.59049	2.80374	1.40265	2.21847	1.70661	1.37228	0.972056	1.70593	1.0832	1.04744	1.23189	0.658654	0.891303	1.16323	0.688438	0.96042
	77	11.3793	7.06158	12.3034	8.72244	11.6173	11.2577	5.05935	9.4665	4.20691	5.77559	8.71203	3.63275	5.42356	4.0128	4.80003	3.74825	1.87516	2.96581	2.28153	1.83456	1.29952	2.28061	1.44811	1.4003	1.64688	0.880537	1.19156	1.5551	0.920355	1.28396	0.655291
	76	3.02821	5.59753	3.40701	6.56253	5.51337	3.6811	2.93984	3.60595	2.69189	4.54368	1.89463	2.82861	2.09284	2.50341	1.95487	0.977974	1.54679	1.18991	0.956798	0.677751	1.18943	0.755247	0.730314	0.858917	0.459236	0.621447	0.811046	0.480003	0.669638	0.341761	0.217981
	75	10.1812	6.57449	10.8724	13.2099	7.6465	9.07245	4.74975	9.78656	8.98226	4.19111	6.25717	4.62957	5.53781	4.32437	2.16338	3.42166	2.6322	2.11654	1.49925	2.63114	1.67068	1.61553	1.90001	1.01588	1.37471	1.79412	1.06182	1.48131	0.756011	0.482197	0.988924
	74	4.09201	7.17938	7.48906	6.26931	6.44887	5.01586	4.41119	11.1746	2.83518	4.7365	3.50445	4.19196	3.27342	1.63762	2.5901	1.9925	1.60216	1.13489	1.9917	1.26466	1.22291	1.43826	0.76899	1.04061	1.3581	0.803764	1.12131	0.572278	0.365009	0.748587	0.755973
	73	7.1128	7.87169	5.65751	8.41626	5.67522	7.41496	8.01746	5.61444	5.10021	4.22258	5.05098	3.94421	1.97319	3.12086	2.40081	1.93047	1.36745	2.39984	1.52381	1.47351	1.73298	0.926571	1.25385	1.6364	0.968471	1.35108	0.689549	0.439807	0.901987	0.910887	0.941768
	72	5.02255	3.82974	4.89134	4.77003	5.40318	8.67946	2.59426	6.50453	2.92828	3.91955	3.0607	1.5312	2.42178	1.86302	1.49804	1.06114	1.86227	1.18248	1.14344	1.34479	0.719018	0.972989	1.26984	0.751532	1.04844	0.535089	0.341289	0.699941	0.706847	0.73081	0.917127
	71	3.37635	4.57503	3.83047	6.27494	8.73887	3.88054	4.15284	5.16015	3.75571	3.28174	1.64178	2.59668	1.99756	1.60623	1.13778	1.99676	1.26787	1.22602	1.44191	0.770944	1.04326	1.36155	0.805806	1.12416	0.573732	0.365937	0.750489	0.757894	0.783588	0.98336	0.513144
	70	3.36303	2.98728	4.20145	8.46203	3.25771	5.17943	2.74695	5.51824	2.62191	1.46776	2.32145	1.78584	1.43598	1.01718	1.78512	1.13349	1.09607	1.28908	0.68923	0.93268	1.21723	0.720397	1.005	0.512922	0.32715	0.670943	0.677563	0.700534	0.879132	0.458755	0.867808
	69	2.67969	3.99847	6.91408	3.84948	5.30608	4.18078	3.58475	4.70108	1.431	2.53263	1.94829	1.56661	1.10971	1.94751	1.2366	1.19578	1.40634	0.751928	1.01752	1.32796	0.78593	1.09643	0.559581	0.356911	0.731978	0.7392	0.764261	0.959106	0.500488	0.946752	1.24267
	68	3.01172	5.52512	2.64104	5.26472	3.59634	4.58119	2.56429	2.15443	2.07333	1.78476	1.43511	1.01656	1.78404	1.1328	1.0954	1.2883	0.688812	0.932114	1.2165	0.71996	1.00439	0.51261	0.326952	0.670536	0.677152	0.700109	0.878599	0.458477	0.867282	1.13836	0.301098
	67	4.83349	2.45121	4.19514	4.1444	4.57701	3.80616	1.3649	3.62543	1.69697	1.52689	1.08158	1.89814	1.20525	1.16546	1.37069	0.732865	0.991728	1.2943	0.766005	1.06863	0.545395	0.347862	0.713421	0.72046	0.744885	0.93479	0.487799	0.922749	1.21116	0.320355	1.07568
	66	1.88989	3.43154	2.91051	4.64856	3.35139	1.78548	2.02425	2.61518	1.2795	1.01419	1.77986	1.13015	1.09284	1.28528	0.6872	0.929933	1.21365	0.718275	1.00204	0.511411	0.326187	0.668967	0.675568	0.698471	0.876543	0.457404	0.865253	1.13569	0.300393	1.00865	1.2104
	65	3.86361	3.47665	4.76732	4.97063	2.29585	3.86696	2.13234	2.87949	1.24108	2.43722	1.54755	1.49646	1.75998	0.941005	1.27339	1.66189	0.983557	1.37213	0.700291	0.446658	0.916038	0.925077	0.956439	1.20028	0.626338	1.18482	1.55514	0.411338	1.38118	1.65744	0.935928
	64	3.44147	5.00662	4.48174	2.9937	4.37155	3.58128	2.06419	2.45557	2.62213	1.86308	1.80158	2.11882	1.13287	1.53302	2.00073	1.1841	1.6519	0.843074	0.537728	1.10281	1.11369	1.15145	1.445	0.754043	1.42639	1.87222	0.495206	1.66279	1.99537	1.12675	1.71778
	63	4.46914	4.24437	2.43411	5.1404	3.65092	3.12628	1.58739	4.67849	1.80754	1.95585	2.30027	1.22988	1.6643	2.17206	1.2855	1.79336	0.91527	0.583776	1.19725	1.20906	1.25005	1.56875	0.818615	1.54854	2.03255	0.537613	1.80518	2.16625	1.22324	1.86489	2.29363
	62	1.61851	0.984759	1.78547	1.83395	1.36149	1.02704	1.29199	1.37773	0.810617	1.06681	0.570387	0.771859	1.00735	0.59618	0.831713	0.424479	0.27074	0.555254	0.560732	0.579742	0.727545	0.379653	0.718174	0.942643	0.249331	0.837196	1.00465	0.567309	0.864887	1.06373	0.640611
	61	0.555869	1.06925	0.942933	1.01237	0.662082	1.23737	0.563191	0.914597	0.654492	0.391576	0.529889	0.691554	0.409283	0.570979	0.291409	0.185866	0.381187	0.384948	0.397999	0.499467	0.260635	0.493033	0.647134	0.171168	0.574743	0.689702	0.389463	0.593753	0.730259	0.439786	0.375282
	60	3.53913	3.31118	3.05215	2.88674	4.67735	3.16279	2.19228	4.33003	1.40867	2.13306	2.78385	1.64757	2.29847	1.17307	0.748202	1.53447	1.54961	1.60214	2.0106	1.04919	1.9847	2.60503	0.689037	2.31363	2.77639	1.56778	2.39015	2.93965	1.77035	1.5107	0.993862
	59	1.94963	1.90661	1.54821	3.62786	2.12678	2.1901	1.84633	1.65786	1.36505	1.99351	1.17982	1.64593	0.840031	0.535786	1.09883	1.10967	1.14729	1.43979	0.751321	1.42124	1.86546	0.493419	1.65678	1.98817	1.12269	1.71158	2.10508	1.26775	1.08181	0.711703	0.677195
	58	1.38771	1.19551	2.40513	2.03911	1.82047	2.28006	0.873847	1.9859	1.577	1.04438	1.45698	0.743594	0.474278	0.972683	0.98228	1.01558	1.2745	0.665069	1.25808	1.6513	0.436774	1.46658	1.75993	0.993802	1.51509	1.86342	1.12221	0.957616	0.629999	0.599453	1.46841
	57	1.13487	2.42225	1.76314	2.27646	2.47186	1.40744	1.36522	2.99224	1.07753	1.6821	0.858487	0.547558	1.12297	1.13405	1.1725	1.47142	0.767829	1.45247	1.90645	0.50426	1.69319	2.03185	1.14735	1.74919	2.15133	1.2956	1.10558	0.72734	0.692074	1.6953	0.936224
	56	2.91644	2.2522	2.49658	3.92048	1.93529	2.78892	2.60904	2.59318	2.20121	1.25711	0.801805	1.6444	1.66062	1.71692	2.15464	1.12435	2.12689	2.79166	0.738401	2.47938	2.9753	1.6801	2.56139	3.15026	1.89719	1.61893	1.06506	1.01342	2.48247	1.37094	1.13953
	55	1.87728	2.20778	2.97655	2.12496	2.65486	3.68981	1.56533	3.66738	1.13886	0.812822	1.66699	1.68344	1.74051	2.18425	1.1398	2.15611	2.83002	0.748547	2.51345	3.01618	1.70319	2.59658	3.19354	1.92325	1.64117	1.0797	1.02735	2.51658	1.38978	1.15519	1.47883
	54	1.78441	2.55236	1.56438	2.8266	3.40587	2.14658	2.14658	1.83986	0.714025	1.63862	1.65479	1.71089	2.14708	1.1204	2.11942	2.78186	0.735808	2.47067	2.96485	1.6742	2.55239	3.13919	1.89052	1.61324	1.06132	1.00986	2.47375	1.36612	1.13553	1.45366	0.787205
	53	2.31635	1.50624	2.33657	4.07167	2.22481	3.30529	1.2092	1.29523	1.61629	1.82646	1.88838	2.36982	1.23664	2.33929	3.07045	0.812142	2.72698	3.27243	1.84788	2.81718	3.46486	2.08665	1.7806	1.17143	1.11463	2.73038	1.50785	1.25333	1.60447	0.868871	1.08433
	52	1.50002	2.46871	3.69342	2.91863	3.75922	2.04315	0.934118	3.21732	1.97693	2.28717	2.87027	1.49778	2.8333	3.71886	0.983647	3.30286	3.96349	2.23812	3.4121	4.19656	2.5273	2.15662	1.4188	1.35001	3.30698	1.82627	1.518	1.9433	1.05236	1.31332	1.09528
	51	1.65912	2.63344	1.78665	3.32803	1.56817	1.06515	1.56586	2.65565	1.67064	2.34604	1.22423	2.31582	3.03964	0.803993	2.69962	3.23959	1.82934	2.78891	3.43009	2.06571	1.76273	1.15967	1.10344	2.70299	1.49272	1.24075	1.58837	0.860153	1.07345	0.895233	0.901789
	50	1.11277	0.800953	1.28092	0.872882	0.514014	1.12262	0.812647	1.41103	1.07744	0.62914	1.19012	1.5621	0.413178	1.38736	1.66485	0.940114	1.43324	1.76275	1.06159	0.905883	0.595965	0.567069	1.38909	0.767119	0.637633	0.816276	0.442039	0.551656	0.460067	0.463436	0.0907264
	49	0.566818	0.961709	0.562657	0.479173	0.907306	0.975749	0.72314	1.52406	0.483906	1.02431	1.34446	0.355613	1.19407	1.4329	0.809135	1.23356	1.51716	0.913683	0.779673	0.512934	0.488064	1.19555	0.660243	0.548797	0.702551	0.380453	0.474798	0.39597	0.39887	0.0780862	0.560051
	48	0.859938	0.53377	0.390272	1.06871	0.996426	1.0971	0.986903	0.864879	0.995476	1.4621	0.386728	1.29854	1.55827	0.879931	1.34149	1.64991	0.993626	0.847891	0.557813	0.530767	1.30016	0.718011	0.596814	0.764021	0.413741	0.51634	0.430615	0.433769	0.0849184	0.609053	0.372641
	47	0.419675	0.325547	0.765367	1.03201	0.985117	1.31654	0.492453	1.56445	1.24943	0.369802	1.24171	1.49007	0.841418	1.28278	1.57769	0.950137	0.810781	0.533399	0.507536	1.24326	0.686585	0.570693	0.730581	0.395633	0.493741	0.411768	0.414784	0.0812017	0.582396	0.356332	0.575607
	46	0.150025	0.374202	0.433198	0.598024	0.692893	0.385047	0.522108	1.15089	0.185223	0.695941	0.835141	0.47159	0.71896	0.884251	0.532524	0.454419	0.298954	0.284459	0.696809	0.384811	0.319857	0.409469	0.221741	0.276728	0.230784	0.232474	0.0455112	0.326416	0.199714	0.322611	0.694989
	45	0.667341	0.819627	0.971433	1.62776	0.784223	1.5798	1.48636	0.66025	1.34894	1.81137	1.02285	1.55938	1.91788	1.15501	0.985606	0.648413	0.616974	1.51133	0.83463	0.693749	0.888113	0.480941	0.600205	0.500556	0.504222	0.0987108	0.707975	0.433166	0.699722	1.50739	0.306354
	44	0.409238	0.514588	0.74029	0.5158	0.900837	1.25917	0.238737	1.34624	0.982977	0.621121	0.946925	1.16463	0.701375	0.598504	0.393746	0.374655	0.91775	0.506825	0.421276	0.539302	0.292049	0.364471	0.30396	0.306186	0.0599417	0.429915	0.263038	0.424903	0.915354	0.186032	0.647942
	43	0.387516	0.591451	0.353804	0.89363	1.08292	0.305034	0.734181	1.4796	0.508373	0.86726	1.06665	0.642368	0.548152	0.36062	0.343135	0.840539	0.464186	0.385834	0.493931	0.267479	0.333808	0.278388	0.280427	0.0548988	0.393746	0.240908	0.389156	0.838345	0.170381	0.59343	0.248137
	42	0.862184	0.547181	1.18656	2.07951	0.507824	1.81587	1.56198	1.48127	1.37407	1.89106	1.13886	0.971822	0.639345	0.608346	1.4902	0.822958	0.684047	0.875693	0.474215	0.591811	0.493556	0.49717	0.0973304	0.698074	0.427108	0.689937	1.48631	0.30207	1.0521	0.439923	0.564583
	41	0.149885	0.344829	0.518847	0.18324	0.56806	0.725942	0.293841	0.752324	0.563	0.379402	0.323755	0.212993	0.202666	0.496448	0.274162	0.227885	0.291731	0.157981	0.197157	0.164425	0.165629	0.0324249	0.232558	0.142288	0.229847	0.495152	0.100632	0.350498	0.146557	0.188087	0.209046
	40	0.317731	0.507204	0.15379	0.689496	0.763909	0.459375	0.502009	1.0369	0.379956	0.362808	0.238685	0.227113	0.556332	0.307233	0.255374	0.326921	0.177038	0.22094	0.184258	0.185608	0.0363362	0.260611	0.159451	0.257573	0.55488	0.112771	0.392777	0.164235	0.210775	0.234262	0.128599
	39	0.550276	0.177017	0.681368	1.09175	0.569179	0.924079	0.814676	0.823953	0.427811	0.31494	0.29967	0.734069	0.405388	0.33696	0.431365	0.233598	0.291525	0.243125	0.244905	0.0479448	0.34387	0.210393	0.339862	0.732152	0.148799	0.518261	0.216705	0.278113	0.309104	0.169684	0.460231
	38	0.0971522	0.396741	0.545773	0.4115	0.579204	0.758618	0.327485	0.469313	0.187864	0.200026	0.489981	0.270591	0.224917	0.28793	0.155923	0.194589	0.162283	0.163471	0.0320025	0.229529	0.140434	0.226853	0.488702	0.0993214	0.345932	0.144648	0.185637	0.206323	0.113262	0.307198	0.17094
	37	0.260179	0.37972	0.245802	0.500354	0.56816	0.364381	0.222883	0.246252	0.14257	0.390794	0.215815	0.179387	0.229644	0.12436	0.155198	0.129432	0.130379	0.0255242	0.183065	0.112006	0.180931	0.389773	0.0792157	0.275905	0.115367	0.148058	0.164557	0.0903339	0.245012	0.136336	0.115694
	36	0.0943092	0.0647685	0.113193	0.185885	0.103355	0.0939221	0.0442915	0.0707766	0.105491	0.0651894	0.0541858	0.0693667	0.0375643	0.0468794	0.0390963	0.0393826	0.00770988	0.0552969	0.0338327	0.0546523	0.117736	0.023928	0.0833402	0.0348478	0.0447226	0.0497062	0.0272864	0.0740086	0.041182	0.0349466	0.0220386
	35	0.154493	0.286452	0.403869	0.324755	0.255856	0.179252	0.12226	0.502958	0.169005	0.157193	0.201233	0.108974	0.135998	0.113419	0.114249	0.0223664	0.160417	0.098149	0.158547	0.341552	0.0694153	0.241771	0.101094	0.129741	0.144198	0.0791581	0.2147	0.119469	0.101381	0.0639342	0.127813
	34	0.43393	0.649075	0.448101	0.510558	0.31011	0.314233	0.551759	0.511726	0.258808	0.370742	0.200768	0.250555	0.208957	0.210487	0.0412067	0.295544	0.180825	0.292098	0.629257	0.127887	0.445426	0.18625	0.239027	0.265663	0.145837	0.395551	0.220104	0.186778	0.117789	0.235476	0.216403
	33	0.229679	0.168225	0.16456	0.144552	0.126988	0.331266	0.131134	0.183053	0.142586	0.0864026	0.107829	0.0899265	0.090585	0.0177337	0.12719	0.0778196	0.125707	0.270807	0.0550375	0.191693	0.0801545	0.102868	0.114331	0.0627622	0.170229	0.0947239	0.0803818	0.0506917	0.101339	0.0931311	0.0848175
	32	0.213482	0.221556	0.167089	0.212283	0.4801	0.282349	0.168228	0.361675	0.119172	0.166422	0.138792	0.139808	0.02737	0.196304	0.120106	0.194015	0.417961	0.0849443	0.295857	0.12371	0.158765	0.176457	0.0968666	0.26273	0.146196	0.12406	0.078237	0.156406	0.143738	0.130907	0.0771543
	31	0.0438001	0.0350452	0.0382261	0.125028	0.0637474	0.0564275	0.0517799	0.0470911	0.0357585	0.0333703	0.0336147	0.0065807	0.0471982	0.0288776	0.046648	0.100492	0.0204235	0.0711343	0.029744	0.0381726	0.0424263	0.0232901	0.0631694	0.0351505	0.0298284	0.0188109	0.0376054	0.0345594	0.0314744	0.0185505	0.0306499
	30	0.0600287	0.069467	0.195069	0.143838	0.110384	0.150485	0.0584145	0.122428	0.0621252	0.0700267	0.013709	0.0983242	0.0601584	0.097178	0.209347	0.0425467	0.148188	0.0619634	0.0795219	0.0883833	0.0485183	0.131596	0.0732263	0.0621391	0.0391872	0.0783403	0.0719949	0.0655682	0.0386449	0.0638506	0.0425874
	29	0.0898191	0.267588	0.169402	0.188009	0.222211	0.128148	0.114636	0.160557	0.0984082	0.0215577	0.154616	0.0946	0.152814	0.329201	0.0669053	0.233028	0.0974383	0.125049	0.138984	0.0762958	0.206936	0.115149	0.0977146	0.0616224	0.123191	0.113213	0.103107	0.0607696	0.100406	0.0669693	0.0946281
	28	0.211023	0.141732	0.13505	0.23084	0.115414	0.153386	0.0916946	0.155119	0.0184775	0.148294	0.0907317	0.146565	0.31574	0.0641695	0.2235	0.0934539	0.119936	0.133301	0.0731759	0.198474	0.110441	0.0937189	0.0591026	0.118154	0.108584	0.0988907	0.0582847	0.0963002	0.0642309	0.0907587	0.0679066
	27	0.312396	0.315804	0.463448	0.335102	0.386106	0.34291	0.247602	0.081405	0.355253	0.243221	0.392891	0.846391	0.172016	0.599126	0.250518	0.321507	0.357334	0.19616	0.532042	0.296054	0.251229	0.158434	0.31673	0.291076	0.265092	0.156241	0.258148	0.172181	0.243293	0.182034	0.198275
	26	0.11807	0.183827	0.114117	0.190156	0.146415	0.157063	0.0220405	0.265479	0.0988321	0.178647	0.384854	0.0782159	0.272423	0.113911	0.146189	0.16248	0.0891938	0.241919	0.134616	0.114234	0.0720399	0.144017	0.132352	0.120537	0.0710429	0.11738	0.0782907	0.110625	0.082771	0.0901555	0.131126
	25	0.150924	0.0994	0.142204	0.158349	0.147268	0.0307024	0.157845	0.162188	0.159413	0.384282	0.0780996	0.272018	0.113741	0.145972	0.162238	0.0890612	0.24156	0.134416	0.114064	0.0719328	0.143803	0.132155	0.120358	0.0709373	0.117205	0.0781743	0.110461	0.082648	0.0900215	0.130931	0.0871196
	24	0.0389374	0.0590988	0.0565001	0.0759924	0.0137352	0.104908	0.0460099	0.124818	0.163609	0.0372078	0.129593	0.054188	0.0695433	0.0772927	0.0424301	0.115083	0.0640376	0.0543417	0.0342698	0.06851	0.0629608	0.0573405	0.0337956	0.0558384	0.0372434	0.0526252	0.0393747	0.0428876	0.0623775	0.0415051	0.0171386
	23	0.0332407	0.0337154	0.0389326	0.0101768	0.0673884	0.0439078	0.0508414	0.183938	0.0227459	0.0886498	0.037068	0.0475719	0.052873	0.0290248	0.0787237	0.0438057	0.0371731	0.0234427	0.046865	0.0430691	0.0392244	0.0231183	0.0381969	0.0254768	0.0359989	0.0269347	0.0293378	0.04267	0.028392	0.0117239	0.0159389
	22	0.0414821	0.0508199	0.011405	0.109219	0.0616962	0.106133	0.163891	0.055938	0.118546	0.0554672	0.0711849	0.0791173	0.0434317	0.117799	0.0655493	0.0556245	0.0350788	0.0701272	0.0644471	0.058694	0.0345934	0.0571565	0.0381226	0.0538675	0.0403042	0.0439	0.06385	0.0424848	0.0175432	0.0238504	0.0851836
	21	0.00743699	0.0017707	0.0145585	0.0118933	0.0177377	0.0406928	0.00592817	0.0346755	0.00882219	0.0126694	0.0140812	0.00772991	0.0209658	0.0116664	0.00989996	0.00624328	0.0124811	0.0114702	0.0104463	0.00615688	0.0101726	0.006785	0.00958725	0.00717328	0.00781325	0.0113639	0.00756139	0.00312231	0.00424486	0.0151608	0.0272563
	20	0.00521322	0.0454741	0.0318946	0.0687924	0.136824	0.029613	0.0739324	0.051917	0.040541	0.0504202	0.0276783	0.0750717	0.0417735	0.0354486	0.0223552	0.044691	0.0410711	0.0374048	0.0220458	0.036425	0.0242949	0.0343289	0.0256852	0.0279768	0.0406906	0.0270749	0.01118	0.0151995	0.0542862	0.0975961	0.0975961
	19	0.00857982	0.00638438	0.0118224	0.0340062	0.00638087	0.0236673	0.00709372	0.015289	0.0103394	0.00635124	0.0172264	0.00958561	0.00813426	0.00512976	0.0102551	0.00942443	0.00858314	0.00505877	0.0083583	0.00557486	0.00787732	0.00589389	0.00641973	0.00933711	0.00621278	0.00256543	0.00348777	0.0124568	0.022395	0.022395	0.022395
	18	0.00527184	0.0103571	0.0255773	0.00694074	0.0223191	0.00993843	0.00914269	0.0170652	0.00570006	0.0172999	0.00962649	0.00816895	0.00515163	0.0102988	0.00946462	0.00861974	0.00508034	0.00839394	0.00559864	0.00791091	0.00591903	0.0064471	0.00937693	0.00623927	0.00257637	0.00350264	0.01251	0.0224905	0.0224905	0.0224905	0.0224905
	17	0.0345459	0.0905108	0.0210871	0.0980656	0.0378582	0.0517407	0.0412212	0.0380023	0.0627161	0.0390509	0.0331382	0.0208982	0.0417782	0.0383942	0.0349669	0.020609	0.0340509	0.0227115	0.0320915	0.0240112	0.0261534	0.0380385	0.0253103	0.0104513	0.0142088	0.050748	0.0912352	0.0912352	0.0912352	0.0912352	0.0205042
	16	0.0419573	0.0103708	0.0414072	0.0231179	0.027392	0.0324211	0.0127576	0.0581109	0.019675	0.0186827	0.011782	0.0235538	0.021646	0.0197137	0.011619	0.0191973	0.0128043	0.0180926	0.0135371	0.0147448	0.0214455	0.0142695	0.00589228	0.0080107	0.0286108	0.0514368	0.0514368	0.0514368	0.0514368	0.0115599	0.0514368
	15	0.00644648	0.0273071	0.0130892	0.0224294	0.0230156	0.0134549	0.0261589	0.0244455	0.012622	0.00890709	0.0178064	0.0163642	0.0149034	0.00878382	0.014513	0.00967995	0.0136778	0.0102339	0.0111469	0.0162125	0.0107876	0.00445451	0.00605601	0.0216295	0.0388857	0.0388857	0.0388857	0.0388857	0.00873917	0.0388857	0.0388857
	14	0.0648855	0.0329969	0.0485447	0.0720406	0.036512	0.105461	0.0420651	0.0599478	0.023003	0.0514581	0.0472901	0.0430687	0.025384	0.0419405	0.0279737	0.039527	0.0295745	0.0322131	0.046852	0.0311746	0.0128729	0.017501	0.0625062	0.112374	0.112374	0.112374	0.112374	0.025255	0.112374	0.112374	0.112374
	13	0.00945863	0.0147633	0.0188098	0.0137871	0.0345248	0.0204586	0.0124446	0.0131799	0.016032	0.0164866	0.0150149	0.00884953	0.0146215	0.00975236	0.0137802	0.0103105	0.0112303	0.0163338	0.0108683	0.00448783	0.00610131	0.0217913	0.0391766	0.0391766	0.0391766	0.0391766	0.00880454	0.0391766	0.0391766	0.0391766	0.0391766
	12	0.00921764	0.0124597	0.00784079	0.0283954	0.014588	0.013183	0.00595934	0.0200075	0.0111878	0.0114015	0.00671986	0.0111028	0.00740541	0.0104639	0.0078292	0.00852769	0.012403	0.00825279	0.00340781	0.004633	0.0165471	0.0297486	0.0297486	0.0297486	0.0297486	0.00668569	0.0297486	0.0297486	0.0297486	0.0297486	0.00407892
	11	0.01178	0.00786472	0.0244533	0.0181683	0.0142343	0.00955948	0.0136987	0.0211422	0.0117159	0.00772681	0.0127665	0.0085151	0.0120319	0.00900239	0.00980555	0.0142616	0.00948946	0.00391847	0.00532725	0.0190267	0.0342063	0.0342063	0.0342063	0.0342063	0.00768753	0.0342063	0.0342063	0.0342063	0.0342063	0.00469014	0.0342063
	10	0.0102789	0.0339069	0.0216287	0.0245064	0.0142686	0.0303769	0.0200108	0.0306062	0.0109759	0.0202928	0.013535	0.019125	0.0143095	0.0155862	0.0226692	0.0150837	0.00622851	0.00846781	0.0302435	0.0543719	0.0543719	0.0543719	0.0543719	0.0122195	0.0543719	0.0543719	0.0543719	0.0543719	0.0074551	0.0543719	0.0543719
	9	0.0104587	0.00707795	0.0068853	0.00579768	0.0107008	0.0104726	0.00683677	0.00676711	0.00680313	0.00507754	0.00717459	0.00536811	0.00584703	0.00850416	0.00565854	0.00233657	0.00317663	0.0113456	0.0203972	0.0203972	0.0203972	0.0203972	0.00458406	0.0203972	0.0203972	0.0203972	0.0203972	0.00279672	0.0203972	0.0203972	0.0203972
	8	0.0172548	0.0178079	0.0128738	0.0343639	0.0291569	0.0282783	0.0119469	0.0331499	0.0134534	0.0212718	0.0159158	0.0173357	0.0252138	0.0167769	0.00692765	0.0094183	0.0336382	0.0604751	0.0604751	0.0604751	0.0604751	0.0135912	0.0604751	0.0604751	0.0604751	0.0604751	0.00829192	0.0604751	0.0604751	0.0604751	0.0604751
	7	0.0134743	0.0103345	0.0236836	0.0290613	0.024436	0.0153373	0.0181646	0.0203468	0.0174934	0.0146462	0.0159529	0.0232025	0.0154386	0.00637504	0.00866702	0.030955	0.0556511	0.0556511	0.0556511	0.0556511	0.012507	0.0556511	0.0556511	0.0556511	0.0556511	0.00763049	0.0556511	0.0556511	0.0556511	0.0556511	0.0125966
	6	0.00961429	0.0233756	0.0246262	0.0299461	0.0162953	0.0286718	0.0137081	0.0325293	0.0148092	0.0180498	0.0262523	0.0174679	0.00721301	0.00980626	0.0350238	0.0629661	0.0629661	0.0629661	0.0629661	0.014151	0.0629661	0.0629661	0.0629661	0.0629661	0.00863348	0.0629661	0.0629661	0.0629661	0.0629661	0.0142523	0.0629661
	5	0.0115927	0.0129571	0.0135274	0.0106455	0.0162391	0.0115345	0.0116828	0.01468	0.00972908	0.0158342	0.0105358	0.00435054	0.00591466	0.0211247	0.0379781	0.0379781	0.0379781	0.0379781	0.0085352	0.0379781	0.0379781	0.0379781	0.0379781	0.0052073	0.0379781	0.0379781	0.0379781	0.0379781	0.00859633	0.0379781	0.0379781
	4	0.020063	0.0222224	0.0150144	0.0331232	0.0203972	0.0306927	0.0164613	0.0301115	0.0266478	0.0198409	0.00819288	0.0111384	0.0397817	0.0715199	0.0715199	0.0715199	0.0715199	0.0160734	0.0715199	0.0715199	0.0715199	0.0715199	0.00980631	0.0715199	0.0715199	0.0715199	0.0715199	0.0161885	0.0715199	0.0715199	0.0715199
	3	0.0107754	0.00772391	0.0146294	0.0130285	0.0169966	0.0135428	0.0105737	0.0258271	0.0104564	0.00483152	0.00656857	0.0234602	0.0421768	0.0421768	0.0421768	0.0421768	0.00947882	0.0421768	0.0421768	0.0421768	0.0421768	0.005783	0.0421768	0.0421768	0.0421768	0.0421768	0.00954671	0.0421768	0.0421768	0.0421768	0.0421768
	2	0.0120164	0.0241464	0.0184623	0.0348324	0.0240619	0.0279103	0.0290981	0.0325156	0.00816957	0.0124283	0.0443888	0.0798026	0.0798026	0.0798026	0.0798026	0.0179348	0.0798026	0.0798026	0.0798026	0.0798026	0.010942	0.0798026	0.0798026	0.0798026	0.0798026	0.0180633	0.0798026	0.0798026	0.0798026	0.0798026	0.0304975
	1	0.0196567	0.0159452	0.0258281	0.0258029	0.0259481	0.0401903	0.019169	0.0132932	0.0109963	0.0439476	0.0790093	0.0790093	0.0790093	0.0790093	0.0177566	0.0790093	0.0790093	0.0790093	0.0790093	0.0108332	0.0790093	0.0790093	0.0790093	0.0790093	0.0178837	0.0790093	0.0790093	0.0790093	0.0790093	0.0301944	0.0790093
	0	0.00951883	0.0163581	0.0140305	0.0204051	0.0274005	0.0194156	0.00574687	0.0131212	0.0285145	0.0573635	0.0573635	0.0573635	0.0573635	0.0128919	0.0573635	0.0573635	0.0573635	0.0573635	0.00786529	0.0573635	0.0573635	0.0573635	0.0573635	0.0129842	0.0573635	0.0573635	0.0573635	0.0573635	0.0219221	0.0573635	0.0573635
Rate Upper		Year
		2010	2011	2012	2013	2014	2015	2016	2017	2018	2019	2020	2021	2022	2023	2024	2025	2026	2027	2028	2029	2030	2031	2032	2033	2034	2035	2036	2037	2038	2039	2040
Age	84										27.9626	15.8686	21.7354	22.5813	14.2715	16.0489	11.2273	15.8065	23.7758	9.79532	15.7844	11.6866	13.8441	11.1582	6.30746	9.55863	7.00703	6.39812	4.61978	8.2759	4.74437	4.84891
	83										10.2822	15.7476	14.7629	10.3938	11.4224	8.36366	11.4121	17.1975	7.3822	11.1079	7.93945	10.2354	8.50895	3.97811	6.86612	5.73013	4.39104	3.21942	5.56386	3.52042	3.58746	4.31368
	82										10.4578	9.84319	6.79735	6.9137	5.21014	6.88968	10.451	4.27694	6.98355	5.67126	6.7139	4.91753	2.77751	4.55089	3.50933	3.15394	2.18605	3.75301	2.16024	2.26961	2.99185	1.46591
	81										10.6285	6.43855	7.93676	5.54102	7.48151	10.6979	4.86832	7.63852	6.01575	6.94157	5.27644	3.05468	4.497	3.6067	3.00857	2.04609	3.88331	2.52035	2.40235	3.15155	1.62167	2.24674
	80										9.48506	11.079	8.23488	10.8631	16.598	7.13679	10.4875	8.90703	10.6385	8.22207	4.48248	6.94527	5.19478	4.679	3.37511	6.10552	3.72627	3.82198	4.62366	2.24598	3.22441	4.22058
	79										7.09933	5.07374	6.47169	9.97054	4.12166	6.67123	5.07322	6.57144	4.94352	2.65918	4.38302	3.54808	2.76242	2.06099	3.80928	2.35498	2.31074	2.68983	1.53555	2.07826	2.72063	1.73961
	78										9.03156	11.8612	17.9052	7.01148	11.6745	9.34734	11.3832	8.3746	4.95677	7.69808	5.46705	5.15731	3.5625	6.11728	4.0356	4.05807	4.9831	2.58252	3.69383	4.72773	2.82727	3.80899
	77										14.3828	21.7606	9.60045	14.3885	11.3825	13.7343	11.4294	6.13384	9.61034	7.16598	5.85724	4.2317	7.471	4.86002	4.72172	5.91084	3.01794	4.37372	5.72717	3.60721	4.71195	2.50801
	76										10.5012	4.52933	7.28069	5.42609	6.52692	5.10432	2.95947	4.45522	3.47781	3.0317	2.15825	3.73533	2.32969	2.49185	3.07203	1.52167	2.25842	2.91211	1.78156	2.39232	1.26417	0.809803
	75										9.94221	14.6434	11.9111	15.1211	10.8139	6.3266	9.93061	7.65022	6.73096	4.44396	8.53231	5.53915	5.05605	6.21119	3.21986	4.71129	6.00849	3.57222	5.32288	2.77009	1.62865	3.62155
	74										11.6071	9.11961	11.6654	9.2438	4.63997	7.85773	5.68925	5.32625	3.61193	6.14436	4.0583	3.83151	5.26611	2.60506	3.67838	4.66975	3.00989	3.86854	2.16253	1.30652	2.75544	3.05025
	73										10.4459	13.0666	10.2421	5.53117	8.74356	6.86399	5.82006	3.85242	6.77579	4.89314	4.75969	6.13848	2.99637	4.3014	5.9295	3.47016	4.64249	2.51969	1.52905	3.39044	3.51092	3.39949
	72										9.99351	8.00923	4.14087	6.68531	5.15824	4.36199	3.03816	5.35947	3.52254	3.42154	3.97039	2.17541	3.04274	4.30287	2.5486	3.66657	1.78008	1.1371	2.64171	2.42758	2.72123	3.21388
	71										7.90407	3.87142	6.71572	5.04892	4.26343	3.14758	6.10202	3.60956	3.62297	4.73466	2.46522	3.29433	4.68132	2.83022	4.17682	1.85335	1.21402	2.78575	2.92847	2.91061	3.42576	1.89284
	70										3.69784	6.00253	4.96115	3.79878	2.68497	5.26688	3.34882	3.28035	4.19931	2.27483	3.0736	4.06059	2.55483	3.50726	1.97269	1.21489	2.53381	2.61487	2.59921	3.06826	1.64826	3.18109
	69										6.1805	4.75763	3.95987	2.95732	5.17521	3.41507	3.58164	4.24661	2.397	3.05143	4.22857	2.51258	3.6215	1.71047	1.12213	2.37338	2.60975	2.67604	3.34258	1.69766	3.25874	4.22825
	68										4.33255	3.73881	2.64641	5.00654	3.14011	3.44986	4.06587	2.20971	2.87799	4.13061	2.52589	3.45614	1.76455	1.06752	2.5562	2.51179	2.62554	3.24343	1.67438	3.20977	4.71171	1.15398
	67										3.57947	2.82736	5.22665	3.26507	3.38441	3.93925	2.27291	2.9153	3.96126	2.68434	3.49959	1.81949	1.18051	2.63252	2.51249	2.66588	3.38921	1.83794	3.5801	4.72251	1.21724	3.97577
	66										2.52018	4.70022	3.12054	3.14105	3.87755	2.00033	2.7901	3.76687	2.45199	3.20213	1.64178	1.0893	2.42759	2.5092	2.49992	3.02968	1.77565	3.18222	4.39654	1.06733	3.57796	4.38399
	65										6.19261	3.92323	4.10641	5.01145	2.50749	3.78941	4.912	3.07214	3.76408	2.21351	1.32725	3.3341	3.09529	3.40429	3.89346	2.25493	4.12545	6.02739	1.55017	4.98092	5.68732	3.29739
	64										4.59907	4.76	5.77638	2.95789	4.35489	5.66405	3.77025	5.22614	2.47955	1.68978	3.65683	3.76456	3.80435	4.8456	2.47294	4.81887	6.88074	1.83031	5.79799	6.98097	3.98196	6.1542
	63										4.89458	5.93372	3.25823	4.5687	6.07845	3.76236	5.2163	2.69297	1.74243	3.87244	3.96082	4.38826	5.02136	2.73477	4.86891	6.8509	1.81228	6.181	7.18345	4.44878	6.55411	7.84956
	62										2.74583	1.43845	1.94926	2.59368	1.65069	2.37017	1.19106	0.785062	1.73397	1.77589	1.81187	2.27328	1.25288	2.21176	3.2702	0.836859	2.70586	3.22436	1.96608	2.98848	3.60707	2.22587
	61										0.951842	1.3201	1.94286	1.14034	1.49114	0.806274	0.511727	1.08701	1.16245	1.23406	1.45454	0.823199	1.55178	2.19558	0.576953	2.0076	2.23564	1.32204	1.94113	2.45691	1.53165	1.21417
	60										5.54141	6.97281	4.48304	5.9375	3.23854	2.05452	4.6111	4.66342	4.7086	5.47581	3.38115	6.26458	8.80187	2.30924	7.61764	9.47574	5.90409	8.0357	10.2059	6.07264	4.9539	3.88653
	59										4.84256	3.02923	4.1631	2.05024	1.39576	3.08791	3.1058	3.30245	4.10515	2.31003	4.20319	5.90007	1.57087	5.3751	6.15462	3.70822	5.83921	7.65521	4.05331	3.68885	2.3694	2.21921
	58										2.59388	3.55913	1.91298	1.26803	2.6464	2.84174	2.82006	3.30353	2.02896	3.67842	4.89378	1.33782	4.56743	5.19993	3.3256	4.96629	5.83645	3.63273	3.1348	2.12469	2.02814	4.66355
	57										4.35338	2.01115	1.36191	3.17303	3.08816	3.31332	3.9878	2.20077	4.06783	5.431	1.45739	5.49905	6.0489	3.64948	5.36263	6.84343	4.03249	3.61789	2.34493	2.4651	5.74077	3.18789
	56										3.21174	1.99724	4.31665	4.55014	4.67145	5.80094	3.15671	6.07826	8.20821	2.19532	7.62035	8.85816	5.64056	7.71515	10.0897	6.16781	5.08375	3.5344	3.21744	8.12247	4.31119	3.62531
	55										2.008	4.16974	4.5649	4.88205	5.97032	3.2405	6.27889	8.63111	2.38295	7.94124	9.20011	5.97896	9.00504	10.6701	6.55223	5.91291	3.56036	3.77405	8.81995	4.74737	4.0013	5.07812
	54										4.2849	4.47499	4.42091	5.62006	3.07131	6.23172	7.79415	2.29042	7.78933	9.16207	5.54673	8.14016	10.5066	6.29521	5.54453	3.57988	3.46938	8.3647	5.17206	3.90149	5.14526	2.8423
	53										4.79551	4.75201	6.01867	3.18612	6.60163	8.75614	2.41616	8.03102	10.7565	5.97156	9.10228	10.9523	6.83726	5.48388	3.81269	3.84984	9.56364	5.39575	4.17038	5.82061	3.00872	3.61772
	52										5.70268	7.11095	3.76283	7.443	9.694	2.6627	9.49478	12.0613	7.0415	9.73712	12.567	7.58299	6.54942	4.5708	4.34742	11.0811	6.37749	4.93909	6.34448	3.5964	4.11688	3.61196
	51										5.6515	3.04109	5.79804	7.65051	2.24895	7.28414	9.29974	5.64548	8.19724	10.214	6.49654	5.33158	3.9335	3.65039	9.30381	5.05265	3.95456	5.31997	2.8847	3.22986	3.16813	3.06928
	50										1.51795	3.01106	4.03887	1.1533	3.79158	4.6342	2.93807	4.15493	5.42018	3.40518	2.93345	1.83271	1.84347	4.62477	2.63844	2.21166	2.76729	1.57573	1.75805	1.68495	1.63402	0.341127
	49										2.59843	3.48175	0.935343	3.30191	3.98044	2.53805	3.89156	4.70312	2.97896	2.43508	1.69024	1.52512	4.14265	2.1437	1.78799	2.30485	1.27009	1.64449	1.44076	1.30927	0.283086	1.89157
	48										3.74595	1.01123	3.82803	4.28334	2.5796	3.82722	4.88595	3.16471	2.63342	1.74997	1.76692	4.45522	2.58245	2.02674	2.54453	1.459	1.68631	1.46956	1.44255	0.302959	2.16212	1.38527
	47										0.953203	3.2307	4.10313	2.59526	3.46498	4.31515	2.95643	2.43731	1.80021	1.68323	4.50462	2.27636	1.96605	2.41119	1.28198	1.66532	1.50244	1.31402	0.286251	2.08916	1.20414	2.04369
	46										1.89337	2.40691	1.32302	2.07656	2.58358	1.78204	1.48745	1.01663	0.957233	2.5115	1.24407	1.05441	1.518	0.794133	0.949341	0.892598	0.789695	0.1743	1.22309	0.742495	1.10602	2.69469
	45										4.58686	2.82669	4.17379	5.25579	3.19532	2.81146	1.94682	1.93143	4.76754	2.46598	2.27877	2.81549	1.54914	1.93789	1.6637	1.66875	0.333066	2.49229	1.39693	2.40828	4.87903	1.11273
	44										1.6833	2.57568	3.24479	2.073	1.69977	1.22704	1.23122	2.99974	1.63025	1.40523	1.82282	1.02161	1.22941	1.20008	1.01167	0.216475	1.58769	0.984665	1.39078	3.47378	0.666008	2.44999
	43										2.15579	2.84547	1.76681	1.44904	1.02772	1.03009	2.5857	1.36129	1.17209	1.50062	0.832299	1.03186	0.936069	0.853294	0.173854	1.29054	0.797097	1.23436	2.89235	0.592441	2.05641	0.86661
	42										4.65119	2.91754	2.59922	1.97116	1.83108	4.55617	2.62885	2.07522	2.81507	1.49822	1.81541	1.66982	1.63025	0.364403	2.3454	1.51158	2.43109	5.15319	1.15482	3.73653	1.51402	2.10581
	41										0.970699	0.838874	0.565121	0.575015	1.51566	0.800481	0.684213	0.876233	0.492523	0.629692	0.521294	0.507727	0.115356	0.804952	0.508632	0.809725	1.70136	0.351151	1.22103	0.564528	0.705776	0.790465
	40										0.934082	0.624874	0.625003	1.67079	0.878244	0.782525	0.936975	0.586178	0.672484	0.612629	0.597605	0.131191	0.938464	0.545776	0.864485	1.91418	0.41814	1.37188	0.63547	0.837726	0.911966	0.513113
	39										0.808108	0.833261	2.07393	1.20782	1.07547	1.3716	0.783896	0.924821	0.811506	0.784607	0.161533	1.15387	0.700476	1.19219	2.59974	0.555432	1.88899	0.838367	1.12454	1.22787	0.651979	1.71586
	38										0.513772	1.39258	0.722965	0.585535	0.795369	0.439917	0.525357	0.485077	0.496064	0.103724	0.774568	0.424593	0.689062	1.55785	0.358374	1.22742	0.508145	0.673068	0.789526	0.426959	1.18459	0.594391
	37										1.04934	0.614984	0.494453	0.623596	0.366372	0.413054	0.393477	0.381171	0.0824036	0.627035	0.367857	0.620583	1.29267	0.287269	0.938095	0.391348	0.557781	0.594303	0.321384	0.831771	0.475533	0.458427
	36										0.170448	0.144067	0.175703	0.111771	0.127357	0.117222	0.115416	0.0241822	0.186373	0.110434	0.178614	0.38327	0.0827736	0.282952	0.125859	0.154979	0.172162	0.0974856	0.233645	0.141728	0.143938	0.0841165
	35										0.413188	0.529165	0.313595	0.34544	0.339264	0.353334	0.0690637	0.51182	0.30339	0.515903	1.05166	0.242103	0.815136	0.36215	0.47253	0.506052	0.294467	0.781302	0.45465	0.432349	0.236758	0.548369
	34										1.00947	0.516878	0.657525	0.578881	0.62351	0.126845	0.938443	0.572056	0.885924	1.8912	0.414375	1.43746	0.647368	0.889126	0.987819	0.53428	1.27121	0.778619	0.745185	0.440715	0.856856	0.828748
	33										0.246573	0.273337	0.258575	0.245414	0.0545394	0.396169	0.233661	0.377946	0.823661	0.178069	0.598804	0.273128	0.341539	0.408409	0.216592	0.552625	0.333098	0.29513	0.186319	0.397809	0.362942	0.359197
	32										0.403217	0.367864	0.395948	0.0826525	0.618374	0.359727	0.583382	1.27835	0.293227	0.935986	0.441922	0.524111	0.636688	0.359554	0.808614	0.522352	0.475764	0.281339	0.587059	0.543625	0.528811	0.29144
	31										0.0981985	0.0872036	0.0189684	0.150925	0.0845822	0.152727	0.318883	0.0742448	0.248061	0.0992297	0.136764	0.15368	0.0830372	0.207862	0.12647	0.121087	0.0728262	0.14981	0.1346	0.127581	0.0734195	0.133861
	30										0.175968	0.0388763	0.292913	0.175654	0.284357	0.619689	0.131451	0.493316	0.201231	0.283337	0.313523	0.168867	0.429331	0.246421	0.229988	0.142411	0.31011	0.252121	0.258143	0.149984	0.268121	0.187345
	29										0.0573395	0.441708	0.273423	0.42306	0.963671	0.210913	0.763365	0.323628	0.436988	0.491822	0.264549	0.722876	0.40413	0.368086	0.229257	0.490653	0.4269	0.445622	0.236432	0.41291	0.274057	0.394626
	28										0.423123	0.240378	0.400334	0.904115	0.186113	0.700562	0.302458	0.400238	0.46533	0.239784	0.640479	0.410176	0.369293	0.21267	0.433636	0.406488	0.387317	0.223807	0.40399	0.261832	0.366829	0.296365
	27										0.710838	1.15887	2.54768	0.542757	1.88791	0.786881	1.11423	1.27653	0.679653	1.78627	1.0734	0.966716	0.584648	1.11034	1.03177	1.02351	0.596724	1.01064	0.702303	1.02948	0.753246	0.858397
	26										0.462844	1.09546	0.243619	0.790642	0.377249	0.516224	0.579648	0.308382	0.826267	0.466797	0.406394	0.268728	0.509045	0.477417	0.46106	0.269383	0.433559	0.291474	0.458694	0.33737	0.391738	0.536633
	25										0.990745	0.219104	0.762472	0.338874	0.443008	0.506036	0.266168	0.709166	0.418139	0.423582	0.242161	0.48588	0.445306	0.457375	0.276382	0.452477	0.309233	0.426744	0.322331	0.412475	0.582015	0.396271
	24										0.111937	0.373668	0.154254	0.229382	0.265651	0.138848	0.398494	0.209953	0.201825	0.112325	0.245273	0.219198	0.212471	0.133255	0.235283	0.154333	0.223185	0.176494	0.188886	0.262001	0.202989	0.0964572
	23										0.245412	0.104497	0.145415	0.17322	0.0950633	0.256332	0.144629	0.147847	0.0796067	0.163475	0.156204	0.162199	0.0901592	0.164207	0.0987104	0.148049	0.114294	0.130671	0.1977	0.148119	0.0663721	0.0904888
	22										0.156275	0.214114	0.229769	0.134104	0.380254	0.207585	0.181429	0.120931	0.236661	0.232635	0.228597	0.12279	0.220796	0.150341	0.212829	0.156992	0.178874	0.264893	0.208132	0.0907326	0.139245	0.64577
	21										0.0374813	0.0395975	0.0237271	0.063173	0.0384045	0.0331406	0.0216926	0.0408074	0.0423348	0.0409546	0.0225379	0.0386713	0.0264519	0.0361779	0.0303591	0.034567	0.04509	0.0371453	0.0171122	0.0271919	0.118234	0.0604732
	20										0.13844	0.0785977	0.206757	0.122096	0.116322	0.0708526	0.131433	0.137476	0.128528	0.0806568	0.134849	0.0859416	0.136059	0.0935765	0.117228	0.165873	0.128433	0.0532379	0.0894985	0.402314	0.195526	0.195526
	19										0.0178592	0.0507696	0.0274848	0.0265435	0.0155831	0.0299207	0.0300705	0.0294448	0.0172015	0.0293646	0.0181669	0.0294415	0.0228899	0.0253379	0.0367434	0.0286205	0.0120164	0.018956	0.0931394	0.0472623	0.0472623	0.0472623
	18										0.045196	0.0261301	0.0247855	0.015613	0.0291725	0.0293699	0.0287694	0.0166812	0.0259827	0.0190497	0.0282462	0.021188	0.0257619	0.0342738	0.0282238	0.0126913	0.0189948	0.103544	0.0454736	0.0454736	0.0454736	0.0454736
	17										0.0977361	0.0975871	0.0554431	0.11846	0.108905	0.105567	0.0644624	0.115787	0.0685982	0.106051	0.0818909	0.0953707	0.139908	0.101272	0.0486279	0.0778148	0.358728	0.176812	0.176812	0.176812	0.176812	0.110931
	16										0.0552027	0.0311428	0.068679	0.0640235	0.0638251	0.0378417	0.061896	0.0403555	0.0646848	0.0455848	0.0590874	0.0777	0.0591952	0.0255728	0.043043	0.209146	0.108258	0.108258	0.108258	0.108258	0.059888	0.108258
	15										0.0226246	0.0468796	0.0431648	0.0408997	0.0261074	0.0426064	0.0277971	0.0462072	0.0325818	0.0391214	0.0541166	0.0461423	0.0199487	0.0320588	0.151364	0.0783674	0.0783674	0.0783674	0.0783674	0.0395591	0.0783674	0.0783674
	14										0.134377	0.120491	0.124344	0.0731209	0.128346	0.0847365	0.125506	0.090957	0.113514	0.161351	0.11982	0.0553962	0.0931201	0.410846	0.232341	0.232341	0.232341	0.232341	0.113524	0.232341	0.232341	0.232341
	13										0.0409835	0.0428892	0.0237672	0.0410576	0.0277474	0.0423241	0.0324762	0.0372364	0.0531492	0.0421632	0.0184712	0.0293165	0.163153	0.0762212	0.0762212	0.0762212	0.0762212	0.0411346	0.0762212	0.0762212	0.0762212	0.0762212
	12										0.0298221	0.0168913	0.0304835	0.0206048	0.0300616	0.023178	0.0259986	0.0392332	0.0317097	0.013662	0.0217053	0.110855	0.0575921	0.0575921	0.0575921	0.0575921	0.0303518	0.0575921	0.0575921	0.0575921	0.0575921	0.0476189
	11										0.0199322	0.0327551	0.0223231	0.0316005	0.0251615	0.0320134	0.0445216	0.0345395	0.0153053	0.024225	0.117854	0.065407	0.065407	0.065407	0.065407	0.0333845	0.065407	0.065407	0.065407	0.065407	0.0474878	0.065407
	10										0.0512027	0.03419	0.0510998	0.0385878	0.044694	0.0673632	0.0529653	0.0233517	0.0351375	0.178489	0.10359	0.10359	0.10359	0.10359	0.0574758	0.10359	0.10359	0.10359	0.10359	0.0862114	0.10359	0.10359
	9										0.0125344	0.018811	0.0139078	0.0167506	0.023478	0.0193899	0.00863683	0.0141451	0.0642699	0.0402508	0.0402508	0.0402508	0.0402508	0.0203579	0.0402508	0.0402508	0.0402508	0.0402508	0.0328828	0.0402508	0.0402508	0.0402508
	8										0.0544473	0.0416067	0.0471444	0.0717974	0.0556529	0.0247056	0.0388245	0.212159	0.121357	0.121357	0.121357	0.121357	0.0602159	0.121357	0.121357	0.121357	0.121357	0.0960055	0.121357	0.121357	0.121357	0.121357
	7										0.0352149	0.0425921	0.0625792	0.050463	0.0220302	0.033928	0.164275	0.11272	0.11272	0.11272	0.11272	0.0640764	0.11272	0.11272	0.11272	0.11272	0.0840295	0.11272	0.11272	0.11272	0.11272	0.0555257
	6										0.0478131	0.0703042	0.051921	0.0221539	0.0364455	0.198328	0.136186	0.136186	0.136186	0.136186	0.0630505	0.136186	0.136186	0.136186	0.136186	0.102131	0.136186	0.136186	0.136186	0.136186	0.0645274	0.136186
	5										0.0395781	0.0296621	0.0145327	0.0231388	0.112506	0.0796998	0.0796998	0.0796998	0.0796998	0.0356739	0.0796998	0.0796998	0.0796998	0.0796998	0.0549885	0.0796998	0.0796998	0.0796998	0.0796998	0.0372392	0.0796998	0.0796998
	4										0.0587638	0.0266453	0.0460919	0.231131	0.148495	0.148495	0.148495	0.148495	0.0611043	0.148495	0.148495	0.148495	0.148495	0.096024	0.148495	0.148495	0.148495	0.148495	0.0667597	0.148495	0.148495	0.148495
	3										0.0163791	0.0252856	0.119841	0.0930739	0.0930739	0.0930739	0.0930739	0.0376854	0.0930739	0.0930739	0.0930739	0.0930739	0.0567214	0.0930739	0.0930739	0.0930739	0.0930739	0.0376854	0.0930739	0.0930739	0.0930739	0.0930739
	2										0.0469021	0.245011	0.177513	0.177513	0.177513	0.177513	0.0738752	0.177513	0.177513	0.177513	0.177513	0.109842	0.177513	0.177513	0.177513	0.177513	0.070903	0.177513	0.177513	0.177513	0.177513	0.105154
	1										0.239473	0.18667	0.18667	0.18667	0.18667	0.0779548	0.18667	0.18667	0.18667	0.18667	0.120445	0.18667	0.18667	0.18667	0.18667	0.0656573	0.18667	0.18667	0.18667	0.18667	0.109376	0.18667
	0										0.149281	0.149281	0.149281	0.149281	0.0471328	0.149281	0.149281	0.149281	0.149281	0.0639952	0.149281	0.149281	0.149281	0.149281	0.0393641	0.149281	0.149281	0.149281	0.149281	0.0564973	0.149281	0.149281
Rate Lower		Year
		2010	2011	2012	2013	2014	2015	2016	2017	2018	2019	2020	2021	2022	2023	2024	2025	2026	2027	2028	2029	2030	2031	2032	2033	2034	2035	2036	2037	2038	2039	2040
Age	84										2.22338	0.926191	1.18557	1.36321	0.729155	0.797308	0.572432	0.746912	1.06286	0.380171	0.626768	0.466288	0.485797	0.46801	0.228539	0.339073	0.26908	0.194442	0.142242	0.228668	0.138336	0.140513
	83										0.999348	1.16071	1.28904	0.687019	0.696334	0.531468	0.617361	0.987756	0.34665	0.56275	0.388567	0.468193	0.403424	0.176802	0.252513	0.223278	0.159183	0.119132	0.216286	0.129767	0.123574	0.138707
	82										0.826108	0.720479	0.402436	0.490015	0.351423	0.402125	0.636269	0.246733	0.305575	0.26527	0.295601	0.276785	0.128464	0.175084	0.132942	0.109304	0.0750901	0.135973	0.0802945	0.0783081	0.0869382	0.0481169
	81										1.0473	0.546695	0.696126	0.457238	0.517099	0.936122	0.316627	0.498548	0.36879	0.344846	0.312552	0.159189	0.231491	0.173566	0.136789	0.0976987	0.171812	0.111673	0.100262	0.114428	0.062482	0.0839546
	80										0.882295	1.05526	0.786428	0.964667	1.57432	0.575338	0.8609	0.576089	0.636113	0.563197	0.270762	0.361836	0.282046	0.233449	0.176665	0.292361	0.18436	0.161141	0.192055	0.120054	0.138209	0.196592
	79										0.654058	0.514718	0.636745	0.91009	0.344301	0.462127	0.313738	0.39551	0.318193	0.155618	0.25277	0.172317	0.131438	0.0969362	0.172508	0.120703	0.0997415	0.120885	0.0641405	0.0911146	0.116814	0.0613806
	78										0.815302	1.01153	1.61991	0.628075	0.943863	0.624064	0.749697	0.6624	0.360822	0.440213	0.340038	0.258605	0.179123	0.328488	0.183168	0.19724	0.199549	0.124941	0.145139	0.204289	0.10747	0.158042
	77										1.49981	2.35101	0.83939	1.25884	0.949273	1.03583	0.892651	0.424442	0.54453	0.460462	0.355376	0.228694	0.461782	0.289602	0.266151	0.303368	0.16476	0.212973	0.300361	0.177949	0.213999	0.11614
	76										1.32264	0.47349	0.695855	0.473636	0.560952	0.466606	0.215774	0.318833	0.248741	0.185481	0.143714	0.242026	0.137926	0.137525	0.147454	0.0884745	0.114064	0.15423	0.079867	0.115214	0.0621718	0.0336405
	75										1.05194	1.81425	1.20068	1.26517	1.01776	0.546525	0.737422	0.561851	0.430943	0.345397	0.626075	0.358195	0.31917	0.40331	0.217303	0.286659	0.354952	0.197269	0.268311	0.145663	0.0862311	0.159853
	74										1.05195	0.932124	1.04074	0.875629	0.40328	0.556085	0.425364	0.304986	0.219681	0.395593	0.237556	0.245853	0.269273	0.145446	0.170726	0.254888	0.139218	0.15821	0.0969054	0.0615994	0.108314	0.121358
	73										1.0401	1.24232	1.03974	0.498587	0.748042	0.508189	0.41811	0.285899	0.534094	0.324603	0.306077	0.364004	0.203917	0.241034	0.308418	0.200907	0.222224	0.136049	0.082143	0.158726	0.159345	0.157165
	72										0.960268	0.857599	0.373468	0.552076	0.44463	0.339787	0.210803	0.420444	0.249558	0.242007	0.258681	0.150421	0.176376	0.231949	0.147274	0.20556	0.0967484	0.0536848	0.122171	0.112077	0.132956	0.177422
	71										0.848492	0.411724	0.655178	0.461673	0.347639	0.270466	0.416179	0.27569	0.232673	0.289212	0.158669	0.202792	0.253141	0.150299	0.202533	0.110343	0.0632167	0.113902	0.120245	0.123443	0.171288	0.088237
	70										0.367837	0.585396	0.461139	0.32263	0.244416	0.427968	0.239749	0.24922	0.264719	0.155424	0.177517	0.234037	0.13823	0.18126	0.100467	0.0642865	0.113917	0.127257	0.140259	0.165465	0.0786657	0.148554
	69										0.614323	0.481653	0.344337	0.243412	0.439842	0.276292	0.267386	0.300618	0.158073	0.201678	0.266132	0.146474	0.193573	0.0956151	0.0676283	0.12069	0.114902	0.138762	0.173702	0.0877068	0.151455	0.212587
	68										0.469328	0.34584	0.250691	0.433656	0.275027	0.265097	0.294514	0.168015	0.202289	0.256269	0.153677	0.192629	0.113443	0.067212	0.137807	0.126795	0.134342	0.182239	0.09099	0.171551	0.195215	0.0501311
	67										0.34627	0.235536	0.531355	0.288309	0.272806	0.301557	0.170878	0.219686	0.243392	0.151028	0.20195	0.117495	0.0615491	0.119336	0.123628	0.140916	0.173806	0.0908315	0.171611	0.207287	0.0500116	0.180289
	66										0.285039	0.436458	0.276882	0.234966	0.33031	0.170822	0.207806	0.253366	0.158986	0.211687	0.107756	0.0694919	0.119857	0.121161	0.133747	0.175115	0.0861705	0.165562	0.211672	0.054725	0.199751	0.209845
	65										0.639227	0.416735	0.387231	0.412742	0.246606	0.298617	0.368584	0.222277	0.324488	0.151363	0.09941	0.208018	0.193317	0.205699	0.233444	0.140469	0.238852	0.291479	0.0744849	0.287565	0.326403	0.154939
	64										0.53243	0.47229	0.539698	0.319141	0.373971	0.482147	0.277982	0.407167	0.207798	0.122024	0.245884	0.245995	0.258162	0.336375	0.151677	0.267479	0.369229	0.0980807	0.314212	0.386153	0.196707	0.313904
	63										0.491914	0.586541	0.340619	0.382999	0.475195	0.296467	0.34644	0.209292	0.120218	0.225726	0.229031	0.247675	0.278469	0.131533	0.295831	0.383221	0.0973193	0.305684	0.39236	0.209309	0.315396	0.400458
	62										0.26981	0.158715	0.187372	0.231884	0.157196	0.187549	0.0948089	0.0608317	0.118675	0.10867	0.120349	0.148808	0.0802737	0.157842	0.180394	0.0495508	0.150597	0.179076	0.0967962	0.153858	0.196042	0.113001
	61										0.109107	0.134129	0.171005	0.0997525	0.122914	0.0670915	0.0449639	0.0797467	0.0866384	0.088791	0.108983	0.0548441	0.107538	0.13973	0.0310043	0.104976	0.129815	0.0772829	0.1149	0.146453	0.0927884	0.0713175
	60										0.534647	0.719888	0.412256	0.521949	0.26682	0.176743	0.356508	0.340144	0.359491	0.466261	0.21149	0.437415	0.598597	0.141482	0.481343	0.584428	0.288497	0.46073	0.551023	0.351284	0.298924	0.207998
	59										0.525824	0.321537	0.370038	0.218608	0.136806	0.244731	0.249461	0.280936	0.331467	0.165323	0.327748	0.432518	0.0879594	0.339877	0.4259	0.216689	0.287714	0.421123	0.248317	0.205621	0.142546	0.130979
	58										0.247669	0.329192	0.157554	0.10521	0.20781	0.196869	0.219463	0.304305	0.135311	0.280165	0.353061	0.0859728	0.283142	0.355023	0.181199	0.272225	0.354514	0.206154	0.172727	0.125609	0.103125	0.265171
	57										0.424172	0.205942	0.144513	0.257889	0.255061	0.247841	0.311062	0.185525	0.315487	0.435684	0.104065	0.343617	0.44275	0.196382	0.329985	0.437315	0.259363	0.216804	0.128883	0.136012	0.329881	0.183932
	56										0.324749	0.199648	0.354444	0.44288	0.36221	0.551984	0.277546	0.560691	0.655624	0.14905	0.553676	0.645921	0.323348	0.456126	0.660365	0.388434	0.310357	0.190394	0.226759	0.49768	0.243667	0.255446
	55										0.212786	0.417284	0.406403	0.421297	0.469121	0.263794	0.51115	0.680829	0.148896	0.545183	0.643593	0.319359	0.53575	0.655594	0.360602	0.310013	0.187089	0.210282	0.503289	0.258647	0.217531	0.280171
	54										0.36906	0.388904	0.370002	0.490659	0.26497	0.476276	0.596542	0.148704	0.540384	0.531946	0.289004	0.445211	0.625111	0.330374	0.304073	0.201783	0.194605	0.467957	0.224032	0.217437	0.240667	0.126705
	53										0.457189	0.484595	0.635492	0.30493	0.617852	0.787302	0.169287	0.65775	0.672925	0.356354	0.49657	0.685697	0.435538	0.334752	0.233293	0.200886	0.566576	0.257466	0.226151	0.321325	0.149835	0.173696
	52										0.549445	0.639985	0.360852	0.703756	0.830799	0.185323	0.625175	0.757093	0.407413	0.626187	0.852855	0.445828	0.404295	0.258868	0.242908	0.54291	0.289279	0.283066	0.290925	0.168776	0.199183	0.164374
	51										0.544593	0.296905	0.588496	0.704028	0.156498	0.551589	0.619457	0.376419	0.583105	0.728239	0.42247	0.344532	0.214834	0.228614	0.508528	0.257869	0.228505	0.28844	0.132173	0.180989	0.126555	0.162569
	50										0.157757	0.311008	0.409481	0.0906686	0.333977	0.342732	0.183646	0.293425	0.397954	0.244822	0.182242	0.127182	0.11826	0.273748	0.136054	0.115317	0.14301	0.0772738	0.087099	0.0705248	0.0735122	0.0144619
	49										0.241298	0.324627	0.0820961	0.267976	0.301289	0.156905	0.216187	0.294359	0.191215	0.150369	0.0904293	0.0910738	0.213985	0.104123	0.0969257	0.11041	0.0654977	0.0748585	0.0635286	0.0568181	0.0106613	0.0812515
	48										0.383176	0.0883031	0.325777	0.360461	0.190494	0.296714	0.377436	0.220573	0.175163	0.115326	0.0997205	0.274596	0.136052	0.131932	0.144252	0.0809666	0.0914517	0.0700188	0.0730831	0.012896	0.098378	0.0515045
	47										0.0714908	0.312834	0.328254	0.160409	0.249246	0.338661	0.173862	0.162618	0.105507	0.0900293	0.235536	0.115921	0.111686	0.119642	0.0657296	0.0868349	0.0600695	0.0713357	0.0109752	0.0880792	0.0464137	0.0798825
	46										0.137969	0.163894	0.0786389	0.126907	0.184136	0.106928	0.0826282	0.0548933	0.0546642	0.135838	0.069481	0.0599666	0.0727245	0.0342802	0.0445587	0.034882	0.0353522	0.00631376	0.0459315	0.0270922	0.0464466	0.0940639
	45										0.378023	0.19276	0.327504	0.433087	0.244603	0.187658	0.115314	0.114626	0.287514	0.150666	0.139945	0.168102	0.0831668	0.101454	0.0720773	0.0832568	0.0133686	0.110656	0.05395	0.108085	0.222338	0.0419038
	44										0.111562	0.169591	0.248173	0.147286	0.107982	0.0694893	0.0689063	0.194479	0.0795922	0.0720018	0.0893363	0.0439294	0.0536103	0.0460481	0.0432995	0.00860775	0.0624502	0.0326841	0.0591676	0.123815	0.0242331	0.0909555
	43										0.170287	0.230697	0.137142	0.0982796	0.0637779	0.0659604	0.151047	0.0781234	0.0787582	0.0774393	0.044765	0.0541887	0.0415154	0.0451001	0.0075874	0.0594031	0.0303823	0.0563446	0.125097	0.0226468	0.0820658	0.0312346
	42										0.489074	0.267754	0.189863	0.135964	0.127196	0.335093	0.140415	0.149946	0.152778	0.0783806	0.0959172	0.0802421	0.0857635	0.0141351	0.108746	0.0514653	0.102635	0.245438	0.042034	0.147281	0.0660566	0.0892832
	41										0.0917407	0.0745974	0.0427915	0.0412838	0.114129	0.0513187	0.0488895	0.0502778	0.0286304	0.0321997	0.0256681	0.0298261	0.0048719	0.0347506	0.0191841	0.0360272	0.0749808	0.0121703	0.0593196	0.0228038	0.0310146	0.0320659
	40										0.0882635	0.0515797	0.0498396	0.115952	0.0601437	0.0588186	0.0632264	0.0356032	0.0420886	0.0308161	0.0299183	0.00507096	0.0417066	0.0221272	0.0412143	0.0922463	0.0143088	0.0640707	0.0241794	0.0322969	0.0364597	0.0172633
	39										0.0756496	0.0726878	0.182658	0.085501	0.0763088	0.0911957	0.0482669	0.0503418	0.0390423	0.0423563	0.00788102	0.0539621	0.0335231	0.0578883	0.121808	0.0182857	0.0751384	0.0356956	0.0408672	0.0480722	0.0232793	0.0734342
	38										0.0472326	0.114913	0.0564118	0.0553147	0.0647497	0.0354909	0.0389799	0.0352506	0.0324335	0.00577692	0.0425612	0.0226148	0.0395858	0.085615	0.0144432	0.056857	0.0224525	0.0312109	0.0332653	0.0168768	0.0435622	0.0263548
	37										0.0929342	0.0470197	0.0442106	0.0458754	0.0262756	0.0290769	0.0214111	0.0224964	0.00433435	0.0323185	0.0162389	0.0276067	0.0706278	0.010709	0.044039	0.0165752	0.0245668	0.0286067	0.0129406	0.033936	0.0200605	0.0166541
	36										0.0153764	0.0136675	0.01615	0.00837984	0.0101772	0.00678715	0.00792269	0.00110537	0.00968162	0.00480845	0.0094218	0.0197897	0.00315228	0.0141188	0.0053839	0.00703897	0.00816558	0.00432119	0.0117892	0.00758929	0.00574576	0.00351802
	35										0.0392542	0.0441296	0.0220249	0.0286254	0.0196329	0.022887	0.00374718	0.0259501	0.0140489	0.0270573	0.0524793	0.0101057	0.034636	0.0163881	0.0201479	0.0229947	0.01079	0.0307839	0.0199572	0.0135124	0.00905874	0.0208127
	34										0.0925157	0.0443194	0.0532394	0.0390565	0.0435782	0.00654742	0.0477725	0.026443	0.0524541	0.110693	0.0196391	0.0815385	0.0288167	0.0360792	0.0436992	0.0228938	0.0530887	0.0363981	0.0280968	0.0184727	0.0396252	0.0302676
	33										0.0186668	0.0245318	0.0176874	0.0191774	0.0028588	0.0208151	0.0125324	0.0245732	0.0442575	0.00868587	0.0295652	0.0114231	0.0166902	0.0194272	0.00833873	0.0236163	0.0159933	0.0108792	0.00732135	0.0174062	0.0139241	0.0123005
	32										0.0309633	0.0262347	0.0263271	0.00438925	0.0304822	0.01621	0.0324546	0.0684664	0.0120955	0.0456185	0.0172972	0.0212649	0.0276154	0.0118352	0.0334487	0.0231391	0.0170343	0.0105039	0.0219187	0.0195095	0.0172579	0.0106801
	31										0.00644187	0.00663998	0.00125325	0.00778783	0.00500732	0.00867184	0.0189124	0.00330692	0.0141295	0.00460611	0.00683015	0.00698266	0.00352613	0.0101901	0.00622836	0.00482435	0.00274914	0.00571222	0.0051466	0.00429996	0.00302695	0.00431398
	30										0.0145241	0.00254285	0.0206332	0.0102437	0.0207538	0.0447753	0.00653734	0.0242645	0.0105432	0.0136032	0.0173926	0.0066236	0.0189981	0.012101	0.0104007	0.00636154	0.0137681	0.0112462	0.0109875	0.00637665	0.0103765	0.00640693
	29										0.00374902	0.0274428	0.015911	0.0321015	0.0658658	0.0108408	0.0457436	0.0161678	0.0214475	0.0269054	0.0112203	0.0335678	0.0191111	0.0155799	0.00909907	0.022144	0.0165221	0.0165119	0.0109313	0.0151775	0.0102635	0.012396
	28										0.0268056	0.0157417	0.0278979	0.0612351	0.0107946	0.0397262	0.0159697	0.0207413	0.0232901	0.0110875	0.0322266	0.020119	0.0141206	0.00914198	0.0215806	0.0167892	0.0155694	0.00994492	0.0132758	0.00914864	0.0123449	0.00896804
	27										0.0438047	0.0787544	0.178504	0.0234522	0.120985	0.0457236	0.0529472	0.0686593	0.0291012	0.0819558	0.054461	0.0406778	0.0236816	0.0544366	0.0408354	0.041442	0.024167	0.0404133	0.0272521	0.0341618	0.0247287	0.0242294
	26										0.0330989	0.0704627	0.0141856	0.0538324	0.0204994	0.0267964	0.0287302	0.0139391	0.0406075	0.024527	0.0204531	0.0112388	0.0247395	0.0219749	0.0212733	0.0130423	0.01999	0.0110443	0.0160031	0.0127766	0.0114871	0.0128072
	25										0.0775533	0.0154155	0.058234	0.0222746	0.0265886	0.035258	0.015435	0.0422236	0.0235303	0.0196035	0.0123335	0.0263621	0.023323	0.021716	0.013828	0.0182826	0.0123175	0.0153014	0.0124672	0.0110277	0.0130895	0.00737615
	24										0.00630128	0.0242423	0.00984602	0.0106767	0.0151713	0.00631187	0.0183708	0.0109927	0.00941175	0.00536944	0.0129821	0.00947202	0.00939692	0.00567706	0.00894655	0.00564567	0.00756973	0.00503986	0.00568243	0.00633861	0.00346464	3.33653e-06
	23										0.0160042	0.0059596	0.007529	0.00907609	0.00430574	0.0115421	0.00713652	0.00512267	0.00330214	0.00700204	0.00641708	0.00540836	0.00349578	0.00526153	0.00342065	0.0046046	0.00354374	0.00357246	0.00368159	0.0018393	1.93955e-06	1.44727e-06
	22										0.0109508	0.0136463	0.0164256	0.00703613	0.020666	0.0146988	0.00994843	0.00604975	0.0142161	0.0106109	0.0106031	0.00629158	0.00891834	0.00556926	0.00735843	0.00625271	0.00546047	0.00563097	0.00311514	3.13453e-06	2.40473e-06	2.02701e-06
	21										0.00241874	0.00282526	0.00141098	0.00352287	0.00205316	0.00158632	0.00101296	0.0022939	0.00188167	0.00156134	0.00101393	0.00136452	0.00103575	0.00133374	0.000946532	0.00096038	0.00119086	0.000605901	5.54403e-07	5.57252e-07	3.63022e-07	0.00603355
	20										0.00986082	0.00459364	0.0155486	0.00831624	0.00606364	0.00337268	0.00865902	0.00694769	0.00686201	0.00440293	0.00603468	0.0040639	0.0050861	0.00433641	0.00311872	0.00413502	0.00176314	1.79727e-06	1.94471e-06	1.53942e-06	0.0248858	0.0248858
	19										0.00123589	0.00393298	0.00179748	0.00133352	0.000940509	0.00225832	0.00170766	0.0014809	0.000965036	0.00132941	0.000927675	0.00118508	0.000880288	0.000836792	0.000944314	0.000372029	4.457e-07	3.95546e-07	2.88157e-07	0.00626835	0.00626835	0.00626835
	18										0.00340045	0.00218737	0.00152022	0.000933042	0.00224645	0.00172122	0.00159359	0.000936966	0.00122993	0.000916572	0.00117974	0.000862982	0.000825673	0.00103074	0.000417022	4.22643e-07	4.54415e-07	3.27678e-07	0.00581838	0.00581838	0.00581838	0.00581838
	17										0.00883834	0.00602323	0.0041664	0.00886672	0.00795326	0.0064111	0.00471381	0.00604376	0.00392227	0.0045438	0.00385865	0.00374429	0.00427576	0.00193474	1.84338e-06	1.72372e-06	1.38184e-06	0.024966	0.024966	0.024966	0.024966	4.64717e-06
	16										0.00372667	0.00242499	0.00501822	0.0048035	0.00397743	0.00263865	0.00319691	0.00206163	0.00292259	0.00220479	0.0021369	0.00244127	0.0011296	1.17728e-06	1.12757e-06	7.8091e-07	0.0145212	0.0145212	0.0145212	0.0145212	2.51104e-06	0.0145212
	15										0.00194587	0.00387097	0.00360465	0.0028456	0.00191843	0.00303374	0.00213013	0.00253826	0.00191264	0.0018477	0.0020893	0.000909268	8.26551e-07	8.4132e-07	6.61216e-07	0.0106994	0.0106994	0.0106994	0.0106994	1.72708e-06	0.0106994	0.0106994
	14										0.0115923	0.0108883	0.010139	0.00620935	0.00820066	0.00506922	0.00775022	0.00489147	0.00557664	0.00612734	0.00225657	2.57247e-06	2.30642e-06	1.78662e-06	0.0312584	0.0312584	0.0312584	0.0312584	4.78636e-06	0.0312584	0.0312584	0.0312584
	13										0.00404822	0.00407629	0.00233137	0.00317741	0.00216815	0.00266763	0.00199464	0.00183545	0.00251485	0.000881983	7.18661e-07	8.5225e-07	5.76488e-07	0.0114524	0.0114524	0.0114524	0.0114524	1.82608e-06	0.0114524	0.0114524	0.0114524	0.0114524
	12										0.00275534	0.0019347	0.00251495	0.00169986	0.00201949	0.00162159	0.00160386	0.00181519	0.000621439	5.74287e-07	6.3301e-07	5.15204e-07	0.00924593	0.00924593	0.00924593	0.00924593	1.27488e-06	0.00924593	0.00924593	0.00924593	0.00924593	9.5007e-07
	11										0.00220951	0.00275027	0.00198014	0.00267425	0.00192249	0.00175197	0.0026028	0.000860525	7.52977e-07	6.19009e-07	5.74526e-07	0.0100022	0.0100022	0.0100022	0.0100022	1.41289e-06	0.0100022	0.0100022	0.0100022	0.0100022	1.2118e-06	0.0100022
	10										0.00478009	0.00322483	0.00405469	0.00321422	0.0027221	0.00347699	0.00132449	1.20743e-06	1.1709e-06	9.36474e-07	0.0144292	0.0144292	0.0144292	0.0144292	2.18015e-06	0.0144292	0.0144292	0.0144292	0.0144292	1.89416e-06	0.0144292	0.0144292
	9										0.00136625	0.00169014	0.00132124	0.00134604	0.00157333	0.000480158	4.19637e-07	4.17319e-07	3.55342e-07	0.00644348	0.00644348	0.00644348	0.00644348	8.08222e-07	0.00644348	0.00644348	0.00644348	0.00644348	7.7503e-07	0.00644348	0.00644348	0.00644348
	8										0.00500159	0.00327015	0.00368725	0.00462901	0.0016605	1.09743e-06	1.40476e-06	1.10062e-06	0.0177768	0.0177768	0.0177768	0.0177768	2.77673e-06	0.0177768	0.0177768	0.0177768	0.0177768	2.14438e-06	0.0177768	0.0177768	0.0177768	0.0177768
	7										0.00338719	0.00356221	0.00390581	0.00153452	1.19399e-06	1.32937e-06	1.05173e-06	0.018813	0.018813	0.018813	0.018813	2.85894e-06	0.018813	0.018813	0.018813	0.018813	2.20435e-06	0.018813	0.018813	0.018813	0.018813	1.87742e-06
	6										0.00381472	0.00535957	0.00171003	1.19974e-06	1.55408e-06	1.06998e-06	0.0183461	0.0183461	0.0183461	0.0183461	3.12458e-06	0.0183461	0.0183461	0.0183461	0.0183461	2.42228e-06	0.0183461	0.0183461	0.0183461	0.0183461	2.57152e-06	0.0183461
	5										0.00266493	0.000879273	8.33625e-07	9.20866e-07	7.17212e-07	0.0110591	0.0110591	0.0110591	0.0110591	1.76704e-06	0.0110591	0.0110591	0.0110591	0.0110591	1.34963e-06	0.0110591	0.0110591	0.0110591	0.0110591	1.20587e-06	0.0110591	0.0110591
	4										0.00201201	1.69272e-06	1.98936e-06	1.51782e-06	0.0230977	0.0230977	0.0230977	0.0230977	4.07122e-06	0.0230977	0.0230977	0.0230977	0.0230977	3.0131e-06	0.0230977	0.0230977	0.0230977	0.0230977	2.65925e-06	0.0230977	0.0230977	0.0230977
	3										1.15758e-06	9.86195e-07	9.66317e-07	0.0112357	0.0112357	0.0112357	0.0112357	1.97608e-06	0.0112357	0.0112357	0.0112357	0.0112357	1.71765e-06	0.0112357	0.0112357	0.0112357	0.0112357	1.65218e-06	0.0112357	0.0112357	0.0112357	0.0112357
	2										1.82277e-06	1.66457e-06	0.0225271	0.0220183	0.0218621	0.0218621	4.18973e-06	0.0218621	0.0218621	0.0218621	0.0218621	3.19172e-06	0.0218621	0.0218621	0.0218621	0.0218621	3.19172e-06	0.0218621	0.0218621	0.0218621	0.0218621	2.72758e-06
	1										1.79362e-06	0.0204557	0.0204557	0.0204557	0.0204557	3.76397e-06	0.0200069	0.0200069	0.0200069	0.0200069	3.16217e-06	0.0200069	0.0200069	0.0200069	0.0200069	3.35612e-06	0.0200069	0.0200069	0.0200069	0.0200069	2.5265e-06	0.0200069
	0										0.0152492	0.0152492	0.0152492	0.0152492	3.18173e-06	0.0152476	0.0152476	0.0152476	0.0152476	2.26884e-06	0.0152476	0.0152476	0.0152476	0.0152476	2.30567e-06	0.0152476	0.0152476	0.0152476	0.0152476	1.61911e-06	0.0152476	0.0152476

## Sheet: Liver
Liver and Intrahepatic Bile Duct
Rows are ages 84 backwards to 0 by 1 year intervals
Columns are years from 2010 to 2040 in 1 year intervals
Rate of Cancer		Year
		2010	2011	2012	2013	2014	2015	2016	2017	2018	2019	2020	2021	2022	2023	2024	2025	2026	2027	2028	2029	2030	2031	2032	2033	2034	2035	2036	2037	2038	2039	2040
Age	84	0.402614	0.549897	1.09184e-06	2.26995	1.4246	0.683618	0.797999	2.57774	2.2327	0.750049	1.87302	2.03015	1.78208	2.68612	3.69438	2.67927	3.8363	3.55033	2.30211	3.46731	2.98178	3.78593	4.30429	1.70365e-06	2.67101	5.25416	2.26631	3.74603	2.7807	3.16508	4.23801
	83	2.21683	2.53159e-06	5.29296	3.39965	2.67091	2.40383	4.00203	11.6263	1.87169	5.32694	5.77381	5.06828	7.63941	10.5069	7.61992	10.9106	10.0973	6.54726	9.86115	8.48027	10.7673	12.2415	4.84523e-06	7.59644	14.943	6.44547	10.6538	7.90839	9.00159	12.053	13.6192
	82	1.96663e-06	2.36491	1.52755	1.22823	1.80979	2.32306	3.47826	1.87812	2.56154	3.16429	2.77763	4.18671	5.75824	4.17604	5.97944	5.53372	3.58817	5.40432	4.64754	5.90093	6.70887	2.65539e-06	4.16317	8.18939	3.53239	5.83874	4.33413	4.93325	6.60556	7.46388	5.19779
	81	4.00027	1.48613	1.20167	1.81215	3.8083	4.39631	1.22346	5.59676	3.31318	3.31462	4.99612	6.87145	4.98337	7.13543	6.60353	4.28186	6.44911	5.54603	7.04174	8.00587	3.16875e-06	4.96802	9.77261	4.21529	6.96752	5.17203	5.88697	7.88259	8.90685	6.20266	3.69389
	80	1.01975	0.474252	0.719223	1.54689	2.92363	0.627306	1.47899	2.93659	1.40788	2.41855	3.32637	2.41238	3.45416	3.19667	2.07279	3.12192	2.68475	3.4088	3.87553	1.53394e-06	2.40494	4.73078	2.04056	3.37288	2.5037	2.8498	3.81584	4.31167	3.00262	1.78816	2.27933
	79	1.29619	1.1306	2.44541	4.73013	1.66164	3.0205	3.09097	4.97034	4.09175	6.4138	4.65147	6.66019	6.16372	3.99668	6.01959	5.17666	6.57274	7.47267	2.9577e-06	4.63714	9.12173	3.93454	6.50347	4.82756	5.49489	7.35759	8.31363	5.78955	3.44787	4.39494	3.80759
	78	0.27384	0.340662	0.66266	0.238239	0.709022	0.559414	0.463622	1.28014	0.961603	0.794805	1.13804	1.05321	0.682919	1.02858	0.884544	1.1231	1.27687	5.05387e-07	0.792355	1.55865	0.672302	1.11126	0.824893	0.938921	1.2572	1.42056	0.989271	0.589143	0.75097	0.650609	0.376368
	77	1.44647	1.61831	0.5851	1.78212	2.30205	1.47096	2.09331	5.27403	2.08901	3.409	3.15489	2.04569	3.08111	2.64966	3.36424	3.82487	1.51389e-06	2.37351	4.66894	2.01389	3.32879	2.47098	2.81255	3.76597	4.25531	2.96337	1.76478	2.24954	1.94891	1.12741	0.798279
	76	1.1742	0.244171	0.747905	0.988744	1.03437	1.13492	1.47371	1.95785	1.53109	1.6149	1.04714	1.57714	1.35629	1.72207	1.95785	7.74921e-07	1.21494	2.38991	1.03085	1.70392	1.26483	1.43967	1.9277	2.17818	1.51687	0.903346	1.15148	0.997594	0.577093	0.408618	1.31338
	75	0.350714	0.617861	0.821436	0.879477	1.57986	1.58169	1.083	2.84066	1.43582	1.06107	1.59813	1.37434	1.74499	1.98391	7.85236e-07	1.23111	2.42172	1.04458	1.7266	1.28166	1.45883	1.95336	2.20718	1.53706	0.91537	1.16681	1.01087	0.584775	0.414057	1.33087	0.455612
	74	1.1726	0.896643	0.96542	1.77488	2.90923	1.53582	2.07621	3.51981	1.24652	2.13972	1.84009	2.33634	2.65623	1.05134e-06	1.64831	3.24241	1.39857	2.31172	1.716	1.95321	2.61533	2.95516	2.05795	1.22558	1.56222	1.35344	0.782948	0.554376	1.78188	0.610013	0.820497
	73	1.09418	0.677598	1.25277	2.10155	1.81638	1.89318	1.65417	1.96486	1.6163	1.58414	2.01137	2.28676	9.05105e-07	1.41904	2.7914	1.20403	1.99017	1.47731	1.68153	2.25154	2.54411	1.7717	1.0551	1.34492	1.16519	0.674043	0.477264	1.53403	0.525163	0.706369	0.957634
	72	1.08935	1.15838	1.95418	1.72859	2.94974	1.98714	1.21651	3.35643	1.57646	2.28124	2.59358	1.02655e-06	1.60944	3.16593	1.36558	2.2572	1.67553	1.90714	2.55364	2.88546	2.00941	1.19667	1.52537	1.32152	0.764481	0.5413	1.73985	0.595625	0.801144	1.08612	1.22709
	71	0.884727	0.858439	0.763629	1.33362	1.47089	0.694267	0.987249	1.55526	1.07851	1.39747	5.53121e-07	0.867193	1.70586	0.735801	1.21622	0.902805	1.0276	1.37595	1.55474	1.08271	0.644787	0.8219	0.712059	0.411916	0.291662	0.937463	0.320934	0.431671	0.585222	0.661176	0.350461
	70	1.55574	0.795966	1.39794	1.57797	1.21941	1.33692	1.08547	2.5247	1.5677	7.07181e-07	1.10873	2.18099	0.940742	1.55497	1.15426	1.31382	1.75919	1.98778	1.38427	0.824379	1.05082	0.910389	0.526646	0.372898	1.19857	0.410323	0.551904	0.748224	0.845332	0.448074	0.330301
	69	1.07614	1.08705	1.23396	0.975913	1.75175	1.09659	1.31454	2.73776	5.91831e-07	1.05751	2.08023	0.897279	1.48313	1.10093	1.25312	1.67791	1.89594	1.32032	0.786292	1.00227	0.868328	0.502315	0.35567	1.1432	0.391366	0.526405	0.713655	0.806277	0.427373	0.31504	0.721423
	68	1.45363	0.94906	0.754829	1.38666	1.42117	1.3135	1.40991	1.02227e-06	0.875352	1.96246	0.846481	1.39916	1.03861	1.18218	1.58292	1.7886	1.24557	0.741777	0.945531	0.819168	0.473877	0.335534	1.07848	0.369209	0.496603	0.673252	0.760631	0.403178	0.297205	0.680581	0.242483
	67	0.877534	0.401424	0.7416	0.777866	1.17705	0.974122	3.6402e-07	1.04547	1.12322	0.552168	0.912688	0.677493	0.771144	1.03255	1.16672	0.812497	0.483869	0.616779	0.534352	0.309115	0.218872	0.703502	0.240839	0.323939	0.439169	0.496167	0.262997	0.19387	0.443949	0.158174	0.415291
	66	0.662325	0.703756	0.74234	1.14962	1.55767	4.4879e-07	0.664311	2.39382	0.563939	1.06236	0.788597	0.897608	1.20189	1.35806	0.945742	0.56322	0.717927	0.621982	0.359808	0.254766	0.818872	0.280335	0.377063	0.51119	0.577535	0.306127	0.225663	0.516755	0.184114	0.483396	0.3493
	65	1.46178	0.886846	1.38116	1.91525	9.03437e-07	1.03106	1.91488	1.51305	1.36592	1.15558	1.31532	1.76119	1.99004	1.38585	0.825319	1.05202	0.911426	0.527247	0.373323	1.19994	0.410791	0.552533	0.749077	0.846296	0.448585	0.330677	0.75723	0.269792	0.708348	0.511849	0.649409
	64	1.5971	1.43058	1.99498	9.63098e-07	1.79954	2.57678	1.04936	3.17738	1.28818	1.67108	2.23755	2.5283	1.76069	1.04855	1.33657	1.15795	0.669855	0.474299	1.5245	0.5219	0.70198	0.951684	1.0752	0.569917	0.420117	0.962043	0.342765	0.89994	0.650292	0.825059	0.770028
	63	1.48656	1.19233	5.7886e-07	1.10693	2.59504	0.814795	1.27155	1.72905	1.07489	1.64032	1.85346	1.29074	0.768677	0.979819	0.848875	0.491061	0.347702	1.11759	0.382598	0.514612	0.697667	0.788214	0.417798	0.307983	0.705261	0.251276	0.659734	0.476721	0.60484	0.564497	0.689787
	62	0.831478	2.32174e-07	0.446485	1.07124	0.550679	0.662579	0.464358	0.968226	0.708071	0.911848	0.635004	0.378166	0.482041	0.41762	0.241587	0.171059	0.549819	0.188226	0.253173	0.343231	0.387777	0.205544	0.151518	0.346967	0.12362	0.324569	0.234532	0.297563	0.277715	0.339354	0.100879
	61	1.50164e-07	0.166091	0.400748	0.210834	0.415323	0.224418	0.241169	0.591548	0.365064	0.289743	0.172552	0.219949	0.190554	0.110233	0.0780517	0.250875	0.0858851	0.115519	0.156611	0.176937	0.0937868	0.0691355	0.158316	0.0564062	0.148096	0.107014	0.135774	0.126718	0.154842	0.0460295	0.103928
	60	0.813965	1.12958	0.59763	1.20486	1.06589	0.883145	1.11645	2.31094	0.878955	0.596571	0.760439	0.658813	0.381114	0.269852	0.867361	0.296935	0.399391	0.54146	0.611734	0.324254	0.239026	0.547354	0.195016	0.512021	0.369984	0.469417	0.438107	0.535345	0.15914	0.359314	0.0277149
	59	1.5125	0.460251	0.933134	0.844849	1.14605	1.11704	1.19167	1.52021	0.494463	0.718333	0.622333	0.360011	0.25491	0.819334	0.280493	0.377276	0.511479	0.577861	0.306299	0.22579	0.517046	0.184218	0.483669	0.349497	0.443425	0.413849	0.505702	0.150328	0.339419	0.0261803	1.17918
	58	0.21961	0.256087	0.233168	0.323707	0.516562	0.42488	0.279353	0.304755	0.212167	0.209491	0.121187	0.0858081	0.275805	0.0944199	0.126999	0.172175	0.19452	0.103107	0.0760059	0.174049	0.0620116	0.162813	0.117648	0.149266	0.13931	0.17023	0.0506037	0.114256	0.00881284	0.396937	0.0744723
	57	0.75674	0.39629	0.553277	0.90359	1.2168	0.616827	0.346818	0.809835	0.383193	0.252639	0.178884	0.574971	0.196837	0.264755	0.358932	0.405516	0.214947	0.158449	0.362839	0.129275	0.339417	0.245261	0.311175	0.29042	0.354878	0.105493	0.238188	0.0183721	0.827493	0.155252	0.117407
	56	0.955139	0.766976	1.25967	1.73606	1.44083	0.624607	0.751695	1.19298	0.376919	0.304165	0.97765	0.334691	0.450175	0.610309	0.689518	0.365484	0.269419	0.616952	0.219813	0.577126	0.417028	0.529105	0.493814	0.603416	0.179376	0.405003	0.0312389	1.40703	0.263983	0.199632	0.640936
	55	1.05017	0.992018	1.37491	1.16783	0.828857	0.769078	0.629072	0.666631	0.257799	0.944376	0.3233	0.434854	0.589538	0.666051	0.353045	0.260249	0.595955	0.212332	0.557484	0.402835	0.511097	0.477008	0.582879	0.173271	0.391219	0.0301757	1.35914	0.254998	0.192838	0.619122	0.287923
	54	1.02768	0.819216	0.699763	0.508287	0.772157	0.486958	0.26596	0.344969	0.605589	0.236281	0.317809	0.430859	0.486778	0.25802	0.190201	0.435549	0.155181	0.407432	0.294409	0.373531	0.348617	0.425992	0.126633	0.285919	0.0220537	0.993315	0.186363	0.140934	0.45248	0.210426	0.0390069
	53	0.540644	0.265613	0.194023	0.301653	0.311458	0.131154	0.0876768	0.51624	0.0965242	0.147967	0.2006	0.226635	0.12013	0.0885543	0.202784	0.0722496	0.189694	0.137072	0.17391	0.16231	0.198335	0.0589583	0.133119	0.0102678	0.46247	0.0867675	0.0656164	0.210667	0.097971	0.0181609	0.0133864
	52	1.446	0.607516	0.949858	1.00371	0.691982	0.35666	1.08234	0.678759	0.498628	0.770433	0.870424	0.461374	0.340105	0.778819	0.277484	0.728544	0.526442	0.667924	0.623374	0.761731	0.226437	0.511261	0.0394349	1.77618	0.333242	0.252008	0.809095	0.376271	0.0697495	0.0514122	0.0361032
	51	0.620437	0.557935	0.592898	0.418335	0.353012	0.825948	0.26696	0.657774	0.487044	0.627125	0.332412	0.245039	0.561125	0.199923	0.524903	0.379292	0.481227	0.44913	0.548814	0.163144	0.368355	0.0284122	1.27971	0.240095	0.181568	0.582939	0.271096	0.0502533	0.0370416	0.0260118	0.0988114
	50	0.789385	0.482469	0.342342	0.295654	1.13254	0.28223	0.358404	0.890089	0.549228	0.331792	0.244582	0.560078	0.199549	0.523923	0.378584	0.480329	0.448292	0.547789	0.16284	0.367667	0.0283592	1.27732	0.239647	0.181229	0.581851	0.27059	0.0501595	0.0369724	0.0259632	0.098627	0.0782699
	49	0.262207	0.107009	0.0929372	0.364348	0.148652	0.145545	0.186294	0.385555	0.111618	0.093774	0.214737	0.0765082	0.200875	0.145151	0.184161	0.171877	0.210025	0.0624335	0.140965	0.010873	0.48973	0.0918819	0.069484	0.223084	0.103746	0.0192314	0.0141754	0.00995442	0.037814	0.0300091	0.10222
	48	0.10866	0.0542781	0.213992	0.0893534	0.143233	0.141351	0.150774	0.146401	0.0589422	0.15383	0.0548077	0.143899	0.103981	0.131926	0.123127	0.150454	0.0447251	0.100983	0.00778905	0.350825	0.0658209	0.0497758	0.15981	0.0743197	0.0137767	0.0101548	0.00713099	0.0270886	0.0214974	0.0732267	0.0752909
	47	0.106045	0.240464	0.100974	0.165653	0.267646	0.220113	0.110154	0.148749	0.186037	0.0755426	0.19834	0.143319	0.181836	0.169708	0.207374	0.0616456	0.139186	0.0107358	0.483549	0.0907223	0.068607	0.220269	0.102436	0.0189887	0.0139965	0.00982879	0.0373368	0.0296303	0.10093	0.103775	0.0172863
	46	0.68631	0.165754	0.273465	0.452191	0.608852	0.234922	0.163499	0.685854	0.133462	0.39936	0.288575	0.36613	0.34171	0.417551	0.124124	0.280254	0.0216167	0.973633	0.182671	0.138141	0.443515	0.206257	0.038234	0.0281822	0.0197904	0.0751782	0.0596611	0.203224	0.208952	0.0348063	0.0429232
	45	0.174375	0.165464	0.275151	0.379157	0.239517	0.128524	0.277869	0.181357	0.260061	0.214171	0.27173	0.253605	0.309893	0.0921209	0.207995	0.0160432	0.722598	0.135572	0.102524	0.329162	0.153077	0.028376	0.0209159	0.0146878	0.0557948	0.0442785	0.150826	0.155077	0.0258321	0.0318562	0.0372118
	44	0.139762	0.133672	0.18524	0.11976	0.105212	0.175378	0.0589944	0.28374	0.11198	0.161922	0.151122	0.184663	0.0548942	0.123943	0.00956004	0.430591	0.0807865	0.0610933	0.196145	0.0912177	0.0169091	0.0124636	0.00875235	0.0332477	0.0263853	0.0898762	0.0924097	0.0153932	0.0189829	0.0221743	0.0157002
	43	0.233425	0.186049	0.120962	0.108758	0.29681	0.0769784	0.190818	0.252584	0.175028	0.186174	0.227494	0.0676266	0.152691	0.0117774	0.530464	0.0995244	0.0752635	0.24164	0.112375	0.020831	0.0153545	0.0107824	0.0409593	0.0325051	0.110722	0.113843	0.0189635	0.0233858	0.0273174	0.0193417	0.134281
	42	0.296951	0.111043	0.100404	0.280431	0.119075	0.227576	0.155258	0.360847	0.183937	0.25616	0.076148	0.171931	0.0132615	0.597306	0.112065	0.0847472	0.272088	0.126535	0.0234559	0.0172892	0.0121411	0.0461205	0.036601	0.124674	0.128189	0.021353	0.0263326	0.0307596	0.0217789	0.151201	0.0289667
	41	0.132843	0.0690847	0.194046	0.0843254	0.263858	0.138788	0.16625	0.284234	0.189694	0.0642672	0.145106	0.0111924	0.504113	0.0945805	0.0715248	0.229636	0.106793	0.0197962	0.0145917	0.0102468	0.0389247	0.0308904	0.105222	0.108188	0.0180215	0.0222241	0.0259604	0.0183809	0.127611	0.0244473	0.200485
	40	0.0328347	0.0530445	0.0231814	0.0742352	0.0639292	0.0590424	0.0520257	0.116457	0.0189075	0.048654	0.00375282	0.16903	0.0317129	0.0239823	0.0769973	0.0358077	0.00663769	0.00489262	0.00343576	0.0130515	0.0103576	0.0352811	0.0362756	0.00604262	0.00745177	0.00870456	0.00616314	0.0427879	0.00819719	0.0672226	0.00558749
	39	0.259485	0.0652225	0.210045	0.185123	0.279918	0.19017	0.219395	0.119472	0.147328	0.0129513	0.583335	0.109444	0.0827649	0.265724	0.123575	0.0229072	0.0168849	0.0118571	0.0450417	0.0357449	0.121758	0.12519	0.0208536	0.0257167	0.0300401	0.0212695	0.147665	0.0282892	0.231991	0.0192829	0.0241551
	38	0.0455607	0.0843901	0.0747971	0.115748	0.128745	0.114517	0.0321403	0.132934	0.00560015	0.287472	0.0539347	0.0407871	0.130951	0.0608988	0.0112888	0.00832097	0.00584325	0.0221969	0.0176153	0.0600032	0.0616946	0.0102768	0.0126734	0.014804	0.0104818	0.0727702	0.0139411	0.114327	0.00950274	0.0119038	0.0243814
	37	0.124151	0.0632889	0.0984923	0.112118	0.163276	0.0353312	0.0753157	0.0106418	0.261786	0.055977	0.0423316	0.135909	0.0632047	0.0117163	0.00863605	0.00606451	0.0230374	0.0182824	0.0622752	0.0640307	0.0106659	0.0131532	0.0153646	0.0108787	0.0755256	0.014469	0.118656	0.00986256	0.0123546	0.0253047	0.018727
	36	0.0811471	0.0726329	0.0831483	0.123925	0.0439035	0.0721577	0.00525477	0.433563	0.0444272	0.0382907	0.122936	0.0571714	0.0105979	0.00781168	0.00548561	0.0208383	0.0165372	0.0563306	0.0579185	0.00964779	0.0118977	0.0138979	0.00984021	0.0683162	0.0130878	0.107329	0.00892111	0.0111752	0.0228892	0.0169393	0.0432879
	35	0.228274	0.150301	0.225275	0.0816795	0.219787	0.0123404	0.524767	0.180357	0.0744923	0.272575	0.126761	0.0234978	0.0173202	0.0121628	0.0462029	0.0366664	0.124897	0.128418	0.0213912	0.0263797	0.0308146	0.0218178	0.151472	0.0290185	0.237972	0.01978	0.0247779	0.0507501	0.0375581	0.0959785	0.0638496
	34	0.265491	0.228868	0.0834509	0.229815	0.0211257	0.692635	0.12269	0.169964	0.298034	0.157964	0.0292818	0.0215835	0.0151566	0.0575758	0.0456919	0.155641	0.160028	0.0266567	0.0328731	0.0383997	0.0271883	0.188756	0.0361615	0.296549	0.0246489	0.030877	0.0632423	0.0468031	0.119604	0.0795663	0.0544399
	33	0.168239	0.0352822	0.0977122	0.00919263	0.493446	0.0673909	0.0481159	0.282987	0.0718771	0.0151852	0.011193	0.00786007	0.0298582	0.0236953	0.0807135	0.0829887	0.0138239	0.0170476	0.0199136	0.0140996	0.097887	0.0187529	0.153787	0.0127826	0.0160125	0.0327968	0.0242716	0.0620252	0.0412622	0.0282319	0.0636894
	32	0.0124231	0.0197883	0.00187217	0.10285	0.022997	0.0126594	0.0383735	0.0326908	0.00330971	0.00278038	0.00195247	0.00741689	0.00588601	0.0200495	0.0206147	0.0034339	0.00423469	0.00494662	0.00350239	0.0243155	0.0046583	0.0382013	0.00317526	0.00397755	0.00814685	0.00602915	0.0154073	0.0102497	0.00701292	0.0158207	0.00206305
	31	0.0788505	0.00429068	0.237045	0.0542446	0.0488883	0.114256	0.0501663	0.0170351	0.00685794	0.00548863	0.0208498	0.0165463	0.0563616	0.0579504	0.0096531	0.0119042	0.0139056	0.00984563	0.0683538	0.013095	0.107388	0.00892603	0.0111814	0.0229018	0.0169487	0.0433117	0.0288131	0.0197142	0.0444739	0.00579949	0.00561498
	30	0.0112681	0.358047	0.0823971	0.076001	0.290802	0.0984435	0.017229	0.0232637	0.00892241	0.0386286	0.0306555	0.104422	0.107365	0.0178844	0.0220551	0.025763	0.0182411	0.12664	0.0242613	0.19896	0.0165374	0.0207159	0.0424304	0.031401	0.0802442	0.0533824	0.0365247	0.0823973	0.0107448	0.0104029	0.0351049
	29	0.201464	0.0266658	0.0247348	0.0968601	0.0536834	0.00724384	0.00504111	0.00648484	0.0134543	0.0121689	0.0414508	0.0426192	0.00709931	0.00875488	0.0102267	0.0072409	0.0502704	0.00963066	0.078978	0.00656459	0.00822327	0.0168429	0.0124648	0.0318533	0.0211904	0.0144986	0.032708	0.00426519	0.0041295	0.0139351	0.0144994
	28	0.0288904	0.0154132	0.0606982	0.0344294	0.00760613	0.0040811	0.00270576	0.0188287	0.00816099	0.0316823	0.0325753	0.00542624	0.00669166	0.00781665	0.00553447	0.0384233	0.00736104	0.0603656	0.00501754	0.00628533	0.0128736	0.00952726	0.0243466	0.0161965	0.0110818	0.0249998	0.00326003	0.00315632	0.0106511	0.0110824	0.00287516
	27	0.360393	0.816289	0.465633	0.105278	0.0924816	0.0472742	0.169549	0.246483	0.458557	0.537348	0.0895089	0.110383	0.12894	0.0912941	0.633814	0.121424	0.995764	0.0827671	0.10368	0.212358	0.157157	0.40161	0.267171	0.182801	0.412386	0.0537761	0.0520652	0.175695	0.18281	0.0474273	0.0666266
	26	0.214593	0.0704044	0.0160081	0.0143918	0.0120446	0.0333055	0.0249545	0.155713	0.0874421	0.0166005	0.0204718	0.0239135	0.0169316	0.117548	0.0225196	0.184676	0.0153501	0.0192287	0.0393843	0.0291467	0.0744834	0.04955	0.0339026	0.076482	0.00997341	0.00965611	0.0325847	0.0339043	0.00879596	0.0123567	0.0274422
	25	0.0508363	0.00664811	0.00601065	0.00514819	0.023307	0.013464	0.0433001	0.0815558	0.00741974	0.0104283	0.0121815	0.00862493	0.059879	0.0114715	0.0940739	0.00781934	0.00979507	0.0200623	0.0148473	0.0379418	0.0252407	0.0172699	0.0389598	0.00508044	0.00491881	0.0165986	0.0172708	0.00448065	0.00629449	0.013979	0.00301795
	24	0.052606	0.0273554	0.0235626	0.109172	0.103254	0.256022	0.248532	0.0758378	0.0510792	0.0680019	0.0481477	0.334268	0.0640382	0.525158	0.0436507	0.0546799	0.111996	0.0828835	0.211806	0.140904	0.0964075	0.217489	0.028361	0.0274588	0.0926601	0.0964126	0.0250128	0.0351383	0.0780364	0.0168474	0.071151
	23	0.012539	0.00621191	0.0289442	0.0280164	0.113734	0.0851239	0.0133873	0.0302428	0.0192944	0.0155696	0.108093	0.0207081	0.169821	0.0141154	0.0176819	0.0362162	0.0268021	0.0684919	0.0455642	0.0311754	0.0703297	0.00917114	0.00887937	0.0299636	0.0311771	0.00808841	0.0113627	0.0252347	0.00544796	0.0230082	0.00291352
	22	0.00607071	0.016269	0.0158364	0.0657951	0.0806233	0.00977595	0.0113822	0.024356	0.00941857	0.0745236	0.014277	0.117082	0.00973172	0.0121906	0.0249689	0.0184785	0.0472212	0.0314138	0.0214936	0.0484882	0.00632297	0.00612181	0.0206581	0.0214948	0.00557649	0.00783393	0.0173979	0.00375605	0.0158628	0.0020087	0.0109682
	21	0.0973579	0.0545072	0.227738	0.285602	0.0566977	0.0508965	0.0561317	0.0728041	0.276057	0.0602744	0.494292	0.0410851	0.0514661	0.105413	0.078012	0.199357	0.132622	0.0907411	0.204706	0.0266941	0.0258449	0.087214	0.090746	0.0235426	0.0330731	0.0734498	0.0158572	0.0669691	0.00848028	0.0463052	0.18361
	20	0.0468447	0.112571	0.141971	0.0288444	0.0423926	0.0360467	0.0240965	0.306454	0.0320651	0.299691	0.02491	0.0312041	0.0639124	0.047299	0.120871	0.0804093	0.0550167	0.124114	0.0161847	0.0156698	0.0528782	0.0550196	0.014274	0.0200523	0.0445329	0.00961426	0.0406036	0.00514163	0.028075	0.111324	0.111324
	19	0.0865495	0.06278	0.0128271	0.0192938	0.0268595	0.0138434	0.0907389	0.0318442	0.142628	0.0135112	0.0169252	0.0346662	0.0256551	0.0655606	0.0436141	0.0298411	0.0673197	0.00877863	0.00849935	0.0286812	0.0298427	0.00774224	0.0108764	0.0241547	0.00521479	0.0220235	0.00278883	0.015228	0.0603821	0.0603821	0.0603821
	18	0.0147641	0.001735	0.00262442	0.00373915	0.00315517	0.0159452	0.00288407	0.0433261	0.00196686	0.00280803	0.00575142	0.00425639	0.0108771	0.00723596	0.0049509	0.0111689	0.00145645	0.00141011	0.00475846	0.00495116	0.0012845	0.00180449	0.00400747	0.000865179	0.00365388	0.00046269	0.00252645	0.0100179	0.0100179	0.0100179	0.0100179
	17	0.031428	0.0273423	0.039176	0.033832	0.279924	0.0390367	0.302243	0.0460204	0.0314855	0.0734978	0.0543928	0.138999	0.0924688	0.063268	0.142728	0.0186121	0.01802	0.0608087	0.0632713	0.0164148	0.0230597	0.0512118	0.0110562	0.0466932	0.00591275	0.0322857	0.12802	0.12802	0.12802	0.12802	0.0352913
	16	0.00767674	0.00632627	0.00549416	0.0465235	0.0106221	0.0634088	0.00497603	0.0114186	0.0127735	0.0107738	0.027532	0.0183156	0.0125317	0.0282707	0.00368656	0.00356927	0.0120446	0.0125324	0.00325133	0.00456752	0.0101437	0.00218994	0.00924869	0.00117116	0.00639493	0.0253573	0.0253573	0.0253573	0.0253573	0.00699026	0.0253573
	15	0.0144571	0.00722138	0.0614947	0.0143693	0.140436	0.00849705	0.0100493	0.0377054	0.0152403	0.0443869	0.0295283	0.0202035	0.0455778	0.00594345	0.00575436	0.0194182	0.0202046	0.00524177	0.00736372	0.0163536	0.0035306	0.0149107	0.00188814	0.0103099	0.0408808	0.0408808	0.0408808	0.0408808	0.0112697	0.0408808	0.0408808
	14	0.00891115	0.0436452	0.010256	0.102585	0.010162	0.00926623	0.0179188	0.0242923	0.0339049	0.0257061	0.0175883	0.0396782	0.00517412	0.00500951	0.0169047	0.0175893	0.00456327	0.00641055	0.0142368	0.00307359	0.0129806	0.00164373	0.00897534	0.0355891	0.0355891	0.0355891	0.0355891	0.00981089	0.0355891	0.0355891	0.0355891
	13	0.122314	0.0165312	0.166285	0.016858	0.0251674	0.0375232	0.026218	0.122733	0.0445934	0.0347735	0.0784468	0.0102296	0.00990418	0.0334218	0.0347754	0.00902193	0.0126742	0.0281472	0.00607673	0.0256637	0.00324978	0.0177449	0.0703625	0.0703625	0.0703625	0.0703625	0.0193969	0.0703625	0.0703625	0.0703625	0.0703625
	12	0.0359556	0.208018	0.021208	0.0324034	0.0790966	0.0426101	0.102805	0.125283	0.0468171	0.120371	0.0156966	0.0151972	0.0512833	0.0533602	0.0138435	0.0194475	0.0431898	0.00932429	0.039379	0.00498655	0.0272283	0.107966	0.107966	0.107966	0.107966	0.0297631	0.107966	0.107966	0.107966	0.107966	0.0297631
	11	0.0658987	0.00386422	0.00593742	0.0148328	0.0130823	0.0243356	0.0152848	0.0191576	0.0236043	0.00350805	0.00339644	0.0114614	0.0119255	0.00309389	0.00434635	0.00965252	0.00208389	0.00880085	0.00111445	0.00608528	0.0241294	0.0241294	0.0241294	0.0241294	0.00665178	0.0241294	0.0241294	0.0241294	0.0241294	0.00665178	0.0241294
	10	0.0167608	0.0148121	0.0372124	0.0335898	0.102299	0.0495387	0.0320011	0.132247	0.00941874	0.010393	0.0350714	0.0364917	0.00946722	0.0132997	0.0295364	0.00637666	0.0269303	0.00341018	0.0186208	0.0738353	0.0738353	0.0738353	0.0738353	0.0203542	0.0738353	0.0738353	0.0738353	0.0738353	0.0203542	0.0738353	0.0738353
	9	0.0025131	0.00363134	0.00329635	0.0102744	0.0081458	0.00405705	0.00864111	0.00206418	0.00109151	0.00419789	0.0043679	0.00113318	0.00159191	0.00353538	0.000763257	0.00322344	0.000408183	0.00222882	0.00883776	0.00883776	0.00883776	0.00883776	0.00243631	0.00883776	0.00883776	0.00883776	0.00883776	0.00243631	0.00883776	0.00883776	0.00883776
	8	0.0517606	0.027024	0.0847068	0.0687314	0.0560451	0.0920349	0.011331	0.0200965	0.0370388	0.0439226	0.011395	0.0160079	0.035551	0.00767514	0.0324142	0.0041046	0.0224125	0.0888705	0.0888705	0.0888705	0.0888705	0.024499	0.0888705	0.0888705	0.0888705	0.0888705	0.024499	0.0888705	0.0888705	0.0888705	0.0888705
	7	0.0179366	0.0323366	0.0263862	0.0220201	0.0592024	0.00561969	0.00513693	0.0317547	0.0180457	0.00533569	0.00749566	0.0166466	0.00359386	0.0151778	0.00192197	0.0104946	0.0416133	0.0416133	0.0416133	0.0416133	0.0114716	0.0416133	0.0416133	0.0416133	0.0416133	0.0114716	0.0416133	0.0416133	0.0416133	0.0416133	0.0114716
	6	0.0350405	0.0164451	0.0138014	0.0379755	0.00590177	0.00415939	0.0132518	0.0252585	0.00357898	0.00573019	0.0127258	0.00274739	0.011603	0.00146928	0.00802277	0.031812	0.031812	0.031812	0.031812	0.00876965	0.031812	0.031812	0.031812	0.031812	0.00876965	0.031812	0.031812	0.031812	0.031812	0.00876965	0.031812
	5	0.030949	0.0149389	0.0413375	0.00657478	0.00758637	0.0186352	0.0183066	0.0087002	0.00667532	0.0168958	0.00364765	0.015405	0.00195073	0.0106517	0.0422362	0.0422362	0.0422362	0.0422362	0.0116433	0.0422362	0.0422362	0.0422362	0.0422362	0.0116433	0.0422362	0.0422362	0.0422362	0.0422362	0.0116433	0.0422362	0.0422362
	4	0.0169908	0.0270411	0.00432521	0.00510762	0.0205411	0.015558	0.00381078	0.00980678	0.011895	0.00292679	0.0123606	0.00156522	0.00854664	0.0338893	0.0338893	0.0338893	0.0338893	0.00934229	0.0338893	0.0338893	0.0338893	0.0338893	0.00934229	0.0338893	0.0338893	0.0338893	0.0338893	0.00934229	0.0338893	0.0338893	0.0338893
	3	0.17629	0.0162179	0.0192598	0.0792714	0.0982996	0.0185639	0.0246218	0.100168	0.011811	0.0568495	0.00719883	0.0393081	0.155865	0.155865	0.155865	0.155865	0.0429675	0.155865	0.155865	0.155865	0.155865	0.0429675	0.155865	0.155865	0.155865	0.155865	0.0429675	0.155865	0.155865	0.155865	0.155865
	2	0.047932	0.0327392	0.135512	0.171978	0.0531734	0.0543753	0.114012	0.0450898	0.104004	0.0150099	0.081959	0.324985	0.324985	0.324985	0.324985	0.0895889	0.324985	0.324985	0.324985	0.324985	0.0895889	0.324985	0.324985	0.324985	0.324985	0.0895889	0.324985	0.324985	0.324985	0.324985	0.0895889
	1	0.0489074	0.116431	0.148597	0.0470208	0.0787234	0.127265	0.0259404	0.200686	0.0138796	0.0863748	0.342494	0.342494	0.342494	0.342494	0.0944157	0.342494	0.342494	0.342494	0.342494	0.0944157	0.342494	0.342494	0.342494	0.342494	0.0944157	0.342494	0.342494	0.342494	0.342494	0.0944157	0.342494
	0	0.617308	0.453134	0.144196	0.247073	0.653936	0.102768	0.40977	0.0950535	0.283473	1.28106	1.28106	1.28106	1.28106	0.35315	1.28106	1.28106	1.28106	1.28106	0.35315	1.28106	1.28106	1.28106	1.28106	0.35315	1.28106	1.28106	1.28106	1.28106	0.35315	1.28106	1.28106
Rate Upper		Year
		2010	2011	2012	2013	2014	2015	2016	2017	2018	2019	2020	2021	2022	2023	2024	2025	2026	2027	2028	2029	2030	2031	2032	2033	2034	2035	2036	2037	2038	2039	2040
Age	84										2.53505	7.47456	8.61974	7.60328	12.9467	16.8284	14.5234	19.4655	18.6487	12.8546	18.7651	18.4607	21.8106	26.8287	1.67427e-05	18.204	32.5168	16.9057	26.9737	20.7123	23.7522	33.2039
	83										20.0884	22.9045	21.6658	42.4315	49.8522	40.5572	56.2896	56.1383	35.0685	64.9394	48.093	63.8408	77.0154	4.74683e-05	49.7216	94.2978	46.8719	78.577	63.9802	78.3617	99.2164	107.769
	82										10.9814	11.0861	17.3564	22.5676	19.0608	27.1645	25.5486	17.6277	25.4566	25.059	33.4352	35.8475	2.21221e-05	28.2455	50.329	24.5091	43.5677	31.4063	35.5428	50.974	55.9933	41.4598
	81										12.8597	21.9207	27.3822	21.9963	30.7224	31.3715	18.5638	31.6166	28.1486	40.0458	43.6366	2.80505e-05	31.7718	55.4899	25.6321	43.7503	38.5209	44.3377	55.583	61.4506	45.2431	30.4417
	80										9.66323	13.4536	10.072	14.7189	14.1692	9.31559	16.7243	13.3534	18.3274	21.3952	1.27455e-05	15.3913	27.1926	12.2882	21.309	16.8097	18.7394	26.6988	31.9268	20.1494	14.3033	17.2297
	79										23.2438	19.0117	26.2222	24.1902	16.544	27.7394	23.9112	35.4544	38.4056	2.68616e-05	26.8092	53.4448	25.4439	42.2226	33.2953	36.1415	47.631	57.8181	41.6033	22.2901	29.8281	27.6176
	78										3.07321	4.58472	4.19732	2.61076	5.12227	3.98304	5.72162	6.09104	3.93609e-06	4.63633	7.9542	3.85044	6.50741	6.10956	6.03585	8.60532	9.43214	6.73553	4.05806	5.00342	4.95876	2.8117
	77										14.0329	11.774	7.98967	13.4224	10.6457	15.7783	15.8338	1.1612e-05	13.182	25.3901	10.4921	18.2914	16.3752	16.8753	22.7105	26.2137	20.593	12.518	14.6574	12.6193	8.18488	5.83282
	76										5.94156	3.79505	5.7671	5.38491	7.00211	8.50824	5.42943e-06	6.27965	12.0398	5.22814	8.78376	7.25433	7.69858	11.2642	11.9738	9.55586	6.10616	7.77938	6.05831	4.01638	3.18093	8.44116
	75										3.86523	6.41355	5.3315	7.35938	8.16991	5.74757e-06	6.55459	10.7045	5.89319	8.63048	6.99436	7.46517	11.8104	12.4135	9.11068	5.44216	7.31872	5.89032	4.24247	2.56181	8.67799	3.01717
	74										7.06046	7.06904	8.97283	10.5857	6.93956e-06	7.62734	13.9559	6.96444	11.2497	9.47752	9.64696	14.9811	15.9801	11.7316	7.44015	9.43006	9.04812	5.52454	3.83823	11.3091	4.33888	5.85484
	73										5.58643	6.79329	7.60111	4.95177e-06	5.59943	10.6725	5.63572	8.90847	7.6901	7.94941	11.7198	13.4044	9.57109	5.86105	7.29326	6.66861	4.36739	3.31662	9.76864	3.37918	4.40077	6.51451
	72										8.12984	8.9203	5.67033e-06	6.21228	13.4845	6.30781	9.15257	7.74825	8.29933	12.3405	14.1982	9.63207	5.83127	7.67568	7.47198	4.15941	3.51297	9.446	3.76286	4.79157	6.97997	7.51803
	71										4.69325	2.88282e-06	3.51951	6.58659	2.97089	5.48753	4.16257	4.57132	6.72858	7.47112	5.07212	3.45323	4.5101	4.13683	2.68461	1.68717	4.91302	1.97707	2.5832	3.98232	4.14218	2.09398
	70										3.66619e-06	4.49882	8.50775	3.75705	6.41633	5.06478	5.45573	7.94007	10.115	6.89157	4.27507	5.59024	4.79515	2.85094	1.98849	7.12676	2.41433	3.54658	4.32498	5.41464	2.90067	2.25864
	69										4.12699	7.85545	4.07104	6.62089	5.30256	5.97179	8.09391	10.0377	6.72518	4.3071	5.68754	5.38571	2.9405	1.96266	6.42399	2.52169	3.47712	4.98273	4.73147	2.66189	2.19076	4.8515
	68										6.80997	3.39524	4.79725	4.11858	4.70911	7.30203	8.01314	5.45206	3.65577	4.26559	4.30001	2.73159	1.94588	5.38752	2.14732	2.94941	4.2643	4.74051	2.35806	1.78791	4.25622	1.43001
	67										2.18451	3.60085	2.72638	3.33298	4.64031	5.17596	3.32797	2.62037	3.19803	2.83613	1.80989	1.2528	3.86483	1.45595	2.12802	3.06476	3.29934	1.71703	1.25222	3.03152	1.09619	2.89724
	66										3.73194	3.02776	3.91924	5.02094	5.27561	3.84586	2.64876	3.19216	2.83448	1.99138	1.32609	3.50802	1.27757	1.96741	3.01681	3.09747	1.65932	1.32304	3.16574	0.989551	2.90371	2.08331
	65										4.76853	5.90766	7.36001	8.49679	5.94803	3.65656	4.83523	3.79605	2.86055	1.74932	6.32938	2.30919	3.07131	4.60164	4.67266	2.71462	2.06852	4.58899	1.91195	4.73379	3.46618	4.12161
	64										6.08717	8.49199	9.35281	6.67683	4.39536	5.93899	5.11605	3.12471	2.28433	6.60968	2.6108	3.71647	5.71629	5.4961	3.14083	2.5414	5.89395	2.16028	5.28415	4.11489	4.32854	4.77619
	63										5.89577	6.89447	4.45796	2.82195	3.91685	3.74119	2.05872	1.50175	4.5258	1.92192	2.70531	3.66483	4.23386	2.2781	1.61561	4.0059	1.38519	3.62358	2.864	3.32597	3.46795	4.33037
	62										3.27518	2.11172	1.5092	1.80596	1.81618	0.942111	0.779275	2.30331	0.867247	1.33323	1.73582	2.09376	1.01976	0.898115	2.0001	0.644762	1.84098	1.34428	1.61073	1.67958	2.13995	0.605479
	61										1.04853	0.616848	0.876123	0.892241	0.495562	0.336245	1.1871	0.432646	0.642778	0.964886	0.980792	0.506026	0.43667	0.933835	0.370757	0.880591	0.761625	0.865059	0.936043	0.912418	0.286911	0.684893
	60										2.06688	2.61982	2.73597	1.51233	1.03634	3.6267	1.47466	1.90629	2.78568	3.17534	1.5517	1.26762	3.2261	1.13807	3.03534	2.01841	2.65935	2.63634	3.09936	0.992329	2.09255	0.170974
	59										2.3681	2.6033	1.33502	0.976547	3.18596	1.22943	1.7462	2.63769	2.44886	1.38547	1.21019	2.93392	0.89734	2.45411	1.8665	2.45548	2.41229	3.09958	0.8656	2.10178	0.161576	7.00821
	58										0.838567	0.508578	0.32578	0.980153	0.415454	0.646223	0.932279	0.85932	0.487139	0.433951	0.937411	0.332136	0.916477	0.625027	0.864726	0.810798	0.978859	0.305807	0.679275	0.04948	2.48308	0.46401
	57										0.930245	0.684021	2.15084	0.796532	1.20273	1.76715	1.67743	0.924148	0.716864	1.82444	0.65508	1.6937	1.26883	1.5488	1.55145	1.68658	0.589423	1.34497	0.107658	4.50575	0.91303	0.73062
	56										0.994906	3.35059	1.21245	1.77665	2.70669	3.03401	1.52988	1.18528	2.88713	1.00496	2.97217	1.97702	2.59666	2.52921	2.98066	1.06615	1.97546	0.181387	7.34521	1.47922	1.38944	3.62476
	55										3.19623	1.16574	1.76086	2.4375	3.0808	1.43519	1.15947	2.83363	1.11173	2.7702	2.04947	2.62619	2.3906	3.03867	0.94183	2.01879	0.171705	7.89276	1.36663	1.18362	3.48312	1.99544
	54										0.86366	1.26632	2.003	1.83618	0.997331	0.837147	2.14454	0.724597	1.93911	1.49639	1.8032	1.83887	2.1421	0.762281	1.48495	0.130011	5.81857	1.01193	0.883957	2.63909	1.57889	0.265952
	53										0.602071	0.862502	0.894352	0.476873	0.39486	0.93545	0.333148	0.925044	0.682656	0.84409	0.805052	0.94336	0.3675	0.66043	0.0587222	2.78746	0.515415	0.451801	1.29509	0.645443	0.129982	0.092526
	52										2.86072	3.18045	1.56501	1.51702	3.54582	1.1809	3.21786	2.4539	3.08286	3.04439	3.98947	1.2325	2.71783	0.20644	9.601	1.77535	1.61986	4.57095	2.53791	0.463611	0.337385	0.220131
	51										2.25481	1.22199	0.928661	2.41304	0.807509	2.13674	1.72361	2.06219	2.32741	2.70035	0.907932	1.88328	0.138031	6.7853	1.23677	1.17606	2.9444	1.56274	0.361176	0.240916	0.169038	0.620219
	50										1.17257	0.876426	2.49715	0.831982	2.11568	1.61116	2.11853	1.9585	2.5664	0.783772	1.7843	0.150163	6.7438	1.24117	1.11397	3.25004	1.49076	0.315421	0.252712	0.170808	0.583396	0.546817
	49										0.350755	0.924956	0.316974	0.779721	0.605165	0.747475	0.795203	0.911172	0.320837	0.717038	0.0480518	2.49696	0.435573	0.418531	1.21881	0.644559	0.112256	0.0941932	0.0578398	0.240039	0.196746	0.594085
	48										0.569247	0.1956	0.523594	0.426102	0.520128	0.541749	0.645457	0.189989	0.45153	0.032763	1.8266	0.32177	0.256672	0.803296	0.417182	0.0789225	0.0627684	0.0425993	0.156629	0.162717	0.454993	0.515683
	47										0.235418	0.648996	0.527686	0.618666	0.654471	0.798612	0.262863	0.599817	0.048801	2.13799	0.381269	0.347982	1.20187	0.662128	0.107676	0.0883299	0.0566736	0.203209	0.198743	0.576168	0.690219	0.117398
	46										1.40809	1.04887	1.38783	1.29757	1.67281	0.535396	1.16138	0.0856312	4.25175	0.834285	0.727376	2.16658	1.04861	0.207135	0.181108	0.121301	0.435715	0.405391	1.20622	1.27523	0.21631	0.271946
	45										0.701849	1.03316	1.0422	1.17041	0.364943	0.913625	0.0757465	3.40642	0.6243	0.595204	1.61981	0.964324	0.179753	0.146291	0.0971676	0.344003	0.286782	0.954872	1.13615	0.187112	0.234777	0.251034
	44										0.549476	0.496576	0.652303	0.229111	0.502584	0.0414208	1.98987	0.343305	0.282366	0.843693	0.516372	0.0948194	0.0749147	0.0530978	0.206113	0.163148	0.583249	0.581548	0.100207	0.107109	0.156681	0.113824
	43										0.712642	0.795972	0.259066	0.626566	0.0452331	2.18738	0.459019	0.385812	1.16879	0.71819	0.138213	0.101393	0.0632764	0.251469	0.224215	0.679034	0.733395	0.134026	0.156748	0.193085	0.137403	0.940465
	42										0.913957	0.337266	0.644518	0.0510509	2.72283	0.566362	0.407429	1.33139	0.828591	0.16026	0.114012	0.0823577	0.307811	0.258112	0.819246	0.868569	0.146075	0.165283	0.242523	0.162538	1.17165	0.228523
	41										0.25783	0.482601	0.0396368	1.87394	0.397383	0.324433	1.02784	0.694611	0.107157	0.0968428	0.0635614	0.223746	0.186541	0.626463	0.660711	0.13092	0.158336	0.192784	0.135807	0.978009	0.173176	1.56931
	40										0.154907	0.0135701	0.668089	0.134773	0.11261	0.344618	0.210317	0.0429704	0.0335434	0.0224336	0.0856532	0.0730419	0.208835	0.244947	0.0429919	0.052468	0.0575438	0.0504519	0.299918	0.0614109	0.562743	0.0446564
	39										0.0509072	2.21221	0.406314	0.382847	1.10427	0.687116	0.126678	0.101333	0.0693408	0.266615	0.239511	0.756523	0.959756	0.136469	0.176567	0.204724	0.139155	1.09459	0.1997	1.99034	0.144047	0.191033
	38										1.0862	0.223292	0.192862	0.572149	0.340807	0.0669809	0.0550186	0.0305998	0.108479	0.112076	0.392955	0.445634	0.07497	0.0906402	0.109162	0.0723026	0.619255	0.102581	0.955862	0.0811831	0.0940983	0.188568
	37										0.213982	0.1874	0.578849	0.317935	0.0624717	0.0513038	0.0348334	0.116664	0.105834	0.364696	0.426121	0.0663784	0.0829655	0.100469	0.0830698	0.549837	0.0949795	0.934801	0.0710949	0.0957358	0.2186	0.157775
	36										0.173486	0.534284	0.296121	0.0603689	0.0515037	0.0347887	0.123863	0.109888	0.332743	0.38681	0.0604211	0.0786007	0.0962546	0.0732882	0.588598	0.102521	0.985785	0.0779347	0.0946382	0.198869	0.150048	0.369791
	35										1.17292	0.645641	0.131285	0.102189	0.0655636	0.273991	0.227421	0.844967	0.859922	0.140365	0.168545	0.207853	0.140769	1.08387	0.205332	1.81481	0.166291	0.188898	0.415293	0.347458	0.885305	0.725112
	34										0.779502	0.143226	0.117898	0.088936	0.323549	0.262697	0.881518	1.10318	0.161901	0.197769	0.260725	0.169813	1.4143	0.252829	2.27722	0.201144	0.263756	0.530745	0.381055	1.12221	0.681901	0.531827
	33										0.0795695	0.0604002	0.0431348	0.162052	0.154883	0.516181	0.571681	0.0952839	0.124278	0.140018	0.108894	0.910408	0.195043	1.46571	0.128207	0.152278	0.308424	0.223261	0.595631	0.472576	0.283873	0.693359
	32										0.0152545	0.0100207	0.0449463	0.0384286	0.119017	0.132624	0.0244155	0.027207	0.0327877	0.0232301	0.184719	0.0354108	0.300589	0.0268242	0.0342004	0.0844871	0.0586476	0.150621	0.112093	0.0696306	0.170494	0.0212096
	31										0.0288958	0.114948	0.091276	0.394643	0.395509	0.0599511	0.0755494	0.0987052	0.065266	0.533887	0.110265	0.999381	0.0830002	0.0975778	0.223702	0.185165	0.491298	0.35073	0.20886	0.490761	0.0656953	0.0751701
	30										0.199781	0.151792	0.544746	0.6299	0.111963	0.12457	0.148985	0.118011	0.900214	0.178752	1.65382	0.135165	0.176245	0.385121	0.27465	0.758078	0.657959	0.319023	0.831382	0.100519	0.129904	0.344448
	29										0.0707275	0.244858	0.282589	0.0435977	0.057989	0.0627008	0.0502031	0.377902	0.0770441	0.726241	0.0567202	0.0713262	0.157247	0.112828	0.282252	0.210907	0.134458	0.336797	0.0429461	0.0496996	0.145384	0.175577
	28										0.147526	0.183082	0.0296117	0.037024	0.0440761	0.0338671	0.249922	0.050195	0.425216	0.0419794	0.0485816	0.113527	0.0807512	0.227275	0.155068	0.108358	0.219961	0.0310749	0.0358868	0.11804	0.132237	0.0312962
	27										2.25959	0.401798	0.457115	0.60469	0.437707	3.77682	0.622468	6.33279	0.600764	0.678929	1.56977	1.17201	3.60128	2.40819	1.46844	3.48506	0.441514	0.529497	1.65795	1.89513	0.581644	0.91703
	26										0.0706613	0.0902528	0.106488	0.0756224	0.578507	0.12318	0.979709	0.0964912	0.111742	0.274356	0.188358	0.558829	0.406063	0.253944	0.669119	0.0766417	0.0816836	0.283066	0.282026	0.0838008	0.156443	0.33311
	25										0.0433454	0.0521407	0.0426481	0.327475	0.060554	0.631178	0.056333	0.072774	0.163381	0.0980375	0.305754	0.21672	0.135443	0.345238	0.0402468	0.0511801	0.132472	0.176483	0.0517072	0.0714235	0.198037	0.0334918
	24										0.252872	0.211083	1.42385	0.289609	2.83149	0.248946	0.323481	0.680642	0.535653	1.53876	1.06586	0.690618	1.82615	0.2285	0.254189	0.759641	1.02842	0.233522	0.452289	0.804437	0.223175	1.15515
	23										0.0628217	0.473347	0.0945636	0.921544	0.073727	0.0993777	0.197134	0.162757	0.528869	0.345012	0.200658	0.529801	0.0730326	0.0718855	0.2837	0.294027	0.0875875	0.139223	0.256244	0.0634414	0.320162	0.049414
	22										0.33218	0.0661706	0.585877	0.0544935	0.060198	0.146222	0.10971	0.308779	0.233177	0.1507	0.387578	0.0474325	0.0606776	0.182848	0.209352	0.0573581	0.0953044	0.225681	0.0452285	0.203576	0.0391923	0.207911
	21										0.250351	2.32449	0.218953	0.231049	0.512368	0.415379	1.34825	0.855738	0.559427	1.43262	0.198522	0.221156	0.701754	0.809812	0.21202	0.363502	0.789267	0.173127	0.810953	0.139511	0.748617	0.532238
	20										1.37978	0.128914	0.162201	0.395787	0.301848	0.876789	0.519315	0.393753	0.901291	0.111911	0.135694	0.440602	0.49996	0.157297	0.202951	0.499705	0.138682	0.450467	0.0845742	0.560137	0.341098	0.341098
	19										0.0551904	0.0696042	0.148959	0.124246	0.345422	0.247488	0.153822	0.362659	0.0572969	0.0568208	0.208144	0.226904	0.0648965	0.111447	0.251499	0.0553692	0.243893	0.040434	0.224842	0.165095	0.165095	0.165095
	18										0.0119028	0.0263924	0.0205706	0.0555438	0.0392214	0.0274478	0.0739015	0.00985106	0.00989688	0.0334639	0.0345368	0.0118834	0.0192988	0.0406988	0.00830401	0.0460195	0.00753254	0.0402983	0.0302858	0.0302858	0.0302858	0.0302858
	17										0.41783	0.244392	0.821227	0.53003	0.334977	0.919755	0.114732	0.140212	0.470996	0.458671	0.138664	0.233244	0.522429	0.114721	0.529952	0.0943083	0.503305	0.378866	0.378866	0.378866	0.378866	0.198872
	16										0.046772	0.138665	0.0870527	0.0673073	0.134446	0.0199595	0.0223111	0.078522	0.0790085	0.0259553	0.0395762	0.0886397	0.0196358	0.112588	0.0178052	0.101618	0.0689839	0.0689839	0.0689839	0.0689839	0.0369407	0.0689839
	15										0.211831	0.14748	0.102493	0.250386	0.0372986	0.0377145	0.133777	0.150658	0.0444738	0.0645563	0.139639	0.0345575	0.156356	0.0274864	0.178447	0.125233	0.125233	0.125233	0.125233	0.0576664	0.125233	0.125233
	14										0.110358	0.0795581	0.184643	0.0290018	0.0269399	0.106431	0.110809	0.0354677	0.0557954	0.12089	0.0232437	0.117724	0.019551	0.128595	0.0990594	0.0990594	0.0990594	0.0990594	0.0446477	0.0990594	0.0990594	0.0990594
	13										0.136555	0.357162	0.0545416	0.0553944	0.201743	0.194565	0.0585921	0.0832553	0.211667	0.044276	0.225735	0.0368386	0.244665	0.17609	0.17609	0.17609	0.17609	0.0923771	0.17609	0.17609	0.17609	0.17609
	12										0.475043	0.0714266	0.0713585	0.231071	0.239511	0.0841083	0.12336	0.331964	0.0689768	0.355007	0.0523859	0.349851	0.302652	0.302652	0.302652	0.302652	0.122615	0.302652	0.302652	0.302652	0.302652	0.153429
	11										0.0157116	0.0169273	0.0604865	0.062086	0.0205074	0.0293582	0.0665496	0.0130006	0.0808165	0.0107497	0.0781878	0.0617629	0.0617629	0.0617629	0.0617629	0.0308048	0.0617629	0.0617629	0.0617629	0.0617629	0.0324583	0.0617629
	10										0.0455852	0.161251	0.175729	0.0575099	0.0876387	0.207539	0.0438823	0.225807	0.0403572	0.22045	0.208716	0.208716	0.208716	0.208716	0.0914942	0.208716	0.208716	0.208716	0.208716	0.102778	0.208716	0.208716
	9										0.0178854	0.0216775	0.00619608	0.00850328	0.0225483	0.00496923	0.027379	0.00396296	0.0294322	0.0214985	0.0214985	0.0214985	0.0214985	0.0105971	0.0214985	0.0214985	0.0214985	0.0214985	0.0127594	0.0214985	0.0214985	0.0214985
	8										0.199233	0.0603786	0.0865715	0.221142	0.04982	0.29027	0.0380678	0.286353	0.239825	0.239825	0.239825	0.239825	0.0990541	0.239825	0.239825	0.239825	0.239825	0.119292	0.239825	0.239825	0.239825	0.239825
	7										0.0284392	0.0369406	0.0995694	0.0213918	0.1067	0.0176871	0.104258	0.11385	0.11385	0.11385	0.11385	0.0499084	0.11385	0.11385	0.11385	0.11385	0.054121	0.11385	0.11385	0.11385	0.11385	0.0488506
	6										0.0294647	0.0824917	0.0153594	0.0840581	0.0144898	0.0972398	0.089481	0.089481	0.089481	0.089481	0.0335039	0.089481	0.089481	0.089481	0.089481	0.0423221	0.089481	0.089481	0.089481	0.089481	0.0360301	0.089481
	5										0.081954	0.0196811	0.0978564	0.0152715	0.119044	0.12551	0.12551	0.12551	0.12551	0.0439358	0.12551	0.12551	0.12551	0.12551	0.0580386	0.12551	0.12551	0.12551	0.12551	0.0506278	0.12551	0.12551
	4										0.0133021	0.0714869	0.0116296	0.0719219	0.104319	0.104319	0.104319	0.104319	0.0380344	0.104319	0.104319	0.104319	0.104319	0.0408789	0.104319	0.104319	0.104319	0.104319	0.0400317	0.104319	0.104319	0.104319
	3										0.313773	0.0536987	0.356216	0.588829	0.588829	0.588829	0.588829	0.14915	0.588829	0.588829	0.588829	0.588829	0.211896	0.588829	0.588829	0.588829	0.588829	0.192428	0.588829	0.588829	0.588829	0.588829
	2										0.113969	0.760654	1.22156	1.22156	1.22156	1.22156	0.319557	1.22156	1.22156	1.22156	1.22156	0.342403	1.22156	1.22156	1.22156	1.22156	0.363349	1.22156	1.22156	1.22156	1.22156	0.382452
	1										0.677306	1.39881	1.39881	1.39881	1.39881	0.348404	1.39881	1.39881	1.39881	1.39881	0.407238	1.39881	1.39881	1.39881	1.39881	0.404531	1.39881	1.39881	1.39881	1.39881	0.444344	1.39881
	0										5.19246	5.19246	5.19246	5.19246	1.18286	5.19246	5.19246	5.19246	5.19246	1.34862	5.19246	5.19246	5.19246	5.19246	1.35481	5.19246	5.19246	5.19246	5.19246	1.47757	5.19246	5.19246
Rate Lower		Year
		2010	2011	2012	2013	2014	2015	2016	2017	2018	2019	2020	2021	2022	2023	2024	2025	2026	2027	2028	2029	2030	2031	2032	2033	2034	2035	2036	2037	2038	2039	2040
Age	84										0.0697531	0.187858	0.181475	0.167885	0.228495	0.314822	0.218336	0.306746	0.240712	0.162585	0.239675	0.2314	0.270342	0.308075	2.21225e-07	0.176237	0.350792	0.10548	0.212818	0.1436	0.176517	0.31664
	83										0.612964	0.636188	0.460878	0.835785	1.08855	0.841247	1.06496	0.944019	0.581096	0.887824	0.75398	0.8625	0.980889	8.42495e-07	0.517625	1.05291	0.385627	0.592213	0.49202	0.641589	0.760766	0.731651
	82										0.510017	0.327675	0.591259	0.848	0.570913	0.756594	0.656063	0.41931	0.629482	0.534437	0.613391	0.671776	5.61746e-07	0.425017	0.808676	0.275505	0.421473	0.298237	0.426497	0.624686	0.554472	0.388271
	81										0.418106	0.730641	0.893753	0.623529	0.790573	0.733054	0.521714	0.649626	0.678323	0.773929	0.810773	6.35204e-07	0.486615	0.890514	0.344866	0.548386	0.356387	0.509889	0.780818	0.685929	0.458999	0.257239
	80										0.353861	0.480676	0.316563	0.47202	0.359331	0.255361	0.313231	0.302126	0.417075	0.38846	3.35865e-07	0.223444	0.451397	0.144137	0.235825	0.179936	0.233967	0.37635	0.326801	0.220818	0.112347	0.182249
	79										0.739353	0.602436	0.96683	0.75102	0.455642	0.70767	0.67895	0.67315	0.746241	7.4301e-07	0.46526	0.900274	0.336965	0.48873	0.419298	0.504602	0.755483	0.661841	0.470755	0.260453	0.355555	0.270057
	78										0.109976	0.158413	0.154105	0.0949665	0.128978	0.111194	0.142377	0.148285	1.36737e-07	0.0860707	0.154555	0.0569724	0.0855863	0.0910112	0.0847233	0.129622	0.118934	0.0908669	0.0414203	0.0676248	0.0459021	0.0277833
	77										0.488965	0.447936	0.309438	0.408749	0.406769	0.432706	0.463583	4.28085e-07	0.278566	0.535183	0.204417	0.335875	0.257423	0.276396	0.446646	0.400686	0.251169	0.153766	0.222365	0.159411	0.0930054	0.0654453
	76										0.249576	0.158479	0.214816	0.195061	0.233656	0.220302	2.4521e-07	0.136447	0.289967	0.112318	0.158082	0.11891	0.17118	0.217786	0.21581	0.145392	0.0735993	0.0999428	0.0912965	0.0430361	0.0258999	0.127217
	75										0.178375	0.223318	0.194048	0.246813	0.227202	2.4386e-07	0.155204	0.298398	0.113926	0.172262	0.148777	0.1522	0.228359	0.199237	0.141289	0.0913654	0.118638	0.0899615	0.0502016	0.0310687	0.121627	0.0380236
	74										0.295787	0.276282	0.336277	0.341694	3.32107e-07	0.18819	0.350415	0.157189	0.215849	0.158212	0.210661	0.328629	0.246439	0.179535	0.10767	0.153712	0.126837	0.0670275	0.0374895	0.139141	0.0484613	0.0682435
	73										0.278325	0.311882	0.340295	3.23967e-07	0.200775	0.314699	0.154764	0.206169	0.180717	0.194325	0.301148	0.252516	0.193521	0.10916	0.160774	0.143778	0.0693461	0.0383455	0.137155	0.0451263	0.0785048	0.0934776
	72										0.363984	0.401903	3.71523e-07	0.225993	0.458044	0.178397	0.269278	0.21528	0.239636	0.353347	0.326931	0.230613	0.132397	0.182386	0.14044	0.0653074	0.0376924	0.157653	0.0453031	0.0872622	0.101211	0.119312
	71										0.212846	2.0657e-07	0.116883	0.229798	0.0888263	0.148824	0.117133	0.128144	0.190219	0.157209	0.124413	0.0672275	0.100098	0.0705867	0.0347532	0.0234702	0.099226	0.0286386	0.041219	0.0514996	0.0702263	0.0361419
	70										2.3424e-07	0.163194	0.276764	0.121838	0.170253	0.128701	0.143455	0.220005	0.221954	0.147445	0.0822896	0.108243	0.0851177	0.0526233	0.0276396	0.0956574	0.0301581	0.0530331	0.0620036	0.0734482	0.0317128	0.0258904
	69										0.136062	0.250574	0.108288	0.17573	0.126036	0.148763	0.209598	0.193884	0.12585	0.0739765	0.106645	0.0679082	0.043327	0.0228666	0.0997188	0.026306	0.0482659	0.0524029	0.070243	0.0340209	0.0243899	0.0497919
	68										0.21445	0.108566	0.163578	0.112943	0.140792	0.198081	0.200617	0.128856	0.0756649	0.10798	0.0826749	0.0453	0.0255938	0.10108	0.0306452	0.0542716	0.0591416	0.0743252	0.0407542	0.0290308	0.0592856	0.0204158
	67										0.0809521	0.10919	0.0895288	0.10266	0.161105	0.125797	0.108841	0.0573793	0.0717658	0.0554809	0.028766	0.018168	0.0615443	0.0242363	0.0388766	0.0427723	0.0502792	0.0234363	0.0174574	0.0360378	0.0146289	0.0331143
	66										0.15509	0.093733	0.118295	0.164495	0.177596	0.107132	0.0654377	0.0846059	0.066267	0.0356794	0.0230162	0.0756427	0.0248911	0.0393152	0.0449862	0.058219	0.0261612	0.022961	0.0421087	0.0155503	0.0407873	0.031678
	65										0.173933	0.197921	0.302359	0.251209	0.201358	0.11077	0.139787	0.113059	0.0600763	0.0357573	0.130745	0.0381069	0.0652659	0.0750422	0.0986679	0.0427628	0.0332284	0.0778249	0.0266297	0.0712928	0.0502038	0.0612978
	64										0.232715	0.361947	0.344098	0.266368	0.126952	0.174174	0.136255	0.0738299	0.0443135	0.197435	0.0479854	0.0858349	0.0901219	0.12662	0.0599005	0.0413013	0.0896617	0.0350192	0.0979856	0.0561249	0.0789443	0.0722181
	63										0.257636	0.257171	0.19285	0.0947827	0.126504	0.10746	0.0553599	0.0352438	0.129342	0.0333253	0.0584256	0.0734915	0.0916957	0.0392441	0.0301501	0.0673306	0.0215619	0.0592979	0.0456455	0.0633264	0.0473846	0.0632215
	62										0.124314	0.0919372	0.0501656	0.0681701	0.0502772	0.0272167	0.0163915	0.0723008	0.0186031	0.0311151	0.0370313	0.0446178	0.0235082	0.0155013	0.0364528	0.0134554	0.0333637	0.0257883	0.0297855	0.0283362	0.0387264	0.00948505
	61										0.0421767	0.021675	0.0311835	0.0241033	0.0131972	0.00689181	0.0312497	0.00962869	0.0142184	0.0184444	0.0192414	0.00897802	0.00727001	0.0162923	0.00559435	0.0152671	0.0101797	0.0140922	0.0117109	0.0171548	0.00440238	0.00976889
	60										0.0888727	0.116636	0.098975	0.0559747	0.0328858	0.10399	0.0304224	0.0545581	0.0619471	0.086078	0.0403625	0.030469	0.0650796	0.0235523	0.0560207	0.0425834	0.0532344	0.0468539	0.062099	0.0179341	0.0354106	0.00231932
	59										0.115663	0.0928229	0.0483516	0.0297582	0.120751	0.0312191	0.0557131	0.0583575	0.0935963	0.0345118	0.0242132	0.0546808	0.0220994	0.0538177	0.0438824	0.0542084	0.0425053	0.0609511	0.0176966	0.0348849	0.00249659	0.126873
	58										0.0325279	0.0168407	0.011212	0.0434063	0.011097	0.0190236	0.0223624	0.0252206	0.0122333	0.00903227	0.021204	0.00681491	0.0203247	0.0140221	0.0161323	0.0150567	0.020164	0.00492379	0.0105243	0.000879133	0.0332181	0.00698816
	57										0.0320324	0.0200381	0.0798641	0.0215145	0.0317454	0.0333868	0.0527005	0.023271	0.0199535	0.0409995	0.0153106	0.0368109	0.023517	0.0335171	0.0307748	0.0389879	0.0104979	0.0199431	0.00170902	0.0729367	0.0156667	0.007905
	56										0.0340545	0.120502	0.0445539	0.0711382	0.0752185	0.100083	0.0516643	0.0312731	0.0830072	0.0281872	0.0732402	0.0593084	0.0713442	0.0579947	0.0897163	0.0187737	0.0460528	0.00339088	0.137844	0.0261894	0.0123886	0.055913
	55										0.147339	0.0444997	0.0680228	0.0847907	0.105622	0.0541257	0.0361657	0.0743362	0.0276712	0.0802806	0.0488688	0.0657868	0.0595403	0.0715518	0.0199863	0.0406983	0.00321427	0.142385	0.0240805	0.0137817	0.0555982	0.0250003
	54										0.0313552	0.0452744	0.0656544	0.0759921	0.0368675	0.0237965	0.0576837	0.019018	0.0550733	0.0386631	0.0395491	0.0438836	0.0491066	0.0138114	0.0237077	0.00202776	0.0921439	0.0173646	0.0078228	0.0362526	0.0159692	0.00231215
	53										0.0222688	0.0248316	0.0308398	0.0170112	0.0104939	0.0220302	0.00927293	0.0232767	0.0169692	0.0228668	0.0186218	0.0244765	0.00605177	0.0101664	0.000917125	0.0404766	0.00821685	0.00444087	0.0155612	0.0069846	0.00101639	0.000969379
	52										0.10204	0.137713	0.0693599	0.0463311	0.0907054	0.0358953	0.0884496	0.0624328	0.0743215	0.0620289	0.0943132	0.0263161	0.0398925	0.00344591	0.159559	0.0277546	0.0159902	0.0644358	0.030791	0.0047837	0.00408405	0.0023503
	51										0.106844	0.0572036	0.0417542	0.0870759	0.0341083	0.0788116	0.0612351	0.0658726	0.0682838	0.0816027	0.0191922	0.0384205	0.00331464	0.137472	0.028245	0.0125633	0.0484334	0.0217131	0.00382805	0.00276672	0.00195265	0.00727763
	50										0.0463053	0.0381844	0.0857571	0.0315438	0.0786275	0.0523597	0.0710593	0.0602556	0.0831447	0.0169965	0.0407729	0.00338991	0.15749	0.0265019	0.0113867	0.0556267	0.0205145	0.00349072	0.00263376	0.00175393	0.00670526	0.00447503
	49										0.0139426	0.0341988	0.0141643	0.0275063	0.02044	0.0252695	0.0228997	0.0289294	0.00792763	0.0152838	0.00136313	0.0519467	0.00969998	0.00521119	0.0192509	0.00864534	0.00130785	0.00108901	0.000735357	0.00271454	0.00194908	0.00841822
	48										0.0231711	0.00761648	0.022935	0.0156233	0.0167818	0.0194659	0.0206058	0.00511521	0.0110829	0.000962802	0.0407527	0.00699153	0.00356774	0.0136715	0.00598061	0.000945501	0.00088576	0.000564246	0.00209499	0.00130831	0.00573538	0.00528618
	47										0.0119968	0.0321225	0.0233716	0.0281718	0.0251913	0.0299735	0.00727836	0.0154848	0.00130491	0.0505062	0.00919442	0.00520598	0.0185754	0.00765431	0.00116712	0.00115711	0.000668598	0.00261732	0.00161751	0.00774528	0.00797959	0.00115233
	46										0.0549945	0.0450936	0.0466506	0.0500307	0.0645092	0.0149019	0.0303821	0.0021594	0.107539	0.0182835	0.00912049	0.0385105	0.0146822	0.00226835	0.00215268	0.00131983	0.00467204	0.00373721	0.0164185	0.018208	0.00202521	0.00316829
	45										0.0324668	0.0414366	0.0398036	0.0491993	0.0122035	0.0268409	0.00193656	0.079126	0.0156905	0.00818181	0.0266582	0.0126496	0.00194165	0.00178075	0.0010538	0.00470838	0.00285076	0.0119583	0.012527	0.00182702	0.00225338	0.00314885
	44										0.0240038	0.0238251	0.0308587	0.00847599	0.0157684	0.00126469	0.0538634	0.00909622	0.00471735	0.0197552	0.00799864	0.00118169	0.000853148	0.000783587	0.00275002	0.00142527	0.00787596	0.00815096	0.00107391	0.00144515	0.0017863	0.00108887
	43										0.0323917	0.0367881	0.00822014	0.0186423	0.00145627	0.0589212	0.0107532	0.0057014	0.0217378	0.00903549	0.00162598	0.0011158	0.000798484	0.00317983	0.00208587	0.00882695	0.00873833	0.00116194	0.00186711	0.00228863	0.00128881	0.0096271
	42										0.0457232	0.0107684	0.0252196	0.00181891	0.0746346	0.0133321	0.00661103	0.0290376	0.0116155	0.00163863	0.0012644	0.000911553	0.00368749	0.00246928	0.00933685	0.0126193	0.00149414	0.00226482	0.00210905	0.00150094	0.0123071	0.00185295
	41										0.00889343	0.0179962	0.00133632	0.0607903	0.0108242	0.00611112	0.0212502	0.00866642	0.00145484	0.00104491	0.000759742	0.00332953	0.00210673	0.00885452	0.00998394	0.00121558	0.00157753	0.00186752	0.00112843	0.00962186	0.00156753	0.0158131
	40										0.00593012	0.000439959	0.0208925	0.00353703	0.00151542	0.00760289	0.00288016	0.000559427	0.000375456	0.000267517	0.00098366	0.000603137	0.00298834	0.00309237	0.000437852	0.000502092	0.000651207	0.000430842	0.00340391	0.00054604	0.005108	0.000344089
	39										0.0014939	0.0730522	0.0152471	0.00700576	0.0283936	0.0117162	0.00184653	0.00131177	0.000811845	0.00364457	0.00221392	0.00985475	0.0113231	0.00135425	0.00185054	0.00242168	0.00147871	0.0123968	0.00187572	0.0183817	0.00116929	0.00160849
	38										0.0347168	0.006871	0.00324433	0.0118123	0.00633071	0.000896239	0.000510948	0.000457201	0.00191017	0.000957849	0.00500928	0.00529024	0.000621347	0.000904974	0.00114097	0.000720189	0.00505612	0.000756546	0.00912648	0.000562243	0.000855285	0.0016371
	37										0.00659063	0.00310822	0.0135819	0.0051601	0.000653555	0.00059156	0.000440698	0.0018002	0.00117158	0.00478967	0.00477733	0.000578608	0.000854076	0.00109158	0.000729334	0.00546727	0.00077466	0.00897589	0.000565347	0.000723247	0.00135116	0.00112169
	36										0.00248937	0.0115298	0.00474942	0.00062729	0.000435529	0.000381455	0.00149909	0.000917917	0.00450015	0.00452015	0.000592103	0.000800853	0.000984596	0.000569341	0.00393397	0.00067113	0.00656874	0.000383231	0.000642602	0.00137241	0.00113322	0.00283743
	35										0.0331027	0.0109889	0.00162752	0.00124863	0.000887421	0.00412689	0.00208626	0.0101033	0.011281	0.00148597	0.00213633	0.0021866	0.00147066	0.0101464	0.00184428	0.0164672	0.0010973	0.00156036	0.00343475	0.00255893	0.00700379	0.00379677
	34										0.0129077	0.00204843	0.00173077	0.00133777	0.0048199	0.00290917	0.0141718	0.0134008	0.00163926	0.00231142	0.00263596	0.00177682	0.0131652	0.00210329	0.0222266	0.00122551	0.00201445	0.00456564	0.00332002	0.00825875	0.0045955	0.00350605
	33										0.000692802	0.000701308	0.000441701	0.0020001	0.00145386	0.00610304	0.00506963	0.000695749	0.000959965	0.00130056	0.000720114	0.00623961	0.000984111	0.00952187	0.000544961	0.000889068	0.0017657	0.00154146	0.0034112	0.00193251	0.00137128	0.00298516
	32										0.000214158	0.000145631	0.000491496	0.000326989	0.00144382	0.00166431	0.000182856	0.000287449	0.000372663	0.000187416	0.00122638	0.000263395	0.00223756	0.000151438	0.000211735	0.000478127	0.000298192	0.000903005	0.000433861	0.000383766	0.000760153	8.84089e-05
	31										0.000409205	0.00135616	0.000921914	0.0040275	0.00415356	0.000440522	0.000732649	0.000951532	0.000491003	0.00384388	0.000571984	0.00593316	0.000334765	0.000529854	0.00100438	0.000811428	0.00206097	0.00126843	0.000774717	0.00176396	0.000199706	0.000173787
	30										0.00180798	0.00172615	0.00696397	0.00595831	0.000800353	0.00117283	0.00137333	0.000771812	0.00561155	0.000854239	0.0089864	0.000443287	0.000988523	0.00173647	0.00147158	0.00415797	0.00210789	0.00135701	0.00344695	0.000384993	0.00027054	0.000787427
	29										0.00053067	0.0022319	0.0019906	0.000322131	0.000430483	0.000531184	0.000250617	0.0022618	0.000359274	0.00355655	0.000169876	0.000283439	0.00062727	0.000546968	0.00125175	0.000699216	0.000482336	0.000926987	0.000112746	0.000121436	0.00035443	0.000304378
	28										0.00291851	0.00288653	0.000314474	0.000501634	0.000648638	0.000309373	0.00246804	0.000351347	0.0040978	0.000256622	0.00037367	0.000883709	0.000583603	0.0016809	0.000836561	0.00070706	0.00124677	0.00014819	0.00016162	0.000416624	0.000362509	6.94103e-05
	27										0.0727031	0.00785988	0.0104178	0.013835	0.0080069	0.0505728	0.00845096	0.097865	0.00588371	0.00907685	0.0156198	0.0126176	0.0297267	0.0186098	0.013595	0.0222555	0.00288592	0.00221886	0.00600396	0.00661935	0.00149713	0.00132897
	26										0.00108217	0.00149946	0.00184204	0.00108558	0.00817645	0.00130345	0.0124911	0.000905642	0.0012457	0.00263908	0.00216794	0.00417223	0.00271503	0.00184006	0.00373999	0.000408343	0.000301392	0.00108489	0.00113959	0.000175579	0.000141546	0.000153807
	25										0.000939054	0.000994219	0.000577443	0.00418072	0.000801961	0.0076069	0.000507894	0.000678332	0.00142808	0.00117585	0.00227212	0.00140472	0.00101765	0.00195436	0.000256583	0.000186412	0.000611795	0.000519556	0.000106015	8.75998e-05	7.82694e-05	4.12985e-08
	24										0.00906244	0.00435489	0.0320027	0.00576649	0.0540292	0.00323438	0.00546166	0.0115311	0.0092849	0.0178778	0.0102079	0.00800039	0.0148422	0.00166526	0.00145741	0.00394078	0.00415402	0.000618941	0.000704211	0.000468878	2.02722e-07	5.97029e-08
	23										0.00118624	0.00930426	0.0013482	0.0131477	0.000806931	0.00115948	0.00245208	0.00174631	0.00462677	0.00268277	0.00209843	0.00403639	0.000450292	0.000382962	0.00113945	0.00122076	0.000208999	0.000209388	0.000163525	7.79421e-08	1.66328e-08	7.97818e-09
	22										0.0060924	0.00109529	0.0104207	0.000632922	0.00108781	0.00187456	0.00172171	0.00351822	0.0021091	0.00179677	0.00279829	0.000403505	0.000275103	0.000848263	0.000875161	0.000161925	0.000119817	0.000166062	3.65682e-08	1.11182e-08	4.39726e-09	1.48702e-09
	21										0.00559857	0.0564319	0.00293573	0.00521691	0.00952658	0.0080259	0.0185639	0.0106384	0.00801538	0.0124471	0.00159041	0.0013052	0.00361893	0.00357803	0.00067541	0.000697058	0.000604935	2.21784e-07	4.92285e-08	2.8055e-08	6.67334e-09	0.0251226
	20										0.0273624	0.00186081	0.0034025	0.00523558	0.00432745	0.00934631	0.00536003	0.0043495	0.00841685	0.000879122	0.000785774	0.00226196	0.00205487	0.000444946	0.000417452	0.0003291	1.41181e-07	3.53167e-08	1.42904e-08	4.1798e-09	0.0130901	0.0130901
	19										0.00125717	0.00191786	0.00356925	0.00280424	0.00712362	0.00382878	0.00272849	0.00491574	0.000731112	0.000498801	0.00165946	0.00153827	0.000277644	0.00023677	0.000259799	9.46077e-08	1.64595e-08	6.88187e-09	2.58291e-09	0.00860423	0.00860423	0.00860423
	18										0.000212234	0.000379437	0.000345094	0.000771979	0.000420259	0.000355841	0.000553251	5.79397e-05	6.28179e-05	0.00019835	0.00012383	2.79253e-05	2.66236e-05	2.2501e-05	9.77166e-09	2.43001e-09	1.19741e-09	3.51287e-10	0.000766849	0.000766849	0.000766849	0.000766849
	17										0.00628621	0.00508863	0.0126444	0.00697775	0.00458021	0.00811148	0.00114812	0.000841255	0.00259235	0.00276436	0.000474877	0.000396236	0.000424195	1.47166e-07	4.16064e-08	1.53295e-08	5.43997e-09	0.011077	0.011077	0.011077	0.011077	8.96141e-07
	16										0.000994736	0.00264356	0.00140923	0.00109877	0.00181916	0.000235491	0.000191322	0.000595868	0.000584682	0.000102091	8.99069e-05	8.13508e-05	3.36808e-08	8.61064e-09	2.91137e-09	9.8222e-10	0.00296262	0.00296262	0.00296262	0.00296262	2.86353e-07	0.00296262
	15										0.00358266	0.00186567	0.00182588	0.00326921	0.000350324	0.000272531	0.000829526	0.000841899	0.000133425	0.00017832	0.000131604	5.47237e-08	1.24545e-08	6.50345e-09	1.39608e-09	0.00413437	0.00413437	0.00413437	0.00413437	5.55775e-07	0.00413437	0.00413437
	14										0.00212256	0.00171342	0.00314008	0.000325717	0.000273189	0.00101337	0.000889721	0.000180327	0.00016853	0.000166761	6.04032e-08	1.17746e-08	5.2787e-09	1.55302e-09	0.00439333	0.00439333	0.00439333	0.00439333	6.26499e-07	0.00439333	0.00439333	0.00439333
	13										0.00392042	0.00891899	0.000788275	0.00062476	0.00209183	0.00243288	0.000376547	0.000344559	0.000388317	1.00216e-07	2.4871e-08	1.04337e-08	3.4345e-09	0.0105708	0.0105708	0.0105708	0.0105708	1.33834e-06	0.0105708	0.0105708	0.0105708	0.0105708
	12										0.0133077	0.0015073	0.00117392	0.00360572	0.00371842	0.000637224	0.0007701	0.000614774	1.4549e-07	4.14783e-08	1.84932e-08	6.49789e-09	0.0180377	0.0180377	0.0180377	0.0180377	2.14515e-06	0.0180377	0.0180377	0.0180377	0.0180377	8.0139e-07
	11										0.0002727	0.000193655	0.000679599	0.000780222	0.000103175	0.000105914	9.46832e-05	3.40231e-08	9.06938e-09	3.72633e-09	1.27526e-09	0.00322556	0.00322556	0.00322556	0.00322556	4.49026e-07	0.00322556	0.00322556	0.00322556	0.00322556	1.7392e-07	0.00322556
	10										0.00066929	0.00224165	0.00228787	0.000405594	0.000343177	0.000216938	1.01459e-07	2.55588e-08	1.06846e-08	3.37442e-09	0.00978976	0.00978976	0.00978976	0.00978976	1.24496e-06	0.00978976	0.00978976	0.00978976	0.00978976	3.91508e-07	0.00978976	0.00978976
	9										0.00031341	0.000281223	4.89525e-05	5.59748e-05	3.69425e-05	1.15723e-08	3.92174e-09	1.52657e-09	4.92208e-10	0.00114444	0.00114444	0.00114444	0.00114444	1.47442e-07	0.00114444	0.00114444	0.00114444	0.00114444	5.14557e-08	0.00114444	0.00114444	0.00114444
	8										0.00330811	0.000484294	0.000650245	0.000376029	1.192e-07	3.90131e-08	1.68113e-08	6.51366e-09	0.0123875	0.0123875	0.0123875	0.0123875	1.45987e-06	0.0123875	0.0123875	0.0123875	0.0123875	7.72222e-07	0.0123875	0.0123875	0.0123875	0.0123875
	7										0.000237671	0.000262864	0.000213817	4.64813e-08	1.55338e-08	7.24804e-09	3.04947e-09	0.00561915	0.00561915	0.00561915	0.00561915	7.55899e-07	0.00561915	0.00561915	0.00561915	0.00561915	3.44328e-07	0.00561915	0.00561915	0.00561915	0.00561915	4.94656e-07
	6										0.000238237	0.000191356	4.26195e-08	1.53992e-08	6.30399e-09	2.48215e-09	0.00430118	0.00430118	0.00430118	0.00430118	6.97784e-07	0.00430118	0.00430118	0.00430118	0.00430118	4.05683e-07	0.00430118	0.00430118	0.00430118	0.00430118	4.80487e-07	0.00430118
	5										0.00028031	5.62544e-08	2.22558e-08	7.45134e-09	3.69529e-09	0.00599183	0.00599183	0.00599183	0.00599183	1.01758e-06	0.00599183	0.00599183	0.00599183	0.00599183	5.30188e-07	0.00599183	0.00599183	0.00599183	0.00599183	7.33012e-07	0.00599183	0.00599183
	4										4.27924e-08	1.30058e-08	5.65067e-09	2.77327e-09	0.00408622	0.00408622	0.00408622	0.00408622	7.37626e-07	0.00408622	0.00408622	0.00408622	0.00408622	2.7576e-07	0.00408622	0.00408622	0.00408622	0.00408622	4.27156e-07	0.00408622	0.00408622	0.00408622
	3										7.4029e-08	2.67297e-08	1.08847e-08	0.0145539	0.0145539	0.0145539	0.0145539	2.38255e-06	0.0145539	0.0145539	0.0145539	0.0145539	1.02389e-06	0.0145539	0.0145539	0.0145539	0.0145539	1.37625e-06	0.0145539	0.0145539	0.0145539	0.0145539
	2										6.63668e-08	2.75047e-08	0.0429015	0.0429015	0.0429015	0.0429015	6.9307e-06	0.0429015	0.0429015	0.0429015	0.0429015	4.355e-06	0.0429015	0.0429015	0.0429015	0.0429015	4.30862e-06	0.0429015	0.0429015	0.0429015	0.0429015	3.6801e-06
	1										2.7829e-08	0.0374732	0.0374732	0.0374732	0.0374732	7.49389e-06	0.0374732	0.0374732	0.0374732	0.0374732	4.15991e-06	0.0374732	0.0374732	0.0374732	0.0374732	4.91737e-06	0.0374732	0.0374732	0.0374732	0.0374732	4.41362e-06	0.0374732
	0										0.14761	0.14761	0.14761	0.14761	2.59104e-05	0.14761	0.14761	0.14761	0.14761	1.94651e-05	0.14761	0.14761	0.14761	0.14761	1.94651e-05	0.14761	0.14761	0.14761	0.14761	1.94651e-05	0.14761	0.14761

## Sheet: Pancreas
Pancreas
Rows are ages 84 backwards to 0 by 1 year intervals
Columns are years from 2010 to 2040 in 1 year intervals
Rate of Cancer		Year
		2010	2011	2012	2013	2014	2015	2016	2017	2018	2019	2020	2021	2022	2023	2024	2025	2026	2027	2028	2029	2030	2031	2032	2033	2034	2035	2036	2037	2038	2039	2040
Age	84	6.4642	8.14297	1.5495e-06	3.08283	6.8317	8.57248	3.96468	6.33065	1.38363	3.58219	1.66599	2.37094	3.03564	2.11487	1.60942	1.70875	1.26639	3.27664	1.16771	1.16447	1.51751	0.999472	1.83782	3.47349e-07	1.22172	1.57668	1.26163	1.64374	2.12619	1.97301	2.52662
	83	10.2642	2.04282e-06	4.40613	5.86257	15.2447	6.82759	5.27977	4.03246	3.74191	2.32833	3.31353	4.24249	2.95566	2.24926	2.38808	1.76986	4.5793	1.63194	1.62742	2.12081	1.39682	2.56847	4.85441e-07	1.70743	2.2035	1.76321	2.29723	2.97148	2.7574	3.53111	3.76854
	82	1.60264e-06	3.61545	5.21508	8.14224	7.55694	5.659	2.09316	6.78749	1.51375	2.88221	3.69026	2.57093	1.95648	2.07723	1.53948	3.98323	1.41952	1.41559	1.84475	1.215	2.23414	4.22252e-07	1.48518	1.91668	1.5337	1.99821	2.58469	2.39848	3.07147	3.278	0.45866
	81	1.61528	2.43694	4.12473	2.29852	3.56695	1.27763	2.00641	1.56368	1.06712	1.82798	1.27352	0.96915	1.02896	0.762587	1.9731	0.703162	0.701214	0.913803	0.601855	1.10669	2.09164e-07	0.735686	0.949431	0.759721	0.989818	1.28033	1.18809	1.52146	1.62377	0.227199	0.801763
	80	2.95948	5.23919	3.16509	2.94907	2.18901	3.32896	1.25645	2.99637	1.83969	1.71477	1.30494	1.38547	1.02681	2.65674	0.946793	0.944171	1.23042	0.810385	1.49013	2.81635e-07	0.990586	1.27839	1.02295	1.33277	1.72394	1.59974	2.04862	2.18637	0.305918	1.07956	1.14665
	79	7.70797	4.87034	4.91957	2.19251	6.90966	2.52545	2.91673	6.25793	2.09066	2.12861	2.25997	1.67492	4.33366	1.5444	1.54012	2.00705	1.32189	2.43069	4.59401e-07	1.61584	2.0853	1.66863	2.174	2.81208	2.60949	3.34169	3.56638	0.499012	1.76097	1.8704	2.55699
	78	5.62282	5.94045	2.87013	5.43086	4.11344	4.60054	4.78025	5.58069	2.03654	2.89286	2.14397	5.54726	1.9769	1.97142	2.5691	1.69208	3.11138	5.88051e-07	2.06834	2.66927	2.13591	2.78281	3.59958	3.34025	4.2775	4.56512	0.638755	2.25411	2.39419	3.27305	2.21123
	77	8.9818	4.53883	9.31061	4.23415	9.8135	9.87443	5.58286	7.11945	3.62471	3.5941	9.29931	3.31403	3.30485	4.30679	2.83657	5.21586	9.85798e-07	3.46732	4.47471	3.5806	4.66505	6.03426	5.59953	7.17072	7.65287	1.0708	3.77874	4.01358	5.48689	3.70686	2.4727
	76	2.71671	5.82876	2.87364	3.99891	8.33841	4.56535	2.8195	5.01629	1.78276	6.17134	2.1993	2.19321	2.85813	1.88244	3.46142	6.5421e-07	2.30103	2.96957	2.37621	3.09589	4.00454	3.71604	4.75874	5.07871	0.710618	2.5077	2.66355	3.64129	2.46	1.64097	1.54913
	75	9.14266	4.7144	7.1122	8.90426	10.1028	6.04208	5.20601	6.46546	8.02195	3.82482	3.81423	4.9706	3.27377	6.01978	1.13774e-06	4.00174	5.1644	4.13248	5.38408	6.96433	6.46259	8.27595	8.83241	1.23584	4.36116	4.63219	6.33258	4.2782	2.85381	2.6941	3.8464
	74	3.0857	4.86888	6.60832	4.50181	5.57937	4.65533	2.79996	12.1399	2.07463	2.76798	3.60715	2.37577	4.36855	8.25656e-07	2.90405	3.7478	2.99893	3.90722	5.054	4.68989	6.00584	6.40967	0.896847	3.16489	3.36157	4.59555	3.10468	2.07101	1.9551	2.79133	1.70418
	73	4.0325	5.72446	4.22765	3.14592	5.43961	3.16822	6.65253	3.9728	1.89981	3.31237	2.18162	4.01154	7.58182e-07	2.66673	3.44152	2.75386	3.58791	4.64098	4.30663	5.51504	5.88586	0.823555	2.90625	3.08686	4.21999	2.85096	1.90176	1.79533	2.56322	1.56491	0.619193
	72	3.9976	3.08789	2.49103	2.58613	3.12142	6.34702	1.83564	3.06751	1.91693	1.68917	3.10603	5.8704e-07	2.06478	2.66467	2.13223	2.77802	3.59338	3.3345	4.27014	4.55726	0.637656	2.25023	2.39007	3.26742	2.20742	1.47248	1.39007	1.98463	1.21167	0.479424	0.718285
	71	2.7248	2.29906	2.58755	1.87518	7.90159	2.21298	1.79095	3.91102	1.23523	3.03884	5.74341e-07	2.02011	2.60703	2.08611	2.71793	3.51565	3.26237	4.17777	4.45868	0.623863	2.20155	2.33837	3.19674	2.15967	1.44063	1.36001	1.9417	1.18546	0.469053	0.702748	0.818801
	70	3.51222	4.13446	3.24818	8.21796	4.76959	3.73796	3.95319	4.36305	3.84718	9.72817e-07	3.42166	4.41578	3.53345	4.60362	5.9548	5.5258	7.07629	7.5521	1.0567	3.72898	3.96072	5.41463	3.65805	2.44013	2.30357	3.28884	2.00792	0.794481	1.19031	1.38688	0.548404
	69	2.03123	1.66909	4.57794	1.59529	2.59087	2.65342	1.41826	4.37011	3.96072e-07	1.86383	2.40534	1.92472	2.50766	3.24367	3.00998	3.85456	4.11374	0.575598	2.03123	2.15747	2.94943	1.99259	1.32918	1.25479	1.79148	1.09374	0.432766	0.648381	0.755456	0.298724	0.554067
	68	2.1512	6.17122	2.33135	2.27335	4.8248	2.49733	3.72667	1.18028e-06	1.99073	3.43723	2.75042	3.58344	4.6352	4.30126	5.50816	5.87853	0.822529	2.90263	3.08301	4.21473	2.84741	1.89939	1.79309	2.56002	1.56296	0.618421	0.926535	1.07954	0.426876	0.791761	0.146943
	67	6.04775	2.38962	2.52613	3.21899	3.4528	4.98955	7.65305e-07	4.5107	2.79148	2.98849	3.89361	5.0364	4.67356	5.98493	6.38735	0.893724	3.15387	3.34987	4.57954	3.09387	2.0638	1.9483	2.78161	1.69824	0.67195	1.00673	1.17299	0.463824	0.860292	0.159662	0.58571
	66	1.9637	2.1712	2.99939	1.93168	5.78469	8.5921e-07	2.45254	5.30385	2.03517	3.54755	4.58877	4.25818	5.45299	5.81964	0.81429	2.87355	3.05213	4.17251	2.81889	1.88037	1.77513	2.53438	1.5473	0.612227	0.917254	1.06873	0.4226	0.783829	0.145471	0.533652	1.04834
	65	2.57352	3.71842	2.59614	4.66793	1.43681e-06	3.97156	4.15953	5.57748	3.48465	6.03049	5.59603	7.16624	7.64809	1.07013	3.77638	4.01107	5.48346	3.70454	2.47115	2.33285	3.33065	2.03344	0.804579	1.20544	1.40451	0.555374	1.0301	0.191176	0.701318	1.37771	0.825641
	64	1.67127	1.22044	2.37892	4.39648e-07	2.51839	2.55418	1.65864	3.62124	2.24618	2.78868	3.57116	3.81128	0.533278	1.88189	1.99884	2.73258	1.84609	1.23145	1.16253	1.65977	1.01333	0.400947	0.60071	0.699912	0.276761	0.51333	0.095269	0.349489	0.686556	0.411443	0.398763
	63	0.528616	1.07771	2.15921e-07	0.742616	1.5608	0.981511	1.03778	2.24946	1.00098	1.715	1.83031	0.256099	0.903748	0.959912	1.31228	0.886556	0.591386	0.558289	0.797077	0.486635	0.192549	0.288481	0.336122	0.13291	0.246519	0.0457514	0.167837	0.329708	0.197589	0.1915	0.219285
	62	0.726935	1.5233e-07	0.567967	0.716733	0.934028	0.956353	1.00392	1.56109	0.958648	1.36882	0.191527	0.67588	0.717883	0.981405	0.663023	0.442276	0.417524	0.596104	0.363936	0.144	0.215745	0.251373	0.0993985	0.184362	0.0342158	0.125519	0.246576	0.14777	0.143216	0.163995	0.195614
	61	1.08645e-07	0.423687	0.579625	0.453525	0.962307	0.978225	0.736678	1.58086	0.809047	0.151455	0.534469	0.567684	0.77607	0.524302	0.34974	0.330167	0.471384	0.287792	0.113872	0.170605	0.19878	0.0786018	0.145789	0.027057	0.0992571	0.194986	0.116853	0.113251	0.129683	0.154686	0.118094
	60	0.672497	0.962256	0.816229	1.03986	2.19056	1.5975	1.66021	2.96912	0.199219	0.940583	0.999036	1.36576	0.92269	0.615489	0.581043	0.829564	0.506469	0.200396	0.300239	0.349821	0.138327	0.256566	0.0476162	0.174677	0.343146	0.205642	0.199305	0.228222	0.272224	0.207827	0.042009
	59	0.630321	0.559219	0.772349	0.976888	1.47633	1.48577	1.28684	0.301725	0.510589	0.725574	0.991919	0.670126	0.447014	0.421997	0.60249	0.367835	0.145543	0.218056	0.254066	0.100463	0.186337	0.0345824	0.126863	0.249218	0.149353	0.14475	0.165752	0.197709	0.15094	0.03051	0.0395119
	58	0.441159	0.637272	0.873823	0.792893	1.65362	1.38693	0.157489	0.931309	0.474348	0.867597	0.586136	0.390987	0.369106	0.526978	0.321733	0.127301	0.190726	0.222223	0.0878718	0.162983	0.030248	0.110963	0.217982	0.130634	0.126608	0.144978	0.17293	0.132022	0.0266861	0.0345597	0.0363966
	57	0.759152	1.08874	1.07099	1.34109	2.33094	0.256314	0.734046	1.30651	0.856496	0.774162	0.516412	0.487511	0.696026	0.424941	0.168138	0.251909	0.293509	0.11606	0.215266	0.0399512	0.146559	0.287908	0.172539	0.167222	0.191485	0.228403	0.174373	0.0352467	0.0456461	0.0480722	0.13141
	56	0.672747	0.692163	0.939615	0.980562	0.223444	0.619679	0.534149	1.22366	0.396424	0.353794	0.333994	0.476848	0.291128	0.115192	0.172583	0.201084	0.0795129	0.147479	0.0273706	0.100408	0.197246	0.118207	0.114564	0.131186	0.15648	0.119463	0.0241476	0.0312722	0.0329343	0.0900289	0.0657241
	55	1.67475	2.37787	2.69018	0.368067	2.11534	1.76572	1.95896	2.21774	0.709405	0.896002	1.27923	0.781004	0.309023	0.462986	0.539444	0.213308	0.39564	0.0734268	0.269362	0.52915	0.317112	0.307339	0.351932	0.419785	0.320482	0.0647803	0.0838934	0.0883524	0.241519	0.176317	0.362677
	54	1.22265	1.44675	0.214588	0.740473	1.28087	1.37612	0.754481	0.843367	0.38179	0.729276	0.445241	0.17617	0.263943	0.307531	0.121604	0.225549	0.0418597	0.15356	0.301662	0.180782	0.17521	0.200632	0.239314	0.182703	0.0369304	0.0478266	0.0503686	0.137687	0.100516	0.206758	0.0944525
	53	1.04508	0.16213	0.606504	0.629914	1.40245	0.744603	0.403089	0.637665	0.436569	0.356601	0.141098	0.211396	0.246307	0.097395	0.180646	0.0335262	0.122989	0.241606	0.144791	0.140329	0.16069	0.191671	0.14633	0.0295782	0.0383052	0.0403411	0.110276	0.0805051	0.165596	0.0756486	0.0436323
	52	0.270458	1.0582	1.19147	1.59273	1.75241	0.918663	0.703811	1.68384	0.492973	0.260968	0.390989	0.455557	0.180137	0.334115	0.0620085	0.227475	0.446864	0.267799	0.259546	0.297204	0.354506	0.270645	0.0547065	0.0708475	0.0746131	0.203961	0.148899	0.306278	0.139916	0.0807004	0.0767797
	51	0.444046	0.522928	0.757822	0.500623	0.54386	0.40349	0.467503	0.47829	0.0907504	0.181908	0.211949	0.0838092	0.155448	0.0288495	0.105833	0.207904	0.124594	0.120754	0.138275	0.164934	0.125918	0.0254523	0.0329619	0.0347138	0.0948933	0.0692753	0.142496	0.0650962	0.037546	0.0357219	0.0162579
	50	0.398678	0.60429	0.43277	0.282283	0.433995	0.486948	0.241267	0.15997	0.11493	0.17916	0.0708436	0.131399	0.0243864	0.0894603	0.175741	0.105319	0.102073	0.116883	0.139419	0.106438	0.0215148	0.0278626	0.0293435	0.0802131	0.0585582	0.120452	0.0550257	0.0317375	0.0301956	0.0137428	0.042573
	49	0.080172	0.0600526	0.0424646	0.0391994	0.0911448	0.0437313	0.0140424	0.0352551	0.0196979	0.0104209	0.0193286	0.00358719	0.0131594	0.0258511	0.0154922	0.0150147	0.0171933	0.0205082	0.0156568	0.00316477	0.00409853	0.00431637	0.0117992	0.00861378	0.0177182	0.00809415	0.00466852	0.00444171	0.00202153	0.0062624	0.00471214
	48	0.272883	0.201822	0.201971	0.281964	0.280355	0.0871771	0.105996	0.206954	0.0392422	0.0973806	0.0180729	0.0662993	0.130242	0.0780523	0.0756468	0.0866227	0.103324	0.0788816	0.0159447	0.0206491	0.0217466	0.0594462	0.0433977	0.0892673	0.0407797	0.0235208	0.0223781	0.0101848	0.031551	0.0237406	0.0323396
	47	0.287685	0.301117	0.45573	0.272066	0.175316	0.206423	0.195185	0.129334	0.115033	0.0285631	0.104782	0.20584	0.123357	0.119555	0.136902	0.163297	0.124668	0.0251996	0.0326346	0.0343691	0.0939511	0.0685874	0.141082	0.0644499	0.0371731	0.0353672	0.0160965	0.0498645	0.0375205	0.0511107	0.0452522
	46	0.136514	0.216096	0.139856	0.0541106	0.13203	0.120895	0.0387953	0.12058	0.0107312	0.0526694	0.103467	0.0620061	0.0600951	0.0688145	0.0820821	0.0626649	0.0126667	0.016404	0.0172759	0.0472251	0.0344759	0.0709155	0.0323961	0.0186853	0.0177775	0.00809101	0.0250647	0.0188599	0.0256911	0.0227463	0.0328872
	45	0.685519	0.464036	0.194635	0.285141	0.541067	0.168139	0.253089	0.0787102	0.138463	0.363916	0.21809	0.211368	0.242037	0.288702	0.220407	0.0445518	0.0576966	0.0607632	0.166102	0.12126	0.249426	0.113945	0.0657206	0.0625277	0.028458	0.0881583	0.0663347	0.0903616	0.080004	0.115672	0.0698651
	44	0.637779	0.279793	0.44437	0.506275	0.326031	0.475236	0.0715772	0.440008	0.414498	0.33234	0.322098	0.368832	0.439944	0.335871	0.0678911	0.087922	0.0925952	0.253117	0.184784	0.380093	0.173637	0.10015	0.095284	0.0433662	0.134342	0.101085	0.137699	0.121916	0.176269	0.106465	0.136944
	43	0.130319	0.216478	0.267377	0.103383	0.312285	0.0455474	0.135599	0.446378	0.128279	0.166337	0.190471	0.227194	0.173449	0.0350601	0.0454044	0.0478177	0.130714	0.0954254	0.196286	0.0896689	0.0517189	0.0492062	0.022395	0.0693762	0.0522022	0.0711101	0.0629592	0.0910282	0.0549804	0.0707202	0.114127
	42	0.275063	0.355337	0.148947	0.270139	0.0816497	0.235393	0.375273	0.376864	0.17515	0.268335	0.32007	0.244355	0.0493925	0.0639655	0.0673653	0.184149	0.134435	0.276527	0.126325	0.0728613	0.0693215	0.03155	0.0977369	0.0735422	0.10018	0.0886967	0.12824	0.0774562	0.0996303	0.160782	0.144836
	41	0.159827	0.0700711	0.137772	0.0250023	0.149374	0.230608	0.112155	0.182149	0.10002	0.159618	0.121859	0.0246319	0.0318995	0.033595	0.0918348	0.0670424	0.137904	0.0629981	0.0363358	0.0345705	0.0157339	0.0487412	0.0366753	0.0499594	0.0442329	0.0639531	0.0386273	0.0496855	0.0801815	0.0722296	0.0740756
	40	0.0386412	0.0794644	0.0156336	0.0560794	0.179415	0.0844985	0.0664607	0.127529	0.0729454	0.0745075	0.0150605	0.0195041	0.0205407	0.0561498	0.0409912	0.0843173	0.0385184	0.0222165	0.0211372	0.00962007	0.0298015	0.0224241	0.0305463	0.027045	0.0391024	0.0236176	0.0303788	0.0490248	0.0441628	0.0452915	0.0551289
	39	0.0339485	0.00698562	0.0271655	0.0521823	0.0509295	0.038791	0.0360482	0.0720536	0.0263785	0.00713373	0.00923851	0.00972955	0.0265966	0.0194164	0.0399387	0.0182451	0.0105233	0.0100121	0.00455675	0.0141161	0.0106217	0.0144689	0.0128104	0.0185217	0.011187	0.0143896	0.0232216	0.0209187	0.0214533	0.026113	0.018284
	38	0.00637919	0.0259464	0.0540319	0.0316627	0.0499763	0.0449741	0.0435353	0.0556957	0.0053986	0.00935389	0.00985106	0.0269287	0.0196589	0.0404375	0.0184729	0.0106548	0.0101371	0.00461366	0.0142924	0.0107543	0.0146496	0.0129704	0.018753	0.0113267	0.0145693	0.0235116	0.0211799	0.0217212	0.0264391	0.0185123	0.0237621
	37	0.0750685	0.163504	0.103871	0.0984378	0.183576	0.172084	0.106617	0.0361136	0.0224272	0.0316004	0.0863825	0.0630621	0.129716	0.0592578	0.0341785	0.032518	0.0147998	0.0458474	0.0344979	0.0469932	0.0416067	0.0601561	0.0363339	0.0467356	0.0754211	0.0679413	0.0696776	0.0848118	0.0593841	0.0762245	0.101339
	36	0.16598	0.110286	0.113307	0.12687	0.246456	0.147867	0.0242562	0.0526396	0.0265841	0.0972258	0.0709781	0.145999	0.0666963	0.0384689	0.0365999	0.0166576	0.0516025	0.0388283	0.0528922	0.0468295	0.0677074	0.0408948	0.0526022	0.0848885	0.0764698	0.0784241	0.095458	0.0668385	0.0857928	0.114059	0.0562592
	35	0.0480551	0.0516385	0.0626824	0.07311	0.0909001	0.0144398	0.015176	0.0267826	0.0351079	0.0342905	0.0705341	0.0322219	0.0185848	0.0176819	0.0080475	0.0249299	0.0187585	0.0255529	0.022624	0.0327104	0.0197569	0.0254128	0.0410108	0.0369436	0.0378878	0.0461171	0.0322906	0.0414477	0.0551036	0.0271796	0.0455065
	34	0.120369	0.152821	0.193234	0.144252	0.0474869	0.0483299	0.0413064	0.189214	0.0662394	0.182292	0.0832761	0.0480317	0.0456982	0.0207984	0.0644302	0.0484805	0.0660404	0.0584707	0.0845385	0.0510607	0.0656784	0.105991	0.0954791	0.0979192	0.119188	0.0834536	0.10712	0.142413	0.0702445	0.117609	0.0874962
	33	0.00826132	0.0109256	0.00884206	0.00174766	0.00368598	0.00305071	0.00676777	0.00827927	0.00816652	0.00499132	0.00287887	0.00273901	0.00124659	0.00386175	0.00290578	0.00395827	0.00350456	0.00506698	0.00306043	0.00393656	0.00635276	0.00572273	0.00586898	0.00714374	0.00500196	0.00642043	0.0085358	0.00421024	0.00704916	0.00524426	0.00428332
	32	0.0605094	0.0512186	0.0109748	0.0138978	0.0238369	0.0512082	0.0303384	0.104574	0.0229084	0.0176778	0.0168189	0.00765473	0.0237132	0.017843	0.0243058	0.0215198	0.0311139	0.0187926	0.0241725	0.0390092	0.0351405	0.0360386	0.0438663	0.0307146	0.0394247	0.0524142	0.0258531	0.0432855	0.0322025	0.0263018	0.0185313
	31	0.0237192	0.0053158	0.00729769	0.00751517	0.0334567	0.0191948	0.0320421	0.0245288	0.00678427	0.00863576	0.00393035	0.0121756	0.00916155	0.0124799	0.0110494	0.0159756	0.00964914	0.0124115	0.0200294	0.018043	0.0185042	0.0225233	0.0157705	0.0202428	0.0269123	0.0132744	0.0222251	0.0165345	0.0135048	0.009515	0.0132803
	30	0.00860493	0.0123555	0.0137938	0.0368705	0.0438363	0.0708625	0.0262712	0.0253916	0.0115846	0.00705405	0.0218524	0.0164428	0.0223985	0.0198311	0.0286724	0.0173179	0.0222757	0.0359481	0.032383	0.0332106	0.040424	0.0283044	0.036331	0.0483012	0.0238243	0.0398888	0.0296755	0.0242379	0.0170772	0.023835	0.0139082
	29	0.00380602	0.00444417	0.0128782	0.00919307	0.0307963	0.0110562	0.00517518	0.00825089	0.00180074	0.00746341	0.00561584	0.00764993	0.00677307	0.0097927	0.00591472	0.00760799	0.0122776	0.01106	0.0113427	0.0138063	0.00966702	0.0124084	0.0164967	0.00813691	0.0136235	0.0101353	0.00827814	0.0058325	0.00814054	0.00475016	0.00982186
	28	0.00630221	0.0191009	0.0147818	0.0297316	0.0221198	0.0100264	0.00774155	0.00590423	0.00877086	0.0088297	0.0120279	0.0106492	0.0153969	0.00929963	0.0119619	0.0193039	0.0173895	0.0178339	0.0217075	0.0151993	0.0195096	0.0259375	0.0127935	0.0214201	0.0159356	0.0130156	0.00917035	0.0127993	0.00746861	0.0154428	0.0145924
	27	0.0336408	0.0272294	0.0593737	0.0265222	0.0249131	0.0186276	0.00688017	0.035716	0.0128872	0.0234871	0.0207949	0.0300659	0.0181596	0.0233583	0.0376952	0.0339568	0.0348247	0.0423887	0.02968	0.0380968	0.0506487	0.0249822	0.0418274	0.0311178	0.0254158	0.0179071	0.0249934	0.0145841	0.0301554	0.0284949	0.0141594
	26	0.0685259	0.156282	0.0756819	0.0426838	0.0661372	0.0236556	0.059471	0.0749871	0.0489834	0.0580234	0.0838918	0.0506701	0.0651759	0.10518	0.0947487	0.0971702	0.118276	0.0828152	0.1063	0.141323	0.0697071	0.11671	0.0868269	0.070917	0.0499657	0.0697382	0.0406936	0.0841417	0.0795084	0.0395086	0.0966716
	25	0.0189569	0.00960168	0.00587064	0.0054616	0.00404821	0.00985553	0.00601823	0.0137377	0.00583261	0.0112825	0.00681456	0.00876543	0.0141455	0.0127426	0.0130683	0.0159068	0.0111377	0.0142962	0.0190064	0.00937482	0.0156962	0.0116772	0.00953754	0.00671983	0.00937901	0.00547283	0.0113161	0.010693	0.00531347	0.0130012	0.00531837
	24	0.0168479	0.0107741	0.0108664	0.00483591	0.0243977	0.0144273	0.0159492	0.023663	0.0164062	0.0132576	0.017053	0.0275198	0.0247906	0.0254241	0.0309463	0.0216682	0.027813	0.0369767	0.0182385	0.0305366	0.0227179	0.0185551	0.0130733	0.0182467	0.0106473	0.0220153	0.020803	0.0103373	0.0252937	0.0103468	0.0070747
	23	0.0130196	0.013734	0.00662614	0.0200717	0.0245965	0.0263313	0.0189196	0.0458387	0.0132765	0.0228479	0.0368715	0.0332148	0.0340637	0.0414624	0.0290314	0.0372643	0.0495419	0.0244363	0.0409134	0.0304378	0.0248604	0.0175158	0.0244472	0.0142654	0.0294965	0.0278722	0.01385	0.0338889	0.0138628	0.00947879	0.0198459
	22	0.00793621	0.00400473	0.0131512	0.0096762	0.0214664	0.0149364	0.0175256	0.0177382	0.0109412	0.023623	0.0212802	0.0218241	0.0265643	0.0186	0.0238746	0.0317407	0.015656	0.0262126	0.019501	0.0159277	0.0112221	0.0156629	0.00913963	0.0188979	0.0178573	0.0088735	0.0217121	0.00888168	0.00607291	0.012715	0.0325165
	21	0.00312228	0.0107241	0.00855401	0.011394	0.0164292	0.0186676	0.00915025	0.019723	0.0152629	0.0183952	0.0188653	0.0229629	0.0160783	0.0206379	0.0274375	0.0135334	0.0226588	0.0168572	0.0137683	0.00970069	0.0135395	0.00790053	0.0163358	0.0154363	0.00767048	0.0187685	0.00767756	0.00524958	0.0109911	0.0281081	0.0361743
	20	0.00531903	0.00443751	0.00640786	0.00554759	0.0130627	0.00620044	0.00647246	0.0175032	0.00756099	0.0103744	0.0126278	0.00884181	0.0113492	0.0150885	0.00744232	0.0124606	0.00927013	0.00757149	0.00533462	0.00744564	0.00434467	0.00898344	0.00848876	0.00421817	0.0103212	0.00422206	0.00288686	0.00604427	0.0154572	0.019893	0.019893
	19	0.00744382	0.0112426	0.0105518	0.0149179	0.0146741	0.0148335	0.0194267	0.0293254	0.0144219	0.0234862	0.0164447	0.0211082	0.0280628	0.0138418	0.0231752	0.0172414	0.0140821	0.00992177	0.013848	0.00808059	0.0167081	0.0157881	0.0078453	0.0191962	0.00785253	0.00536922	0.0112416	0.0287487	0.0369987	0.0369987	0.0369987
	18	0.00330382	0.0032432	0.00497074	0.00293573	0.00614984	0.00779949	0.00570188	0.009799	0.00571958	0.00535802	0.00687747	0.00914342	0.00450995	0.00755095	0.00561757	0.00458823	0.00323271	0.00451196	0.00263282	0.00544385	0.00514408	0.00255615	0.00625451	0.00255851	0.0017494	0.00366275	0.00936688	0.0120549	0.0120549	0.0120549	0.0120549
	17	0.00712646	0.011424	0.00731447	0.00919987	0.024179	0.0171174	0.0142465	0.0290586	0.00975681	0.0167555	0.0222761	0.0109876	0.0183963	0.0136861	0.0111783	0.00787583	0.0109925	0.00641431	0.0132628	0.0125325	0.00622754	0.0152378	0.00623328	0.00426205	0.00892352	0.0228205	0.0293693	0.0293693	0.0293693	0.0293693	0.0113251
	16	0.0152229	0.0101943	0.0139003	0.0219348	0.03218	0.025936	0.0256199	0.0300604	0.0185029	0.0329113	0.0162333	0.0271793	0.0202202	0.0165151	0.011636	0.0162406	0.0094767	0.0195949	0.0185159	0.00920075	0.0225128	0.00920924	0.00629688	0.0131839	0.0337157	0.0433911	0.0433911	0.0433911	0.0433911	0.016732	0.0433911
	15	0.00236276	0.00336965	0.00576449	0.00507767	0.00848079	0.00811253	0.0046098	0.00991539	0.00632134	0.00417156	0.00698439	0.00519608	0.00424396	0.00299015	0.00417342	0.00243527	0.00503538	0.00475811	0.00236436	0.00578522	0.00236654	0.00161814	0.00338792	0.00866407	0.0111504	0.0111504	0.0111504	0.0111504	0.00429969	0.0111504	0.0111504
	14	0.00897625	0.0160609	0.015337	0.0153803	0.0304887	0.0167768	0.0174761	0.038934	0.00920898	0.0206285	0.0153467	0.0125346	0.00883146	0.0123263	0.00719261	0.0148721	0.0140531	0.00698317	0.0170867	0.00698961	0.0047792	0.0100063	0.0255895	0.0329329	0.0329329	0.0329329	0.0329329	0.0126992	0.0329329	0.0329329	0.0329329
	13	0.0135448	0.0135283	0.0147073	0.0175049	0.0199611	0.0201357	0.0217249	0.0179566	0.014417	0.0143498	0.0117204	0.0082578	0.0115256	0.0067254	0.013906	0.0131403	0.00652957	0.0159769	0.0065356	0.00446876	0.00935631	0.0239273	0.0307937	0.0307937	0.0307937	0.0307937	0.0118743	0.0307937	0.0307937	0.0307937	0.0307937
	12	0.00896025	0.0101885	0.0131463	0.00900078	0.0188155	0.0196586	0.00786914	0.0220781	0.0078764	0.00860697	0.00606418	0.0084639	0.00493885	0.010212	0.00964968	0.00479504	0.0117327	0.00479946	0.00328167	0.00687087	0.0175712	0.0226136	0.0226136	0.0226136	0.0226136	0.00871999	0.0226136	0.0226136	0.0226136	0.0226136	0.00871999
	11	0.0108196	0.0146017	0.010838	0.0136031	0.029453	0.0114169	0.0155128	0.0193393	0.00757455	0.00714011	0.0099656	0.00581512	0.0120239	0.0113618	0.00564579	0.0138144	0.005651	0.00386391	0.00808993	0.0206887	0.0266258	0.0266258	0.0266258	0.0266258	0.0102671	0.0266258	0.0266258	0.0266258	0.0266258	0.0102671	0.0266258
	10	0.0223486	0.0173497	0.0236074	0.0306896	0.0246528	0.0324379	0.0195845	0.0268047	0.00905634	0.0169113	0.00986808	0.0204041	0.0192806	0.00958074	0.0234426	0.00958957	0.00655694	0.0137284	0.0351081	0.0451831	0.0451831	0.0451831	0.0451831	0.017423	0.0451831	0.0451831	0.0451831	0.0451831	0.017423	0.0451831	0.0451831
	9	0.00880096	0.0125252	0.017652	0.00851374	0.0232147	0.0135727	0.0089965	0.0106218	0.00710915	0.00555008	0.0114758	0.0108439	0.00538847	0.0131847	0.00539344	0.0036878	0.00772121	0.0197457	0.0254122	0.0254122	0.0254122	0.0254122	0.00979917	0.0254122	0.0254122	0.0254122	0.0254122	0.00979917	0.0254122	0.0254122	0.0254122
	8	0.0124056	0.0182863	0.00956138	0.0156536	0.0189659	0.0121738	0.0069608	0.0162803	0.0045555	0.0126022	0.0119083	0.00591737	0.0144789	0.00592283	0.00404978	0.00847908	0.0216839	0.0279066	0.0279066	0.0279066	0.0279066	0.010761	0.0279066	0.0279066	0.0279066	0.0279066	0.010761	0.0279066	0.0279066	0.0279066	0.0279066
	7	0.021706	0.0118706	0.0210685	0.0153265	0.0203869	0.0112884	0.0127862	0.0125026	0.0123967	0.0156723	0.00778775	0.0190554	0.00779493	0.00532984	0.0111592	0.0285378	0.0367273	0.0367273	0.0367273	0.0367273	0.0141624	0.0367273	0.0367273	0.0367273	0.0367273	0.0141624	0.0367273	0.0367273	0.0367273	0.0367273	0.0141624
	6	0.0130836	0.0242876	0.0191542	0.0152976	0.0175532	0.0192536	0.00911755	0.0315913	0.0143149	0.00951687	0.0232863	0.00952565	0.00651323	0.0136368	0.034874	0.0448819	0.0448819	0.0448819	0.0448819	0.0173068	0.0448819	0.0448819	0.0448819	0.0448819	0.0173068	0.0448819	0.0448819	0.0448819	0.0448819	0.0173068	0.0448819
	5	0.0173022	0.0142717	0.0123567	0.00851313	0.0193508	0.00887385	0.0148905	0.0235784	0.0056184	0.0183927	0.00752384	0.00514448	0.0107711	0.0275453	0.03545	0.03545	0.03545	0.03545	0.0136698	0.03545	0.03545	0.03545	0.03545	0.0136698	0.03545	0.03545	0.03545	0.03545	0.0136698	0.03545	0.03545
	4	0.018804	0.0170285	0.0127183	0.0173576	0.0164952	0.026804	0.0205548	0.0171157	0.0200827	0.0109911	0.00751525	0.0157348	0.0402392	0.0517868	0.0517868	0.0517868	0.0517868	0.0199694	0.0517868	0.0517868	0.0517868	0.0517868	0.0199694	0.0517868	0.0517868	0.0517868	0.0517868	0.0199694	0.0517868	0.0517868	0.0517868
	3	0.011829	0.00924059	0.0136719	0.00780096	0.0262691	0.0195076	0.00786673	0.0322556	0.0063273	0.00578824	0.0121189	0.0309922	0.0398861	0.0398861	0.0398861	0.0398861	0.0153804	0.0398861	0.0398861	0.0398861	0.0398861	0.0153804	0.0398861	0.0398861	0.0398861	0.0398861	0.0153804	0.0398861	0.0398861	0.0398861	0.0398861
	2	0.0124735	0.0193026	0.01194	0.0241408	0.0371505	0.0145078	0.0288084	0.0197477	0.00647498	0.0181377	0.0463843	0.0596952	0.0596952	0.0596952	0.0596952	0.023019	0.0596952	0.0596952	0.0596952	0.0596952	0.023019	0.0596952	0.0596952	0.0596952	0.0596952	0.023019	0.0596952	0.0596952	0.0596952	0.0596952	0.023019
	1	0.0134267	0.00868667	0.0190401	0.0175928	0.0142372	0.0273772	0.00908855	0.0104136	0.0104553	0.0357727	0.0460385	0.0460385	0.0460385	0.0460385	0.0177528	0.0460385	0.0460385	0.0460385	0.0460385	0.0177528	0.0460385	0.0460385	0.0460385	0.0460385	0.0177528	0.0460385	0.0460385	0.0460385	0.0460385	0.0177528	0.0460385
	0	0.00725668	0.0166361	0.0166642	0.00809707	0.0322661	0.0103728	0.00575586	0.0201944	0.0247651	0.0426417	0.0426417	0.0426417	0.0426417	0.016443	0.0426417	0.0426417	0.0426417	0.0426417	0.016443	0.0426417	0.0426417	0.0426417	0.0426417	0.016443	0.0426417	0.0426417	0.0426417	0.0426417	0.016443	0.0426417	0.0426417
Rate Upper		Year
		2010	2011	2012	2013	2014	2015	2016	2017	2018	2019	2020	2021	2022	2023	2024	2025	2026	2027	2028	2029	2030	2031	2032	2033	2034	2035	2036	2037	2038	2039	2040
Age	84										10.5338	6.11909	8.91979	11.6647	8.04767	6.27247	7.01984	5.99495	16.8932	5.41562	6.00175	7.80657	5.24993	10.439	3.89394e-06	8.01589	10.3045	7.89321	10.7014	15.4441	14.989	15.8989
	83										6.85663	12.3573	14.8569	11.3617	9.08364	8.88951	7.56362	19.2076	7.59706	7.98138	10.5275	6.81351	12.691	4.98259e-06	10.3625	13.3264	9.73865	14.2994	16.3733	16.4884	24.3359	23.7524
	82										10.8529	12.5579	8.45769	6.64528	7.78395	6.31111	16.653	5.89719	6.37277	8.25091	6.0522	11.1019	4.3683e-06	8.36887	10.7161	8.71801	11.7451	15.6578	14.4712	17.7579	20.7171	3.01218
	81										6.01844	4.1929	3.45873	3.71326	3.07232	8.36392	2.96061	2.76508	4.57162	2.79292	5.16397	2.17061e-06	4.04076	5.24785	4.81264	5.77356	7.07232	6.88873	8.4689	10.5093	1.2643	4.96611
	80										5.37228	4.57842	5.07473	4.27792	9.31656	3.9195	3.99495	5.25647	3.79241	7.28897	2.66681e-06	5.47604	7.18472	5.64928	7.67635	10.637	9.42374	14.0215	14.4109	1.90905	7.90643	8.13618
	79										6.67414	7.57269	6.5673	16.1114	6.00626	6.3569	7.86466	5.57526	11.7892	4.63472e-06	8.61978	11.6123	9.18241	13.0117	16.6469	16.0267	20.1859	23.2403	2.99555	12.174	12.2991	17.6241
	78										9.59929	7.09837	20.0877	7.56167	7.65496	10.2645	7.09568	12.0334	5.06903e-06	9.19345	14.3325	10.6381	16.1772	20.3665	20.251	25.509	27.0181	4.17933	15.0977	16.892	24.265	16.2726
	77										11.7947	31.948	11.354	12.5665	16.009	11.0987	22.0739	9.28743e-06	17.5031	22.9777	17.6048	28.087	31.8594	31.8716	40.7518	46.2078	6.37499	25.681	25.826	35.2195	24.1844	15.7346
	76										20.3022	7.77928	7.72251	11.0833	7.26044	14.4922	5.88978e-06	11.1967	15.7402	11.6738	18.7326	22.8765	20.3998	30.0376	30.5864	3.99985	17.419	19.9841	26.1134	15.174	10.2216	10.5163
	75										12.5286	12.2205	16.631	12.4902	22.7241	9.19967e-06	16.1185	22.3566	19.5618	26.973	35.487	32.1234	44.1658	47.3723	5.79483	24.0193	26.1027	36.8044	26.1185	16.4581	16.453	24.8009
	74										8.38708	13.0494	8.54563	18.4067	6.46316e-06	12.9423	16.6605	14.5837	20.8952	27.0113	25.6665	30.0709	35.9116	4.69773	19.8498	21.2662	30.5531	20.1844	12.4145	13.3969	17.6923	11.3302
	73										11.389	7.78207	14.6734	5.39318e-06	10.6684	14.3155	11.9404	19.2707	24.6363	21.4505	26.971	32.6429	4.68311	17.2114	17.1589	26.0241	16.8077	11.0049	10.9952	16.3204	9.42738	3.58433
	72										5.29786	10.4986	4.23418e-06	8.07463	11.1103	10.7621	14.5575	15.5209	18.144	21.6882	21.3285	3.23354	13.1803	13.2847	20.2612	12.1037	8.25153	9.18443	11.0147	7.28575	2.57415	3.9722
	71										10.5994	4.05341e-06	8.17364	11.2296	9.80424	15.0689	16.9519	15.9823	21.5324	21.7473	3.33475	11.9429	14.4726	19.8782	14.4942	8.71256	8.4409	11.6676	7.21666	2.73414	4.12701	4.84239
	70										6.75069e-06	12.1273	17.4977	13.903	20.5348	24.9389	28.0669	30.0074	35.5995	4.77907	18.5314	19.3959	30.9452	19.2065	13.9076	12.8713	21.1598	11.9104	4.42584	7.00562	7.68523	3.22355
	69										6.93676	10.1198	6.89163	10.0362	14.1492	12.5356	17.2437	19.9466	2.71472	11.439	11.9711	17.9461	11.1669	7.59596	7.6186	10.7995	7.07065	2.43543	3.70692	4.5433	1.65636	3.13715
	68										11.6646	10.5474	13.6223	17.8787	18.572	22.1944	27.9023	3.9983	14.8409	15.6955	22.425	16.1133	10.1207	10.3362	14.3467	9.58351	3.45639	5.0912	6.039	2.32917	4.95961	0.886439
	67										11.7412	16.5519	22.3369	18.8435	25.8144	33.0533	3.8135	16.4483	16.3785	23.4699	17.4039	11.1306	10.8825	16.4726	10.4387	3.59547	6.38457	6.51748	2.68579	5.11918	0.9584	3.31978
	66										12.6535	17.5108	17.0499	20.6257	24.4229	3.08685	13.4845	13.8823	21.2491	14.6957	10.7866	9.36912	13.0491	8.65307	3.30536	5.20293	5.64595	2.50818	4.63	1.02588	2.97329	5.29211
	65										20.0056	20.0602	24.6203	34.2373	3.86923	16.4408	17.6242	23.1	17.4674	10.6551	11.0491	15.6475	10.8217	4.04698	6.04344	6.68806	2.63031	5.26483	1.01346	3.68012	6.8939	4.3789
	64										10.3725	12.7299	15.1954	1.87523	7.68259	8.80531	10.9391	8.44756	5.41426	6.16984	8.18895	6.08594	2.12184	3.18426	3.76806	1.58566	2.83346	0.533017	1.90893	3.36058	2.16559	2.18997
	63										5.35951	6.67081	0.886636	3.50927	3.5273	5.2709	3.92976	2.59774	2.57502	3.88316	2.71578	0.900267	1.54231	1.63518	0.639432	1.32211	0.256522	0.837119	1.50151	0.963772	0.978069	1.1576
	62										4.65847	0.622744	2.62693	2.99055	4.15845	2.88369	1.71022	1.81684	2.77469	1.71081	0.669094	0.984488	1.18461	0.433499	0.925562	0.169396	0.606014	1.09299	0.726301	0.74453	0.821322	0.934856
	61										0.486491	1.95748	2.1258	3.04566	2.20916	1.59346	1.51508	2.12671	1.30389	0.537356	0.912299	0.989611	0.371899	0.813362	0.141638	0.514215	0.884738	0.607097	0.614046	0.713169	0.832273	0.568432
	60										3.50775	3.6753	5.66472	4.02666	2.80881	2.50726	3.86107	2.34857	0.95355	1.51435	1.78263	0.638896	1.25888	0.237129	0.910063	1.83475	1.13665	1.02448	1.3241	1.50225	1.10825	0.220621
	59										2.80929	3.66628	2.57892	1.81006	1.71047	2.46854	1.61217	0.693453	0.948166	1.19332	0.487724	0.85749	0.160076	0.597553	1.14931	0.776226	0.744205	0.864213	1.05452	0.745927	0.160252	0.214797
	58										2.99806	2.11098	1.42056	1.48554	2.23915	1.39566	0.571309	0.870821	1.03275	0.401102	0.775961	0.163709	0.588533	1.02802	0.626081	0.589841	0.690927	0.911863	0.639183	0.149441	0.197257	0.177294
	57										2.78263	1.90216	1.90231	3.05687	1.63645	0.697741	1.0127	1.22003	0.480204	0.982949	0.183411	0.670848	1.34941	0.79265	0.767131	0.927606	1.13421	0.896421	0.192136	0.261518	0.223245	0.684336
	56										1.25323	1.19737	1.62388	1.04584	0.474221	0.674353	0.87682	0.327283	0.596296	0.133215	0.49956	0.914122	0.583824	0.564139	0.712034	0.878375	0.583859	0.128901	0.171227	0.143998	0.4653	0.363604
	55										2.80904	4.53558	2.77833	1.16209	1.77189	2.1604	0.774882	1.67415	0.339994	1.31211	2.18227	1.59237	1.57482	1.70555	2.07019	1.67293	0.336454	0.494822	0.416159	1.19856	0.980856	1.70615
	54										2.61274	1.45249	0.667758	1.01678	1.13173	0.448388	0.909331	0.177506	0.620941	1.40153	0.920504	0.745232	0.856057	1.11362	0.867306	0.167855	0.261742	0.248775	0.670957	0.561765	1.0426	0.488607
	53										1.2332	0.477069	0.773718	0.967511	0.355855	0.707256	0.161772	0.494417	1.00096	0.726648	0.622965	0.748885	0.97468	0.688104	0.128903	0.190977	0.19015	0.629944	0.433803	0.841476	0.415607	0.210476
	52										0.89459	1.27228	1.7254	0.684734	1.15299	0.256122	0.954674	1.9192	1.31319	1.11614	1.33994	1.60571	1.31689	0.24827	0.381842	0.348878	1.27099	0.783319	1.52084	0.770988	0.406423	0.373064
	51										0.63478	0.78775	0.320538	0.548167	0.120339	0.445859	0.899603	0.631785	0.573799	0.632091	0.788823	0.566712	0.11935	0.184868	0.17443	0.496138	0.347191	0.713082	0.322068	0.188411	0.19322	0.0857502
	50										0.598741	0.237786	0.438382	0.104978	0.333248	0.697814	0.49802	0.437756	0.51404	0.652025	0.501356	0.096563	0.144093	0.132916	0.444129	0.297365	0.587054	0.281062	0.146754	0.164061	0.0706723	0.194821
	49										0.0365358	0.069378	0.0148183	0.0564584	0.101441	0.0762125	0.067634	0.0747582	0.0912763	0.0665395	0.0159343	0.0214188	0.0209068	0.067847	0.0446742	0.0960745	0.0441306	0.0224698	0.0230957	0.0116094	0.0364964	0.0283051
	48										0.341935	0.0689569	0.238999	0.450129	0.349256	0.321183	0.367568	0.420592	0.33959	0.0718702	0.0955582	0.10496	0.339856	0.221327	0.457765	0.189682	0.115148	0.125853	0.0499527	0.162168	0.12842	0.166344
	47										0.0975746	0.349442	0.740392	0.507194	0.473344	0.546715	0.735533	0.546163	0.103367	0.140427	0.153297	0.447182	0.327452	0.734154	0.320596	0.170282	0.192694	0.0861303	0.245379	0.2323	0.284428	0.231942
	46										0.197194	0.38561	0.266303	0.246741	0.258908	0.380832	0.266894	0.0622545	0.0886979	0.0863678	0.240874	0.175892	0.368229	0.164505	0.0993635	0.0994177	0.0445795	0.127997	0.121356	0.158786	0.125084	0.191961
	45										1.30535	0.880668	0.815349	0.968582	1.09256	0.891616	0.191275	0.292327	0.265121	0.931862	0.647142	1.15443	0.55847	0.350972	0.315184	0.155461	0.423378	0.403696	0.481698	0.429664	0.630921	0.492683
	44										1.19291	1.29741	1.22956	1.69038	1.38243	0.281623	0.405609	0.445322	1.15842	0.864925	1.68124	0.800537	0.486677	0.516081	0.204675	0.580975	0.606238	0.804911	0.649881	1.01863	0.603233	0.692669
	43										0.596257	0.686443	0.889211	0.670653	0.134461	0.187315	0.198004	0.644742	0.447354	0.936557	0.40919	0.267033	0.291621	0.116784	0.343371	0.291712	0.38998	0.353915	0.505403	0.32923	0.367191	0.67434
	42										0.882128	1.08895	0.915267	0.182654	0.252709	0.252704	0.862819	0.61383	1.27706	0.597116	0.337334	0.341107	0.148138	0.50702	0.431231	0.507434	0.414588	0.679006	0.436202	0.50691	0.969377	0.834296
	41										0.540228	0.416805	0.0814428	0.128649	0.12917	0.441613	0.336174	0.628282	0.307218	0.176047	0.183087	0.0864625	0.23934	0.233402	0.265368	0.237672	0.375209	0.268028	0.287761	0.493192	0.475387	0.409392
	40										0.263453	0.0563518	0.075792	0.0784538	0.239337	0.18893	0.375218	0.177998	0.0980004	0.111059	0.0449445	0.133421	0.127295	0.164871	0.130369	0.217946	0.142925	0.160609	0.285594	0.265322	0.242235	0.325621
	39										0.0243044	0.0313399	0.0305986	0.12326	0.0760537	0.155065	0.0705184	0.0448057	0.0445731	0.0225414	0.0631079	0.0587519	0.0728027	0.0585994	0.0896413	0.0605372	0.070068	0.123278	0.125631	0.105527	0.156512	0.10105
	38										0.0334293	0.0380712	0.112073	0.0808717	0.180873	0.0765571	0.0497172	0.0504225	0.0233864	0.0666039	0.0598829	0.08305	0.0639538	0.0960551	0.0656702	0.0713265	0.135224	0.119255	0.114847	0.13973	0.0965748	0.131618
	37										0.10985	0.345902	0.245215	0.530983	0.256565	0.147697	0.149679	0.0708057	0.196979	0.201353	0.242997	0.219535	0.304066	0.207803	0.242818	0.415173	0.366063	0.411008	0.534861	0.36136	0.449668	0.618944
	36										0.408883	0.297697	0.619561	0.262118	0.156949	0.177747	0.0854586	0.222668	0.196407	0.291049	0.262504	0.349703	0.219633	0.270832	0.516619	0.470126	0.478058	0.550805	0.412005	0.488054	0.699256	0.344947
	35										0.129044	0.251779	0.126766	0.0753544	0.0817645	0.0368023	0.11269	0.0921654	0.136642	0.111171	0.163157	0.106148	0.130751	0.219338	0.201508	0.213674	0.24793	0.171715	0.235488	0.329564	0.165623	0.285684
	34										0.615054	0.298754	0.195342	0.187081	0.0921531	0.257137	0.239304	0.362109	0.292507	0.375827	0.251145	0.29914	0.600014	0.583754	0.502144	0.701218	0.468181	0.661685	0.790735	0.41924	0.805458	0.516738
	33										0.0157099	0.0107409	0.0111819	0.00532449	0.0164479	0.0142986	0.0194508	0.0167723	0.0225786	0.0139727	0.0182673	0.033504	0.0326334	0.0322691	0.0460444	0.0288126	0.0381031	0.0475002	0.0304583	0.044376	0.0292381	0.0290702
	32										0.0710144	0.0720747	0.0387223	0.0974256	0.0967702	0.112485	0.10166	0.153615	0.100602	0.121744	0.226217	0.213447	0.19171	0.272212	0.163167	0.246142	0.306174	0.174308	0.273193	0.19013	0.182295	0.117024
	31										0.0400205	0.0168644	0.0487854	0.0457429	0.0610614	0.0548807	0.0761792	0.0467791	0.0561149	0.112637	0.103963	0.0980567	0.132388	0.0958802	0.108177	0.163581	0.0834259	0.136268	0.0954769	0.0946966	0.0588548	0.0899593
	30										0.0318637	0.0831211	0.0804671	0.101706	0.0912656	0.137648	0.0889601	0.0986628	0.185403	0.165725	0.160601	0.246061	0.169497	0.204497	0.309193	0.138976	0.258951	0.180455	0.176081	0.123925	0.177739	0.116041
	29										0.0303625	0.029642	0.0356922	0.034044	0.0476633	0.0309556	0.0383031	0.0639815	0.0605391	0.0644669	0.0814301	0.0547294	0.0681344	0.108514	0.0553091	0.0874876	0.0619095	0.0615398	0.0427683	0.0551213	0.0337042	0.0748091
	28										0.042681	0.0538207	0.0491491	0.0780074	0.0467163	0.0551557	0.0880397	0.0909879	0.0898952	0.118709	0.0883486	0.101274	0.141605	0.06733	0.125604	0.0825254	0.0867659	0.057455	0.0755646	0.0503246	0.11083	0.102661
	27										0.0911587	0.0706718	0.118227	0.0769647	0.0902993	0.175385	0.153164	0.155437	0.188806	0.142803	0.190033	0.246675	0.11575	0.228534	0.156329	0.128783	0.0932908	0.125602	0.0881303	0.18638	0.174357	0.0933758
	26										0.214782	0.280273	0.195926	0.238298	0.421403	0.40991	0.416094	0.563452	0.387532	0.496766	0.705444	0.350457	0.617751	0.440828	0.440085	0.264338	0.356647	0.243837	0.50689	0.477484	0.2438	0.764753
	25										0.0412824	0.0266	0.0316664	0.0571105	0.0600097	0.0545266	0.0741436	0.0615035	0.0650874	0.0985848	0.0476507	0.0922969	0.0538241	0.0566297	0.0406902	0.0532812	0.0340864	0.0726452	0.0701109	0.0382036	0.0990648	0.0390739
	24										0.0479502	0.0588434	0.103608	0.109622	0.0995876	0.143733	0.106572	0.138564	0.179023	0.0889135	0.177485	0.102346	0.106082	0.0616609	0.0950574	0.0586376	0.117898	0.139501	0.0661948	0.211037	0.0875389	0.0609879
	23										0.0702418	0.13089	0.132573	0.130939	0.170636	0.121238	0.171804	0.221338	0.10977	0.215738	0.139929	0.145282	0.0814831	0.126774	0.0784433	0.17369	0.162269	0.103558	0.231372	0.0955011	0.0807819	0.227956
	22										0.0792521	0.0748809	0.070478	0.094745	0.0749668	0.0924716	0.130531	0.0629005	0.118285	0.0878818	0.0946308	0.0500994	0.0793173	0.0474001	0.107177	0.105578	0.0545652	0.15591	0.0705627	0.0512855	0.13443	0.551205
	21										0.0571705	0.0655033	0.0807236	0.0585913	0.0760683	0.109061	0.0550522	0.0978461	0.0692374	0.066787	0.045159	0.0590646	0.0423192	0.0845589	0.0910174	0.0441779	0.119597	0.0516697	0.0405335	0.108263	0.502648	0.0795402
	20										0.0331186	0.047297	0.0333225	0.0419467	0.0606615	0.0315616	0.0538001	0.0437175	0.0339901	0.0249799	0.0366343	0.0243921	0.0469473	0.0454979	0.0266931	0.076474	0.0373967	0.0223024	0.0688718	0.219036	0.0450729	0.0450729
	19										0.076683	0.0589658	0.0752399	0.106228	0.052477	0.10445	0.07571	0.0634876	0.0435697	0.065727	0.0420263	0.0846023	0.0846971	0.0481749	0.133098	0.063607	0.0416599	0.119214	0.466815	0.0837563	0.0837563	0.0837563
	18										0.01689	0.0237325	0.0322995	0.0169615	0.0318368	0.0214972	0.0210449	0.0134687	0.0201278	0.0144347	0.0284334	0.0293482	0.0147818	0.0405403	0.0204639	0.0146519	0.043736	0.144059	0.0270961	0.0270961	0.0270961	0.0270961
	17										0.0536232	0.079834	0.0379606	0.0734996	0.0527747	0.0508048	0.0335573	0.0476091	0.0338499	0.0667712	0.0648446	0.0344394	0.0882284	0.0421237	0.0322987	0.0911713	0.338386	0.0626561	0.0626561	0.0626561	0.0626561	0.0528393
	16										0.108376	0.0519986	0.101018	0.0717262	0.0613227	0.0425738	0.0618484	0.0414334	0.0868557	0.0829452	0.0500505	0.121653	0.0632595	0.0404254	0.112828	0.515335	0.0875149	0.0875149	0.0875149	0.0875149	0.0743551	0.0875149
	15										0.0129362	0.022071	0.0161163	0.0172924	0.0105412	0.014503	0.0103333	0.0212965	0.021591	0.0103225	0.0319031	0.0154285	0.01091	0.0349967	0.134441	0.0232235	0.0232235	0.0232235	0.0232235	0.0190818	0.0232235	0.0232235
	14										0.0726077	0.0487142	0.0525964	0.0327307	0.0491231	0.030797	0.0690445	0.0730183	0.0373073	0.0948294	0.0425464	0.0377276	0.10272	0.354076	0.0749972	0.0749972	0.0749972	0.0749972	0.0584609	0.0749972	0.0749972	0.0749972
	13										0.0442124	0.0402803	0.0276934	0.0420488	0.0258649	0.0577955	0.0609298	0.0283699	0.0791825	0.0361196	0.0294951	0.081677	0.367364	0.069046	0.069046	0.069046	0.069046	0.0498925	0.069046	0.069046	0.069046	0.069046
	12										0.0311958	0.019401	0.0279502	0.0184649	0.0396993	0.0416111	0.0204611	0.0561386	0.0258353	0.0198133	0.0635847	0.219653	0.047998	0.047998	0.047998	0.047998	0.0395435	0.047998	0.047998	0.047998	0.047998	0.037799
	11										0.0228243	0.0326718	0.0211118	0.0435582	0.0452194	0.0207581	0.0619737	0.0338977	0.0234986	0.0712262	0.264346	0.0540108	0.0540108	0.0540108	0.0540108	0.0423691	0.0540108	0.0540108	0.0540108	0.0540108	0.0426202	0.0540108
	10										0.0518724	0.0327345	0.0652718	0.0690355	0.0356809	0.10023	0.0456694	0.035391	0.111925	0.396883	0.0956718	0.0956718	0.0956718	0.0956718	0.0657398	0.0956718	0.0956718	0.0956718	0.0956718	0.0829565	0.0956718	0.0956718
	9										0.0170857	0.0374365	0.0397148	0.0197708	0.0563019	0.0256641	0.0209675	0.0580132	0.248035	0.0522419	0.0522419	0.0522419	0.0522419	0.0390973	0.0522419	0.0522419	0.0522419	0.0522419	0.0383799	0.0522419	0.0522419	0.0522419
	8										0.0437092	0.0411399	0.0215594	0.0562112	0.0299142	0.0241166	0.0631272	0.29277	0.0609714	0.0609714	0.0609714	0.0609714	0.0426128	0.0609714	0.0609714	0.0609714	0.0609714	0.0468512	0.0609714	0.0609714	0.0609714	0.0609714
	7										0.0480099	0.0252556	0.0683854	0.0344103	0.0274028	0.0746809	0.292544	0.0868898	0.0868898	0.0868898	0.0868898	0.0532465	0.0868898	0.0868898	0.0868898	0.0868898	0.0623042	0.0868898	0.0868898	0.0868898	0.0868898	0.0383105
	6										0.0317949	0.0798323	0.0359062	0.0349329	0.0874813	0.415549	0.102444	0.102444	0.102444	0.102444	0.0662159	0.102444	0.102444	0.102444	0.102444	0.0754606	0.102444	0.102444	0.102444	0.102444	0.0502381	0.102444
	5										0.06506	0.0295381	0.0233047	0.0726218	0.322533	0.08574	0.08574	0.08574	0.08574	0.0524713	0.08574	0.08574	0.08574	0.08574	0.0608093	0.08574	0.08574	0.08574	0.08574	0.0389869	0.08574	0.08574
	4										0.0425401	0.0361673	0.112127	0.405331	0.131592	0.131592	0.131592	0.131592	0.0907329	0.131592	0.131592	0.131592	0.131592	0.0963625	0.131592	0.131592	0.131592	0.131592	0.0596068	0.131592	0.131592	0.131592
	3										0.0289643	0.0709762	0.30574	0.110359	0.110359	0.110359	0.110359	0.0611383	0.110359	0.110359	0.110359	0.110359	0.0714667	0.110359	0.110359	0.110359	0.110359	0.0469927	0.110359	0.110359	0.110359	0.110359
	2										0.114073	0.480993	0.169175	0.169175	0.169175	0.169175	0.0875565	0.169175	0.169175	0.169175	0.169175	0.0932876	0.169175	0.169175	0.169175	0.169175	0.067846	0.169175	0.169175	0.169175	0.169175	0.0761803
	1										0.40422	0.136511	0.136511	0.136511	0.136511	0.0573872	0.136511	0.136511	0.136511	0.136511	0.0733871	0.136511	0.136511	0.136511	0.136511	0.0430197	0.136511	0.136511	0.136511	0.136511	0.055075	0.136511
	0										0.118351	0.118351	0.118351	0.118351	0.0484027	0.118351	0.118351	0.118351	0.118351	0.0470212	0.118351	0.118351	0.118351	0.118351	0.0383526	0.118351	0.118351	0.118351	0.118351	0.0400096	0.118351	0.118351
Rate Lower		Year
		2010	2011	2012	2013	2014	2015	2016	2017	2018	2019	2020	2021	2022	2023	2024	2025	2026	2027	2028	2029	2030	2031	2032	2033	2034	2035	2036	2037	2038	2039	2040
Age	84										0.30078	0.132255	0.237448	0.270701	0.186067	0.111401	0.105343	0.0963394	0.265471	0.0850156	0.0706389	0.115689	0.062326	0.089676	6.30699e-08	0.0655971	0.0866383	0.0533552	0.0740883	0.142709	0.0963138	0.154725
	83										0.234149	0.333768	0.347429	0.260603	0.198	0.214952	0.151629	0.374184	0.136091	0.117808	0.174472	0.0779254	0.136218	8.94753e-08	0.0961416	0.126783	0.0810766	0.121218	0.147698	0.151161	0.224892	0.194883
	82										0.288879	0.321991	0.245472	0.158396	0.153448	0.143967	0.276702	0.113975	0.104881	0.112966	0.0821412	0.148834	6.81912e-08	0.0846304	0.0926471	0.0695363	0.100253	0.152514	0.10865	0.192156	0.13105	0.025024
	81										0.198625	0.168289	0.10713	0.11232	0.105106	0.217998	0.0569406	0.0714836	0.0908539	0.0464627	0.0795535	5.41392e-08	0.0512822	0.0727851	0.049939	0.0754795	0.106104	0.0875004	0.125286	0.10345	0.0159213	0.0543154
	80										0.220213	0.161092	0.169508	0.124299	0.321763	0.120007	0.0971405	0.111559	0.0628931	0.110994	7.03705e-08	0.0701899	0.1035	0.0722123	0.0842388	0.136118	0.109684	0.163538	0.142167	0.0238194	0.0769509	0.0709968
	79										0.23927	0.254909	0.234478	0.44014	0.184342	0.162845	0.184231	0.116566	0.19437	1.22822e-07	0.101921	0.138465	0.106414	0.138329	0.222285	0.161954	0.27082	0.239604	0.0372082	0.127279	0.116178	0.183238
	78										0.392302	0.348459	0.790337	0.272201	0.281169	0.338237	0.166872	0.316542	1.80747e-07	0.182492	0.219232	0.153514	0.215283	0.345328	0.258845	0.39296	0.368608	0.0550143	0.187203	0.164983	0.28608	0.142018
	77										0.595337	1.30453	0.439831	0.402633	0.582507	0.310092	0.611176	3.22373e-07	0.357515	0.415272	0.252285	0.393338	0.581917	0.530263	0.66131	0.569038	0.0888176	0.281907	0.291833	0.415715	0.239222	0.177846
	76										0.72375	0.305579	0.257225	0.315881	0.162251	0.283077	1.96722e-07	0.174095	0.246076	0.170862	0.277962	0.349259	0.306812	0.430396	0.334965	0.0607644	0.171837	0.189547	0.245017	0.134555	0.0977474	0.117164
	75										0.46887	0.502598	0.692386	0.287118	0.60308	3.77324e-07	0.38239	0.497888	0.343017	0.439994	0.721753	0.541137	0.794231	0.62304	0.122602	0.399223	0.332561	0.450965	0.229656	0.194267	0.22247	0.244863
	74										0.349443	0.41899	0.265181	0.441397	2.53629e-07	0.289713	0.328093	0.203615	0.284912	0.467821	0.36669	0.531175	0.486939	0.0700744	0.216897	0.227176	0.286686	0.197	0.131628	0.138953	0.141416	0.0966478
	73										0.439995	0.217983	0.463011	2.75959e-07	0.262726	0.356394	0.232126	0.295173	0.514504	0.37983	0.594243	0.600787	0.0863172	0.231159	0.24476	0.329713	0.17128	0.142359	0.142921	0.181886	0.105658	0.0448528
	72										0.222789	0.353081	2.15586e-07	0.193626	0.249867	0.161941	0.2422	0.39971	0.291027	0.422378	0.380856	0.05903	0.182735	0.214092	0.240016	0.154253	0.112476	0.143981	0.13602	0.0920226	0.0397648	0.0551217
	71										0.305893	2.03548e-07	0.162905	0.201231	0.150491	0.218618	0.375214	0.302696	0.463816	0.375297	0.0559434	0.155228	0.189068	0.234001	0.135373	0.107307	0.0890041	0.11347	0.0752741	0.0327165	0.0409708	0.0478494
	70										4.24013e-07	0.353668	0.514509	0.326971	0.452666	0.704794	0.502578	0.815494	0.632724	0.0977955	0.320557	0.34183	0.4209	0.292709	0.180291	0.207777	0.226355	0.149109	0.0532091	0.0810313	0.09266	0.0321904
	69										0.150657	0.198343	0.127047	0.228514	0.278457	0.240451	0.371289	0.323883	0.046775	0.136635	0.128927	0.198977	0.121328	0.0809942	0.0940277	0.107016	0.0697273	0.0241053	0.0356389	0.0492711	0.013512	0.0303657
	68										0.271859	0.205134	0.303535	0.529049	0.370315	0.528026	0.534359	0.0800914	0.267691	0.242725	0.295536	0.184392	0.13043	0.136355	0.174139	0.127126	0.0422054	0.0648887	0.0829434	0.0231145	0.0486765	0.00967596
	67										0.268029	0.393047	0.565372	0.462123	0.689109	0.641541	0.111906	0.262272	0.302661	0.296755	0.235209	0.143866	0.184888	0.207007	0.13985	0.0488833	0.0665763	0.0823091	0.0277889	0.0547559	0.0115987	0.0358176
	66										0.338956	0.455003	0.444682	0.613142	0.506778	0.0931795	0.254038	0.265551	0.404411	0.234391	0.141369	0.138223	0.180798	0.117994	0.0444334	0.0643825	0.0770139	0.026372	0.0553383	0.010944	0.038176	0.0681312
	65										0.77075	0.707387	0.973475	0.940669	0.149329	0.370416	0.430175	0.559652	0.335557	0.242783	0.259292	0.25858	0.186367	0.0640811	0.108761	0.119409	0.0353886	0.0700045	0.0121349	0.0536392	0.107017	0.0676159
	64										0.402057	0.498496	0.487268	0.0675586	0.174248	0.20404	0.263701	0.170402	0.113253	0.124183	0.155367	0.0889125	0.0376836	0.0631051	0.0650892	0.0221094	0.0455594	0.0078009	0.0285923	0.0582636	0.0337987	0.0324707
	63										0.21561	0.189605	0.0330759	0.0882473	0.0747408	0.109259	0.0741098	0.0533193	0.0480797	0.0530307	0.0336529	0.0157102	0.0205295	0.0279477	0.00739029	0.014928	0.00344492	0.0110571	0.0264204	0.0138415	0.0139859	0.0137326
	62										0.153982	0.0216396	0.065072	0.0699045	0.0828648	0.0496673	0.0363974	0.0396941	0.0414756	0.0310497	0.0103936	0.0145652	0.0233174	0.00618487	0.0119315	0.00221636	0.00866898	0.0228624	0.0112414	0.010977	0.011062	0.0143738
	61										0.0211956	0.0616967	0.0631851	0.0650846	0.0554644	0.0295385	0.0374876	0.0411829	0.0266043	0.00957537	0.0140611	0.0161536	0.00532993	0.00955283	0.00189138	0.00678616	0.0154313	0.00941358	0.00816575	0.00983358	0.0109709	0.00740458
	60										0.11193	0.123542	0.133991	0.0950153	0.0567637	0.0530258	0.0712497	0.045233	0.0169755	0.0221561	0.024633	0.00913727	0.0198154	0.00326211	0.0129676	0.0287447	0.0159058	0.0154222	0.015749	0.0175669	0.0124878	0.0028799
	59										0.0844272	0.0922996	0.071925	0.0420301	0.0441722	0.0525122	0.0407372	0.0114548	0.0194156	0.0209908	0.00757674	0.0161419	0.00241816	0.00940243	0.0204407	0.0121059	0.0113208	0.0128969	0.0147113	0.00884632	0.00191337	0.00245007
	58										0.0915098	0.0619509	0.0425883	0.0352121	0.0457374	0.0302373	0.0102578	0.0157439	0.014589	0.00525958	0.0119748	0.00221165	0.00754851	0.0181577	0.00843857	0.00973679	0.00998903	0.0115884	0.0093454	0.00178198	0.00178105	0.00276138
	57										0.0802142	0.0455054	0.0604831	0.0699695	0.0393939	0.0150308	0.0212234	0.026852	0.00900391	0.0154483	0.00310408	0.010802	0.0229249	0.0127701	0.0138934	0.0128897	0.0146923	0.0109118	0.00245905	0.00284109	0.00339065	0.00839376
	56										0.0361338	0.0355825	0.044404	0.0293003	0.0107098	0.0159914	0.0169224	0.00560967	0.0113133	0.00182689	0.00775847	0.0171435	0.00808634	0.00898764	0.00989963	0.00950179	0.00750637	0.00146829	0.00179739	0.00263681	0.0050856	0.00491684
	55										0.114611	0.127033	0.0836333	0.0287676	0.0449749	0.056671	0.0162591	0.0264733	0.00539577	0.0201775	0.0470035	0.0249593	0.0216796	0.0207441	0.0288157	0.0224702	0.00408822	0.00423877	0.00632166	0.0127647	0.0131206	0.019336
	54										0.0629427	0.0392846	0.015823	0.0187619	0.0260294	0.00876746	0.0144586	0.00274591	0.0118707	0.0255523	0.0110941	0.0126379	0.0106304	0.0130336	0.0102439	0.0026056	0.00256842	0.00297655	0.00585272	0.00706187	0.0112721	0.006259
	53										0.0414706	0.0156614	0.0176897	0.0234072	0.00737891	0.0127147	0.0025495	0.00846823	0.0193673	0.0113718	0.0108739	0.0126767	0.0140003	0.0089061	0.00178458	0.00206894	0.00238606	0.00619147	0.00542312	0.0096834	0.00496359	0.00285799
	52										0.0336604	0.041813	0.0494237	0.014919	0.0262531	0.00605995	0.0212667	0.0456802	0.0215236	0.0219836	0.0236986	0.0270239	0.0203705	0.00387665	0.00458753	0.00566309	0.0113684	0.0127959	0.0184406	0.00966806	0.00589288	0.00438549
	51										0.0203418	0.0244643	0.00734852	0.0129748	0.00280956	0.00873147	0.0206235	0.00959597	0.0102358	0.0117472	0.0136581	0.00960109	0.00193589	0.00230087	0.00299625	0.00571146	0.00577601	0.010277	0.00468256	0.00232092	0.00241079	0.00112293
	50										0.0203708	0.00587514	0.0116072	0.00222206	0.00892227	0.0162684	0.00916245	0.0105515	0.0103882	0.0124109	0.0076369	0.00196471	0.00206208	0.00202671	0.00466035	0.00466985	0.0071822	0.00394929	0.00232629	0.00182256	0.000910752	0.00239782
	49										0.00102984	0.00127545	0.000242237	0.000901724	0.00200651	0.00120135	0.00122204	0.00127441	0.00146044	0.00114997	0.00018374	0.000221869	0.000303121	0.000599946	0.000668934	0.00102449	0.000475303	0.000250701	0.000192495	0.00011816	0.000285144	0.00024412
	48										0.00814438	0.00129682	0.00578239	0.0118202	0.00622935	0.00571667	0.00696726	0.00700502	0.00539632	0.000921196	0.00116743	0.00157788	0.00291726	0.00287631	0.00448067	0.0026211	0.00134625	0.00101305	0.000573795	0.00173284	0.00122381	0.00159696
	47										0.00275942	0.00979626	0.0175456	0.00980862	0.0109292	0.00940027	0.012627	0.00684329	0.00194672	0.00186665	0.0022867	0.00503028	0.00518115	0.00864624	0.0045166	0.0024096	0.00221629	0.0011842	0.00325809	0.00253225	0.00346887	0.00362417
	46										0.00397988	0.00772042	0.00505605	0.00521843	0.00449341	0.00596295	0.00383239	0.000993036	0.000955127	0.00102942	0.00224859	0.00270148	0.00400426	0.00238596	0.00121668	0.00116429	0.000529785	0.00136743	0.00104441	0.00146296	0.00175929	0.00285987
	45										0.0311839	0.0188106	0.0186146	0.0176783	0.0208878	0.0143478	0.00276495	0.00333287	0.00465605	0.00757413	0.00922928	0.0140304	0.00752813	0.0042827	0.00349498	0.00178296	0.00443878	0.00338133	0.00588773	0.00585957	0.00760408	0.00506323
	44										0.0307642	0.0387347	0.0384237	0.0428796	0.0286278	0.00662077	0.00657293	0.00770457	0.0160553	0.0167455	0.0261023	0.0140306	0.00794417	0.0064106	0.00388137	0.00991788	0.00748742	0.0106747	0.00994026	0.0137836	0.00957341	0.0102888
	43										0.0155554	0.0129409	0.0220352	0.0149864	0.00279522	0.00323688	0.00371668	0.00809012	0.0071722	0.0123216	0.00730704	0.00371521	0.00307407	0.00158172	0.00434835	0.00363439	0.0043148	0.00514578	0.00773162	0.00433283	0.00553773	0.00983557
	42										0.0301091	0.0369268	0.0246261	0.00499374	0.00551285	0.00714304	0.0109264	0.0128214	0.0216325	0.0107282	0.00514426	0.00502692	0.00283121	0.00684852	0.00655647	0.00745025	0.0081169	0.0102438	0.0067787	0.00831422	0.0141091	0.00967881
	41										0.0170687	0.0130308	0.00247779	0.00270967	0.00318622	0.00639144	0.00627018	0.0104679	0.00562991	0.00283682	0.00245812	0.00131534	0.00277927	0.0025731	0.0032515	0.00361773	0.0052853	0.00341155	0.00330293	0.00699838	0.0044902	0.00541431
	40										0.00705762	0.00122561	0.00177756	0.00180688	0.00315572	0.00364789	0.00601991	0.00384446	0.00189553	0.00136128	0.000736038	0.00199114	0.0014415	0.00207621	0.00205361	0.00278309	0.00166057	0.00201251	0.00405128	0.00296651	0.00321859	0.00468266
	39										0.000728768	0.000835406	0.000862444	0.00161142	0.00166832	0.00298451	0.00150923	0.000930859	0.0006144	0.000327804	0.000993714	0.000769443	0.00105414	0.00103187	0.00127992	0.000814217	0.000818162	0.00204333	0.0012499	0.00134193	0.00150992	0.00102491
	38										0.000727299	0.000981684	0.00209992	0.00177972	0.00310219	0.00141639	0.000793563	0.000660131	0.000367655	0.00104461	0.000852969	0.00111127	0.00109846	0.00161788	0.000933477	0.00101157	0.00214576	0.00130838	0.0015944	0.00196131	0.00120369	0.00188588
	37										0.0034184	0.0066838	0.00662722	0.0126518	0.0065846	0.00308123	0.00272111	0.0013315	0.00396143	0.0027642	0.00401509	0.00335941	0.00607748	0.00310358	0.00402258	0.00708201	0.00552013	0.00552893	0.00662835	0.0047524	0.00626167	0.00893624
	36										0.00727309	0.00649774	0.0111295	0.00634843	0.00317918	0.00233994	0.00123055	0.00331291	0.00235144	0.00386064	0.00355513	0.00579211	0.00297673	0.00347726	0.00618792	0.00477004	0.00528025	0.00723082	0.00505635	0.00669076	0.00786637	0.00406709
	35										0.00394599	0.00569069	0.00311591	0.0013048	0.0013205	0.000555295	0.00176881	0.00115969	0.00177346	0.00198997	0.00288416	0.00155696	0.00156889	0.00340335	0.00234934	0.00281054	0.00324218	0.00234681	0.00339834	0.00357978	0.00201827	0.00299902
	34										0.0181392	0.00924192	0.0049849	0.00359885	0.00181978	0.00543214	0.0036117	0.00552316	0.00523301	0.00812722	0.00473161	0.00566503	0.00929955	0.00823509	0.00727233	0.0105463	0.00662145	0.00865965	0.0109794	0.00586698	0.010259	0.00526807
	33										0.000531994	0.000272858	0.000196802	9.58912e-05	0.000339153	0.000220156	0.00031975	0.000308925	0.00040747	0.000284062	0.000325468	0.000592515	0.000401616	0.000442115	0.000528832	0.000345169	0.000440359	0.000629321	0.000318414	0.000519033	0.000333351	0.000249667
	32										0.00154387	0.001304	0.000759692	0.00192581	0.00156276	0.00197904	0.00212039	0.00277818	0.00174351	0.00209247	0.00338549	0.00252732	0.00244261	0.00351382	0.00224433	0.00305736	0.00353353	0.00219479	0.00289993	0.00225578	0.00163614	0.00134215
	31										0.000724041	0.000311246	0.000839691	0.000707326	0.000937864	0.0010219	0.00163794	0.000887234	0.000936596	0.00206711	0.00154915	0.00138911	0.00187986	0.00121282	0.00174714	0.00174038	0.00112294	0.00179871	0.00129803	0.000871348	0.000793967	0.000873397
	30										0.00059459	0.00162042	0.00111556	0.00135145	0.00141555	0.00212538	0.00161225	0.00133085	0.00278472	0.00216626	0.00187404	0.00285915	0.00182903	0.00235333	0.00276158	0.00144624	0.00219133	0.00172536	0.00131172	0.000998845	0.00125258	0.000818417
	29										0.000550596	0.000489705	0.000586989	0.000621187	0.00081553	0.000592827	0.000703655	0.00115319	0.000716156	0.000824419	0.00127607	0.000584161	0.00126832	0.00123028	0.00066562	0.00107735	0.000722526	0.000469677	0.000447093	0.000564774	0.000262975	0.000542017
	28										0.000683586	0.00117166	0.00103459	0.00124844	0.000964241	0.00100547	0.00196795	0.00169986	0.00145877	0.00205703	0.00116766	0.00167026	0.00207196	0.0010902	0.00175604	0.00126633	0.00102883	0.000692585	0.000950512	0.000493683	0.000853614	0.000792941
	27										0.00197451	0.00215936	0.00305674	0.00202756	0.00219789	0.00381738	0.00276617	0.00315196	0.00493866	0.00227442	0.00393241	0.004565	0.00218582	0.00388621	0.0025793	0.00204043	0.00137533	0.00165893	0.00111373	0.00212495	0.00163796	0.000477207
	26										0.00680941	0.0101739	0.00642491	0.00769708	0.0131793	0.00903084	0.0104083	0.011655	0.00709819	0.0119666	0.0140455	0.00705278	0.0122497	0.00733384	0.00614642	0.00486081	0.00626034	0.00354014	0.00596675	0.00487235	0.00170475	7.35928e-06
	25										0.00114667	0.000922307	0.000937338	0.00151385	0.00124399	0.0011965	0.00185765	0.00109976	0.00151104	0.00169974	0.000981394	0.00147973	0.000910253	0.000730428	0.000608205	0.000795513	0.000357626	0.000763099	0.00059453	0.000265053	1.60183e-06	2.78614e-07
	24										0.00190954	0.00218559	0.00370363	0.00291634	0.00267494	0.00398063	0.00206051	0.0030192	0.00399399	0.00179723	0.0030535	0.00182477	0.00157768	0.00132307	0.00122986	0.000825529	0.00184214	0.00135672	0.00044532	1.92256e-06	5.74861e-07	2.14284e-07
	23										0.00249283	0.00502295	0.00331029	0.00340301	0.00450904	0.00280748	0.00415791	0.00504631	0.00224855	0.00446723	0.00257894	0.00234899	0.00172396	0.0019643	0.00112032	0.00178097	0.00184049	0.000624586	2.62641e-06	8.30137e-07	2.50534e-07	1.81089e-07
	22										0.0025208	0.00243146	0.00218791	0.00291531	0.00217396	0.00249631	0.00346144	0.00176669	0.00261647	0.00144046	0.00126695	0.00086631	0.0011677	0.00072482	0.00139159	0.0011982	0.000401727	1.18419e-06	4.21954e-07	2.23732e-07	1.13203e-07	7.51326e-08
	21										0.00233388	0.00202273	0.00276352	0.00195223	0.00231026	0.00280055	0.00141543	0.00258265	0.00163101	0.00123625	0.00107838	0.00114069	0.000627153	0.00143458	0.00099488	0.000336203	1.89454e-06	3.53881e-07	1.8555e-07	1.04563e-07	7.90029e-08	0.00555774
	20										0.00118012	0.00144	0.000935788	0.00160732	0.00176093	0.000819353	0.00138701	0.000852219	0.000693447	0.000568663	0.00072752	0.000394472	0.000787365	0.000515061	0.00022276	4.51919e-07	2.33735e-07	9.80459e-08	6.49671e-08	3.94615e-08	0.00327489	0.00327489
	19										0.00338708	0.00220022	0.00283281	0.00319431	0.00169443	0.00258882	0.00171648	0.00154673	0.000986539	0.00138058	0.00073432	0.00133829	0.00104224	0.000495121	1.06207e-06	5.04874e-07	1.73732e-07	1.24599e-07	6.91583e-08	0.00651111	0.00651111	0.00651111
	18										0.00071652	0.00113228	0.00106315	0.000527604	0.000915068	0.000655544	0.000507716	0.000400515	0.000445685	0.000286685	0.000587007	0.000390803	0.000137146	4.83699e-07	1.87065e-07	5.59366e-08	4.40179e-08	2.46464e-08	0.00213173	0.00213173	0.00213173	0.00213173
	17										0.00223518	0.00220281	0.00130016	0.00214438	0.00152101	0.0010077	0.000832627	0.00100648	0.000513239	0.00102166	0.000760695	0.000301515	1.24708e-06	2.91923e-07	1.8001e-07	8.50013e-08	6.2852e-08	0.00405874	0.00405874	0.00405874	0.00405874	2.36788e-06
	16										0.00335812	0.00230919	0.00344399	0.002503	0.00169247	0.00147489	0.00153872	0.000857503	0.00173042	0.00113407	0.00048074	1.06657e-06	5.14926e-07	2.31196e-07	1.28795e-07	9.15119e-08	0.00712823	0.00712823	0.00712823	0.00712823	4.50941e-06	0.00712823
	15										0.000566701	0.000988943	0.000614676	0.000465014	0.000403163	0.000467324	0.000243266	0.000494882	0.000358891	0.000146598	2.41182e-07	1.25866e-07	5.58064e-08	3.67039e-08	2.26467e-08	0.00169675	0.00169675	0.00169675	0.00169675	1.01201e-06	0.00169675	0.00169675
	14										0.00252893	0.00170198	0.00136016	0.00118658	0.00122123	0.000719359	0.00140331	0.00109361	0.000311534	9.52526e-07	4.81052e-07	1.59245e-07	1.20132e-07	7.06964e-08	0.00547642	0.00547642	0.00547642	0.00547642	3.58868e-06	0.00547642	0.00547642	0.00547642
	13										0.00202958	0.00168463	0.0012302	0.00145734	0.000865329	0.00160264	0.00129692	0.000468424	6.51139e-07	3.99841e-07	2.00278e-07	1.08814e-07	8.40131e-08	0.00606628	0.00606628	0.00606628	0.00606628	2.49908e-06	0.00606628	0.00606628	0.00606628	0.00606628
	12										0.00101321	0.000825286	0.000946004	0.000635555	0.00114757	0.000754667	0.000330672	5.45908e-07	2.94905e-07	1.20171e-07	8.10161e-08	5.17681e-08	0.00356369	0.00356369	0.00356369	0.00356369	2.25532e-06	0.00356369	0.00356369	0.00356369	0.00356369	1.29974e-06
	11										0.000871897	0.00109078	0.000632993	0.00119527	0.000918573	0.000314749	8.45967e-07	2.6313e-07	1.52879e-07	9.69319e-08	6.43793e-08	0.004364	0.004364	0.004364	0.004364	1.99719e-06	0.004364	0.004364	0.004364	0.004364	1.22598e-06	0.004364
	10										0.00242847	0.0014084	0.00286754	0.00184198	0.000680615	1.05527e-06	6.37577e-07	2.54768e-07	1.8715e-07	1.11558e-07	0.00747279	0.00747279	0.00747279	0.00747279	4.16801e-06	0.00747279	0.00747279	0.00747279	0.00747279	3.00775e-06	0.00747279	0.00747279
	9										0.000734046	0.00113353	0.000828418	0.000411777	6.66469e-07	2.79961e-07	1.36565e-07	7.80944e-08	7.39732e-08	0.0040715	0.0040715	0.0040715	0.0040715	1.33764e-06	0.0040715	0.0040715	0.0040715	0.0040715	7.8646e-07	0.0040715	0.0040715	0.0040715
	8										0.00162383	0.00114813	0.000461649	8.14833e-07	3.12735e-07	1.449e-07	8.53551e-08	6.57964e-08	0.00510967	0.00510967	0.00510967	0.00510967	1.98783e-06	0.00510967	0.00510967	0.00510967	0.00510967	1.87612e-06	0.00510967	0.00510967	0.00510967	0.00510967
	7										0.00148124	0.000494692	9.04883e-07	3.36149e-07	1.88571e-07	1.24154e-07	1.07444e-07	0.00540653	0.00540653	0.00540653	0.00540653	2.03886e-06	0.00540653	0.00540653	0.00540653	0.00540653	1.43884e-06	0.00540653	0.00540653	0.00540653	0.00540653	1.57706e-06
	6										0.000908933	1.34376e-06	4.07891e-07	2.85685e-07	1.73216e-07	1.50892e-07	0.0073548	0.0073548	0.0073548	0.0073548	3.93121e-06	0.0073548	0.0073548	0.0073548	0.0073548	1.74202e-06	0.0073548	0.0073548	0.0073548	0.0073548	2.59611e-06	0.0073548
	5										7.43371e-07	3.47905e-07	1.91275e-07	1.31138e-07	1.13111e-07	0.00562357	0.00562357	0.00562357	0.00562357	2.09131e-06	0.00562357	0.00562357	0.00562357	0.00562357	1.00043e-06	0.00562357	0.00562357	0.00562357	0.00562357	1.14367e-06	0.00562357	0.00562357
	4										5.26173e-07	2.85865e-07	2.1556e-07	1.87461e-07	0.00821532	0.00821532	0.00821532	0.00821532	5.16256e-06	0.00821532	0.00821532	0.00821532	0.00821532	2.87427e-06	0.00821532	0.00821532	0.00821532	0.00821532	4.60944e-06	0.00821532	0.00821532	0.00821532
	3										1.97375e-07	1.39061e-07	1.51694e-07	0.00540762	0.00540762	0.00540762	0.00540762	2.20408e-06	0.00540762	0.00540762	0.00540762	0.00540762	1.40268e-06	0.00540762	0.00540762	0.00540762	0.00540762	1.96346e-06	0.00540762	0.00540762	0.00540762	0.00540762
	2										1.87557e-07	2.18828e-07	0.00794822	0.00794822	0.00794822	0.00794822	6.5129e-06	0.00794822	0.00794822	0.00794822	0.00794822	3.31578e-06	0.00794822	0.00794822	0.00794822	0.00794822	5.07826e-06	0.00794822	0.00794822	0.00794822	0.00794822	4.30084e-06
	1										1.82233e-07	0.00568626	0.00568626	0.00568626	0.00568626	3.756e-06	0.00568626	0.00568626	0.00568626	0.00568626	3.1726e-06	0.00568626	0.00568626	0.00568626	0.00568626	3.756e-06	0.00568626	0.00568626	0.00568626	0.00568626	4.10789e-06	0.00568626
	0										0.0047645	0.0047645	0.0047645	0.0047645	4.78114e-06	0.0047645	0.0047645	0.0047645	0.0047645	2.13097e-06	0.0047645	0.0047645	0.0047645	0.0047645	3.02259e-06	0.0047645	0.0047645	0.0047645	0.0047645	2.59847e-06	0.0047645	0.0047645

## Sheet: Lung
Lung and Bronchus
Rows are ages 84 backwards to 0 by 1 year intervals
Columns are years from 2010 to 2040 in 1 year intervals
Rate of Cancer		Year
		2010	2011	2012	2013	2014	2015	2016	2017	2018	2019	2020	2021	2022	2023	2024	2025	2026	2027	2028	2029	2030	2031	2032	2033	2034	2035	2036	2037	2038	2039	2040
Age	84	43.66	31.3503	37.2153	43.7122	32.8674	44.7225	72.9724	56.4951	39.1486	33.4398	13.8223	33.0756	30.5911	25.1803	17.0325	18.1719	23.687	12.1543	8.28996	11.5289	11.618	10.3783	10.0536	3.82145	5.91087	6.18385	4.7276	4.97882	4.72094	6.45585	5.89134
	83	18.7704	20.9837	25.5202	14.6558	32.6205	43.2013	32.9192	37.1934	16.2852	8.49752	20.3339	18.8065	15.4801	10.4711	11.1715	14.562	7.4721	5.09642	7.08761	7.14239	6.38026	6.18064	2.34931	3.63382	3.80164	2.90639	3.06083	2.90229	3.96886	3.62182	3.37656
	82	51.9616	59.5132	35.3882	60.1592	130.325	80.604	89.6341	63.9899	17.1155	51.7012	47.8177	39.3599	26.6239	28.4049	37.0256	18.9987	12.9582	18.0211	18.1603	16.2226	15.715	5.9734	9.23942	9.66611	7.38983	7.78251	7.37941	10.0913	9.2089	8.58528	6.22411
	81	25.7936	14.4439	25.4244	42.0668	42.5586	38.413	26.9909	11.7708	18.2262	21.2798	17.5159	11.8482	12.6408	16.4771	8.45478	5.76666	8.01972	8.08171	7.21936	6.99348	2.65828	4.11172	4.30161	3.28862	3.46337	3.28398	4.49082	4.09814	3.82062	2.76985	3.23847
	80	11.3136	18.7539	32.1294	24.8263	36.6542	20.9044	8.97279	22.6531	13.5575	14.0873	9.52894	10.1664	13.2518	6.79981	4.63787	6.44991	6.49976	5.80621	5.62454	2.13794	3.30688	3.45959	2.64489	2.78543	2.64116	3.61177	3.29595	3.07275	2.22767	2.60456	3.62232
	79	21.2284	34.2496	27.4023	30.9001	28.8266	10.0429	24.9551	24.3512	12.9703	11.0751	11.816	15.4021	7.90316	5.39043	7.49649	7.55443	6.74834	6.5372	2.48484	3.84346	4.02096	3.07406	3.23741	3.06972	4.19782	3.83076	3.57135	2.58914	3.02719	4.21009	2.60197
	78	52.1519	39.2942	45.8801	32.6903	18.6296	37.5734	36.0863	31.3387	13.7171	18.4742	24.081	12.3565	8.42787	11.7207	11.8113	10.551	10.2208	3.88503	6.00921	6.28672	4.80625	5.06165	4.79948	6.56325	5.98935	5.58376	4.04809	4.73297	6.58243	4.06815	2.83989
	77	42.0432	46.2294	34.1064	14.8451	48.9754	38.1782	32.6328	23.2887	16.0779	26.4559	13.5751	9.25902	12.8766	12.9761	11.5915	11.2288	4.26816	6.60182	6.90671	5.28024	5.56082	5.27279	7.21051	6.58001	6.13443	4.4473	5.19973	7.23158	4.46935	3.11996	2.50824
	76	43.2355	30.039	13.538	34.1123	43.4979	30.1774	21.197	23.86	20.1252	13.036	8.89133	12.3652	12.4608	11.1312	10.7829	4.09867	6.33966	6.63244	5.07056	5.34	5.06341	6.92417	6.31872	5.89082	4.2707	4.99324	6.94441	4.29187	2.99606	2.40863	1.03758
	75	49.5857	21.0452	54.9075	53.475	60.6854	34.598	38.3307	52.7144	17.503	15.0702	20.9581	21.1201	18.8665	18.2762	6.94695	10.7453	11.2415	8.59422	9.05091	8.5821	11.736	10.7098	9.98452	7.23852	8.46318	11.7703	7.2744	5.07811	4.08246	1.75862	2.93449
	74	21.031	51.6736	52.1085	45.1653	42.1202	37.8758	51.2678	27.7548	12.2496	21.5051	21.6713	19.3589	18.7532	7.12824	11.0257	11.5349	8.81851	9.28711	8.80607	12.0422	10.9893	10.2451	7.42743	8.68405	12.0774	7.46424	5.21063	4.189	1.80452	3.01108	4.98464
	73	38.7213	36.7722	33.0017	23.5063	34.5761	37.9868	20.2408	14.5654	13.1075	16.6743	14.8951	14.429	5.4846	8.48337	8.87514	6.78512	7.14567	6.77556	9.26553	8.45534	7.88276	5.7148	6.68167	9.2926	5.74313	4.00916	3.22309	1.38843	2.31678	3.83527	4.70784
	72	35.6785	30.1545	22.2393	24.9847	44.9006	19.4188	13.7536	20.1802	13.1593	14.8392	14.3749	5.46402	8.45154	8.84185	6.75967	7.11886	6.75013	9.23076	8.42362	7.85318	5.69336	6.6566	9.25774	5.72158	3.99412	3.211	1.38322	2.30808	3.82088	4.69018	2.99138
	71	37.7046	26.1874	30.4626	41.8125	29.5798	17.0046	24.557	26.1091	15.0921	18.4556	7.01512	10.8507	11.3518	8.67857	9.13974	8.66633	11.8511	10.8149	10.0825	7.30956	8.54624	11.8858	7.34579	5.12795	4.12253	1.77588	2.96329	4.90554	6.0216	3.84057	2.41863
	70	28.9736	31.7399	45.1093	24.3735	22.9197	26.8653	28.1131	26.4959	16.6087	7.96941	12.3268	12.896	9.85913	10.383	9.84523	13.4633	12.286	11.4541	8.3039	9.70881	13.5026	8.34506	5.82551	4.68332	2.01746	3.3664	5.57285	6.84074	4.36301	2.74764	3.92719
	69	34.7025	46.4461	25.985	18.6627	35.7832	30.3928	28.1929	28.8143	7.08726	13.8384	14.4774	11.0681	11.6563	11.0525	15.1142	13.7926	12.8586	9.32218	10.8994	15.1584	9.36839	6.53988	5.25762	2.26485	3.77921	6.25623	7.67959	4.89803	3.08458	4.40877	4.53208
	68	29.779	15.6896	11.6677	17.0864	23.7391	17.8734	17.9795	7.21037	7.21678	9.53089	7.28644	7.67364	7.27617	9.95011	9.08007	8.46518	6.13704	7.17534	9.97919	6.16746	4.30538	3.46123	1.49101	2.48795	4.11864	5.05568	3.2245	2.03066	2.90241	2.98359	1.81443
	67	17.7333	12.4191	18.8312	19.9826	24.6103	20.0937	7.93124	12.9431	8.7621	8.45616	8.90551	8.44423	11.5474	10.5377	9.82412	7.12224	8.32722	11.5812	7.15754	4.99653	4.01688	1.73037	2.88735	4.77982	5.86729	3.74214	2.35665	3.36834	3.46255	2.1057	3.88418
	66	8.38803	11.9777	13.1605	12.3793	16.5333	5.29683	8.50773	9.39062	4.64557	6.176	5.85611	8.00819	7.30795	6.81307	4.9393	5.77496	8.03159	4.96378	3.46511	2.78572	1.20002	2.00239	3.31482	4.06899	2.59519	1.63435	2.33596	2.40129	1.46031	2.69369	2.57609
	65	12.0606	12.4794	12.1546	12.3984	6.49744	8.4706	9.20228	7.42252	5.05824	6.05458	8.2796	7.55562	7.04397	5.1067	5.97068	8.3038	5.13201	3.58255	2.88013	1.24069	2.07025	3.42717	4.20689	2.68314	1.68974	2.41513	2.48267	1.50981	2.78499	2.6634	2.20538
	64	18.7588	17.206	18.173	7.27387	15.5116	13.6777	10.8585	12.065	7.40275	12.7791	11.6617	10.872	7.88192	9.21543	12.8165	7.92099	5.52948	4.44533	1.91494	3.19533	5.28965	6.49311	4.14129	2.60802	3.72762	3.83188	2.3303	4.29848	4.11081	3.40389	3.67268
	63	17.9422	17.8464	7.39622	12.0466	17.3756	11.1962	12.2442	12.2491	10.8391	12.4864	11.6408	8.43931	9.86713	13.7228	8.48114	5.92051	4.75969	2.05036	3.42129	5.66372	6.95229	4.43415	2.79245	3.99123	4.10286	2.4951	4.60246	4.40152	3.64461	3.9324	7.93535
	62	4.88413	1.90623	3.21477	3.54151	3.73284	3.3134	3.26249	4.70704	2.77953	3.27116	2.37151	2.77273	3.85621	2.38326	1.66371	1.33751	0.576165	0.961407	1.59155	1.95364	1.24603	0.784699	1.12156	1.15293	0.70114	1.29332	1.23686	1.02416	1.10503	2.22989	1.20614
	61	1.89349	3.00724	3.43026	2.76147	4.00954	3.20438	4.55034	4.38105	2.64294	2.41876	2.82799	3.93305	2.43075	1.69686	1.36416	0.587647	0.980566	1.62326	1.99257	1.27086	0.800336	1.14391	1.17591	0.715112	1.3191	1.26151	1.04457	1.12705	2.27433	1.23018	1.24704
	60	7.26461	7.80369	6.50481	7.21357	9.4302	10.8691	10.2998	10.1309	4.75265	7.01459	9.75562	6.02929	4.20892	3.38369	1.45761	2.43221	4.02637	4.94242	3.15226	1.98517	2.83738	2.91674	1.77378	3.27191	3.12906	2.59097	2.79556	5.64128	3.05136	3.09319	0.764806
	59	7.02241	5.51251	6.32976	6.32003	11.9155	9.16479	8.87245	6.78641	5.13436	9.01409	5.571	3.889	3.12649	1.34682	2.24734	3.72032	4.56674	2.91266	1.83427	2.62171	2.69504	1.63895	3.02321	2.89122	2.39403	2.58307	5.21248	2.81942	2.85807	0.706672	1.18516
	58	2.86999	3.10346	3.20849	4.62015	5.8128	4.56753	3.43857	4.24165	3.81725	2.97814	2.07897	1.67136	0.719979	1.20138	1.98881	2.44128	1.55704	0.980564	1.40151	1.44071	0.876149	1.61614	1.54559	1.2798	1.38086	2.78648	1.5072	1.52786	0.377772	0.633561	1.00368
	57	5.94853	5.79151	8.63513	8.29775	10.6654	6.517	7.91235	11.61	4.64307	4.0916	3.28937	1.41698	2.36442	3.91414	4.80465	3.06439	1.92983	2.75829	2.83544	1.72433	3.18071	3.04184	2.51875	2.71764	5.48403	2.9663	3.00697	0.743487	1.2469	1.97532	1.11103
	56	5.71727	8.02775	7.98743	7.84124	7.83748	7.72341	11.1541	7.2731	3.28539	3.33419	1.43629	2.39663	3.96747	4.87011	3.10615	1.95613	2.79588	2.87407	1.74783	3.22404	3.08329	2.55307	2.75467	5.55875	3.00672	3.04793	0.753617	1.26389	2.00223	1.12617	0.664501
	55	7.02043	6.57817	6.68659	5.10456	8.22831	9.64521	6.19009	4.55905	2.37169	1.28971	2.15205	3.56257	4.3731	2.78915	1.7565	2.51055	2.58076	1.56946	2.89502	2.76863	2.29252	2.47354	4.99146	2.69987	2.73688	0.676707	1.1349	1.7979	1.01124	0.596686	1.02886
	54	5.76871	5.52212	4.36497	5.37398	10.3043	5.36756	3.89095	3.30026	0.919945	1.93778	3.20787	3.9377	2.51146	1.58162	2.26059	2.32382	1.4132	2.60678	2.49298	2.06427	2.22727	4.4945	2.43107	2.46439	0.609333	1.02191	1.6189	0.910559	0.537279	0.926427	0.394916
	53	6.08965	4.53311	5.77872	8.46282	7.21099	4.24276	3.54195	1.60978	1.73816	3.63232	4.45872	2.84376	1.79088	2.5597	2.63129	1.60018	2.9517	2.82283	2.3374	2.52197	5.08918	2.75273	2.79047	0.689956	1.15712	1.8331	1.03104	0.608368	1.04901	0.447169	0.637889
	52	5.01042	6.01503	9.12101	5.93587	5.71291	3.87103	1.73161	3.04849	3.26557	5.0602	3.22739	2.03248	2.90501	2.98625	1.81605	3.34989	3.20364	2.65272	2.86219	5.77572	3.12408	3.1669	0.783033	1.31322	2.08039	1.17013	0.690438	1.19052	0.507493	0.723941	0.886784
	51	5.20812	7.43727	5.01161	3.68394	4.0832	1.48252	2.56883	4.48663	3.56376	2.86929	1.80696	2.58268	2.65491	1.61455	2.9782	2.84817	2.35838	2.54461	5.13487	2.77744	2.81552	0.69615	1.16751	1.84956	1.04029	0.61383	1.05842	0.451183	0.643616	0.78839	0.383179
	50	7.2797	4.6196	3.5161	2.97654	1.76779	2.48623	4.27392	5.5351	2.2844	1.81606	2.59567	2.66827	1.62267	2.99319	2.86251	2.37025	2.55742	5.16071	2.79142	2.82969	0.699654	1.17339	1.85886	1.04553	0.616919	1.06375	0.453454	0.646855	0.792357	0.385107	2.42119
	49	1.07121	0.767818	0.673024	0.305289	0.702329	0.979944	1.24911	0.840538	0.342527	0.618015	0.6353	0.386349	0.71266	0.681546	0.564343	0.608906	1.22873	0.66462	0.673731	0.166583	0.279377	0.442584	0.248934	0.146885	0.253273	0.107965	0.154012	0.188656	0.0916917	0.576471	0.230456
	48	0.807667	0.666704	0.313138	0.550208	1.25576	1.29922	0.860476	0.571725	0.528775	0.686173	0.417287	0.769728	0.736122	0.609534	0.657665	1.32713	0.717841	0.727682	0.179923	0.301749	0.478025	0.268868	0.158647	0.273554	0.11661	0.166345	0.203763	0.0990341	0.622633	0.248911	0.369796
	47	0.765459	0.338574	0.615979	1.07376	1.8172	0.976864	0.638827	0.963335	0.640796	0.491931	0.907416	0.867799	0.718567	0.775308	1.56452	0.846248	0.857849	0.212107	0.355725	0.563534	0.316963	0.187025	0.322487	0.137469	0.196101	0.240212	0.116749	0.734009	0.293436	0.435945	0.426349
	46	0.301083	0.515855	0.93109	1.20351	1.05828	0.561724	0.833716	0.904214	0.355824	0.828553	0.79238	0.656117	0.707927	1.42855	0.772702	0.783294	0.193673	0.324809	0.514558	0.289416	0.170771	0.29446	0.125522	0.179058	0.219335	0.106603	0.670217	0.267934	0.398057	0.389296	0.25584
	45	0.881744	1.49877	2.00592	1.34718	1.16969	1.40909	1.50416	0.96509	1.15195	1.39068	1.15153	1.24246	2.50722	1.35615	1.37474	0.339911	0.570064	0.903087	0.507947	0.299716	0.516799	0.2203	0.31426	0.384949	0.187096	1.17628	0.470243	0.69862	0.683242	0.449018	0.530966
	44	0.772875	0.974127	0.677409	0.449217	0.885209	0.766963	0.484339	0.942595	0.583312	0.609722	0.657868	1.32754	0.718063	0.727906	0.179978	0.301842	0.478173	0.268951	0.158696	0.273638	0.116646	0.166396	0.203825	0.0990646	0.622825	0.248988	0.36991	0.361768	0.237749	0.281139	0.339334
	43	0.850794	0.55717	0.382574	0.575794	0.816047	0.418278	0.801201	0.808403	0.43315	0.589968	1.19052	0.64395	0.652777	0.161402	0.270688	0.428819	0.241192	0.142316	0.245395	0.104607	0.149222	0.182788	0.0888399	0.558541	0.223289	0.331731	0.324429	0.21321	0.252122	0.30431	0.602378
	42	1.39278	0.900614	1.4035	1.51923	1.27377	1.98036	1.96666	1.71811	1.19956	3.05571	1.65283	1.67549	0.414272	0.694775	1.10065	0.619069	0.365284	0.629857	0.268495	0.383009	0.469163	0.228026	1.43361	0.573116	0.851454	0.832713	0.547248	0.647123	0.781075	1.54613	0.741228
	41	0.250961	0.368305	0.4128	0.264345	0.672268	0.541881	0.465936	0.530404	0.692592	0.472907	0.47939	0.118531	0.198789	0.314918	0.177128	0.104515	0.180215	0.0768216	0.109587	0.134237	0.0652427	0.410184	0.16398	0.243618	0.238256	0.156579	0.185155	0.223481	0.442378	0.21208	0.346181
	40	0.326962	0.34511	0.228829	0.444472	0.586038	0.408999	0.458251	0.975629	0.341478	0.436978	0.108045	0.181202	0.287057	0.161457	0.0952684	0.164271	0.0700251	0.0998913	0.122361	0.0594706	0.373895	0.149472	0.222065	0.217177	0.142726	0.168774	0.203709	0.40324	0.193317	0.315554	0.394114
	39	0.462688	0.288915	0.581064	0.585151	0.668012	0.607491	1.27298	0.726459	0.476526	0.148735	0.249444	0.395165	0.222263	0.131147	0.226137	0.0963972	0.137511	0.168443	0.0818678	0.514707	0.205765	0.305696	0.298968	0.196478	0.232336	0.280428	0.555104	0.266122	0.434394	0.54254	0.327007
	38	0.107294	0.203217	0.211897	0.184758	0.274839	0.46745	0.262558	0.280809	0.0449282	0.0951175	0.150684	0.084753	0.0500088	0.0862299	0.036758	0.0524355	0.0642303	0.0312176	0.196267	0.0784619	0.116567	0.114002	0.0749204	0.0885937	0.106932	0.211671	0.101477	0.165642	0.20688	0.124693	0.188594
	37	0.236149	0.231888	0.209353	0.237858	0.661749	0.301688	0.317574	0.0828444	0.0899051	0.179793	0.101126	0.0596697	0.102888	0.043859	0.0625651	0.0766385	0.0372484	0.234182	0.0936194	0.139086	0.136025	0.0893938	0.105709	0.12759	0.252562	0.121081	0.197641	0.246846	0.148782	0.225028	0.185387
	36	0.184817	0.157134	0.184855	0.392798	0.292923	0.250273	0.0642589	0.113701	0.116556	0.0827572	0.0488312	0.0841994	0.0358924	0.0512007	0.0627178	0.0304825	0.191645	0.0766143	0.113822	0.111317	0.0731562	0.0865075	0.104414	0.206686	0.0990874	0.161742	0.202009	0.121757	0.184153	0.151713	0.123931
	35	0.29124	0.322656	0.709904	0.404339	0.565103	0.117766	0.205094	0.342793	0.124763	0.0929306	0.16024	0.0683068	0.09744	0.119358	0.0580112	0.36472	0.145805	0.216615	0.211847	0.139223	0.164632	0.19871	0.393345	0.188573	0.30781	0.384442	0.231716	0.350462	0.288725	0.235853	0.25963
	34	0.216598	0.448789	0.264673	0.282523	0.0963091	0.136136	0.223952	0.132897	0.0507424	0.11045	0.0470824	0.0671634	0.082271	0.0399859	0.251394	0.1005	0.149308	0.146022	0.0959638	0.113478	0.136967	0.271124	0.129979	0.212167	0.264988	0.159717	0.241566	0.199012	0.162569	0.178958	0.139852
	33	0.458528	0.254661	0.281467	0.0732829	0.169445	0.226248	0.132144	0.0822645	0.0917881	0.0493927	0.070459	0.086308	0.041948	0.263729	0.105431	0.156635	0.153187	0.100673	0.119046	0.143688	0.284428	0.136357	0.222578	0.277991	0.167554	0.25342	0.208777	0.170546	0.187739	0.146715	0.0994372
	32	0.138167	0.143813	0.03877	0.0684676	0.149541	0.0708919	0.0434372	0.0790218	0.0217973	0.0392518	0.0480811	0.0233687	0.14692	0.0587345	0.0872593	0.0853387	0.0560835	0.066319	0.0800467	0.158451	0.0759631	0.123995	0.154865	0.0933423	0.141177	0.116307	0.095009	0.104587	0.0817329	0.0553953	0.0536694
	31	0.25064	0.063632	0.116355	0.194099	0.150515	0.0748549	0.134031	0.0602799	0.0556428	0.0860412	0.0418183	0.262914	0.105106	0.156151	0.152714	0.100361	0.118678	0.143244	0.283549	0.135936	0.22189	0.277131	0.167036	0.252636	0.208132	0.170019	0.187159	0.146261	0.0991299	0.0960414	0.129862
	30	0.0345035	0.0594158	0.102627	0.0607826	0.049447	0.0718621	0.0318103	0.0478756	0.0379482	0.0232828	0.14638	0.0585185	0.0869384	0.0850248	0.0558772	0.0660751	0.0797523	0.157869	0.0756837	0.123539	0.154296	0.092999	0.140658	0.11588	0.0946596	0.104202	0.0814324	0.0551915	0.053472	0.072302	0.046158
	29	0.16728	0.2721	0.166867	0.103679	0.246475	0.0885553	0.131178	0.169531	0.0533179	0.423159	0.169167	0.251324	0.245792	0.161531	0.191011	0.23055	0.45637	0.218788	0.35713	0.446041	0.268844	0.406616	0.334987	0.273644	0.301231	0.235406	0.159549	0.154578	0.209012	0.133435	0.189201
	28	0.158612	0.0916021	0.0589317	0.107002	0.0628859	0.0756094	0.0961754	0.0493171	0.200635	0.101252	0.150425	0.147114	0.0966816	0.114326	0.137991	0.273152	0.130952	0.213754	0.26697	0.160912	0.243373	0.200501	0.163785	0.180296	0.140898	0.0954951	0.0925199	0.125101	0.0798649	0.113243	0.0900888
	27	0.122339	0.0741204	0.139348	0.0625498	0.123018	0.127008	0.0641011	0.425193	0.109992	0.206282	0.201742	0.132582	0.156779	0.189231	0.374581	0.179578	0.293127	0.366103	0.220662	0.333744	0.274952	0.224602	0.247245	0.193218	0.130955	0.126875	0.171554	0.109521	0.155293	0.123541	0.0951367
	26	0.0362753	0.0642248	0.0298503	0.0448387	0.0757245	0.0310202	0.202519	0.0854184	0.0821169	0.101379	0.0666252	0.0787846	0.0950926	0.188235	0.0902414	0.147302	0.183974	0.110887	0.167713	0.138169	0.112867	0.124246	0.0970958	0.0658076	0.0637573	0.0862092	0.0550365	0.078038	0.062082	0.0478081	0.0680018
	25	0.0756626	0.0331173	0.0515088	0.0664395	0.04452	0.235913	0.0979347	0.153507	0.097146	0.080593	0.0953015	0.115028	0.227697	0.10916	0.178184	0.222544	0.134135	0.202874	0.167136	0.13653	0.150294	0.117452	0.0796039	0.0771238	0.104283	0.0665747	0.0943984	0.0750973	0.057831	0.0822582	0.0827653
	24	0.014196	0.0207931	0.0277706	0.0142127	0.123195	0.04151	0.0640391	0.0660773	0.0280999	0.0419459	0.0506285	0.100219	0.0480457	0.0784256	0.0979503	0.0590379	0.0892927	0.0735629	0.060092	0.0661501	0.0516951	0.0350368	0.0339452	0.0458989	0.0293021	0.0415484	0.0330533	0.0254537	0.0362051	0.0364283	0.0150045
	23	0.0401194	0.0504602	0.02674	0.177027	0.0975708	0.122176	0.124078	0.0860315	0.0658298	0.100302	0.198547	0.0951854	0.155372	0.194054	0.116962	0.176901	0.145739	0.119051	0.131053	0.102415	0.0694129	0.0672503	0.0909323	0.0580517	0.0823134	0.0654832	0.0504274	0.0717274	0.0721696	0.0297261	0.0472332
	22	0.0291898	0.0145671	0.0998555	0.0420353	0.0860996	0.0709715	0.0484336	0.0604259	0.0471945	0.117931	0.0565371	0.0922862	0.115262	0.0694719	0.105074	0.0865641	0.0707124	0.0778411	0.0608314	0.0412291	0.0399445	0.0540109	0.0344809	0.0488915	0.0388949	0.0299522	0.0426038	0.0428664	0.0176563	0.028055	0.0812369
	21	0.00581597	0.0375448	0.0163649	0.0256014	0.0345196	0.0191207	0.023479	0.0298992	0.0382979	0.0231774	0.0378327	0.0472514	0.02848	0.043075	0.0354869	0.0289885	0.0319109	0.0249378	0.0169018	0.0163752	0.0221417	0.0141354	0.0200431	0.015945	0.0122789	0.0174654	0.0175731	0.00723821	0.0115012	0.033303	0.0732251
	20	0.0248261	0.0101906	0.0165071	0.0169995	0.0154026	0.0153513	0.0192408	0.0401837	0.0124658	0.0256865	0.0320814	0.0193365	0.0292458	0.0240939	0.0196818	0.0216659	0.0169315	0.0114755	0.011118	0.0150331	0.00959725	0.0136082	0.0108258	0.00833677	0.0118581	0.0119312	0.00491439	0.00780871	0.0226111	0.0497162	0.0497162
	19	0.00993552	0.0151562	0.0161613	0.011184	0.0182334	0.018549	0.0381283	0.0192853	0.0203701	0.0321162	0.0193575	0.0292775	0.02412	0.0197031	0.0216895	0.0169499	0.011488	0.01113	0.0150495	0.00960767	0.013623	0.0108376	0.00834582	0.011871	0.0119442	0.00491972	0.00781719	0.0226356	0.0497702	0.0497702	0.0497702
	18	0.013467	0.0135234	0.00969008	0.0120659	0.0200786	0.0334993	0.0166769	0.0287206	0.0232115	0.0176608	0.0267114	0.0220059	0.0179762	0.0197884	0.0154643	0.0104811	0.0101545	0.0137304	0.00876557	0.012429	0.00988769	0.00761432	0.0108305	0.0108973	0.00448852	0.00713203	0.0206517	0.0454079	0.0454079	0.0454079	0.0454079
	17	0.0266391	0.0179758	0.0231763	0.0294564	0.0803897	0.032483	0.0550596	0.0725529	0.0282971	0.0540269	0.0445096	0.0363589	0.0400244	0.0312783	0.0211992	0.0205387	0.0277713	0.0177294	0.0251391	0.019999	0.0154009	0.021906	0.0220411	0.00907855	0.0144254	0.0417704	0.0918428	0.0918428	0.0918428	0.0918428	0.0201812
	16	0.0207809	0.0252318	0.0332051	0.0692132	0.0457471	0.0629384	0.0816277	0.0519082	0.0508024	0.0528336	0.0431586	0.0475096	0.0371279	0.0251638	0.0243798	0.032965	0.0210451	0.0298405	0.0237392	0.0182811	0.0260028	0.0261631	0.0107764	0.0171231	0.0495822	0.109019	0.109019	0.109019	0.109019	0.0239554	0.109019
	15	0.0107991	0.0133836	0.0288854	0.0145819	0.0328161	0.0345449	0.0216213	0.0345017	0.0183928	0.0189665	0.0208786	0.0163162	0.0110585	0.0107139	0.0144868	0.00924848	0.0131137	0.0104324	0.0080338	0.0114272	0.0114977	0.00473579	0.00752494	0.0217894	0.0479095	0.0479095	0.0479095	0.0479095	0.0105275	0.0479095	0.0479095
	14	0.011508	0.0233901	0.0122262	0.0210148	0.0361861	0.0183829	0.0288718	0.0250952	0.0132651	0.0184335	0.0144054	0.00976342	0.00945924	0.0127903	0.00816539	0.011578	0.00921068	0.00709297	0.010089	0.0101512	0.00418119	0.00664369	0.0192376	0.0422988	0.0422988	0.0422988	0.0422988	0.00929459	0.0422988	0.0422988	0.0422988
	13	0.0194623	0.00958036	0.0170505	0.0224242	0.0186341	0.0237544	0.0203217	0.0175143	0.0124758	0.0123075	0.00834152	0.00808163	0.0109276	0.00697622	0.0098918	0.00786928	0.00605998	0.00861966	0.00867279	0.00357226	0.00567613	0.016436	0.0361386	0.0361386	0.0361386	0.0361386	0.00794096	0.0361386	0.0361386	0.0361386	0.0361386
	12	0.0120876	0.0202592	0.0275882	0.0175097	0.0365117	0.0253527	0.0215058	0.0249771	0.0126306	0.0108064	0.0104697	0.0141566	0.00903768	0.0128148	0.0101946	0.00785069	0.0111668	0.0112356	0.00462785	0.00735343	0.0212928	0.0468175	0.0468175	0.0468175	0.0468175	0.0102875	0.0468175	0.0468175	0.0468175	0.0468175	0.00982092
	11	0.0161461	0.020706	0.0136073	0.0216715	0.024615	0.0169475	0.0193729	0.015973	0.00700526	0.00856764	0.0115847	0.00739575	0.0104867	0.00834251	0.00642441	0.00913802	0.00919435	0.00378708	0.00601748	0.0174244	0.0383119	0.0383119	0.0383119	0.0383119	0.00841851	0.0383119	0.0383119	0.0383119	0.0383119	0.00803669	0.0383119
	10	0.0271586	0.0168079	0.0277173	0.024045	0.0270801	0.0251254	0.0203895	0.0145799	0.00914052	0.0156019	0.00996035	0.0141231	0.0112354	0.00865218	0.0123068	0.0123827	0.00510032	0.00810415	0.0234666	0.0515972	0.0515972	0.0515972	0.0515972	0.0113378	0.0515972	0.0515972	0.0515972	0.0515972	0.0108236	0.0515972	0.0515972
	9	0.0130789	0.0203112	0.0182445	0.0156935	0.0238178	0.0156881	0.0110413	0.0112861	0.0098749	0.00795815	0.0112841	0.00897691	0.00691295	0.00983291	0.00989353	0.00407507	0.00647508	0.0187494	0.0412253	0.0412253	0.0412253	0.0412253	0.00905869	0.0412253	0.0412253	0.0412253	0.0412253	0.00864783	0.0412253	0.0412253	0.0412253
	8	0.0216676	0.0183289	0.0163247	0.018923	0.0203881	0.0116467	0.0117173	0.0167158	0.00690535	0.0123602	0.00983295	0.00757216	0.0107706	0.010837	0.00446366	0.00709253	0.0205373	0.0451565	0.0451565	0.0451565	0.0451565	0.00992252	0.0451565	0.0451565	0.0451565	0.0451565	0.00947249	0.0451565	0.0451565	0.0451565	0.0451565
	7	0.0217927	0.0182789	0.0219389	0.0180537	0.0168698	0.0137756	0.0193424	0.0130281	0.0119536	0.0120044	0.00924435	0.0131491	0.0132301	0.00544939	0.00865881	0.0250727	0.0551286	0.0551286	0.0551286	0.0551286	0.0121138	0.0551286	0.0551286	0.0551286	0.0551286	0.0115643	0.0551286	0.0551286	0.0551286	0.0551286	0.0110398
	6	0.0184189	0.0208189	0.017739	0.01266	0.0169105	0.0192721	0.0127762	0.019113	0.00983902	0.00956469	0.0136047	0.0136886	0.00563823	0.00895886	0.0259415	0.0570389	0.0570389	0.0570389	0.0570389	0.0125335	0.0570389	0.0570389	0.0570389	0.0570389	0.0119651	0.0570389	0.0570389	0.0570389	0.0570389	0.0114224	0.0570389
	5	0.0220362	0.0176822	0.0130667	0.0133306	0.0248509	0.0133717	0.0196887	0.0165253	0.00823471	0.014786	0.0148771	0.00612778	0.00973673	0.0281939	0.0619914	0.0619914	0.0619914	0.0619914	0.0136218	0.0619914	0.0619914	0.0619914	0.0619914	0.013004	0.0619914	0.0619914	0.0619914	0.0619914	0.0124142	0.0619914	0.0619914
	4	0.0261535	0.0182006	0.0192261	0.0273745	0.0240942	0.0287949	0.0237875	0.0193267	0.0177885	0.022594	0.00930628	0.0147872	0.0428182	0.0941466	0.0941466	0.0941466	0.0941466	0.0206874	0.0941466	0.0941466	0.0941466	0.0941466	0.0197492	0.0941466	0.0941466	0.0941466	0.0941466	0.0188534	0.0941466	0.0941466	0.0941466
	3	0.0114521	0.0113925	0.0167956	0.0112907	0.0220722	0.0147998	0.0118349	0.0177606	0.0115635	0.0060125	0.00955356	0.0276635	0.0608253	0.0608253	0.0608253	0.0608253	0.0133655	0.0608253	0.0608253	0.0608253	0.0608253	0.0127593	0.0608253	0.0608253	0.0608253	0.0608253	0.0121806	0.0608253	0.0608253	0.0608253	0.0608253
	2	0.0196596	0.0272948	0.0189989	0.0283671	0.031113	0.0201942	0.0298277	0.0316638	0.00843935	0.0169279	0.0490167	0.107776	0.107776	0.107776	0.107776	0.0236822	0.107776	0.107776	0.107776	0.107776	0.0226081	0.107776	0.107776	0.107776	0.107776	0.0215827	0.107776	0.107776	0.107776	0.107776	0.0206038
	1	0.0152276	0.00998183	0.0154318	0.0129273	0.013725	0.0164543	0.0171919	0.00747102	0.00768162	0.0280788	0.0617383	0.0617383	0.0617383	0.0617383	0.0135661	0.0617383	0.0617383	0.0617383	0.0617383	0.0129509	0.0617383	0.0617383	0.0617383	0.0617383	0.0123635	0.0617383	0.0617383	0.0617383	0.0617383	0.0118027	0.0617383
	0	0.0125297	0.0182422	0.015823	0.0128308	0.0251618	0.0213383	0.00912678	0.0153003	0.0286686	0.079573	0.079573	0.079573	0.079573	0.0174851	0.079573	0.079573	0.079573	0.079573	0.016692	0.079573	0.079573	0.079573	0.079573	0.015935	0.079573	0.079573	0.079573	0.079573	0.0152122	0.079573	0.079573
Rate Upper		Year
		2010	2011	2012	2013	2014	2015	2016	2017	2018	2019	2020	2021	2022	2023	2024	2025	2026	2027	2028	2029	2030	2031	2032	2033	2034	2035	2036	2037	2038	2039	2040
Age	84										85.8081	38.9074	96.7566	86.4101	79.8292	51.7295	57.4609	80.6309	41.7337	30.8325	38.5282	41.0051	35.2994	34.867	14.2987	22.4636	25.1415	19.6768	20.1676	21.7089	26.1313	29.4533
	83										21.4161	53.0303	48.5838	44.8224	31.2707	34.1347	46.9374	23.7752	16.0469	23.1899	23.6224	22.5977	23.4777	8.67646	13.8777	15.3613	11.2651	11.9121	11.786	15.9021	14.3076	14.7343
	82										136.71	121.707	106.913	70.3846	79.5851	104.086	54.8755	37.6835	53.693	60.7531	52.4066	52.1709	21.3262	33.6423	35.9655	25.417	26.4451	25.1217	37.7375	34.3774	35.115	25.2219
	81										53.6966	50.4614	33.5508	36.6253	51.2656	26.6098	16.8211	25.1613	25.0875	22.3479	22.6177	9.33714	14.296	16.0419	12.4644	12.8679	11.8007	18.0047	15.3153	15.4618	12.6294	13.9131
	80										36.7352	25.6756	27.9295	36.5266	19.4221	13.1413	18.4282	20.397	18.8806	18.2888	6.7272	10.7634	12.494	9.64047	9.98261	9.86763	13.2467	12.3892	12.0102	9.15542	10.6716	14.9883
	79										27.487	30.3487	40.8883	20.8434	14.9544	19.5992	21.557	19.2394	19.8334	8.29367	12.5055	14.0299	10.6458	11.0327	11.5378	14.1119	12.7031	12.7	9.99852	11.2876	16.6492	9.30414
	78										44.0109	60.8598	30.9565	22.9744	32.3023	33.2625	29.7523	31.3924	12.2908	19.4962	21.9859	15.6779	17.1431	17.2177	23.7529	20.195	21.0004	15.9084	17.7342	22.8662	14.8546	10.5232
	77										66.0737	36.0339	23.9187	34.1283	33.4163	33.2629	32.8426	12.9253	19.3085	22.8958	15.6265	18.2174	16.6756	24.8335	23.6297	20.9966	15.8771	17.6485	25.5224	15.3851	11.7671	8.47163
	76										31.8732	21.452	31.3008	31.5652	28.5491	29.7786	11.8728	18.4033	21.0877	15.1062	16.782	16.214	23.8096	22.0681	21.2626	15.9723	17.9275	24.6319	15.6563	11.1966	8.79522	4.15668
	75										35.5594	47.4241	51.3244	47.1765	46.4948	18.8368	29.4865	31.4282	22.8768	26.7079	25.1591	35.3011	32.9351	31.3669	23.1663	28.808	37.8146	23.4968	16.5199	13.3631	6.5431	10.3841
	74										52.1311	55.7113	49.4856	53.1701	20.4975	33.0113	34.3564	26.3332	29.1737	28.6937	39.7233	36.4147	33.845	27.4332	31.11	40.2786	24.5734	19.5609	14.5867	7.20427	11.348	18.5931
	73										41.1913	36.8169	36.3652	15.7622	24.2739	26.4361	21.3633	21.9123	22.1876	29.4886	25.7313	25.3056	20.082	24.0682	32.7878	18.6605	14.283	10.7692	5.45494	8.32472	13.671	16.8526
	72										36.4081	37.7091	15.2496	23.8999	24.9134	20.5343	21.0532	21.5312	30.7703	25.7524	26.1549	19.2794	20.6956	31.5176	18.0429	14.6324	10.8493	5.17099	8.58464	13.074	16.6286	10.4859
	71										43.5663	17.6418	30.2229	30.241	24.7406	27.3675	26.1293	36.4536	31.8141	32.3924	23.7781	29.1373	40.3191	24.1009	18.4945	14.1761	7.18615	10.0395	16.6999	21.0331	13.9537	8.00724
	70										19.7044	30.1149	33.601	26.6604	28.4176	28.0772	39.9797	36.1262	37.7547	27.3263	31.3641	41.1309	25.7352	19.6173	16.0423	7.18352	12.2835	19.2275	22.5189	14.472	9.49094	13.1461
	69										35.0236	39.1	29.4365	31.22	28.6485	40.5536	38.2549	33.6011	28.8242	31.8776	44.1486	26.24	19.3186	17.2759	7.43893	11.9288	20.3291	25.815	16.7721	9.50353	14.4978	14.1602
	68										24.3872	17.9936	18.6764	19.8588	27.7928	24.4069	23.7238	18.8778	21.7922	28.6399	16.8614	13.4571	10.5408	4.77653	8.39128	13.9923	16.2613	10.4365	6.7663	9.14972	9.40929	5.66166
	67										21.7828	23.1987	20.8459	32.2768	28.9484	28.1409	21.761	24.7234	35.3051	20.0638	15.8233	12.9853	5.75926	9.62517	16.1873	19.8174	14.0271	8.35903	11.2551	11.3973	7.5658	14.3877
	66										15.7235	14.4372	21.2812	18.1597	18.1438	13.0587	16.7357	22.6849	13.5673	10.4773	8.24384	3.94896	5.8481	10.4596	13.1545	8.90329	5.54292	7.88816	7.81894	5.01396	9.28177	8.53455
	65										14.6453	20.7968	18.966	18.3692	12.9521	16.3633	22.4752	13.506	10.3287	8.43147	3.86232	5.99715	11.4649	14.0555	8.99893	5.72843	8.06269	8.1211	5.18445	9.49694	9.25692	7.9016
	64										32.3765	30.3137	28.7815	19.9212	25.1441	33.8316	20.4812	15.5674	13.7414	6.34925	9.50666	16.4572	20.5902	12.4704	8.06038	11.5187	11.9393	7.58536	15.1675	13.1393	11.5839	11.9901
	63										28.8761	28.9062	21.5079	24.9483	35.0569	20.4894	15.5299	12.5387	5.61526	9.82082	16.8331	20.6406	13.3998	8.69561	11.9781	12.1556	7.77567	15.6132	13.3445	11.6321	11.6552	24.5235
	62										7.76644	6.19389	6.9972	9.49585	5.89274	4.53797	3.66987	1.76082	2.69727	5.05576	5.94735	3.85599	2.42019	3.33871	3.23391	2.23269	4.36874	4.06696	3.25053	3.60363	7.13021	3.73057
	61										5.70032	6.64038	9.62729	6.02761	4.81071	3.82897	1.7443	2.72772	4.82971	6.04762	3.85417	2.43184	3.31293	3.43018	2.54108	4.38711	3.68372	3.33424	3.39471	6.76198	3.53931	3.67189
	60										15.9146	23.1468	14.7054	11.4325	8.88542	4.19737	6.76712	11.7396	15.2896	9.9313	6.40299	9.00465	8.49926	5.35119	10.4148	9.42136	8.45687	8.93845	17.4086	9.47448	9.43993	2.43669
	59										20.7516	13.7541	10.1955	7.67288	3.72702	6.56603	10.5734	13.5237	8.62706	5.74821	8.17691	8.08771	5.31548	10.4139	9.93819	8.52701	8.68541	16.5644	8.98029	9.29684	2.48952	4.01494
	58										6.76059	4.95758	3.94586	1.89601	2.98589	5.65937	7.08453	4.55579	2.86646	4.06818	4.21994	2.7018	4.65115	4.78021	3.9782	4.41954	8.42025	4.68765	4.7288	1.16929	2.09516	3.08334
	57										10.449	8.37773	3.61927	6.34707	10.3218	13.8102	8.1205	5.91275	7.39172	7.99076	5.02404	9.41209	9.71656	7.76576	8.56225	16.2657	9.10169	9.05496	2.23378	3.95758	6.18592	3.47633
	56										7.52006	3.80781	6.24612	11.0407	13.1199	8.87461	5.23807	7.9894	8.37252	5.28771	10.071	9.09192	7.72102	8.58395	17.2357	9.23379	9.7846	2.50613	4.38524	6.76454	3.52777	2.13954
	55										3.42291	5.39947	9.59304	12.2253	8.08088	5.51861	7.30359	7.69868	5.18884	8.80827	9.3885	7.72365	8.57598	16.3317	8.84519	9.5445	2.31063	4.18398	6.33132	3.34838	2.18362	3.7807
	54										4.89118	8.30754	10.9827	7.09694	4.50318	6.23274	6.59532	4.38409	8.07849	7.87266	7.06274	7.00814	14.5276	8.00113	7.92108	2.05503	3.68448	5.55532	2.99158	1.76308	3.16893	1.2947
	53										9.57969	12.1682	8.75632	5.23252	7.05565	8.28312	5.09913	8.89482	9.38216	7.965	8.61508	16.0945	9.17272	9.88338	2.29596	4.24644	6.28478	3.75269	2.07919	3.63372	1.55346	2.39646
	52										12.7719	8.92032	5.62975	7.82103	8.64125	5.12188	9.85612	9.67223	8.31309	8.51721	17.7511	9.28127	9.23054	2.54428	4.54145	6.92773	4.05073	2.2563	4.33947	1.65424	2.51862	2.9551
	51										7.41326	4.75683	6.68817	7.14164	4.77071	8.51257	7.7971	6.97823	8.3062	16.7754	9.09893	9.06015	2.33469	4.04953	6.29748	3.55155	2.13723	3.61879	1.45172	2.29965	2.60252	1.30244
	50										4.59094	6.10335	6.58723	4.54104	7.75564	8.0922	6.46783	7.65026	14.88	7.75922	8.62193	2.20819	4.07474	5.73465	3.43014	1.93275	3.24958	1.42067	2.09596	2.51523	1.1831	8.35552
	49										1.56077	1.63806	1.06752	1.98294	1.94461	1.59456	1.86351	3.65507	2.15295	2.09595	0.546525	0.933923	1.50916	0.822953	0.521148	0.851568	0.339123	0.494326	0.610705	0.292614	1.99623	0.734384
	48										1.75352	1.1224	1.9727	2.01382	1.6652	1.79537	3.74747	2.07389	2.03931	0.512004	0.924928	1.5554	0.892256	0.519263	0.836913	0.35802	0.553099	0.670051	0.314345	2.15256	0.860709	1.33699
	47										1.2859	2.16531	2.39901	2.01425	2.22932	4.61761	2.45004	2.41822	0.632057	1.18892	1.8686	1.03469	0.660465	1.07744	0.428191	0.607284	0.853187	0.385258	2.90572	1.01446	1.60867	1.64924
	46										2.1897	2.19173	1.81863	2.11377	4.24425	2.31941	2.49626	0.621628	1.12534	1.65175	0.922235	0.557853	1.0075	0.403335	0.553242	0.743751	0.322602	2.36658	0.956035	1.44085	1.47471	0.917176
	45										3.73013	2.9827	3.37373	6.79273	3.89351	3.64283	0.954462	1.83669	2.74693	1.4259	0.937658	1.62749	0.702957	0.929233	1.25195	0.537362	4.08932	1.588	2.48125	2.46785	1.66731	1.89604
	44										1.61434	1.69003	3.53446	1.8394	2.08411	0.501072	0.889723	1.51275	0.761943	0.504566	0.820638	0.334266	0.531803	0.639571	0.307946	2.18665	0.841074	1.36531	1.39425	0.895927	1.03649	1.19124
	43										1.50495	3.07492	1.62706	1.73369	0.447347	0.81742	1.30282	0.747155	0.418216	0.729028	0.305575	0.430143	0.578426	0.265104	1.98662	0.767918	1.17948	1.14737	0.829647	0.95877	1.00235	2.39827
	42										7.59626	4.05379	4.20659	1.11028	2.00081	3.11176	1.7515	1.04687	1.67783	0.790316	1.16868	1.47168	0.659255	4.69892	1.85139	3.01588	2.59848	1.7502	2.10846	2.61856	5.2287	2.48728
	41										1.1806	1.18871	0.29631	0.577037	0.890129	0.497976	0.288159	0.512293	0.23626	0.31941	0.407298	0.20065	1.40502	0.576103	0.8454	0.824205	0.563644	0.644224	0.766038	1.55869	0.823292	1.31567
	40										1.13276	0.278118	0.499888	0.774112	0.427369	0.272539	0.415468	0.196828	0.304125	0.352366	0.169956	1.17177	0.501752	0.704988	0.738765	0.499949	0.59432	0.649516	1.36061	0.673481	1.09571	1.33845
	39										0.349411	0.627963	0.980465	0.570801	0.346091	0.62138	0.263347	0.386447	0.480971	0.240489	1.64116	0.678998	1.06481	0.988624	0.682419	0.854314	0.906202	2.15428	0.99675	1.54063	1.94632	1.26151
	38										0.253148	0.382557	0.237779	0.132826	0.242398	0.110304	0.155601	0.200458	0.0920479	0.640418	0.269964	0.392958	0.368246	0.276751	0.31139	0.362329	0.761284	0.381848	0.634654	0.736314	0.46763	0.71093
	37										0.462074	0.262206	0.157123	0.277393	0.130518	0.180979	0.231321	0.117801	0.754603	0.304874	0.48569	0.456483	0.3299	0.373765	0.447843	0.843126	0.467647	0.771435	0.943386	0.533019	0.858384	0.753998
	36										0.212423	0.130447	0.222941	0.0977412	0.152273	0.190003	0.0947121	0.583521	0.243399	0.397956	0.383625	0.274351	0.286752	0.385542	0.721829	0.357465	0.580339	0.711151	0.46145	0.717069	0.587891	0.450612
	35										0.25027	0.400127	0.179795	0.26943	0.333209	0.16228	1.07991	0.436563	0.755426	0.670207	0.479824	0.550915	0.669898	1.37522	0.668088	1.05816	1.31902	0.826907	1.31463	1.14164	0.850364	1.06622
	34										0.278713	0.121301	0.174547	0.235838	0.11487	0.725181	0.313645	0.499781	0.472748	0.333549	0.40165	0.466022	0.93162	0.470904	0.775759	0.946627	0.583181	0.914888	0.828922	0.640374	0.716367	0.577414
	33										0.121758	0.172023	0.229049	0.11392	0.74144	0.298623	0.488643	0.489337	0.30275	0.390915	0.480336	0.948853	0.478242	0.80874	0.998305	0.579859	0.994213	0.829048	0.631405	0.762432	0.604186	0.4088
	32										0.105982	0.137456	0.0694156	0.417532	0.179018	0.277458	0.263524	0.187836	0.228512	0.273774	0.571793	0.273572	0.480415	0.596609	0.331388	0.548642	0.456601	0.404752	0.422693	0.34733	0.232218	0.230595
	31										0.237868	0.114201	0.756562	0.292613	0.526712	0.499581	0.334029	0.371522	0.494328	0.955678	0.470221	0.761986	1.04338	0.634969	0.974105	0.842125	0.632258	0.761255	0.582937	0.398976	0.397225	0.562472
	30										0.0593204	0.377471	0.158014	0.271621	0.257192	0.16918	0.229234	0.261053	0.515792	0.260721	0.441548	0.545245	0.321538	0.513756	0.487037	0.355247	0.409202	0.328155	0.209111	0.205688	0.279203	0.195196
	29										1.10938	0.479362	0.732236	0.725016	0.467286	0.631575	0.762809	1.56156	0.696344	1.32094	1.55132	0.977405	1.53329	1.31145	1.0331	1.13958	0.985898	0.641182	0.631939	0.88583	0.577372	0.780602
	28										0.315231	0.440321	0.471052	0.297227	0.378538	0.446841	0.903661	0.430004	0.771235	0.939027	0.537904	0.909447	0.723992	0.634582	0.68468	0.557521	0.349384	0.391091	0.504029	0.336844	0.475468	0.400137
	27										0.598717	0.630781	0.447526	0.505102	0.632551	1.27948	0.63051	1.08256	1.26605	0.823564	1.21606	1.0136	0.830394	0.905222	0.776159	0.499337	0.519271	0.68047	0.478922	0.657277	0.55523	0.362824
	26										0.303672	0.182714	0.254382	0.258492	0.587157	0.285492	0.468189	0.648206	0.356843	0.606727	0.511063	0.385004	0.475965	0.375173	0.234943	0.238052	0.387184	0.243225	0.342382	0.236193	0.196901	0.317808
	25										0.22655	0.276995	0.312219	0.621686	0.314157	0.521878	0.650569	0.423064	0.66397	0.568678	0.444595	0.504166	0.398301	0.264866	0.300125	0.377415	0.243051	0.343161	0.296709	0.222744	0.361608	0.413018
	24										0.120856	0.139502	0.276523	0.14206	0.252847	0.301527	0.189323	0.304859	0.246086	0.200722	0.222132	0.189879	0.125477	0.120475	0.173308	0.113378	0.160485	0.128517	0.108616	0.166736	0.179043	0.0745202
	23										0.265704	0.533916	0.256333	0.46333	0.547684	0.333006	0.549394	0.446502	0.372977	0.413065	0.343547	0.206341	0.22548	0.307961	0.202139	0.29074	0.22585	0.200965	0.291965	0.3074	0.128717	0.237814
	22										0.325753	0.157305	0.256892	0.313228	0.193631	0.301569	0.272094	0.214596	0.238373	0.204023	0.138279	0.137536	0.177919	0.134592	0.17328	0.153302	0.116957	0.174955	0.19083	0.072875	0.144069	0.594748
	21										0.0555126	0.103155	0.138777	0.0835828	0.132815	0.103904	0.0821014	0.0969631	0.0782797	0.0557378	0.0545629	0.0772185	0.0513721	0.0704162	0.0509209	0.0432598	0.07187	0.0748868	0.0328325	0.060998	0.249014	0.139374
	20										0.0664401	0.0815291	0.0497946	0.0798173	0.0638553	0.0556234	0.0604505	0.0503908	0.0328977	0.0359087	0.0496766	0.0302641	0.0448684	0.036002	0.0292211	0.04433	0.0503397	0.0216205	0.0382484	0.157695	0.0892173	0.0892173
	19										0.0862128	0.0524149	0.0735194	0.0635495	0.0560228	0.0670673	0.0515789	0.03343	0.0368295	0.0448585	0.0350467	0.0456382	0.0358736	0.0296333	0.0466137	0.0468486	0.0214675	0.0371026	0.157919	0.0996632	0.0996632	0.0996632
	18										0.0449776	0.0732216	0.0567269	0.0441683	0.0515763	0.0435726	0.0308471	0.0294016	0.0450114	0.0269906	0.0401954	0.0329421	0.026264	0.0406775	0.0444522	0.0187896	0.0344985	0.160132	0.0867758	0.0867758	0.0867758	0.0867758
	17										0.141137	0.113953	0.0929578	0.108039	0.0875892	0.0604765	0.061165	0.0826588	0.0567901	0.0818493	0.066787	0.0522684	0.0857104	0.0843083	0.0372516	0.0675237	0.312362	0.178119	0.178119	0.178119	0.178119	0.10947
	16										0.135121	0.104732	0.115702	0.100071	0.0651596	0.070915	0.09524	0.065462	0.0928451	0.0713734	0.0618418	0.0996854	0.0996093	0.0465825	0.0802179	0.335647	0.204968	0.204968	0.204968	0.204968	0.129867	0.204968
	15										0.0441869	0.0518216	0.0401068	0.0282336	0.0293818	0.039683	0.0289522	0.0374598	0.0319117	0.0252384	0.0399769	0.0416408	0.0185331	0.036245	0.150054	0.0858351	0.0858351	0.0858351	0.0858351	0.057021	0.0858351	0.0858351
	14										0.0452671	0.0353677	0.0248515	0.0255398	0.0356191	0.022961	0.0348228	0.0295508	0.0208708	0.0334735	0.0369086	0.0163715	0.0298487	0.128031	0.0795296	0.0795296	0.0795296	0.0795296	0.0531801	0.0795296	0.0795296	0.0795296
	13										0.029945	0.0205807	0.0209677	0.0300012	0.0205101	0.0307089	0.0237788	0.0206043	0.0283402	0.0335363	0.0136287	0.0262001	0.104134	0.0655516	0.0655516	0.0655516	0.0655516	0.0351438	0.0655516	0.0655516	0.0655516	0.0655516
	12										0.0270315	0.0266144	0.0368579	0.0246904	0.0341699	0.0279926	0.0247899	0.0336582	0.0373885	0.0164811	0.0332811	0.135727	0.0898063	0.0898063	0.0898063	0.0898063	0.0516791	0.0898063	0.0898063	0.0898063	0.0898063	0.0546535
	11										0.0215619	0.0307167	0.0206011	0.0307693	0.0245423	0.0204436	0.030459	0.0313187	0.0141756	0.0263129	0.113802	0.0725866	0.0725866	0.0725866	0.0725866	0.0390997	0.0725866	0.0725866	0.0725866	0.0725866	0.0462201	0.0725866
	10										0.0375176	0.0262771	0.0349217	0.0315638	0.0250232	0.0374621	0.0432354	0.0174094	0.0333243	0.130413	0.103735	0.103735	0.103735	0.103735	0.0510087	0.103735	0.103735	0.103735	0.103735	0.0548612	0.103735	0.103735
	9										0.0198692	0.0288839	0.0223976	0.0194754	0.0273077	0.0334927	0.0124601	0.0262492	0.113648	0.0778527	0.0778527	0.0778527	0.0778527	0.0425088	0.0778527	0.0778527	0.0778527	0.0778527	0.041627	0.0778527	0.0778527	0.0778527
	8										0.0304838	0.0247878	0.0191492	0.0290146	0.0321595	0.0149729	0.0269651	0.113827	0.0838488	0.0838488	0.0838488	0.0838488	0.0434534	0.0838488	0.0838488	0.0838488	0.0838488	0.0474156	0.0838488	0.0838488	0.0838488	0.0838488
	7										0.0305976	0.0248059	0.0353782	0.0435122	0.0179961	0.0342248	0.134889	0.106483	0.106483	0.106483	0.106483	0.0561891	0.106483	0.106483	0.106483	0.106483	0.0591031	0.106483	0.106483	0.106483	0.106483	0.0591717
	6										0.0235742	0.03345	0.0411335	0.0179657	0.0345591	0.129265	0.10749	0.10749	0.10749	0.10749	0.0574869	0.10749	0.10749	0.10749	0.10749	0.056388	0.10749	0.10749	0.10749	0.10749	0.0572182	0.10749
	5										0.0405069	0.0457575	0.0200324	0.0391458	0.160325	0.126318	0.126318	0.126318	0.126318	0.0664416	0.126318	0.126318	0.126318	0.126318	0.0601147	0.126318	0.126318	0.126318	0.126318	0.0691738	0.126318	0.126318
	4										0.0640543	0.0273074	0.0564018	0.230549	0.198452	0.198452	0.198452	0.198452	0.0899393	0.198452	0.198452	0.198452	0.198452	0.100937	0.198452	0.198452	0.198452	0.198452	0.100572	0.198452	0.198452	0.198452
	3										0.018759	0.032889	0.150461	0.134769	0.134769	0.134769	0.134769	0.0588407	0.134769	0.134769	0.134769	0.134769	0.0628814	0.134769	0.134769	0.134769	0.134769	0.0588407	0.134769	0.134769	0.134769	0.134769
	2										0.0575507	0.262359	0.238559	0.238559	0.238559	0.238559	0.113645	0.238559	0.238559	0.238559	0.238559	0.111929	0.238559	0.238559	0.238559	0.238559	0.111929	0.238559	0.238559	0.238559	0.238559	0.111503
	1										0.160432	0.141737	0.141737	0.141737	0.141737	0.0609377	0.141737	0.141737	0.141737	0.141737	0.0660768	0.141737	0.141737	0.141737	0.141737	0.0654958	0.141737	0.141737	0.141737	0.141737	0.0660768	0.141737
	0										0.188951	0.188951	0.188951	0.188951	0.0573788	0.188951	0.188951	0.188951	0.188951	0.0573788	0.188951	0.188951	0.188951	0.188951	0.0573788	0.188951	0.188951	0.188951	0.188951	0.0575999	0.188951	0.188951
Rate Lower		Year
		2010	2011	2012	2013	2014	2015	2016	2017	2018	2019	2020	2021	2022	2023	2024	2025	2026	2027	2028	2029	2030	2031	2032	2033	2034	2035	2036	2037	2038	2039	2040
Age	84										8.20605	3.16556	7.46056	6.19629	5.39667	3.44834	3.77444	5.00359	2.58395	1.67013	2.13532	2.33358	1.7248	1.72528	0.594942	1.0526	0.980536	0.720189	0.712947	0.657831	0.985488	0.875347
	83										2.02965	4.67292	4.03578	3.55812	2.31036	2.36052	2.83243	1.46267	1.06744	1.30549	1.44014	1.12061	1.17196	0.386005	0.671711	0.566093	0.468577	0.478388	0.476298	0.642685	0.572478	0.469509
	82										11.2084	9.30805	6.82658	5.26076	5.77859	8.0753	3.85179	2.54484	2.99219	3.26309	2.88107	2.77979	1.00586	1.63846	1.52248	1.23099	1.18719	1.06361	1.72236	1.50607	1.29887	1.02498
	81										4.49164	3.81144	2.37925	2.8306	3.74886	1.80802	1.2494	1.62553	1.54919	1.36463	1.32921	0.434882	0.799296	0.743131	0.569375	0.554961	0.520014	0.725592	0.739181	0.572481	0.49967	0.422469
	80										3.37743	2.2417	2.5262	3.2464	1.49642	1.06613	1.28262	1.33263	1.08636	1.15463	0.353316	0.621529	0.605598	0.467013	0.456251	0.448619	0.583772	0.540225	0.491237	0.378119	0.381933	0.592302
	79										2.90697	2.64277	3.55999	1.84824	1.22954	1.56171	1.42994	1.30986	1.30462	0.41896	0.796619	0.823515	0.518452	0.524804	0.545292	0.706977	0.715245	0.547695	0.497192	0.506029	0.64864	0.434106
	78										3.88203	5.24517	2.9143	1.94843	2.39179	2.56358	2.23979	2.02942	0.65376	1.18299	1.11624	0.792031	0.831009	0.842726	1.15104	1.0582	0.89751	0.70201	0.765034	1.11043	0.644906	0.474172
	77										7.03584	3.10193	2.2613	2.70306	3.0941	2.46568	2.63311	0.818789	1.43127	1.21899	1.01024	0.988743	0.989387	1.3564	1.33119	1.07472	0.843096	0.910341	1.21527	0.685898	0.458374	0.397744
	76										3.21146	2.27943	2.54938	3.02753	2.66348	2.33004	0.77721	1.4176	1.35635	0.989984	1.0113	0.972293	1.2821	1.20463	1.03982	0.832868	0.836884	1.27719	0.776445	0.510249	0.375573	0.176023
	75										3.95728	4.63398	4.68185	4.03453	3.79961	1.34085	2.46948	2.18629	1.59926	1.56871	1.66228	2.10106	1.93378	1.74156	1.3896	1.42796	2.14474	1.32983	0.844686	0.59813	0.254939	0.446689
	74										5.29447	5.04039	5.24769	4.37094	1.50074	2.60375	2.24183	1.91451	1.66578	1.56197	2.26858	2.15555	1.87344	1.48708	1.38477	2.00231	1.21516	0.853201	0.628145	0.261833	0.391043	0.78118
	73										4.08232	3.42891	3.37694	1.23642	1.97486	1.82228	1.51403	1.43169	1.46147	1.99706	1.99825	1.59817	1.21938	1.19665	1.93686	1.0932	0.739763	0.549881	0.230957	0.346313	0.633838	0.679415
	72										3.87627	3.10692	1.23517	2.16498	1.88434	1.53058	1.52749	1.43817	2.00148	1.86139	1.50671	1.21376	1.22658	1.8161	1.10304	0.776537	0.575655	0.216335	0.337806	0.59522	0.721424	0.521805
	71										4.62751	1.6052	2.61322	2.66625	1.83244	1.73795	1.75082	2.53679	2.6058	2.12144	1.54826	1.71406	2.35966	1.41139	1.01159	0.687097	0.292817	0.471316	0.824858	0.974922	0.731894	0.38936
	70										1.5024	2.95155	2.6587	2.02322	2.22011	2.19036	2.74311	2.80742	2.19399	1.77723	1.87458	2.53755	1.52015	1.01115	0.736259	0.327711	0.539476	0.852592	0.984749	0.792208	0.456087	0.621105
	69										3.48728	3.33926	2.31717	2.44065	2.23522	3.35063	3.30816	2.69667	1.86778	2.02566	3.00892	1.83768	1.16799	0.896701	0.368209	0.607112	1.00148	1.25979	0.866565	0.577481	0.722254	0.829463
	68										2.14255	1.3859	1.6238	1.58932	2.23725	2.13992	1.88997	1.33302	1.43187	1.88232	1.24625	0.796834	0.610874	0.243548	0.419628	0.743552	0.775637	0.554685	0.351008	0.460347	0.486405	0.318336
	67										2.07296	2.05026	1.82496	2.75014	2.46678	2.2571	1.52726	1.71892	2.37472	1.44172	1.00296	0.660296	0.301404	0.466861	0.872705	0.953348	0.664049	0.419239	0.554472	0.69463	0.376338	0.591748
	66										1.49544	1.45562	1.85565	1.78633	1.59091	1.13115	1.18519	1.87181	0.964387	0.667768	0.510117	0.206324	0.34588	0.59152	0.643628	0.530852	0.275678	0.379403	0.452827	0.247086	0.420657	0.392406
	65										1.35181	2.08565	1.83866	1.70896	1.19896	1.36543	1.80885	1.04144	0.747812	0.540999	0.222178	0.344217	0.591732	0.662871	0.519278	0.319626	0.422226	0.466122	0.250964	0.453018	0.412149	0.328048
	64										3.14934	3.06519	2.24551	1.93133	2.15456	3.20477	1.56883	1.20695	0.839444	0.366658	0.598023	0.896288	1.06121	0.785939	0.509332	0.664462	0.706619	0.426983	0.763074	0.717482	0.588241	0.564095
	63										3.55322	2.95262	2.10621	2.26873	3.28329	1.85552	1.24338	0.898229	0.386546	0.604349	0.990189	1.28638	0.926218	0.520339	0.736268	0.823987	0.484531	0.801687	0.820231	0.58595	0.622351	1.46441
	62										0.83309	0.692277	0.738504	0.977142	0.560256	0.376392	0.294983	0.106786	0.177607	0.294139	0.362373	0.254524	0.164277	0.200919	0.216035	0.134154	0.224655	0.223229	0.175229	0.171644	0.423211	0.20741
	61										0.702141	0.706691	1.02064	0.562459	0.404147	0.310805	0.115162	0.179881	0.323066	0.382176	0.291625	0.157275	0.238665	0.251942	0.145235	0.215284	0.212041	0.166138	0.178765	0.413815	0.235446	0.223908
	60										1.85967	2.56932	1.46238	0.974545	0.715047	0.277526	0.474308	0.735277	0.844909	0.669354	0.402537	0.508083	0.644968	0.327342	0.566899	0.540917	0.444976	0.475813	1.22878	0.569034	0.553393	0.143581
	59										2.17234	1.36662	1.00369	0.567085	0.292113	0.431395	0.681977	0.845433	0.572794	0.36943	0.492463	0.493808	0.284928	0.520828	0.523654	0.358339	0.413265	0.890779	0.475205	0.493059	0.123021	0.195691
	58										0.740527	0.493769	0.380121	0.142214	0.223151	0.395127	0.497959	0.336486	0.216869	0.270071	0.301896	0.17238	0.315135	0.260388	0.208772	0.230123	0.558089	0.294807	0.277015	0.0736005	0.11928	0.186897
	57										1.00713	0.667376	0.296194	0.475408	0.744555	0.931358	0.677675	0.388426	0.503448	0.570131	0.338507	0.590477	0.449108	0.423251	0.449545	1.0089	0.519007	0.50823	0.145133	0.210615	0.327162	0.202426
	56										0.770872	0.33975	0.491545	0.890439	0.964731	0.721767	0.44502	0.567988	0.595523	0.370905	0.647881	0.662086	0.458823	0.468964	1.20369	0.514141	0.596895	0.157941	0.239375	0.391276	0.250514	0.132388
	55										0.308151	0.447185	0.745892	0.821656	0.604901	0.377599	0.48756	0.513064	0.303188	0.571296	0.515252	0.363306	0.410652	0.918135	0.482364	0.510904	0.138212	0.197463	0.35785	0.197171	0.119363	0.205753
	54										0.381026	0.607973	0.76581	0.519566	0.328435	0.479305	0.474668	0.279047	0.535656	0.490304	0.380913	0.385418	0.908716	0.449513	0.493851	0.121458	0.185691	0.292421	0.169398	0.102254	0.168314	0.0641815
	53										0.822654	0.925094	0.682918	0.458434	0.533091	0.583286	0.324927	0.63104	0.572928	0.393562	0.479298	1.01175	0.549	0.497379	0.144534	0.225739	0.344652	0.198208	0.123218	0.207637	0.0825805	0.115116
	52										0.987824	0.754609	0.420198	0.630732	0.618904	0.368596	0.631122	0.589958	0.504105	0.576762	1.14096	0.595299	0.577146	0.147745	0.274743	0.41231	0.23157	0.14139	0.234866	0.0850241	0.147697	0.138621
	51										0.722854	0.471246	0.492776	0.653747	0.350908	0.622717	0.545396	0.394863	0.458494	1.07875	0.541842	0.500007	0.153503	0.229067	0.370763	0.188714	0.131124	0.208403	0.0691214	0.118345	0.131605	0.0703165
	50										0.468353	0.569427	0.608972	0.351517	0.560506	0.573011	0.435207	0.421536	1.07562	0.531567	0.581986	0.145188	0.220055	0.347018	0.212569	0.123408	0.200493	0.0866043	0.117385	0.132473	0.0742417	0.388935
	49										0.150225	0.155367	0.0926995	0.150237	0.134791	0.100734	0.113768	0.267484	0.130482	0.14952	0.0345241	0.0516326	0.0934864	0.0522879	0.0320805	0.0490934	0.0186229	0.0300015	0.0294354	0.0165323	0.0916165	0.0350668
	48										0.161684	0.0875228	0.170125	0.132096	0.117381	0.114038	0.277936	0.135852	0.136764	0.0335728	0.0555536	0.0929826	0.050088	0.032919	0.0455858	0.0196524	0.0309576	0.0323452	0.0174402	0.0978552	0.0410412	0.0558595
	47										0.0959816	0.201647	0.171853	0.134057	0.145085	0.302432	0.164981	0.179752	0.0381327	0.0611396	0.11266	0.0610392	0.0362774	0.0528764	0.0231584	0.0395623	0.0374471	0.0187821	0.0971971	0.0360537	0.055807	0.0615637
	46										0.193281	0.175832	0.121589	0.15396	0.298153	0.157721	0.154283	0.0409234	0.0700594	0.110008	0.0615104	0.0345049	0.0552211	0.0224504	0.0315752	0.0385907	0.0192624	0.108634	0.0387278	0.0639594	0.0574289	0.0390847
	45										0.317549	0.253088	0.257941	0.596661	0.285141	0.289036	0.0721475	0.129403	0.207848	0.115713	0.0645025	0.10472	0.0427909	0.0618177	0.0674521	0.0353136	0.17772	0.0696619	0.104961	0.109845	0.0760695	0.0834221
	44										0.139472	0.146237	0.333886	0.167988	0.16284	0.0413864	0.0635714	0.106717	0.0606808	0.03362	0.0509446	0.0229497	0.0336172	0.0380721	0.0185648	0.0996039	0.036592	0.0532481	0.0634242	0.0402352	0.0473462	0.0624172
	43										0.131786	0.27915	0.152755	0.148174	0.0360389	0.0541272	0.0908611	0.0483054	0.031171	0.0499353	0.018467	0.028897	0.0291167	0.0161467	0.0902665	0.0353697	0.0482143	0.0479598	0.0331749	0.04111	0.0618386	0.108318
	42										0.810897	0.370535	0.383213	0.0951795	0.168066	0.251773	0.134693	0.0868489	0.135257	0.0536855	0.0752945	0.0782462	0.0415036	0.259377	0.0908492	0.1353	0.134977	0.0885601	0.107914	0.1554	0.258475	0.117584
	41										0.114389	0.108835	0.0330556	0.0452051	0.0793805	0.0425516	0.0262457	0.0416917	0.0166304	0.0228279	0.0271153	0.0135155	0.0745948	0.0271778	0.038936	0.0405923	0.0269143	0.0330516	0.0404548	0.0834718	0.0328972	0.0580329
	40										0.103031	0.0250855	0.0396873	0.0712237	0.0396244	0.0214421	0.0320914	0.0142851	0.0221491	0.0225041	0.0117183	0.0622763	0.0248995	0.0373784	0.0360998	0.0254899	0.0299909	0.0388181	0.0611608	0.0321336	0.0538186	0.0731486
	39										0.0372447	0.0534334	0.100915	0.0488948	0.0281911	0.0491291	0.0209392	0.0284866	0.030797	0.0169468	0.0891089	0.031536	0.0436411	0.0493218	0.0330494	0.0400209	0.0516215	0.112495	0.0477976	0.0787341	0.0970718	0.0619639
	38										0.0231359	0.0355456	0.0200734	0.0120602	0.0197605	0.00765504	0.0117954	0.0130585	0.00672089	0.0341728	0.0127301	0.01664	0.0188213	0.012767	0.0134692	0.0202992	0.0387053	0.0162424	0.0286186	0.0337858	0.0247514	0.0312679
	37										0.0400094	0.0205453	0.0153019	0.0233562	0.00943559	0.013282	0.0148268	0.00744599	0.0419317	0.0146379	0.0194759	0.0236479	0.0162181	0.0182308	0.0245899	0.0431298	0.0192514	0.032288	0.0442944	0.0269146	0.0386919	0.035289
	36										0.0193965	0.0116391	0.018607	0.00745623	0.0117085	0.0120466	0.00545316	0.0333644	0.0116092	0.016535	0.0175547	0.0124598	0.0142475	0.019387	0.0341744	0.0154777	0.0285168	0.0322648	0.0220685	0.0304926	0.0289814	0.0216255
	35										0.022902	0.0351024	0.0154207	0.022207	0.0238246	0.0135455	0.0670116	0.0218382	0.0341383	0.0348968	0.025441	0.02809	0.0386457	0.0732867	0.0284986	0.054915	0.0684603	0.0419215	0.0577879	0.0535251	0.0447697	0.0426893
	34										0.0276553	0.00983151	0.0163233	0.0165393	0.00909107	0.0446846	0.0172892	0.0262542	0.0263565	0.0175686	0.0214008	0.0284178	0.0510933	0.0255828	0.034622	0.0460764	0.0321958	0.0491515	0.0419395	0.0294196	0.0322936	0.028219
	33										0.0104699	0.0157289	0.0177718	0.00887837	0.0550628	0.0188487	0.0254389	0.0242752	0.0148838	0.0204464	0.0294236	0.0541328	0.0229036	0.0394242	0.0488001	0.0291462	0.0466565	0.0397698	0.030716	0.0317209	0.0261018	0.0147258
	32										0.00953144	0.0094997	0.00484112	0.0265615	0.00846176	0.0140584	0.0153565	0.00947815	0.0114055	0.0138188	0.0295688	0.0126788	0.0248168	0.0284195	0.0172411	0.0222322	0.0212494	0.0191522	0.018857	0.0162447	0.00860397	0.00967636
	31										0.0175465	0.00849245	0.0448273	0.0180169	0.0257359	0.0250356	0.0172463	0.0220374	0.0274314	0.0564274	0.021115	0.0367223	0.0478295	0.0297116	0.0445275	0.0346392	0.030789	0.0316385	0.026415	0.0156706	0.017705	0.0219455
	30										0.00561471	0.0306125	0.011943	0.0152907	0.0165867	0.0100769	0.0120895	0.0146905	0.029694	0.0122226	0.0220984	0.0287947	0.0173413	0.0247733	0.0226738	0.0166592	0.0202618	0.0151819	0.00886038	0.00863562	0.0120839	0.00757972
	29										0.0704381	0.0304852	0.0464447	0.0447289	0.0296862	0.0351519	0.0455767	0.0844345	0.0391626	0.0667374	0.0822622	0.0519029	0.072766	0.0680923	0.0548991	0.0536827	0.0443113	0.0304142	0.0280061	0.0342578	0.0212316	0.0307937
	28										0.0182571	0.0235743	0.0269804	0.0166495	0.0203455	0.0286623	0.0491784	0.0244689	0.0383015	0.048871	0.0313217	0.047284	0.04131	0.0322022	0.0316236	0.027186	0.0149381	0.0152238	0.0224265	0.012181	0.0164507	0.0110359
	27										0.0336238	0.0343437	0.0220479	0.0218983	0.0338439	0.0698623	0.0292505	0.0473977	0.0617778	0.0334529	0.0561765	0.0412648	0.0382359	0.0403614	0.0327454	0.0178546	0.019307	0.0236133	0.0164397	0.0215744	0.0165529	0.0106408
	26										0.0207311	0.0120296	0.0157102	0.0215801	0.0351202	0.0170225	0.028247	0.0342019	0.0203239	0.0306859	0.0258107	0.0222886	0.0218183	0.0178679	0.0112952	0.0121466	0.0161315	0.00908889	0.012391	0.00804207	0.00547758	0.00786061
	25										0.0155624	0.0177919	0.023829	0.0461726	0.0203518	0.033836	0.0467907	0.0235284	0.038964	0.0280346	0.0254429	0.0248829	0.02075	0.0113647	0.0124555	0.017277	0.0111481	0.0136319	0.0105306	0.00662407	0.0103854	0.005438
	24										0.00831784	0.0103986	0.0188235	0.00848685	0.0152732	0.0191988	0.0115748	0.0166677	0.0139723	0.0114554	0.011619	0.00911582	0.00584442	0.00570153	0.00809131	0.00461356	0.00660382	0.00438935	0.00352708	0.004071	0.00304053	2.75571e-05
	23										0.0215414	0.0400149	0.0189929	0.030363	0.0404212	0.0251595	0.0339069	0.0299392	0.0226606	0.022427	0.0220018	0.0123559	0.0123369	0.0150503	0.0102317	0.0130594	0.00944515	0.00668757	0.00860565	0.0052643	5.39134e-05	2.92e-05
	22										0.0277948	0.0119284	0.0178639	0.0271992	0.0156627	0.0213163	0.0189373	0.0159748	0.0159837	0.0130425	0.00775267	0.00827002	0.0103883	0.00627898	0.00806494	0.00562051	0.00378804	0.00572222	0.00344406	2.90686e-05	1.78685e-05	1.04049e-05
	21										0.00519454	0.0078116	0.0100115	0.00604109	0.00938354	0.00830943	0.00629602	0.0064563	0.00499763	0.00313253	0.00313944	0.00431641	0.00244367	0.00377448	0.00253873	0.00166803	0.00219105	0.00143746	1.38305e-05	6.39058e-06	4.15608e-06	0.0212406
	20										0.00524308	0.00703563	0.00424812	0.0069745	0.00571968	0.00382861	0.00453537	0.00337046	0.00217736	0.00233169	0.00298926	0.00191072	0.00250363	0.00173369	0.00109329	0.00153697	0.000721625	9.13311e-06	4.64368e-06	2.57353e-06	0.0144311	0.0144311
	19										0.00811071	0.00454708	0.00685418	0.00591633	0.0044328	0.00491446	0.00354685	0.00231584	0.00256209	0.00286996	0.00188443	0.00241059	0.00175075	0.00106289	0.00145691	0.000787739	9.23281e-06	5.98761e-06	2.87622e-06	0.0151603	0.0151603	0.0151603
	18										0.00411222	0.00692365	0.00576582	0.00400613	0.00440342	0.00375075	0.00187774	0.0019205	0.00262728	0.0016658	0.00230808	0.00166141	0.00118693	0.00160806	0.000935653	8.07557e-06	4.78192e-06	2.46919e-06	0.0134552	0.0134552	0.0134552	0.0134552
	17										0.0124066	0.012013	0.00850889	0.00919859	0.00654171	0.00382794	0.00408466	0.00528414	0.00352626	0.00466417	0.00300732	0.00227697	0.00319331	0.00162718	1.84883e-05	9.79824e-06	6.1624e-06	0.026252	0.026252	0.026252	0.026252	1.15431e-05
	16										0.0137142	0.0122247	0.0112633	0.00890573	0.00515511	0.00518107	0.00758016	0.00493096	0.00555032	0.00459928	0.00273482	0.00377553	0.00195609	1.73229e-05	9.97928e-06	5.9902e-06	0.0353932	0.0353932	0.0353932	0.0353932	1.19728e-05	0.0353932
	15										0.00493937	0.00521461	0.00405685	0.00222198	0.00254583	0.00322368	0.002111	0.00283762	0.00197996	0.00124149	0.0018248	0.00115084	7.99613e-06	4.80867e-06	2.67373e-06	0.0142716	0.0142716	0.0142716	0.0142716	5.52091e-06	0.0142716	0.0142716
	14										0.00488565	0.00369259	0.00228215	0.00219162	0.00283321	0.00178042	0.00262214	0.00165213	0.00113004	0.00141407	0.000909084	7.19203e-06	4.25843e-06	2.44835e-06	0.0126174	0.0126174	0.0126174	0.0126174	4.39096e-06	0.0126174	0.0126174	0.0126174
	13										0.00327405	0.00188782	0.00185133	0.00244958	0.00149626	0.00220006	0.00155479	0.00106073	0.00135794	0.000833972	5.58646e-06	3.37151e-06	2.20937e-06	0.0110644	0.0110644	0.0110644	0.0110644	4.21647e-06	0.0110644	0.0110644	0.0110644	0.0110644
	12										0.00240836	0.0023659	0.00349437	0.00209461	0.00275423	0.00189126	0.00119328	0.00186937	0.00103458	6.01945e-06	4.66263e-06	2.73798e-06	0.014183	0.014183	0.014183	0.014183	5.6178e-06	0.014183	0.014183	0.014183	0.014183	4.83945e-06
	11										0.00219268	0.00259069	0.00164017	0.00232452	0.00163735	0.00106409	0.001432	0.000817657	5.28543e-06	4.22225e-06	2.09851e-06	0.0115351	0.0115351	0.0115351	0.0115351	4.87851e-06	0.0115351	0.0115351	0.0115351	0.0115351	4.05285e-06	0.0115351
	10										0.00424581	0.00269625	0.00353918	0.00227611	0.00146219	0.00182739	0.00131935	6.84109e-06	5.31369e-06	3.47087e-06	0.0163584	0.0163584	0.0163584	0.0163584	7.08524e-06	0.0163584	0.0163584	0.0163584	0.0163584	6.27247e-06	0.0163584	0.0163584
	9										0.00191605	0.00274103	0.00160049	0.00124381	0.00165321	0.000813938	6.02186e-06	4.26812e-06	2.7875e-06	0.0122425	0.0122425	0.0122425	0.0122425	5.55579e-06	0.0122425	0.0122425	0.0122425	0.0122425	4.29404e-06	0.0122425	0.0122425	0.0122425
	8										0.00325556	0.00197973	0.00135783	0.00170464	0.000944713	6.13911e-06	5.08103e-06	3.48512e-06	0.0145027	0.0145027	0.0145027	0.0145027	5.80708e-06	0.0145027	0.0145027	0.0145027	0.0145027	5.12778e-06	0.0145027	0.0145027	0.0145027	0.0145027
	7										0.00271091	0.00192	0.00234536	0.00148584	7.69531e-06	5.54247e-06	3.6457e-06	0.0172511	0.0172511	0.0172511	0.0172511	6.84439e-06	0.0172511	0.0172511	0.0172511	0.0172511	6.10394e-06	0.0172511	0.0172511	0.0172511	0.0172511	6.17504e-06
	6										0.002134	0.0022921	0.00156836	7.95339e-06	6.20184e-06	3.77857e-06	0.0201825	0.0201825	0.0201825	0.0201825	7.47497e-06	0.0201825	0.0201825	0.0201825	0.0201825	6.24587e-06	0.0201825	0.0201825	0.0201825	0.0201825	6.6496e-06	0.0201825
	5										0.00221579	0.00120418	8.11793e-06	5.92672e-06	4.72857e-06	0.0176241	0.0176241	0.0176241	0.0176241	7.20718e-06	0.0176241	0.0176241	0.0176241	0.0176241	6.34892e-06	0.0176241	0.0176241	0.0176241	0.0176241	5.89713e-06	0.0176241	0.0176241
	4										0.0023482	1.15594e-05	9.3396e-06	7.3458e-06	0.0302965	0.0302965	0.0302965	0.0302965	1.16549e-05	0.0302965	0.0302965	0.0302965	0.0302965	1.09937e-05	0.0302965	0.0302965	0.0302965	0.0302965	1.07151e-05	0.0302965	0.0302965	0.0302965
	3										8.56176e-06	6.73397e-06	5.03274e-06	0.0172281	0.0172281	0.0172281	0.0172281	8.36611e-06	0.0172281	0.0172281	0.0172281	0.0172281	7.13723e-06	0.0172281	0.0172281	0.0172281	0.0172281	7.68706e-06	0.0172281	0.0172281	0.0172281	0.0172281
	2										1.07404e-05	7.11975e-06	0.0318912	0.0318912	0.0318912	0.0318912	1.39947e-05	0.0318912	0.0318912	0.0318912	0.0318912	1.30254e-05	0.0318912	0.0318912	0.0318912	0.0318912	1.28322e-05	0.0318912	0.0318912	0.0318912	0.0318912	1.19758e-05
	1										5.14914e-06	0.0181808	0.0181808	0.0181808	0.0181808	8.66809e-06	0.0181808	0.0181808	0.0181808	0.0181808	6.93382e-06	0.0181808	0.0181808	0.0181808	0.0181808	6.86298e-06	0.0181808	0.0181808	0.0181808	0.0181808	6.23265e-06	0.0181808
	0										0.0204637	0.0204637	0.0204637	0.0204637	1.25825e-05	0.0204637	0.0204637	0.0204637	0.0204637	1.16361e-05	0.0204637	0.0204637	0.0204637	0.0204637	1.12095e-05	0.0204637	0.0204637	0.0204637	0.0204637	1.11306e-05	0.0204637	0.0204637

## Sheet: Melanoma
Melanoma of the Skin
Rows are ages 84 backwards to 0 by 1 year intervals
Columns are years from 2010 to 2040 in 1 year intervals
Rate of Cancer		Year
		2010	2011	2012	2013	2014	2015	2016	2017	2018	2019	2020	2021	2022	2023	2024	2025	2026	2027	2028	2029	2030	2031	2032	2033	2034	2035	2036	2037	2038	2039	2040
Age	84	0.047204	0.547816	1.22188e-06	0.7437	1.41086	1.39529	0.293134	1.39951	1.02887	0.824037	0.643346	2.09685	1.86169	1.35653	1.84216	0.59018	1.03321	1.03734	1.27382	0.621751	0.736854	0.588376	0.716902	4.73985e-07	0.269566	0.185636	0.192317	0.262563	0.176235	0.444777	0.441066
	83	1.70907	1.91436e-06	1.43416	3.10661	2.98427	0.997329	1.64384	2.52274	1.90061	1.48385	4.8363	4.29392	3.12878	4.24887	1.36123	2.38307	2.3926	2.93801	1.43405	1.69953	1.35707	1.65351	1.09323e-06	0.621745	0.428164	0.443572	0.605592	0.40648	1.02586	1.0173	1.15129
	82	2.18384e-06	0.821612	2.19059	2.40278	0.779984	2.04506	1.0835	1.70403	1.25144	4.07881	3.62138	2.63873	3.58338	1.14802	2.00982	2.01785	2.47784	1.20944	1.43334	1.14452	1.39453	9.22001e-07	0.524363	0.361102	0.374097	0.510741	0.342815	0.865184	0.857967	0.970969	0.639417
	81	0.623504	0.834838	1.1271	0.417768	1.06396	0.896705	0.486865	0.746396	2.28837	2.03174	1.48043	2.01042	0.644088	1.12759	1.1321	1.39017	0.678543	0.80416	0.642119	0.782385	5.17279e-07	0.294189	0.202593	0.209883	0.286546	0.192333	0.485403	0.481354	0.544752	0.358739	0.385904
	80	1.30674	0.885969	0.404201	1.17541	0.962243	0.831077	0.43986	2.81513	2.35112	1.71315	2.32646	0.745337	1.30484	1.31006	1.6087	0.785208	0.930572	0.743059	0.905374	5.98595e-07	0.340435	0.23444	0.242877	0.33159	0.222567	0.561707	0.557021	0.630386	0.415132	0.446568	0.218689
	79	1.40859	0.322725	1.15513	1.07976	0.905848	0.762651	1.68509	2.93782	2.01364	2.73452	0.876071	1.53371	1.53985	1.89087	0.922936	1.0938	0.873393	1.06418	7.0359e-07	0.400148	0.275561	0.285478	0.389752	0.261606	0.660232	0.654724	0.740957	0.487947	0.524897	0.257047	0.256247
	78	0.665688	1.19657	1.37671	1.31878	1.07848	3.7906	2.28151	3.26443	4.17005	1.33598	2.33886	2.34821	2.88351	1.40744	1.668	1.33189	1.62283	1.07295e-06	0.610211	0.420221	0.435344	0.594358	0.39894	1.00683	0.998432	1.12993	0.744102	0.800449	0.391988	0.390767	0.183711
	77	0.982534	0.5677	0.669353	0.625027	2.13385	2.04305	1.00919	2.69113	0.811014	1.41982	1.4255	1.75046	0.854399	1.01257	0.808536	0.985154	6.51342e-07	0.370433	0.255098	0.264278	0.360809	0.242179	0.611204	0.606105	0.685935	0.451712	0.485918	0.237959	0.237218	0.111523	0.173187
	76	0.662722	0.392407	0.451011	1.75814	1.63508	1.28479	1.18279	0.744092	1.22537	1.23027	1.51072	0.737385	0.873896	0.697803	0.850232	5.62137e-07	0.319701	0.220161	0.228084	0.311395	0.209012	0.527497	0.523096	0.591993	0.389848	0.41937	0.205369	0.20473	0.0962497	0.149469	0.114157
	75	0.378317	0.218361	1.04773	1.11259	0.84918	1.24357	0.270087	0.928478	0.876881	1.07678	0.525575	0.622873	0.497362	0.606007	4.00666e-07	0.227868	0.156921	0.162568	0.221948	0.148974	0.375976	0.372839	0.421946	0.277866	0.298908	0.146378	0.145922	0.0686024	0.106534	0.0813662	0.0340483
	74	0.484595	1.16768	1.52621	1.33009	1.89201	0.653663	0.775772	1.52943	1.76665	0.862303	1.02194	0.816015	0.994267	6.57367e-07	0.37386	0.257458	0.266723	0.364147	0.244419	0.616858	0.611712	0.69228	0.455891	0.490413	0.24016	0.239413	0.112555	0.174789	0.133496	0.0558625	0.0739176
	73	1.81004	1.18809	1.27445	2.06999	0.694656	1.31144	0.892596	2.1523	0.988207	1.17115	0.935161	1.13944	7.53348e-07	0.428447	0.295049	0.305667	0.417316	0.280107	0.706925	0.701027	0.793359	0.522455	0.562018	0.275226	0.274369	0.128989	0.20031	0.152988	0.0640189	0.0847102	0.0965136
	72	1.53187	0.82521	1.64974	0.632148	1.15922	1.25509	1.0448	1.00139	1.11636	0.891413	1.08613	7.18106e-07	0.408404	0.281247	0.291368	0.397794	0.267003	0.673854	0.668233	0.756245	0.498014	0.535727	0.262351	0.261534	0.122955	0.19094	0.145831	0.0610241	0.0807474	0.0919987	0.0957334
	71	1.64881	1.65536	0.780731	1.63475	1.71921	2.2766	0.753305	1.75307	1.31676	1.6044	1.06076e-06	0.603279	0.415447	0.430398	0.587606	0.394408	0.995393	0.987089	1.1171	0.735648	0.791356	0.387535	0.386328	0.181624	0.282049	0.215416	0.0901425	0.119277	0.135897	0.141414	0.116868
	70	1.12015	0.265311	0.683774	0.821091	1.05614	0.555907	0.446624	0.70029	0.802635	5.30668e-07	0.301803	0.207837	0.215316	0.293963	0.197311	0.497967	0.493813	0.558852	0.368024	0.395893	0.193873	0.193269	0.0908616	0.141101	0.107767	0.0450958	0.059671	0.0679855	0.0707454	0.0584655	0.0807589
	69	0.47711	0.617512	0.912704	1.34048	0.685352	0.875894	0.474132	1.1344	7.05518e-07	0.401244	0.276316	0.28626	0.39082	0.262323	0.662042	0.656519	0.742988	0.489284	0.526335	0.257752	0.256949	0.120799	0.187593	0.143275	0.0599543	0.0793319	0.0903859	0.0940552	0.0777293	0.107368	0.145028
	68	1.00185	0.743631	1.34429	0.784783	0.974223	0.838889	0.692921	8.99604e-07	0.481269	0.331426	0.343353	0.468766	0.314641	0.794081	0.787456	0.891171	0.586868	0.631309	0.309158	0.308196	0.144892	0.225006	0.17185	0.0719117	0.095154	0.108413	0.112814	0.0932318	0.128782	0.173953	0.206659
	67	1.37772	1.25074	0.89873	1.27391	1.06551	1.40002	6.27501e-07	0.700774	0.453954	0.47029	0.642069	0.430964	1.08765	1.07858	1.22064	0.803833	0.864704	0.423454	0.422136	0.198459	0.308191	0.235382	0.0984975	0.130333	0.148493	0.154521	0.1277	0.176393	0.238263	0.283061	0.189509
	66	1.26724	0.457289	0.797825	0.761951	0.972469	6.93351e-07	0.267318	0.361484	0.352273	0.480945	0.322816	0.814712	0.807915	0.914325	0.602115	0.647711	0.31719	0.316203	0.148656	0.230852	0.176314	0.0737801	0.0976262	0.111229	0.115745	0.095654	0.132128	0.178472	0.212028	0.141953	0.22838
	65	0.611561	0.535829	0.629871	0.917914	6.35698e-07	0.389874	0.182011	0.370266	0.475517	0.319172	0.805516	0.798796	0.904005	0.595319	0.6404	0.31361	0.312634	0.146978	0.228247	0.174324	0.0729473	0.0965243	0.109974	0.114438	0.0945744	0.130636	0.176458	0.209635	0.14035	0.225803	0.120275
	64	1.13816	0.67189	1.20519	9.53027e-07	0.567741	0.421619	0.296107	0.793831	0.501214	1.26495	1.25439	1.41961	0.934863	1.00566	0.49248	0.490947	0.230809	0.358429	0.273751	0.114553	0.151578	0.172698	0.179709	0.148515	0.205146	0.277102	0.329202	0.2204	0.354591	0.188874	1.09514
	63	0.649135	0.584738	5.69138e-07	0.387137	0.279258	0.311985	0.288751	0.38058	0.903506	0.895969	1.01398	0.667739	0.718304	0.35176	0.350665	0.164858	0.256013	0.195531	0.0818213	0.108266	0.123352	0.12836	0.106079	0.146528	0.197924	0.235137	0.157424	0.253271	0.134906	0.782217	0.47314
	62	0.335471	1.63977e-07	0.137289	0.113078	0.122709	0.180661	0.0822051	0.40739	0.380022	0.430074	0.283219	0.304666	0.149198	0.148733	0.069924	0.108587	0.0829336	0.0347042	0.0459208	0.0523193	0.0544432	0.0449931	0.0621494	0.0839486	0.0997325	0.0667707	0.107424	0.05722	0.331774	0.200681	0.0695839
	61	1.65123e-07	0.0694273	0.070385	0.0872128	0.124721	0.0902759	0.154453	0.30076	0.320178	0.210848	0.226815	0.111073	0.110728	0.0520564	0.0808397	0.0617417	0.0258363	0.0341867	0.0389502	0.0405314	0.0334961	0.0462684	0.0624973	0.0742479	0.0497089	0.0799741	0.0425986	0.246996	0.149401	0.0518032	0.0564979
	60	0.26517	0.135003	0.205897	0.336211	0.236382	0.643334	0.432487	0.961105	0.595369	0.640453	0.313636	0.31266	0.146991	0.228266	0.174339	0.0729534	0.0965323	0.109983	0.114448	0.0945822	0.130647	0.176472	0.209653	0.140362	0.225821	0.120285	0.697439	0.421861	0.146276	0.159532	0.431728
	59	0.130603	0.10003	0.201047	0.1614	0.426674	0.456279	0.350058	0.45267	0.458057	0.224315	0.223617	0.105129	0.163257	0.124688	0.0521768	0.0690406	0.0786607	0.0818539	0.0676459	0.0934399	0.126214	0.149945	0.100388	0.161509	0.0860286	0.498814	0.301718	0.104617	0.114098	0.308775	0.0826789
	58	0.0947513	0.0956362	0.0945003	0.285252	0.296302	0.361611	0.161434	0.341004	0.157085	0.156596	0.0736204	0.114327	0.0873177	0.0365387	0.0483483	0.0550851	0.0573213	0.0473716	0.0654347	0.0883863	0.105005	0.0703004	0.113103	0.0602448	0.349313	0.211289	0.0732623	0.0799017	0.216231	0.057899	0.0510671
	57	0.282301	0.140085	0.520467	0.617307	0.731778	0.519674	0.378972	0.364426	0.341736	0.16066	0.249494	0.190552	0.0797378	0.105509	0.120211	0.125091	0.103378	0.142797	0.192884	0.22915	0.153415	0.246822	0.131471	0.762299	0.461092	0.159879	0.174368	0.471878	0.126352	0.111443	0.229402
	56	0.215908	0.402846	0.588102	0.796038	0.549107	0.636987	0.211468	0.413955	0.183066	0.284287	0.217126	0.0908578	0.120224	0.136975	0.142536	0.117795	0.162711	0.219783	0.261106	0.17481	0.281243	0.149806	0.868607	0.525395	0.182175	0.198685	0.537684	0.143973	0.126984	0.261393	0.531354
	55	0.602261	0.441538	0.735622	0.579402	0.652867	0.344776	0.233001	0.215099	0.314213	0.239982	0.100422	0.132879	0.151394	0.15754	0.130195	0.179839	0.242919	0.288592	0.193212	0.310849	0.165575	0.960042	0.580701	0.201352	0.2196	0.594285	0.159128	0.140351	0.288909	0.587288	0.519949
	54	0.607382	0.508181	0.492662	0.633864	0.325147	0.349541	0.111401	0.339706	0.244058	0.102128	0.135136	0.153966	0.160216	0.132406	0.182894	0.247045	0.293494	0.196494	0.316129	0.168388	0.97635	0.590565	0.204772	0.22333	0.604379	0.161831	0.142735	0.293817	0.597264	0.528781	0.343271
	53	0.236788	0.115282	0.182563	0.10693	0.111657	0.0566081	0.0595941	0.0893758	0.0351809	0.0465516	0.053038	0.0551911	0.0456112	0.0630031	0.0851018	0.101103	0.067688	0.1089	0.058006	0.336332	0.203437	0.0705398	0.0769325	0.208196	0.0557474	0.0491694	0.101214	0.205745	0.182154	0.11825	0.028585
	52	1.2113	0.963332	0.694491	0.828053	0.407774	0.682878	0.353567	0.290526	0.361617	0.412004	0.42873	0.354312	0.489414	0.661079	0.785373	0.525806	0.845943	0.450596	2.61266	1.58032	0.547959	0.597618	1.61729	0.433051	0.381952	0.786237	1.59825	1.41499	0.918575	0.222051	0.530283
	51	0.678378	0.245602	0.360437	0.202672	0.329676	0.271528	0.0770264	0.200138	0.214496	0.223203	0.18446	0.254796	0.344168	0.408878	0.273743	0.440411	0.234587	1.36019	0.822739	0.285276	0.311129	0.841984	0.225453	0.19885	0.409327	0.832072	0.736665	0.478225	0.115603	0.276074	0.0952536
	50	0.186809	0.137678	0.095287	0.176982	0.141588	0.0638927	0.057313	0.128224	0.125513	0.103726	0.143278	0.193534	0.229922	0.153932	0.247654	0.131914	0.764867	0.462646	0.160417	0.174955	0.473468	0.126778	0.111818	0.230174	0.467894	0.414244	0.268917	0.0650064	0.155243	0.0535633	0.0438401
	49	0.0343158	0.0119271	0.0272669	0.0249078	0.0109177	0.0155787	0.0120326	0.0245868	0.0191135	0.0264017	0.0356622	0.0423673	0.0283649	0.0456348	0.0243076	0.140941	0.0852511	0.0295599	0.0322388	0.0872452	0.0233611	0.0206046	0.0424139	0.0862181	0.0763322	0.049553	0.0119786	0.0286064	0.00987004	0.00807836	0.0340517
	48	0.0752182	0.0863565	0.0970958	0.0485957	0.0673549	0.0827551	0.0583782	0.0947362	0.123096	0.166272	0.197534	0.132249	0.212768	0.113332	0.657126	0.397476	0.137821	0.150311	0.406774	0.108919	0.0960672	0.197752	0.401985	0.355893	0.231037	0.0558494	0.133375	0.0460183	0.0376647	0.158763	0.0678912
	47	0.393477	0.222175	0.136867	0.216606	0.258504	0.290083	0.162517	0.440811	0.5601	0.665409	0.44549	0.716726	0.381768	2.21358	1.33893	0.464259	0.506333	1.37025	0.366903	0.323609	0.666141	1.35412	1.19885	0.778264	0.188133	0.449283	0.155016	0.126876	0.534805	0.228697	0.242031
	46	0.248997	0.0770314	0.150054	0.204478	0.22288	0.198631	0.185999	0.493345	0.551328	0.369113	0.593847	0.316316	1.83407	1.10938	0.384664	0.419525	1.13533	0.303999	0.268128	0.551934	1.12196	0.993314	0.644835	0.155879	0.372256	0.128439	0.105124	0.443116	0.189488	0.200536	0.560346
	45	0.0551905	0.0539899	0.0905561	0.112706	0.0975644	0.14533	0.133078	0.31045	0.195514	0.314552	0.167548	0.971481	0.58762	0.203751	0.222216	0.601365	0.161024	0.142024	0.292351	0.594286	0.526144	0.341559	0.0825666	0.197179	0.0680324	0.0556826	0.234712	0.100369	0.106221	0.296807	0.0981224
	44	0.0755111	0.063604	0.0974358	0.0963089	0.139348	0.202979	0.163474	0.214912	0.325246	0.173244	1.00451	0.607597	0.210678	0.229771	0.62181	0.166498	0.146852	0.30229	0.614489	0.544031	0.353171	0.0853735	0.203882	0.0703453	0.0575756	0.242691	0.103781	0.109832	0.306898	0.101458	0.0370087
	43	0.0453611	0.0348969	0.0424562	0.0701419	0.0992426	0.127143	0.0577056	0.182304	0.0913436	0.529631	0.320358	0.111081	0.121148	0.327852	0.087787	0.0774284	0.159384	0.323992	0.286843	0.186211	0.0450136	0.107498	0.0370899	0.030357	0.12796	0.0547191	0.0579095	0.161813	0.0534943	0.019513	0.15073
	42	0.0579157	0.0353851	0.0719552	0.116248	0.144661	0.104442	0.113911	0.119144	0.649837	0.393067	0.136292	0.148643	0.402262	0.107711	0.0950016	0.195558	0.397526	0.351945	0.228474	0.0552299	0.131895	0.0455078	0.0372469	0.157002	0.0671382	0.0710527	0.198538	0.0656355	0.0239417	0.18494	0.398118
	41	0.00917636	0.00937093	0.0186342	0.0264777	0.0185684	0.0322153	0.0116327	0.132447	0.0753597	0.0261302	0.0284982	0.0771224	0.0206506	0.0182139	0.0374928	0.0762145	0.0674756	0.0438035	0.0105888	0.0252873	0.00872485	0.00714105	0.0301008	0.0128719	0.0136224	0.0380642	0.0125838	0.00459015	0.0354571	0.0763279	0.033184
	40	0.0809481	0.080836	0.141377	0.113207	0.190781	0.109586	0.430748	0.511621	0.166874	0.181997	0.492523	0.13188	0.116318	0.239438	0.486724	0.430915	0.27974	0.0676226	0.161491	0.055719	0.0456045	0.192231	0.0822029	0.0869957	0.243087	0.080363	0.0293138	0.226438	0.487449	0.211921	0.239413
	39	0.0862044	0.0757136	0.0746234	0.143594	0.0801173	0.50095	0.205415	0.139861	0.143486	0.388304	0.103974	0.0917053	0.188773	0.383733	0.339733	0.220546	0.0533136	0.127319	0.0439288	0.0359545	0.151555	0.0648086	0.0685873	0.19165	0.0633581	0.023111	0.178523	0.384304	0.167078	0.188753	0.177137
	38	0.0649756	0.0321604	0.0761708	0.0485267	0.294727	0.192245	0.045189	0.0967767	0.24636	0.0659663	0.0581824	0.119767	0.243459	0.215544	0.139926	0.0338248	0.0807776	0.0278707	0.0228114	0.0961538	0.0411179	0.0435153	0.121592	0.0401976	0.0146628	0.113264	0.243822	0.106003	0.119754	0.112384	0.138934
	37	0.0242242	0.0288129	0.0225935	0.156684	0.0992732	0.03712	0.0274447	0.145842	0.0367343	0.0323998	0.066694	0.135574	0.120029	0.0779197	0.0188359	0.0449822	0.0155202	0.0127028	0.0535447	0.0228971	0.0242321	0.0677104	0.0223846	0.00816519	0.0630728	0.135776	0.0590292	0.0666869	0.0625829	0.0773674	0.0635496
	36	0.0193203	0.0076082	0.0649425	0.0469827	0.0170642	0.0200693	0.0368189	0.0193591	0.0160617	0.0330625	0.0672088	0.0595025	0.0386276	0.0093376	0.0222993	0.0076939	0.00629724	0.026544	0.0113509	0.0120127	0.0335664	0.0110968	0.00404777	0.0312674	0.0673088	0.0292629	0.033059	0.0310246	0.0383537	0.0315038	0.0302459
[truncated: 210 more rows]

## Sheet: Ovary
Ovary
Rows are ages 84 backwards to 0 by 1 year intervals
Columns are years from 2010 to 2040 in 1 year intervals
Rate of Cancer		Year
[truncated: 260 more rows]

## Sheet: Breast
B
Rows are ages 84 backwards to 0 by 1 year intervals
[truncated: 262 more rows]

## Sheet: Uteri
Corpus Uteri
[truncated: 263 more rows]

[truncated: 4 more sheets: Prostate, Urine, Kidney, All]
