# Supplementary material for: Future trends in incidence and long-term survival of metastatic cancer in the United States
Source: Commun Med (Lond). 2023 May 27;3:76. doi: 10.1038/s43856-023-00304-x (PMC10224927; doi:10.1038/s43856-023-00304-x)
Supplement: Supplementary file 10 — Supplementary Data 9 [file 43856_2023_304_MOESM10_ESM.txt]

1983	Lip	0305	Dead
1982	Lip	0199	Dead
1982	Lip	0036	Dead
1982	Lip	0212	Alive
1998	Lip	0001	Dead
1993	Lip	0050	Dead
2009	Lip	0013	Dead
2012	Lip	0075	Alive
2007	Lip	0029	Dead
2015	Lip	0046	Alive
2004	Lip	0168	Dead
2002	Lip	0023	Dead
2003	Lip	0005	Dead
2003	Lip	0001	Dead
2006	Lip	0019	Dead
1992	Lip	0077	Dead
1992	Lip	0251	Dead
1998	Lip	0036	Dead
1985	Lip	0127	Dead
1983	Lip	0004	Dead
1990	Lip	0081	Dead
2000	Lip	0000	Dead
1995	Lip	0189	Dead
2009	Lip	0113	Alive
2006	Lip	0153	Alive
2004	Lip	0172	Alive
1982	Lip	0052	Dead
1976	Lip	0006	Dead
1976	Lip	0067	Dead
1975	Lip	0038	Dead
1976	Lip	0005	Dead
1978	Lip	0006	Dead
1978	Lip	0141	Dead
1979	Lip	0013	Dead
1980	Lip	0020	Dead
1990	Lip	0016	Dead
2007	Lip	0010	Dead
2006	Lip	0014	Dead
2005	Lip	0024	Alive
2010	Lip	0013	Dead
2012	Lip	0079	Alive
2016	Lip	0035	Alive
2014	Lip	0050	Alive
2009	Lip	0055	Dead
2006	Lip	0030	Dead
1986	Lip	0394	Alive
1983	Lip	0008	Dead
1982	Lip	0000	Dead
1980	Lip	0004	Dead
2001	Lip	0017	Dead
1999	Lip	0014	Dead
2009	Lip	0023	Dead
2003	Lip	0004	Dead
1996	Lip	0007	Dead
2012	Lip	0008	Dead
1988	Lip	0010	Dead
1990	Lip	0294	Dead
2008	Lip	0130	Alive
1989	Lip	0357	Alive
2001	Lip	0012	Dead
2016	Lip	0022	Alive
1991	Lip	0018	Dead
1995	Lip	0036	Dead
2002	Lip	0007	Dead
2001	Lip	0007	Dead
1996	Lip	0275	Alive
2010	Lip	0013	Dead
2011	Lip	0002	Dead
2011	Lip	0003	Dead
2013	Lip	0026	Dead
1982	Lip	0178	Dead
1978	Lip	0101	Dead
2015	Lip	0007	Dead
2017	Lip	0002	Dead
2016	Lip	0029	Alive
1977	Lip	0213	Dead
2015	Lip	0022	Dead
2014	Lip	0006	Dead
1990	Lip	0010	Dead
1981	Lip	0035	Dead
2005	Lip	0158	Alive
2008	Lip	0026	Dead
2001	Lip	0002	Dead
2004	Lip	0171	Alive
2004	Lip	0049	Dead
1996	Lip	0012	Dead
2011	Lip	0005	Dead
2000	Lip	0009	Dead
2005	Lip	0160	Alive
1983	Lip	0033	Dead
1990	Lip	0003	Dead
1984	Lip	0231	Dead
1994	Lip	0024	Dead
1999	Lip	0000	Dead
1990	Lip	0155	Dead
1989	Lip	0234	Dead
1991	Lip	0192	Dead
2018	Lip	0007	Alive
1990	Lip	0187	Dead
1992	Lip	0014	Dead
1986	Lip	0204	Dead
1988	Lip	0009	Dead
1992	Lip	0011	Dead
1983	Lip	0003	Dead
1982	Lip	0072	Dead
1983	Tongue	0007	Dead
1984	Tongue	0004	Dead
1985	Tongue	0017	Dead
1983	Tongue	0117	Dead
1993	Tongue	0028	Dead
1983	Tongue	0002	Dead
1987	Tongue	0012	Dead
1983	Tongue	0009	Dead
1983	Tongue	0006	Dead
1983	Tongue	0000	Dead
1992	Tongue	0011	Dead
1991	Tongue	0008	Dead
1992	Tongue	0104	Dead
1991	Tongue	0008	Dead
1992	Tongue	0015	Dead
1992	Tongue	0019	Dead
1990	Tongue	0008	Dead
1990	Tongue	0007	Dead
1997	Tongue	0033	Dead
1989	Tongue	0007	Dead
1998	Tongue	0005	Dead
1989	Tongue	0010	Dead
1989	Tongue	0000	Dead
1988	Tongue	0009	Dead
1986	Tongue	0033	Dead
1999	Tongue	0000	Dead
1988	Tongue	0126	Dead
2002	Tongue	0014	Dead
1976	Tongue	0005	Dead
1978	Tongue	0008	Dead
1975	Tongue	0024	Dead
1976	Tongue	0000	Dead
1982	Tongue	0003	Dead
1976	Tongue	0001	Dead
1978	Tongue	0001	Dead
1977	Tongue	0082	Dead
2011	Tongue	0091	Alive
1991	Tongue	0010	Dead
1977	Tongue	0007	Dead
2018	Tongue	0002	Dead
2018	Tongue	0002	Alive
2018	Tongue	0003	Alive
2018	Tongue	0002	Dead
2018	Tongue	0011	Alive
2018	Tongue	0004	Alive
2018	Tongue	0001	Alive
2018	Tongue	0000	Dead
2018	Tongue	0009	Alive
2018	Tongue	0011	Alive
2018	Tongue	0007	Alive
2018	Tongue	0004	Alive
2018	Tongue	0010	Alive
2018	Tongue	0011	Alive
1981	Tongue	0073	Dead
1983	Tongue	0033	Dead
1979	Tongue	0042	Dead
1987	Tongue	0003	Dead
1980	Tongue	0003	Dead
2000	Tongue	0047	Dead
2017	Tongue	0016	Alive
2017	Tongue	0003	Dead
2017	Tongue	0016	Alive
2017	Tongue	0012	Dead
2017	Tongue	0012	Alive
2017	Tongue	0012	Dead
2015	Tongue	0015	Dead
2017	Tongue	0013	Alive
2017	Tongue	0013	Alive
2017	Tongue	Unknown	Dead
2017	Tongue	0016	Alive
2017	Tongue	0018	Alive
2016	Tongue	0002	Dead
2017	Tongue	0018	Alive
2017	Tongue	0003	Dead
2016	Tongue	0011	Dead
2016	Tongue	0005	Dead
2017	Tongue	0000	Dead
2017	Tongue	0000	Dead
2016	Tongue	0026	Alive
2016	Tongue	0031	Alive
2016	Tongue	0004	Dead
2016	Tongue	0003	Dead
2016	Tongue	0028	Alive
2018	Tongue	0006	Alive
2017	Tongue	0015	Alive
2018	Tongue	0011	Alive
2017	Tongue	0015	Dead
2018	Tongue	0011	Alive
2018	Tongue	0009	Alive
2017	Tongue	0007	Dead
2017	Tongue	0013	Alive
2017	Tongue	0013	Alive
2017	Tongue	0016	Alive
2017	Tongue	0013	Alive
2017	Tongue	0013	Alive
2017	Tongue	0003	Dead
2017	Tongue	0006	Dead
2017	Tongue	0017	Alive
2016	Tongue	0024	Alive
2016	Tongue	0026	Alive
2016	Tongue	0021	Dead
2016	Tongue	0023	Dead
2016	Tongue	0002	Dead
2015	Tongue	0036	Alive
2017	Tongue	0018	Alive
2016	Tongue	0001	Dead
2016	Tongue	0012	Dead
2016	Tongue	0009	Dead
2016	Tongue	0032	Alive
2016	Tongue	0032	Alive
2016	Tongue	0006	Dead
2016	Tongue	0001	Dead
2016	Tongue	0031	Alive
2016	Tongue	0007	Dead
2016	Tongue	0028	Dead
2016	Tongue	0033	Alive
2015	Tongue	0012	Dead
2015	Tongue	0001	Dead
2016	Tongue	0022	Dead
2015	Tongue	0031	Dead
2015	Tongue	0037	Alive
2016	Tongue	0019	Dead
2015	Tongue	0006	Dead
2015	Tongue	0042	Alive
2015	Tongue	0031	Dead
2015	Tongue	0044	Alive
2015	Tongue	0045	Alive
2014	Tongue	0007	Dead
2014	Tongue	0051	Alive
2014	Tongue	0010	Dead
2014	Tongue	0054	Alive
2014	Tongue	0056	Alive
2013	Tongue	0045	Dead
2014	Tongue	0009	Dead
2014	Tongue	0050	Dead
2013	Tongue	0034	Dead
2013	Tongue	0069	Alive
2015	Tongue	0045	Alive
2014	Tongue	0052	Alive
2015	Tongue	0044	Alive
2014	Tongue	0018	Dead
2014	Tongue	0054	Alive
2014	Tongue	0006	Dead
2014	Tongue	0033	Dead
2017	Tongue	0012	Dead
2015	Tongue	0047	Alive
2015	Tongue	0038	Alive
2015	Tongue	0006	Dead
2015	Tongue	0023	Dead
2015	Tongue	0015	Dead
2015	Tongue	0000	Dead
2005	Tongue	0091	Dead
2005	Tongue	0006	Dead
2004	Tongue	0084	Dead
2005	Tongue	0166	Alive
2005	Tongue	0161	Alive
2005	Tongue	0004	Dead
2005	Tongue	0056	Dead
2005	Tongue	0167	Alive
2005	Tongue	0002	Dead
2005	Tongue	0001	Dead
2005	Tongue	0005	Dead
2004	Tongue	0172	Alive
2003	Tongue	0021	Dead
2004	Tongue	0174	Dead
2004	Tongue	0045	Dead
2003	Tongue	0108	Dead
2004	Tongue	0168	Dead
2004	Tongue	0010	Dead
2004	Tongue	0018	Dead
2004	Tongue	0019	Dead
2005	Tongue	0005	Dead
2003	Tongue	0024	Dead
2008	Tongue	0000	Dead
2003	Tongue	0012	Dead
2003	Tongue	0023	Dead
2003	Tongue	0104	Dead
2002	Tongue	0027	Dead
2003	Tongue	0016	Dead
2004	Tongue	0024	Dead
2004	Tongue	0124	Dead
2004	Tongue	0173	Alive
2004	Tongue	0029	Dead
2004	Tongue	0042	Dead
2003	Tongue	0182	Alive
2004	Tongue	0041	Dead
2004	Tongue	0171	Alive
2004	Tongue	0171	Alive
2004	Tongue	0157	Dead
2004	Tongue	0171	Alive
2004	Tongue	0008	Dead
2004	Tongue	0015	Dead
2004	Tongue	0068	Dead
2004	Tongue	0064	Dead
2000	Tongue	0223	Alive
2016	Tongue	0000	Dead
1999	Tongue	0002	Dead
2001	Tongue	0001	Dead
2014	Tongue	0023	Dead
1999	Tongue	0001	Dead
2000	Tongue	0225	Alive
1999	Tongue	0035	Dead
1998	Tongue	0006	Dead
2011	Tongue	0005	Dead
1999	Tongue	0010	Dead
1999	Tongue	0003	Dead
1998	Tongue	0050	Dead
1998	Tongue	0020	Dead
1998	Tongue	0025	Dead
1998	Tongue	0024	Dead
1998	Tongue	0006	Dead
2010	Tongue	0103	Alive
2016	Tongue	0012	Dead
1997	Tongue	0002	Dead
2007	Tongue	0008	Dead
1999	Tongue	0072	Dead
1998	Tongue	0058	Dead
1997	Tongue	0198	Dead
1998	Tongue	0014	Dead
1999	Tongue	0025	Dead
2016	Tongue	0011	Dead
1999	Tongue	0022	Dead
1995	Tongue	0009	Dead
2016	Tongue	0027	Dead
2009	Tongue	0108	Alive
1995	Tongue	0004	Dead
1996	Tongue	0001	Dead
1996	Tongue	0130	Dead
1995	Tongue	0088	Dead
1995	Tongue	0014	Dead
1995	Tongue	0015	Dead
2008	Tongue	0009	Dead
1995	Tongue	0222	Dead
1997	Tongue	0053	Dead
2009	Tongue	0114	Alive
1995	Tongue	0021	Dead
2009	Tongue	0010	Dead
1996	Tongue	0005	Dead
2008	Tongue	0005	Dead
2008	Tongue	0008	Dead
2015	Tongue	0042	Alive
1997	Tongue	0063	Dead
2006	Tongue	0010	Dead
2016	Tongue	0026	Alive
2005	Tongue	0010	Dead
2000	Tongue	0005	Dead
2008	Tongue	0010	Dead
2002	Tongue	0013	Dead
2012	Tongue	0077	Alive
2001	Tongue	0204	Alive
2002	Tongue	0203	Alive
2001	Tongue	0013	Dead
2004	Tongue	0002	Dead
2001	Tongue	0164	Dead
2001	Tongue	0157	Dead
2001	Tongue	0071	Dead
2001	Tongue	0024	Dead
2001	Tongue	0213	Alive
2005	Tongue	0011	Dead
2002	Tongue	0003	Dead
2002	Tongue	0012	Dead
2016	Tongue	0032	Dead
2014	Tongue	0052	Alive
2012	Tongue	0075	Alive
2012	Tongue	0081	Alive
2012	Tongue	0078	Alive
2012	Tongue	0006	Dead
2012	Tongue	0081	Alive
2012	Tongue	0005	Dead
2013	Tongue	0070	Alive
2012	Tongue	0082	Alive
2012	Tongue	0019	Dead
2013	Tongue	0057	Dead
2013	Tongue	0071	Alive
2012	Tongue	0014	Dead
2012	Tongue	0080	Alive
2012	Tongue	0010	Dead
2017	Tongue	0023	Alive
2013	Tongue	0002	Dead
2013	Tongue	0026	Dead
2012	Tongue	0019	Dead
2012	Tongue	0075	Alive
2013	Tongue	0065	Alive
2013	Tongue	0006	Dead
2012	Tongue	0010	Dead
2013	Tongue	0004	Dead
2013	Tongue	0002	Dead
2013	Tongue	0036	Dead
2013	Tongue	0067	Alive
2014	Tongue	0015	Dead
2013	Tongue	0000	Dead
2013	Tongue	0039	Dead
2014	Tongue	0004	Dead
2013	Tongue	0005	Dead
2014	Tongue	0057	Alive
2015	Tongue	0006	Dead
2013	Tongue	0036	Dead
2007	Tongue	0133	Alive
2007	Tongue	0140	Alive
2007	Tongue	0120	Dead
2007	Tongue	0134	Alive
2007	Tongue	0022	Dead
2007	Tongue	0006	Dead
2007	Tongue	0140	Alive
2006	Tongue	0152	Alive
2005	Tongue	0157	Dead
2006	Tongue	0010	Dead
2006	Tongue	0029	Dead
2012	Tongue	0005	Dead
2005	Tongue	0033	Dead
2012	Tongue	0055	Dead
2005	Tongue	0011	Dead
2014	Tongue	0007	Dead
2005	Tongue	0074	Dead
2006	Tongue	0131	Dead
2006	Tongue	0034	Dead
2006	Tongue	0083	Dead
2006	Tongue	0081	Dead
2006	Tongue	0149	Alive
2006	Tongue	0020	Dead
2006	Tongue	0148	Alive
2006	Tongue	0028	Dead
2006	Tongue	0031	Dead
2006	Tongue	0010	Dead
2006	Tongue	0144	Alive
2007	Tongue	0138	Dead
2006	Tongue	0010	Dead
2006	Tongue	0010	Dead
2015	Tongue	0007	Dead
2006	Tongue	0085	Dead
2010	Tongue	0003	Dead
2009	Tongue	0018	Dead
2009	Tongue	0055	Dead
2011	Tongue	0025	Dead
2011	Tongue	0003	Dead
2011	Tongue	0093	Alive
2011	Tongue	0092	Alive
2011	Tongue	0091	Alive
2014	Tongue	0006	Dead
2011	Tongue	0006	Dead
2011	Tongue	0095	Alive
2017	Tongue	0023	Alive
2010	Tongue	0017	Dead
2010	Tongue	0097	Alive
2010	Tongue	0021	Dead
2018	Tongue	0004	Alive
2010	Tongue	0071	Dead
2010	Tongue	0099	Alive
2018	Tongue	0005	Alive
2010	Tongue	0014	Dead
2010	Tongue	0098	Alive
2010	Tongue	0098	Alive
2010	Tongue	0104	Alive
2010	Tongue	0099	Alive
2010	Tongue	0057	Dead
2010	Tongue	0003	Dead
2010	Tongue	0104	Alive
2013	Tongue	0011	Dead
2010	Tongue	0053	Dead
2014	Tongue	0048	Alive
2010	Tongue	0104	Alive
2010	Tongue	0000	Dead
2011	Tongue	0001	Dead
2011	Tongue	0078	Dead
2011	Tongue	0003	Dead
2011	Tongue	0013	Dead
2011	Tongue	0028	Dead
2011	Tongue	0088	Alive
2011	Tongue	0086	Alive
2011	Tongue	0013	Dead
2011	Tongue	0015	Dead
2011	Tongue	0062	Dead
2011	Tongue	0000	Dead
2010	Tongue	0095	Dead
2011	Tongue	0084	Alive
2011	Tongue	0029	Dead
2010	Tongue	0013	Dead
2011	Tongue	0005	Dead
2011	Tongue	0012	Dead
2009	Tongue	0118	Alive
2009	Tongue	0109	Alive
2009	Tongue	0024	Dead
2009	Tongue	0116	Alive
2009	Tongue	0029	Dead
2009	Tongue	0116	Alive
2008	Tongue	0060	Dead
2008	Tongue	0123	Alive
2008	Tongue	0003	Dead
2008	Tongue	0107	Dead
2008	Tongue	0131	Alive
2008	Tongue	0027	Dead
2008	Tongue	0003	Dead
2014	Tongue	0002	Dead
2008	Tongue	0056	Dead
2009	Tongue	0001	Dead
2009	Tongue	0012	Dead
2009	Tongue	0005	Dead
2009	Tongue	0003	Dead
2007	Tongue	0100	Dead
2007	Tongue	0013	Dead
2007	Tongue	0015	Dead
2008	Tongue	0007	Dead
2008	Tongue	0097	Dead
1991	Tongue	0068	Dead
1991	Tongue	0008	Dead
1990	Tongue	0001	Dead
1992	Tongue	0010	Dead
1992	Tongue	0046	Dead
1992	Tongue	0027	Dead
1992	Tongue	0000	Dead
2000	Tongue	0016	Dead
1992	Tongue	0018	Dead
1991	Tongue	0122	Dead
1990	Tongue	0067	Dead
1990	Tongue	0062	Dead
2014	Tongue	0002	Dead
1989	Tongue	0017	Dead
1985	Tongue	0001	Dead
1984	Tongue	0021	Dead
1984	Tongue	0007	Dead
2010	Tongue	0010	Dead
1987	Tongue	0015	Dead
1983	Tongue	0001	Dead
1983	Tongue	0013	Dead
1983	Tongue	0001	Dead
1996	Tongue	0000	Dead
1985	Tongue	0000	Dead
1975	Tongue	0000	Dead
2004	Tongue	0011	Dead
1985	Tongue	0001	Dead
1985	Tongue	0092	Dead
1983	Tongue	0005	Dead
1983	Tongue	0011	Dead
1983	Tongue	0011	Dead
1982	Tongue	0005	Dead
1983	Tongue	0005	Dead
1982	Tongue	0010	Dead
1982	Tongue	0013	Dead
1982	Tongue	0017	Dead
1988	Tongue	0001	Dead
1988	Tongue	0000	Dead
1988	Tongue	0076	Dead
1987	Tongue	0006	Dead
1987	Tongue	0021	Dead
1987	Tongue	0043	Dead
2015	Tongue	0001	Dead
1989	Tongue	0015	Dead
2000	Tongue	0012	Dead
1989	Tongue	0000	Dead
1989	Tongue	0010	Dead
1989	Tongue	0001	Dead
1988	Tongue	0013	Dead
2013	Tongue	0014	Dead
1986	Tongue	0007	Dead
1986	Tongue	0016	Dead
1986	Tongue	0009	Dead
1994	Tongue	0005	Dead
2011	Tongue	0001	Dead
2004	Tongue	0176	Alive
1993	Tongue	0284	Dead
1993	Tongue	0008	Dead
1993	Tongue	0013	Dead
1993	Tongue	0008	Dead
2003	Tongue	0111	Dead
1993	Tongue	0008	Dead
1993	Tongue	0004	Dead
2017	Tongue	0020	Alive
1998	Tongue	0017	Dead
1994	Tongue	0054	Dead
2012	Tongue	0009	Dead
2011	Tongue	0017	Dead
2013	Tongue	0021	Dead
2012	Tongue	0083	Alive
2012	Tongue	0036	Dead
2012	Tongue	0082	Alive
2012	Tongue	0028	Dead
2011	Tongue	0004	Dead
2011	Tongue	0014	Dead
2011	Tongue	0085	Alive
2011	Tongue	0095	Alive
2011	Tongue	0085	Alive
2011	Tongue	0013	Dead
2011	Tongue	0010	Dead
2011	Tongue	0001	Dead
2011	Tongue	0004	Dead
2011	Tongue	0011	Dead
2011	Tongue	0090	Alive
2010	Tongue	0100	Alive
2010	Tongue	0100	Alive
2010	Tongue	0010	Alive
2010	Tongue	0021	Dead
2010	Tongue	0097	Alive
2010	Tongue	0055	Dead
2010	Tongue	0008	Dead
2010	Tongue	0014	Dead
2010	Tongue	0011	Dead
2010	Tongue	0100	Alive
2010	Tongue	0104	Alive
2010	Tongue	0013	Dead
2009	Tongue	0009	Dead
2010	Tongue	0001	Dead
2010	Tongue	0032	Dead
2010	Tongue	0009	Dead
2011	Tongue	0093	Alive
2011	Tongue	0091	Alive
2011	Tongue	0004	Dead
2011	Tongue	0017	Dead
2011	Tongue	0003	Dead
2011	Tongue	0092	Alive
2011	Tongue	0095	Alive
2016	Tongue	0004	Dead
2010	Tongue	0038	Dead
2010	Tongue	0044	Dead
2010	Tongue	0007	Dead
2011	Tongue	0009	Dead
2012	Tongue	0005	Dead
2012	Tongue	0010	Dead
2012	Tongue	0074	Alive
2012	Tongue	0074	Alive
2017	Tongue	0005	Dead
2017	Tongue	0009	Dead
2012	Tongue	0005	Dead
2012	Tongue	0051	Dead
2012	Tongue	0010	Dead
2012	Tongue	0078	Alive
2016	Tongue	0031	Alive
2012	Tongue	0020	Dead
2012	Tongue	0003	Dead
2012	Tongue	0077	Dead
2014	Tongue	0053	Alive
2013	Tongue	0021	Alive
2014	Tongue	0017	Dead
2014	Tongue	0051	Dead
2014	Tongue	0003	Dead
2014	Tongue	0017	Dead
2014	Tongue	0010	Dead
2014	Tongue	0056	Alive
2014	Tongue	0057	Alive
2014	Tongue	0016	Dead
2014	Tongue	0058	Alive
2014	Tongue	0018	Alive
2014	Tongue	0059	Alive
2014	Tongue	0029	Dead
2013	Tongue	0009	Dead
2013	Tongue	0064	Alive
2014	Tongue	0016	Dead
2013	Tongue	0012	Dead
2014	Tongue	0059	Alive
2013	Tongue	0065	Alive
2013	Tongue	0000	Dead
2013	Tongue	0006	Dead
2013	Tongue	0011	Dead
2013	Tongue	0064	Alive
2015	Tongue	0043	Alive
2015	Tongue	0044	Alive
2014	Tongue	0054	Alive
2015	Tongue	0035	Dead
2015	Tongue	0045	Alive
2015	Tongue	0000	Dead
2015	Tongue	0004	Dead
2014	Tongue	0049	Alive
2015	Tongue	0009	Dead
2014	Tongue	0049	Alive
2013	Tongue	0048	Dead
2014	Tongue	0029	Dead
2014	Tongue	0012	Dead
2014	Tongue	0010	Dead
2014	Tongue	0010	Dead
2015	Tongue	0016	Dead
2015	Tongue	0044	Alive
2014	Tongue	0009	Alive
2013	Tongue	0039	Alive
2013	Tongue	0033	Dead
2013	Tongue	0017	Dead
2012	Tongue	0051	Dead
2013	Tongue	0065	Alive
2013	Tongue	0004	Dead
2013	Tongue	0025	Dead
2013	Tongue	0005	Dead
2013	Tongue	0067	Alive
2012	Tongue	0015	Dead
2013	Tongue	0040	Dead
2013	Tongue	0005	Dead
2013	Tongue	0036	Dead
2013	Tongue	0015	Dead
2013	Tongue	0008	Dead
2013	Tongue	0066	Alive
2013	Tongue	0033	Dead
2016	Tongue	0001	Dead
2016	Tongue	0034	Alive
2016	Tongue	0032	Alive
2014	Tongue	0004	Dead
2014	Tongue	0048	Alive
2014	Tongue	0054	Alive
2015	Tongue	0011	Dead
2015	Tongue	0037	Alive
2015	Tongue	0043	Alive
2015	Tongue	0009	Dead
2015	Tongue	0020	Dead
2015	Tongue	0041	Alive
2015	Tongue	0041	Alive
2016	Tongue	0003	Dead
2015	Tongue	0015	Dead
2015	Tongue	0016	Dead
2015	Tongue	0039	Alive
2015	Tongue	0006	Dead
2014	Tongue	0020	Dead
2016	Tongue	0033	Alive
2015	Tongue	0027	Dead
2015	Tongue	0046	Alive
2015	Tongue	0006	Dead
2015	Tongue	0047	Alive
2015	Tongue	0046	Alive
2015	Tongue	0041	Alive
2015	Tongue	0003	Dead
2015	Tongue	0044	Alive
2017	Tongue	0000	Dead
2015	Tongue	0038	Alive
2015	Tongue	0028	Dead
2017	Tongue	0023	Alive
2016	Tongue	0007	Dead
2016	Tongue	0002	Dead
2016	Tongue	0025	Alive
2016	Tongue	0003	Dead
2017	Tongue	0003	Dead
2016	Tongue	0006	Dead
2016	Tongue	0031	Alive
2016	Tongue	0011	Dead
2016	Tongue	0013	Dead
2016	Tongue	0016	Dead
2016	Tongue	0033	Alive
2017	Tongue	0012	Dead
2017	Tongue	0016	Alive
2017	Tongue	0019	Alive
2017	Tongue	0003	Dead
2017	Tongue	0002	Dead
2017	Tongue	0019	Alive
2017	Tongue	0001	Dead
2016	Tongue	0009	Dead
2016	Tongue	0034	Alive
2016	Tongue	0006	Dead
2017	Tongue	0020	Alive
2017	Tongue	0023	Alive
2017	Tongue	0020	Alive
2016	Tongue	0005	Dead
2017	Tongue	0000	Dead
2017	Tongue	0019	Alive
2016	Tongue	0004	Dead
2016	Tongue	0032	Alive
2016	Tongue	0030	Dead
2015	Tongue	0042	Alive
2016	Tongue	0011	Dead
2016	Tongue	0034	Alive
2016	Tongue	0031	Alive
2016	Tongue	0035	Alive
2016	Tongue	0030	Alive
2016	Tongue	0012	Dead
2015	Tongue	0042	Alive
2015	Tongue	0037	Alive
2016	Tongue	0016	Dead
2015	Tongue	0036	Alive
2015	Tongue	0003	Dead
2016	Tongue	0009	Dead
2015	Tongue	0008	Dead
2018	Tongue	0002	Alive
2018	Tongue	0009	Alive
2018	Tongue	0010	Alive
2018	Tongue	0006	Dead
2018	Tongue	0008	Alive
2018	Tongue	0002	Alive
2018	Tongue	0007	Dead
2018	Tongue	0010	Alive
2017	Tongue	0000	Dead
2017	Tongue	0002	Dead
2018	Tongue	0000	Dead
2017	Tongue	0003	Dead
2017	Tongue	0012	Alive
2017	Tongue	0012	Alive
2017	Tongue	0013	Alive
2017	Tongue	0021	Alive
2017	Tongue	0003	Dead
2017	Tongue	0007	Dead
2017	Tongue	0013	Alive
2017	Tongue	0015	Alive
2017	Tongue	0007	Alive
2017	Tongue	0005	Dead
2018	Tongue	0004	Dead
2018	Tongue	0005	Alive
2018	Tongue	0008	Alive
2018	Tongue	0006	Alive
2018	Tongue	0006	Alive
1997	Tongue	0001	Dead
1996	Tongue	0003	Dead
1997	Tongue	0262	Alive
1996	Tongue	0010	Dead
1997	Tongue	0008	Dead
1997	Tongue	0251	Dead
1996	Tongue	0002	Dead
1997	Tongue	0130	Dead
1997	Tongue	0018	Dead
2000	Tongue	0011	Dead
2012	Tongue	0042	Dead
1995	Tongue	0004	Dead
1995	Tongue	0026	Dead
1995	Tongue	0000	Dead
1995	Tongue	0177	Dead
1995	Tongue	0018	Dead
1995	Tongue	0277	Alive
2014	Tongue	0059	Alive
1995	Tongue	0008	Dead
1995	Tongue	0026	Dead
1994	Tongue	0060	Dead
1994	Tongue	0002	Dead
1994	Tongue	0146	Dead
1994	Tongue	0019	Dead
1994	Tongue	0024	Dead
2012	Tongue	0074	Alive
2009	Tongue	0009	Dead
1993	Tongue	0003	Dead
1994	Tongue	0018	Dead
1995	Tongue	0012	Dead
1993	Tongue	0001	Dead
1993	Tongue	0010	Dead
1998	Tongue	0001	Dead
2005	Tongue	0014	Dead
2014	Tongue	0002	Dead
2015	Tongue	0009	Dead
2017	Tongue	0020	Dead
1997	Tongue	0010	Dead
2015	Tongue	0046	Alive
2016	Tongue	0016	Dead
2001	Tongue	0031	Dead
2002	Tongue	0001	Dead
2001	Tongue	0050	Dead
2001	Tongue	0039	Dead
2001	Tongue	0008	Dead
2001	Tongue	0007	Dead
2001	Tongue	0002	Dead
2002	Tongue	0055	Dead
2001	Tongue	0013	Dead
2000	Tongue	0038	Dead
2017	Tongue	0014	Alive
1999	Tongue	0024	Dead
1999	Tongue	0011	Dead
1999	Tongue	0024	Alive
1999	Tongue	0006	Dead
2014	Tongue	0049	Alive
1999	Tongue	0125	Dead
1999	Tongue	0053	Dead
1999	Tongue	0004	Dead
2009	Tongue	0116	Alive
1998	Tongue	0012	Dead
2016	Tongue	0006	Dead
1998	Tongue	0010	Dead
2006	Tongue	0148	Alive
1998	Tongue	0030	Dead
1999	Tongue	0238	Alive
2003	Tongue	0103	Dead
2002	Tongue	0116	Dead
2002	Tongue	0002	Dead
2002	Tongue	0001	Dead
2017	Tongue	0012	Alive
2002	Tongue	0003	Dead
2018	Tongue	0000	Alive
2002	Tongue	0017	Dead
2002	Tongue	0007	Dead
2002	Tongue	0012	Dead
2014	Tongue	0001	Dead
2002	Tongue	0140	Dead
1999	Tongue	0001	Dead
2000	Tongue	0012	Dead
2000	Tongue	0004	Dead
1999	Tongue	0001	Dead
2000	Tongue	0226	Alive
2005	Tongue	0009	Dead
2009	Tongue	0006	Dead
2017	Tongue	0015	Alive
2013	Tongue	0065	Alive
2000	Tongue	0149	Dead
2006	Tongue	0013	Dead
2006	Tongue	0026	Dead
2007	Tongue	0140	Alive
2007	Tongue	0001	Dead
2007	Tongue	0136	Alive
2007	Tongue	0073	Dead
2007	Tongue	0050	Dead
2007	Tongue	0015	Dead
2007	Tongue	0141	Alive
2007	Tongue	0020	Dead
2007	Tongue	0135	Alive
2007	Tongue	0003	Dead
2007	Tongue	0142	Alive
2007	Tongue	0002	Dead
2007	Tongue	0138	Alive
2006	Tongue	0146	Alive
2006	Tongue	0144	Alive
2007	Tongue	0005	Dead
2008	Tongue	0012	Dead
2008	Tongue	0017	Dead
2008	Tongue	0000	Dead
2017	Tongue	0011	Dead
2008	Tongue	0014	Dead
2013	Tongue	0021	Dead
2008	Tongue	0009	Dead
2008	Tongue	0032	Dead
2007	Tongue	0011	Dead
2007	Tongue	0140	Alive
2008	Tongue	0001	Dead
2008	Tongue	0000	Dead
2007	Tongue	0004	Dead
2007	Tongue	0133	Alive
2007	Tongue	0008	Dead
2007	Tongue	0006	Dead
2008	Tongue	0003	Dead
2009	Tongue	0005	Dead
2008	Tongue	0125	Alive
2009	Tongue	0117	Alive
2009	Tongue	0118	Alive
2008	Tongue	0118	Dead
2008	Tongue	0121	Alive
2008	Tongue	0005	Dead
2008	Tongue	0019	Dead
2012	Tongue	0007	Dead
2010	Tongue	0106	Alive
2010	Tongue	0086	Dead
2010	Tongue	0107	Alive
2012	Tongue	0074	Alive
2009	Tongue	0005	Dead
2009	Tongue	0034	Dead
2011	Tongue	0001	Dead
2009	Tongue	0031	Dead
2009	Tongue	0011	Dead
2008	Tongue	0124	Alive
2008	Tongue	0019	Dead
2012	Tongue	0002	Dead
2009	Tongue	0019	Dead
2013	Tongue	0032	Dead
2009	Tongue	0009	Dead
2009	Tongue	0011	Dead
2008	Tongue	0034	Dead
2017	Tongue	0002	Dead
2004	Tongue	0023	Dead
2004	Tongue	0045	Dead
2004	Tongue	0000	Dead
2004	Tongue	0055	Dead
2012	Tongue	0007	Dead
2013	Tongue	0044	Dead
2003	Tongue	0008	Dead
2003	Tongue	0003	Dead
2006	Tongue	0143	Dead
2014	Tongue	0007	Dead
2008	Tongue	0123	Alive
2003	Tongue	0027	Dead
2003	Tongue	0003	Dead
2003	Tongue	0187	Alive
2003	Tongue	0003	Dead
2003	Tongue	0005	Dead
2005	Tongue	0158	Alive
2004	Tongue	0021	Dead
2004	Tongue	0015	Dead
2004	Tongue	0165	Dead
2004	Tongue	0070	Dead
2005	Tongue	0018	Dead
2009	Tongue	0008	Dead
2010	Tongue	0035	Dead
2011	Tongue	0020	Dead
2004	Tongue	0016	Dead
2004	Tongue	0169	Alive
2004	Tongue	0082	Dead
2004	Tongue	0001	Dead
2006	Tongue	0005	Dead
2015	Tongue	0014	Dead
2005	Tongue	0013	Dead
2006	Tongue	0150	Alive
2006	Tongue	0011	Dead
2006	Tongue	0104	Dead
2013	Tongue	0006	Dead
2006	Tongue	0048	Dead
2006	Tongue	0022	Dead
2006	Tongue	0149	Alive
2006	Tongue	0005	Dead
2006	Tongue	0010	Dead
2006	Tongue	0003	Dead
2006	Tongue	0150	Alive
2006	Tongue	0152	Alive
2006	Tongue	0006	Dead
2005	Tongue	0064	Dead
2005	Tongue	0000	Dead
2005	Tongue	0016	Dead
2006	Tongue	0001	Dead
2004	Tongue	0004	Dead
2016	Tongue	0027	Alive
2005	Tongue	0001	Dead
2005	Tongue	0009	Dead
2002	Tongue	0008	Dead
2002	Tongue	0002	Dead
2002	Tongue	0023	Dead
2002	Tongue	0003	Dead
2004	Tongue	0017	Dead
2014	Tongue	0014	Dead
2002	Tongue	0202	Alive
2003	Tongue	0012	Dead
2002	Tongue	0197	Alive
2002	Tongue	0027	Dead
2002	Tongue	0105	Dead
2014	Tongue	0048	Alive
2002	Tongue	0006	Dead
2007	Tongue	0049	Dead
2002	Tongue	0144	Dead
2001	Tongue	0035	Dead
2007	Tongue	0001	Dead
2014	Tongue	0027	Dead
2001	Tongue	0012	Dead
2007	Tongue	0005	Dead
2001	Tongue	0007	Dead
2003	Tongue	0184	Alive
2003	Tongue	0181	Alive
2003	Tongue	0013	Dead
2003	Tongue	0028	Dead
2003	Tongue	0003	Dead
2003	Tongue	0022	Dead
2015	Tongue	0004	Dead
2003	Tongue	0001	Dead
2012	Tongue	0014	Dead
2003	Tongue	0012	Dead
2000	Tongue	0004	Dead
2000	Tongue	0019	Dead
1999	Tongue	0008	Dead
2010	Tongue	0006	Dead
2010	Tongue	0105	Alive
1999	Tongue	0011	Dead
1999	Tongue	0057	Dead
1999	Tongue	0020	Dead
2000	Tongue	0016	Dead
2001	Tongue	0011	Dead
2000	Tongue	0103	Dead
2001	Tongue	0000	Dead
2016	Tongue	0032	Alive
2000	Tongue	0002	Dead
2000	Tongue	0001	Dead
2000	Tongue	0159	Dead
2000	Tongue	0027	Dead
2000	Tongue	0002	Dead
2001	Tongue	0128	Dead
2005	Tongue	0020	Dead
2005	Tongue	0019	Dead
2004	Tongue	0058	Dead
2008	Tongue	0015	Dead
2008	Tongue	0002	Dead
2004	Tongue	0001	Dead
2004	Tongue	0029	Dead
2004	Tongue	0012	Dead
2011	Tongue	0063	Dead
2004	Tongue	0170	Alive
2004	Tongue	0012	Dead
2005	Tongue	0013	Dead
2003	Tongue	0006	Dead
2004	Tongue	0178	Alive
2004	Tongue	0177	Alive
2004	Tongue	0026	Dead
2003	Tongue	0139	Dead
2004	Tongue	0042	Dead
2004	Tongue	0045	Dead
2005	Tongue	0009	Dead
2005	Tongue	0001	Dead
2005	Tongue	0045	Dead
2005	Tongue	0003	Dead
2005	Tongue	0005	Dead
2005	Tongue	0004	Dead
2009	Tongue	0004	Dead
2012	Tongue	0032	Dead
2005	Tongue	0166	Alive
2004	Tongue	0000	Dead
2005	Tongue	0161	Dead
2005	Tongue	0166	Alive
2004	Tongue	0172	Alive
2004	Tongue	0000	Dead
2004	Tongue	0014	Dead
2004	Tongue	0178	Alive
2004	Tongue	0174	Alive
2004	Tongue	0003	Dead
2004	Tongue	0017	Dead
2004	Tongue	0091	Dead
2004	Tongue	0017	Dead
2009	Tongue	0117	Alive
2004	Tongue	0030	Dead
2003	Tongue	0180	Alive
2004	Tongue	0006	Dead
2004	Tongue	0009	Dead
2007	Tongue	0143	Alive
2007	Tongue	0030	Dead
2006	Tongue	0015	Dead
2007	Tongue	0009	Dead
2006	Tongue	0003	Dead
2007	Tongue	0027	Dead
2006	Tongue	0144	Alive
2007	Tongue	0024	Dead
2006	Tongue	0002	Dead
2006	Tongue	0040	Dead
2006	Tongue	0009	Dead
2006	Tongue	0025	Dead
2006	Tongue	0026	Dead
2006	Tongue	0005	Dead
2006	Tongue	0003	Dead
2007	Tongue	0066	Dead
2009	Tongue	0054	Dead
2006	Tongue	0154	Alive
2006	Tongue	0154	Alive
2006	Tongue	0033	Dead
2005	Tongue	0001	Dead
2005	Tongue	0133	Dead
2005	Tongue	0032	Dead
2005	Tongue	0015	Dead
2005	Tongue	0000	Dead
2005	Tongue	0032	Dead
2005	Tongue	0003	Dead
2005	Tongue	0016	Dead
2005	Tongue	0007	Dead
2005	Tongue	0087	Dead
2012	Tongue	0006	Dead
2005	Tongue	0015	Dead
2006	Tongue	0009	Dead
2015	Tongue	0031	Dead
2015	Tongue	0007	Dead
2006	Tongue	0011	Dead
2006	Tongue	0024	Dead
2006	Tongue	0152	Alive
2006	Tongue	0017	Dead
2006	Tongue	0034	Dead
2006	Tongue	0153	Alive
2006	Tongue	0151	Alive
2015	Tongue	0021	Dead
2015	Tongue	0003	Dead
2016	Tongue	0027	Alive
2015	Tongue	0001	Dead
2016	Tongue	0029	Alive
2016	Tongue	0007	Dead
2018	Tongue	0009	Dead
2018	Tongue	0011	Alive
2017	Tongue	0021	Alive
2017	Tongue	0012	Alive
2017	Tongue	0000	Dead
2015	Tongue	0000	Dead
2015	Tongue	0004	Dead
2012	Tongue	0076	Alive
2015	Tongue	0043	Dead
2015	Tongue	0006	Alive
2014	Tongue	0048	Alive
2016	Tongue	0002	Dead
2014	Tongue	0025	Dead
2014	Tongue	0008	Dead
2015	Tongue	0003	Dead
2016	Tongue	0007	Dead
2017	Tongue	0009	Alive
2017	Tongue	0020	Alive
2017	Tongue	0014	Alive
2016	Tongue	0000	Dead
2016	Tongue	0005	Dead
2017	Tongue	0018	Alive
2018	Tongue	0004	Alive
2017	Tongue	0002	Dead
2017	Tongue	0021	Alive
2017	Tongue	0007	Dead
2017	Tongue	0000	Dead
2016	Tongue	0025	Alive
2017	Tongue	0022	Alive
1986	Tongue	0005	Dead
1985	Tongue	0015	Dead
2015	Tongue	0010	Dead
2001	Tongue	0008	Dead
1985	Tongue	0020	Dead
1984	Tongue	0003	Dead
2010	Tongue	0039	Dead
1985	Tongue	0041	Dead
1985	Tongue	0013	Dead
1985	Tongue	0011	Dead
1987	Tongue	0010	Dead
1994	Tongue	0190	Dead
1987	Tongue	0000	Dead
1986	Tongue	0006	Dead
1986	Tongue	0019	Dead
2011	Tongue	0075	Dead
1983	Tongue	0009	Dead
1983	Tongue	0007	Dead
2014	Tongue	0055	Alive
1982	Tongue	0055	Dead
1984	Tongue	0010	Dead
1984	Tongue	0001	Dead
1984	Tongue	0000	Dead
1983	Tongue	0136	Dead
1984	Tongue	0031	Dead
1980	Tongue	0004	Dead
1981	Tongue	0007	Dead
1977	Tongue	0001	Dead
1981	Tongue	0023	Dead
1980	Tongue	0011	Dead
1980	Tongue	0017	Dead
1980	Tongue	0000	Dead
1980	Tongue	0003	Dead
2012	Tongue	0001	Dead
1980	Tongue	0011	Dead
1982	Tongue	0014	Dead
1981	Tongue	0002	Dead
1981	Tongue	0007	Dead
1981	Tongue	0003	Dead
1981	Tongue	0016	Dead
1983	Tongue	0025	Dead
1981	Tongue	0003	Dead
1981	Tongue	0027	Dead
1978	Tongue	0002	Dead
1981	Tongue	0018	Dead
1975	Tongue	0012	Dead
1975	Tongue	0005	Dead
1991	Tongue	0004	Dead
1990	Tongue	0202	Dead
2002	Tongue	0008	Dead
1975	Tongue	0030	Dead
1975	Tongue	0005	Dead
1975	Tongue	0004	Dead
1976	Tongue	0004	Dead
1979	Tongue	0019	Dead
1978	Tongue	0480	Alive
1985	Tongue	0175	Dead
1979	Tongue	0004	Dead
1979	Tongue	0024	Dead
1977	Tongue	0013	Dead
1977	Tongue	0117	Dead
1976	Tongue	0005	Dead
1980	Tongue	0000	Dead
1979	Tongue	0016	Dead
1976	Tongue	0057	Dead
2007	Tongue	0133	Alive
1976	Tongue	0037	Dead
1976	Tongue	0001	Dead
1976	Tongue	0031	Dead
1977	Tongue	0009	Dead
1976	Tongue	0018	Dead
1976	Tongue	0001	Dead
1990	Tongue	0010	Dead
1976	Tongue	0018	Dead
1976	Tongue	0052	Dead
1976	Tongue	0002	Dead
1975	Tongue	0003	Dead
1975	Tongue	0046	Dead
1978	Tongue	0009	Dead
1978	Tongue	0084	Dead
1977	Tongue	0000	Dead
1977	Tongue	0028	Dead
1977	Tongue	0010	Dead
2008	Tongue	0060	Dead
2002	Tongue	0028	Dead
2005	Tongue	0000	Dead
2005	Tongue	0045	Dead
2007	Tongue	0004	Dead
2005	Tongue	0003	Dead
2005	Tongue	0004	Dead
2004	Tongue	0019	Dead
2005	Tongue	0039	Dead
2003	Tongue	0010	Dead
2002	Tongue	0004	Dead
2002	Tongue	0009	Dead
2002	Tongue	0014	Dead
2002	Tongue	0169	Dead
2002	Tongue	0008	Dead
2004	Tongue	0005	Dead
2004	Tongue	0012	Dead
2003	Tongue	0005	Dead
2004	Tongue	0078	Dead
2010	Tongue	0000	Dead
2010	Tongue	0098	Alive
2009	Tongue	0018	Dead
2010	Tongue	0017	Dead
2010	Tongue	0005	Dead
2009	Tongue	0006	Dead
2009	Tongue	0004	Dead
2010	Tongue	0007	Dead
2008	Tongue	0085	Dead
2010	Tongue	0009	Dead
2009	Tongue	0001	Dead
2009	Tongue	0001	Dead
2009	Tongue	0092	Dead
2009	Tongue	0082	Dead
2014	Tongue	0003	Dead
2015	Tongue	0042	Alive
2008	Tongue	0012	Alive
2008	Tongue	0131	Alive
2014	Tongue	0004	Dead
2008	Tongue	0001	Dead
2008	Tongue	0006	Dead
2008	Tongue	0058	Dead
2018	Tongue	0006	Alive
2007	Tongue	0137	Alive
2007	Tongue	0008	Dead
2008	Tongue	0124	Alive
2007	Tongue	0102	Alive
2007	Tongue	0136	Alive
2007	Tongue	0007	Dead
2007	Tongue	0003	Dead
2007	Tongue	0143	Alive
2007	Tongue	0013	Dead
2007	Tongue	0028	Dead
2007	Tongue	0001	Dead
2016	Tongue	0016	Dead
2006	Tongue	Unknown	Dead
2007	Tongue	0020	Dead
2006	Tongue	0075	Dead
2006	Tongue	0014	Dead
2005	Tongue	0080	Dead
2009	Tongue	0024	Dead
2009	Tongue	0116	Alive
2009	Tongue	0119	Alive
2009	Tongue	0023	Dead
2013	Tongue	0011	Dead
2008	Tongue	0131	Alive
2009	Tongue	0045	Dead
2008	Tongue	0006	Dead
2008	Tongue	0007	Dead
2008	Tongue	0095	Dead
2006	Tongue	0003	Dead
2012	Tongue	0001	Dead
2012	Tongue	0054	Dead
2013	Tongue	0012	Dead
2011	Tongue	0008	Dead
2012	Tongue	0001	Dead
2012	Tongue	0078	Alive
2013	Tongue	0067	Alive
2011	Tongue	0013	Dead
2012	Tongue	0029	Dead
2011	Tongue	0015	Dead
2013	Tongue	0070	Alive
2012	Tongue	0047	Dead
2012	Tongue	0080	Alive
2012	Tongue	0024	Dead
2011	Tongue	0027	Dead
2011	Tongue	0089	Alive
2015	Tongue	0007	Dead
2015	Tongue	0005	Dead
2014	Tongue	0058	Alive
2014	Tongue	0051	Alive
2014	Tongue	0006	Dead
2013	Tongue	0009	Dead
2013	Tongue	0064	Alive
2014	Tongue	0009	Dead
2014	Tongue	0030	Alive
2014	Tongue	0027	Dead
2014	Tongue	0004	Dead
2014	Tongue	0052	Alive
2014	Tongue	0002	Dead
2014	Tongue	0053	Alive
2014	Tongue	0059	Alive
2013	Tongue	0007	Dead
2011	Tongue	0086	Dead
2011	Tongue	0087	Alive
2011	Tongue	0084	Alive
2011	Tongue	0057	Dead
2011	Tongue	0002	Dead
2011	Tongue	0004	Dead
2011	Tongue	0069	Alive
2011	Tongue	0014	Dead
2010	Tongue	0064	Alive
2011	Tongue	0030	Dead
2011	Tongue	0086	Alive
2011	Tongue	0007	Dead
2011	Tongue	0089	Alive
2011	Tongue	0091	Alive
2011	Tongue	0015	Dead
2009	Tongue	0004	Dead
2010	Tongue	0004	Dead
2014	Tongue	0034	Dead
2013	Tongue	0012	Dead
2013	Tongue	0015	Dead
2014	Tongue	0015	Dead
2013	Tongue	0011	Dead
2013	Tongue	0006	Dead
2013	Tongue	0003	Dead
2013	Tongue	0012	Dead
2012	Tongue	0072	Alive
2000	Tongue	0010	Dead
2000	Tongue	0015	Dead
1999	Tongue	0001	Dead
1999	Tongue	0004	Dead
1997	Tongue	0002	Dead
1995	Tongue	0002	Dead
1999	Tongue	0002	Dead
1996	Tongue	0002	Dead
1996	Tongue	0011	Dead
1995	Tongue	0038	Dead
2004	Tongue	0017	Dead
2004	Tongue	0008	Dead
1998	Tongue	0000	Dead
1999	Tongue	0002	Dead
1998	Tongue	0000	Dead
1999	Tongue	0016	Dead
1997	Tongue	0145	Dead
1994	Tongue	0004	Dead
1994	Tongue	0086	Dead
1994	Tongue	0014	Dead
2003	Tongue	0115	Dead
1993	Tongue	0012	Dead
1995	Tongue	0006	Dead
1999	Tongue	0005	Dead
1994	Tongue	0290	Alive
1996	Tongue	0018	Dead
2007	Tongue	0009	Dead
2007	Tongue	0000	Dead
2004	Tongue	0065	Dead
1996	Tongue	0073	Dead
1996	Tongue	0043	Dead
1996	Tongue	0017	Dead
1996	Tongue	0015	Dead
1995	Tongue	0276	Alive
1995	Tongue	0002	Dead
1995	Tongue	0003	Dead
1996	Tongue	0011	Dead
1995	Tongue	0006	Dead
2011	Tongue	0006	Dead
2018	Tongue	0010	Alive
1994	Tongue	0084	Dead
1994	Tongue	0000	Dead
1994	Tongue	0013	Dead
1991	Tongue	0001	Dead
2000	Tongue	0033	Dead
1991	Tongue	0002	Dead
1999	Tongue	0003	Dead
1991	Tongue	0005	Dead
1991	Tongue	0012	Dead
2016	Tongue	0001	Dead
1992	Tongue	0022	Dead
2011	Tongue	0013	Dead
1993	Tongue	0016	Dead
2012	Tongue	0007	Dead
1994	Tongue	0014	Dead
2009	Tongue	0004	Dead
1993	Tongue	0096	Dead
1993	Tongue	0304	Alive
1993	Tongue	0005	Dead
2006	Tongue	0020	Dead
1990	Tongue	0007	Dead
1990	Tongue	0082	Dead
1990	Tongue	0009	Dead
1990	Tongue	0007	Dead
1990	Tongue	0113	Dead
1990	Tongue	0000	Dead
1989	Tongue	0002	Dead
2008	Tongue	0003	Dead
2008	Tongue	0009	Dead
1989	Tongue	0047	Dead
1989	Tongue	0007	Dead
2018	Tongue	0006	Alive
1989	Tongue	0211	Dead
1989	Tongue	0002	Dead
1989	Tongue	0002	Dead
1989	Tongue	0026	Dead
1989	Tongue	0001	Dead
1989	Tongue	0004	Dead
1989	Tongue	0020	Dead
1989	Tongue	0000	Dead
1989	Tongue	0001	Dead
1991	Tongue	0019	Dead
2005	Tongue	0000	Dead
1991	Tongue	0009	Dead
1990	Tongue	0017	Dead
1997	Tongue	0025	Dead
1997	Tongue	0024	Dead
1997	Tongue	0254	Alive
1997	Tongue	0181	Dead
1997	Tongue	0003	Dead
2012	Tongue	0013	Dead
1997	Tongue	0188	Dead
1997	Tongue	0007	Dead
1997	Tongue	0002	Dead
1998	Tongue	0010	Dead
2004	Tongue	0002	Dead
1998	Tongue	0007	Dead
1998	Tongue	0002	Dead
1998	Tongue	0247	Alive
2007	Tongue	0041	Dead
2013	Tongue	0064	Alive
1998	Tongue	0192	Dead
1999	Tongue	0014	Dead
2006	Tongue	0011	Dead
2014	Tongue	0003	Dead
2004	Tongue	0002	Dead
1999	Tongue	0001	Dead
1998	Tongue	0003	Dead
1998	Tongue	0003	Dead
2009	Tongue	0036	Dead
1998	Tongue	0000	Dead
1997	Tongue	0140	Dead
1997	Tongue	0004	Dead
1997	Tongue	0008	Dead
1996	Tongue	0042	Dead
1996	Tongue	0096	Dead
1996	Tongue	0001	Dead
2006	Tongue	0046	Dead
2004	Tongue	0012	Dead
2003	Tongue	0009	Dead
2003	Tongue	0166	Dead
2008	Tongue	0129	Alive
2001	Tongue	0000	Dead
1998	Tongue	0046	Dead
1992	Tongue	0010	Dead
1991	Tongue	0007	Dead
1991	Tongue	0039	Dead
1989	Tongue	0037	Dead
1989	Tongue	0005	Dead
1988	Tongue	0032	Dead
1987	Tongue	0010	Dead
1987	Tongue	0038	Dead
2006	Tongue	0146	Alive
2006	Tongue	0003	Dead
2008	Tongue	0032	Dead
2005	Tongue	0009	Dead
2005	Tongue	0036	Dead
1993	Tongue	0309	Alive
2013	Tongue	0013	Dead
1993	Tongue	0117	Dead
2002	Tongue	0019	Dead
2000	Tongue	0008	Dead
1992	Tongue	0001	Dead
1992	Tongue	0073	Dead
2016	Tongue	0018	Dead
2010	Tongue	0100	Alive
2010	Tongue	0002	Dead
2010	Tongue	0011	Dead
2009	Tongue	0110	Alive
2011	Tongue	0087	Alive
2009	Tongue	0020	Dead
2011	Tongue	0067	Alive
2008	Tongue	0009	Dead
2008	Tongue	0020	Dead
2008	Tongue	0006	Dead
2007	Tongue	0136	Alive
2007	Tongue	0140	Alive
2009	Tongue	0002	Dead
2009	Tongue	0003	Dead
2009	Tongue	0007	Dead
2009	Tongue	0010	Dead
2008	Tongue	0010	Dead
2008	Tongue	0005	Dead
2004	Tongue	0075	Dead
2011	Tongue	0095	Alive
2010	Tongue	0104	Alive
2010	Tongue	0002	Dead
2010	Tongue	0107	Alive
2010	Tongue	0005	Dead
2010	Tongue	0099	Alive
2009	Tongue	0004	Dead
2010	Tongue	0011	Dead
2010	Tongue	0046	Alive
2008	Tongue	0025	Dead
2010	Tongue	0004	Dead
2008	Tongue	0011	Dead
2008	Tongue	0015	Dead
2007	Tongue	0019	Dead
2008	Tongue	0126	Alive
2007	Tongue	0033	Dead
2015	Tongue	0015	Dead
2007	Tongue	0004	Dead
2007	Tongue	0002	Dead
2007	Tongue	0012	Dead
2007	Tongue	0046	Dead
1982	Tongue	0037	Dead
1998	Tongue	0007	Dead
1981	Tongue	0013	Dead
1983	Tongue	0055	Dead
1981	Tongue	0002	Dead
1994	Tongue	0010	Dead
1995	Tongue	0282	Alive
1993	Tongue	0127	Dead
1994	Tongue	0146	Dead
2016	Tongue	0002	Dead
1990	Tongue	0012	Dead
2002	Tongue	0029	Dead
1997	Tongue	0012	Dead
1998	Tongue	0009	Dead
1996	Tongue	0008	Dead
2017	Tongue	0000	Dead
1987	Tongue	0006	Dead
1987	Tongue	0000	Dead
1987	Tongue	0008	Dead
1986	Tongue	0008	Dead
1986	Tongue	0000	Dead
2002	Tongue	0001	Dead
2010	Tongue	0101	Alive
2001	Tongue	0003	Dead
2001	Tongue	0017	Dead
2001	Tongue	0079	Dead
2015	Tongue	0047	Alive
2000	Tongue	0014	Dead
2016	Tongue	0030	Alive
1999	Tongue	0075	Dead
1998	Tongue	0242	Alive
1998	Tongue	0206	Dead
2016	Tongue	0012	Dead
1998	Tongue	0162	Dead
2003	Tongue	0033	Dead
2003	Tongue	0183	Alive
2014	Tongue	0059	Alive
2003	Tongue	0052	Dead
2003	Tongue	0012	Dead
2003	Tongue	0106	Dead
2003	Tongue	0063	Dead
2011	Tongue	0000	Dead
2002	Tongue	0007	Dead
2002	Tongue	0011	Dead
2002	Tongue	0000	Dead
2005	Tongue	0056	Dead
2005	Tongue	0018	Dead
2005	Tongue	0002	Dead
2010	Tongue	0055	Dead
2004	Tongue	0001	Dead
2017	Tongue	0014	Dead
2007	Tongue	0069	Dead
2004	Tongue	0178	Alive
2017	Tongue	0017	Alive
2017	Tongue	0006	Dead
2017	Tongue	0015	Alive
2017	Tongue	0015	Alive
2016	Tongue	0024	Alive
2016	Tongue	0010	Dead
2016	Tongue	0021	Dead
2016	Tongue	0010	Dead
2016	Tongue	0032	Alive
2016	Tongue	0015	Dead
2016	Tongue	0029	Alive
2016	Tongue	0028	Alive
2016	Tongue	0013	Dead
2017	Tongue	0020	Alive
2017	Tongue	0023	Alive
2017	Tongue	0022	Alive
2017	Tongue	0022	Alive
2017	Tongue	0023	Alive
2016	Tongue	0024	Alive
2017	Tongue	0001	Dead
2016	Tongue	0022	Dead
2017	Tongue	0020	Alive
2017	Tongue	0019	Alive
2017	Tongue	0020	Alive
2017	Tongue	0008	Dead
2015	Tongue	0044	Alive
2015	Tongue	0001	Dead
2015	Tongue	0013	Dead
2015	Tongue	0032	Alive
2015	Tongue	0046	Alive
2015	Tongue	0003	Dead
2015	Tongue	0046	Alive
2014	Tongue	0048	Alive
2015	Tongue	0046	Alive
2015	Tongue	0043	Dead
2015	Tongue	0002	Dead
2015	Tongue	0000	Dead
2016	Tongue	0002	Dead
2016	Tongue	0030	Alive
2016	Tongue	0025	Dead
2016	Tongue	0033	Alive
2016	Tongue	0030	Alive
2016	Tongue	0008	Dead
2016	Tongue	0030	Alive
2016	Tongue	0031	Dead
2016	Tongue	0016	Alive
2016	Tongue	0032	Alive
2016	Tongue	0033	Alive
2015	Tongue	0015	Dead
2015	Tongue	0000	Dead
2015	Tongue	0040	Alive
2015	Tongue	0019	Dead
2015	Tongue	0038	Alive
2015	Tongue	0037	Alive
2015	Tongue	0012	Dead
2015	Tongue	0023	Dead
2015	Tongue	0042	Alive
2015	Tongue	0005	Dead
2015	Tongue	0020	Dead
2015	Tongue	0041	Alive
2015	Tongue	0039	Alive
2015	Tongue	0044	Alive
2015	Tongue	0041	Alive
2015	Tongue	0017	Dead
2016	Tongue	0017	Dead
2016	Tongue	0034	Alive
2015	Tongue	0012	Dead
2015	Tongue	0036	Alive
2015	Tongue	0003	Dead
2015	Tongue	0036	Alive
2015	Tongue	0037	Alive
2015	Tongue	0037	Alive
2015	Tongue	0038	Alive
1979	Tongue	0015	Dead
1978	Tongue	0011	Dead
1975	Tongue	0013	Dead
1979	Tongue	0007	Dead
1999	Tongue	0006	Dead
1977	Tongue	0088	Dead
1976	Tongue	0000	Dead
1975	Tongue	0062	Dead
1975	Tongue	0019	Dead
1975	Tongue	0274	Dead
1989	Tongue	0025	Dead
1977	Tongue	0008	Dead
1975	Tongue	0018	Dead
2018	Tongue	0000	Alive
2018	Tongue	0002	Alive
2018	Tongue	0000	Alive
2018	Tongue	0002	Alive
2018	Tongue	0002	Alive
2018	Tongue	0004	Alive
2018	Tongue	0001	Dead
2018	Tongue	0002	Alive
2018	Tongue	0004	Alive
2018	Tongue	0003	Alive
2018	Tongue	0005	Alive
2018	Tongue	0005	Alive
2018	Tongue	0006	Alive
2018	Tongue	0006	Alive
2018	Tongue	0007	Alive
2018	Tongue	0009	Alive
2018	Tongue	0002	Dead
2018	Tongue	0008	Alive
2018	Tongue	0007	Alive
2018	Tongue	0001	Dead
2018	Tongue	0009	Alive
2014	Tongue	0045	Dead
2014	Tongue	0053	Alive
2014	Tongue	0026	Dead
2014	Tongue	0024	Dead
2014	Tongue	0007	Dead
2014	Tongue	0018	Dead
2014	Tongue	0019	Dead
2014	Tongue	0014	Dead
2014	Tongue	0056	Alive
2014	Tongue	0055	Alive
2014	Tongue	0056	Alive
2014	Tongue	0010	Dead
2014	Tongue	0013	Dead
2014	Tongue	0008	Dead
2014	Tongue	0022	Dead
2014	Tongue	0002	Dead
2014	Tongue	0056	Alive
2014	Tongue	0006	Dead
2014	Tongue	0006	Dead
2014	Tongue	0048	Alive
2014	Tongue	0003	Dead
2015	Tongue	0038	Alive
2015	Tongue	0000	Dead
2014	Tongue	0027	Dead
2014	Tongue	0049	Alive
2014	Tongue	0015	Dead
2014	Tongue	0049	Alive
2014	Tongue	0052	Alive
2014	Tongue	0029	Dead
2014	Tongue	0026	Dead
2014	Tongue	0018	Dead
2014	Tongue	0003	Dead
2014	Tongue	0002	Dead
2014	Tongue	0001	Dead
2014	Tongue	0043	Dead
2014	Tongue	0046	Dead
2014	Tongue	0001	Dead
2014	Tongue	0052	Alive
2016	Tongue	0035	Alive
2014	Tongue	0034	Dead
2014	Tongue	0010	Dead
2014	Tongue	0009	Dead
2013	Tongue	0027	Alive
2014	Tongue	0058	Alive
2014	Tongue	0031	Dead
2014	Tongue	0058	Alive
2014	Tongue	0024	Dead
2014	Tongue	0032	Dead
2014	Tongue	0001	Dead
2014	Tongue	0032	Dead
2014	Tongue	0059	Alive
2014	Tongue	0059	Alive
2013	Tongue	0016	Dead
2013	Tongue	0060	Alive
2014	Tongue	0059	Alive
2013	Tongue	0061	Alive
2013	Tongue	0062	Alive
2014	Tongue	0007	Dead
2013	Tongue	0063	Alive
2013	Tongue	0064	Alive
2013	Tongue	0063	Alive
2013	Tongue	0004	Dead
2013	Tongue	0007	Dead
2013	Tongue	0009	Dead
2013	Tongue	0064	Alive
2013	Tongue	0014	Dead
2013	Tongue	0031	Dead
2013	Tongue	0068	Alive
2015	Tongue	0008	Dead
2013	Tongue	0066	Alive
2013	Tongue	0068	Alive
2013	Tongue	0009	Dead
2013	Tongue	0069	Alive
2012	Tongue	0048	Dead
2013	Tongue	0015	Dead
2013	Tongue	0015	Dead
2013	Tongue	0070	Alive
2013	Tongue	0010	Dead
2012	Tongue	0024	Dead
2012	Tongue	0072	Alive
2012	Tongue	0012	Dead
2012	Tongue	0030	Dead
2012	Tongue	0040	Dead
2012	Tongue	0013	Dead
2013	Tongue	0066	Alive
2012	Tongue	0074	Alive
2012	Tongue	0026	Dead
2012	Tongue	0008	Dead
2012	Tongue	0008	Dead
2012	Tongue	0011	Dead
2012	Tongue	0080	Alive
2012	Tongue	0040	Dead
2012	Tongue	0016	Dead
2012	Tongue	0075	Alive
2012	Tongue	0077	Alive
2012	Tongue	0076	Alive
2012	Tongue	0004	Dead
2012	Tongue	0055	Dead
2012	Tongue	0078	Alive
2012	Tongue	0079	Alive
2012	Tongue	0081	Alive
2012	Tongue	0070	Dead
2012	Tongue	0080	Alive
2012	Tongue	0082	Alive
2012	Tongue	0006	Dead
2012	Tongue	0003	Dead
2011	Tongue	0009	Dead
2011	Tongue	0085	Alive
2011	Tongue	0064	Dead
2011	Tongue	0011	Dead
2012	Tongue	0080	Alive
2013	Tongue	0032	Dead
2009	Tongue	0009	Dead
2009	Tongue	0114	Alive
2008	Tongue	0032	Dead
2010	Tongue	0019	Dead
2010	Tongue	0012	Dead
2009	Tongue	0053	Dead
2009	Tongue	0009	Dead
2009	Tongue	0028	Dead
2008	Tongue	0085	Dead
2008	Tongue	0003	Dead
2009	Tongue	0001	Dead
2009	Tongue	0011	Alive
2009	Tongue	0064	Dead
2009	Tongue	0119	Alive
2009	Tongue	0000	Dead
2009	Tongue	0023	Dead
2008	Tongue	0009	Dead
2008	Tongue	0123	Alive
2008	Tongue	0001	Dead
2008	Tongue	0123	Alive
2008	Tongue	0007	Dead
2008	Tongue	0012	Dead
2010	Tongue	0009	Dead
2009	Tongue	0109	Alive
2009	Tongue	0112	Alive
2009	Tongue	0006	Dead
2009	Tongue	0108	Dead
2009	Tongue	0051	Dead
2009	Tongue	0015	Dead
2009	Tongue	0117	Alive
2009	Tongue	0113	Alive
2009	Tongue	0119	Alive
2009	Tongue	0079	Dead
2009	Tongue	0009	Dead
2008	Tongue	0047	Dead
2009	Tongue	0026	Dead
2009	Tongue	0092	Dead
2011	Tongue	0005	Dead
2011	Tongue	0088	Dead
2011	Tongue	0091	Alive
2011	Tongue	0090	Alive
2011	Tongue	0002	Dead
2011	Tongue	0012	Dead
2011	Tongue	0004	Dead
2011	Tongue	0057	Dead
2011	Tongue	0093	Alive
2011	Tongue	0009	Dead
2009	Tongue	0026	Dead
2011	Tongue	0094	Alive
2014	Tongue	0020	Dead
2014	Tongue	0058	Alive
2011	Tongue	0008	Dead
2011	Tongue	0091	Alive
2011	Tongue	0085	Alive
2011	Tongue	0008	Dead
2011	Tongue	0001	Dead
2011	Tongue	0011	Dead
2011	Tongue	0011	Dead
2011	Tongue	0089	Alive
2011	Tongue	0012	Dead
2011	Tongue	0012	Dead
2011	Tongue	0095	Alive
2010	Tongue	0078	Dead
2010	Tongue	0098	Alive
2015	Tongue	0036	Alive
2010	Tongue	0008	Dead
2010	Tongue	0098	Alive
2010	Tongue	0011	Dead
2010	Tongue	0099	Alive
2010	Tongue	0099	Alive
2010	Tongue	0029	Dead
2010	Tongue	0019	Dead
2013	Tongue	0000	Dead
2010	Tongue	0101	Alive
2010	Tongue	0101	Alive
2010	Tongue	0011	Dead
2010	Tongue	0020	Dead
2010	Tongue	0020	Dead
2010	Tongue	0085	Dead
2008	Tongue	0007	Dead
2008	Tongue	0012	Dead
2008	Tongue	0016	Dead
2008	Tongue	0007	Dead
2008	Tongue	0021	Dead
2008	Tongue	0008	Dead
2008	Tongue	0130	Alive
2008	Tongue	0011	Dead
2007	Tongue	0005	Dead
2008	Tongue	0131	Alive
2007	Tongue	0095	Dead
2007	Tongue	0001	Dead
2007	Tongue	0008	Dead
2007	Tongue	0005	Dead
2007	Tongue	0005	Dead
2007	Tongue	0003	Dead
2007	Tongue	0005	Dead
2007	Tongue	0066	Dead
2007	Tongue	0007	Dead
2007	Tongue	0140	Alive
2007	Tongue	0017	Dead
2007	Tongue	0140	Alive
2015	Tongue	0018	Dead
2008	Tongue	0103	Dead
2007	Tongue	0139	Alive
2010	Tongue	0014	Dead
2007	Tongue	0002	Dead
2007	Tongue	0015	Dead
2007	Tongue	0142	Alive
2007	Tongue	0139	Dead
2008	Tongue	0093	Dead
2008	Tongue	0125	Alive
2008	Tongue	0005	Dead
2008	Tongue	0123	Alive
2008	Tongue	0001	Dead
2013	Tongue	0024	Dead
2008	Tongue	0086	Dead
2008	Tongue	0123	Dead
2008	Tongue	0000	Dead
2008	Tongue	0126	Alive
2008	Tongue	0126	Alive
2013	Tongue	0005	Dead
2008	Tongue	0015	Dead
2008	Tongue	0131	Alive
2008	Tongue	0010	Dead
2007	Tongue	0136	Alive
2007	Tongue	0001	Dead
2007	Tongue	0004	Dead
2009	Tongue	0006	Dead
2007	Tongue	0136	Alive
2007	Tongue	0137	Alive
2007	Tongue	0005	Dead
2015	Tongue	0045	Alive
2014	Tongue	0001	Dead
2015	Tongue	0003	Dead
2014	Tongue	0048	Alive
2016	Tongue	0015	Dead
2014	Tongue	0057	Alive
2014	Tongue	0050	Alive
2015	Tongue	0006	Dead
2014	Tongue	0053	Alive
2015	Tongue	0046	Alive
2014	Tongue	0020	Dead
2013	Tongue	0069	Alive
2013	Tongue	0021	Dead
2013	Tongue	0060	Alive
2013	Tongue	0064	Alive
2013	Tongue	0030	Dead
2017	Tongue	0002	Dead
2016	Tongue	0031	Alive
2012	Tongue	0043	Dead
2012	Tongue	0080	Alive
2012	Tongue	0082	Alive
2012	Tongue	0005	Dead
2018	Tongue	0002	Alive
2012	Tongue	0022	Dead
2012	Tongue	0083	Alive
2012	Tongue	0081	Alive
2012	Tongue	0075	Dead
2012	Tongue	0081	Alive
2012	Tongue	0070	Dead
2012	Tongue	0076	Alive
[truncated: 998,000+ more rows]
